# Supplementary material for: A conserved major facilitator superfamily member orchestrates a subset of O-glycosylation to aid macrophage tissue invasion
Source: eLife. 2019 Mar 26;8:e41801. doi: 10.7554/eLife.41801 (PMC6435326; doi:10.7554/eLife.41801)
Supplement: Figure 1—source data 1. [file elife-41801-fig1-data1.xlsx]

## Sheet: Fig 1E
T antigen levels on macrophages
A	B	C													Conover post-test
Early	Mid	Late			Table Analyzed	T antigen_stages_1H			Number of values	285	352	191				A	B
0.847251	6.02239	12.4196													B	3.00814e-75
0.734216	4.93364	7.28426			Kruskal-Wallis test				Minimum	-1.5	-2.51	-0.575			C	2.90349e-78	0.000261
0.655465	4.89383	5.19098			P value	<0.0001			25% Percentile	-0.056	0.3063	0.505
0.596062	4.85821	4.72999			Exact or approximate P value?	Approximate			Median	0.022	0.765	1.011
0.594365	4.63229	4.21221			P value summary	****			75% Percentile	0.129	1.66	1.846			Dunn's post-test
0.56687	4.33144	3.94982			Do the medians vary signif. (P < 0.05)?	Yes			Maximum	0.847	6.02	12.42				A	B
0.551935	4.25847	3.80088			Number of groups	3									B	6.51414e-55
0.537678	4.03833	3.73202			Kruskal-Wallis statistic	339.8			Mean	0.007502	1	1.32			C	1.96408e-57	0.004918
0.519009	3.97965	3.34634							Std. Deviation	0.2944	1.169	1.359
0.517312	3.85656	3.16893			Data summary				Std. Error of Mean	0.01744	0.06233	0.09837
0.478615	3.82403	3.04613			Number of treatments (columns)	3
0.4759	3.75801	3.03392			Number of values (total)	828			Lower 95% CI of mean	-0.02682	0.8775	1.126
0.471487	3.61775	2.92537							Upper 95% CI of mean	0.04182	1.123	1.514
0.460964	3.48958	2.88602
0.417176	3.37697	2.87934							Sum	2.138	352	252.2
0.394094	3.35889	2.73855
0.387305	3.23219	2.73406							D'Agostino & Pearson normality test
0.384095	3.20692	2.70624							K2	101.3	50.5	186.7
0.376782	3.19318	2.69119							P value	<0.0001	<0.0001	<0.0001
0.371012	3.08548	2.62704							Passed normality test (alpha=0.05)?	No	No	No
0.370333	3.00645	2.59459							P value summary	****	****	****
0.35336	2.93005	2.59382
0.350457	2.91009	2.55905
0.344196	2.90837	2.54885
0.343177	2.90739	2.54851
0.334012	2.89147	2.53121
0.326544	2.73884	2.48135
0.321453	2.71438	2.43382
0.315682	2.70748	2.42907
0.315682	2.69456	2.3443
0.295316	2.64899	2.3393
0.294637	2.63882	2.32851
0.292261	2.55644	2.28574
0.290623	2.51798	2.17368
0.280038	2.4521	2.17093
0.277665	2.45101	2.16109
0.276986	2.43547	2.14156
0.276307	2.37835	2.07007
0.274515	2.31243	2.05868
0.269857	2.28731	2.02064
0.262387	2.27112	2.01526
0.258656	2.20702	2.01459
0.253384	2.15466	2.00385
0.247115	2.14179	1.99616
0.246436	2.13719	1.98501
0.242053	2.13064	1.97456
0.23795	2.1064	1.96744
0.209437	2.09464	1.84566
0.209097	2.07736	1.81309
0.205703	2.07485	1.79613
0.202987	2.06377	1.77171
0.202308	1.99572	1.77069
0.20095	1.97648	1.76662
0.191523	1.94763	1.76455
0.187033	1.94742	1.68928
0.181942	1.92809	1.68758
0.177868	1.92707	1.66655
0.174006	1.92001	1.64349
0.172098	1.91927	1.63132
0.165988	1.91621	1.57497
0.165988	1.88893	1.57264
0.164969	1.87395	1.56513
0.163349	1.83912	1.56343
0.163043	1.82948	1.53799
0.159123	1.81509	1.52578
0.158572	1.80902	1.52001
0.157502	1.80733	1.48754
0.152508	1.80027	1.37642
0.145961	1.75611	1.37144
0.145281	1.74186	1.36636
0.12797	1.73507	1.36435
0.126317	1.73308	1.31038
0.124314	1.72999	1.30804
0.123557	1.72761	1.29324
0.120965	1.72181	1.269
0.119484	1.71954	1.2638
0.118126	1.71235	1.23406
0.116896	1.71109	1.22505
0.116768	1.70929	1.21328
0.113899	1.70251	1.20914
0.111349	1.69896	1.2059
0.107604	1.68928	1.19199
0.103451	1.68739	1.17775
0.0983034	1.68298	1.13102
0.0946285	1.68012	1.11682
0.0936864	1.6713	1.11024
0.0909536	1.66995	1.10482
0.0908592	1.65977	1.1045
0.0895449	1.65683	1.10244
0.0890549	1.61959	1.096
0.0880137	1.60975	1.09324
0.0862186	1.57953	1.05936
0.0828076	1.57497	1.05225
0.0822669	1.56348	1.04392
0.0821453	1.5597	1.02303
0.0804481	1.55224	1.01127
0.079439	1.55066	0.972253
0.0790102	1.52398	0.943691
0.0763766	1.51764	0.938013
0.0757028	1.51119	0.937094
0.0753353	1.49232	0.912716
0.0750903	1.4532	0.910787
0.075017	1.44742	0.898537
0.0736746	1.44708	0.890543
0.0726409	1.43487	0.871432
0.0709867	1.42966	0.860284
0.068907	1.42334	0.839214
0.068353	1.41954	0.823349
0.0665309	1.40061	0.816147
0.0649231	1.38942	0.807791
0.0629019	1.3884	0.807327
0.0621057	1.35787	0.806216
0.0617382	1.35176	0.805484
0.0612482	1.3287	0.75882
0.0599634	1.3287	0.758545
0.0595978	1.32823	0.750214
0.0556687	1.32431	0.7417
0.0553931	1.32395	0.741578
0.0542659	1.28634	0.728286
0.0542659	1.28189	0.721977
0.0516935	1.2751	0.696496
0.0512648	1.26153	0.675303
0.0509165	1.24763	0.672914
0.0493601	1.23643	0.668259
0.0493048	1.21517	0.659091
0.0491211	1.2117	0.650864
0.0488798	1.2031	0.644738
0.045474	1.20034	0.644371
0.0445887	1.1998	0.621307
0.04269	1.15943	0.592605
0.0422	1.14824	0.590231
0.0398537	1.1445	0.577484
0.0382801	1.14096	0.571114
0.0354015	1.13908	0.566336
0.0333803	1.1362	0.564498
0.0332654	1.11545	0.563518
0.0323391	1.10461	0.561788
0.0289704	1.10007	0.560762
0.0272395	1.08345	0.542062
0.0265817	1.08282	0.541663
0.0263254	1.06748	0.529646
0.0234216	1.06719	0.52493
0.0215722	1.03664	0.523745
0.0210694	1.0332	0.505427
0.0206407	1.03197	0.493894
0.0194157	1.031	0.491547
0.01883	0.997688	0.473233
0.0186472	0.993555	0.441382
0.0166362	0.990163	0.432902
0.0166327	0.96981	0.432497
0.0153733	0.960651	0.429621
0.0138421	0.94844	0.423129
0.0137112	0.94844	0.416514
0.0135283	0.947422	0.408673
0.0131071	0.937585	0.379579
0.0128988	0.912144	0.345094
0.0126171	0.901513	0.330699
0.0125594	0.894322	0.327001
0.011883	0.868725	0.320409
0.0108622	0.867368	0.312079
0.00949348	0.854113	0.309362
0.00731261	0.850647	0.30822
0.00636982	0.847532	0.290702
0.00630857	0.836839	0.254071
0.00585009	0.83616	0.250214
0.00548446	0.835821	0.248316
0.00511883	0.830393	0.239434
0.00293992	0.825984	0.229647
0.0023766	0.825305	0.22406
0.00219378	0.810719	0.214014
0.00201097	0.798847	0.212687
0.000365631	0.798371	0.212544
0	0.779935	0.203785
-0.000548446	0.778155	0.198456
-0.00109689	0.773066	0.194169
-0.00159245	0.771031	0.189391
-0.00367489	0.76289	0.188227
-0.00716604	0.762551	0.187585
-0.00786106	0.759111	0.164462
-0.00930973	0.754071	0.143487
-0.00968921	0.752312	0.0809139
-0.00987203	0.738806	0.0458777
-0.0112697	0.722788	0.0326473
-0.0115174	0.722703	0.0260933
-0.0149909	0.720402	-0.00237449
-0.0157408	0.710847	-0.0379919
-0.0164145	0.703867	-0.11007
-0.0179457	0.701493	-0.246601
-0.0191707	0.6981	-0.32292
-0.0193544	0.692215	-0.398575
-0.0193784	0.687573	-0.574544
-0.0201507	0.687334
-0.0210455	0.685558
-0.021755	0.684532
-0.0232131	0.681509
-0.0238256	0.672751
-0.0244993	0.662822
-0.0263254	0.654437
-0.0287254	0.650091
-0.0337415	0.645457
-0.0340037	0.643487
-0.0341765	0.643229
-0.034299	0.639462
-0.0349177	0.635832
-0.0388926	0.628223
-0.0401176	0.627205
-0.0405463	0.620421
-0.0415263	0.620081
-0.0440987	0.595658
-0.0460695	0.578976
-0.0462424	0.569199
-0.0478349	0.568139
-0.0516323	0.565468
-0.0560421	0.563094
-0.0563484	0.552092
-0.0565934	0.55105
-0.0647166	0.546031
-0.0672098	0.542966
-0.0702648	0.528833
-0.071298	0.528634
-0.0716794	0.527476
-0.0740402	0.523765
-0.075017	0.5211
-0.0817185	0.521024
-0.0866663	0.520339
-0.0879525	0.512648
-0.0889937	0.50638
-0.0995896	0.501991
-0.0996509	0.486005
-0.115071	0.473881
-0.116617	0.456242
-0.118805	0.445047
-0.122035	0.443498
-0.122878	0.437067
-0.125255	0.434189
-0.133401	0.432903
-0.134452	0.418464
-0.135651	0.414896
-0.147318	0.41384
-0.176073	0.40502
-0.178984	0.392687
-0.180584	0.392356
-0.184722	0.388436
-0.186694	0.382633
-0.191107	0.381275
-0.211858	0.376432
-0.215226	0.376248
-0.254922	0.375574
-0.260692	0.36112
-0.280041	0.360078
-0.282417	0.357587
-0.295316	0.357038
-0.304141	0.34808
-0.305387	0.34808
-0.312856	0.347692
-0.324861	0.3474
-0.332654	0.347339
-0.342316	0.340234
-0.345214	0.338519
-0.35818	0.332176
-0.371012	0.320206
-0.379158	0.317695
-0.394433	0.315796
-0.415139	0.313162
-0.426349	0.305119
-0.427699	0.301105
-0.438476	0.282564
-0.463955	0.282109
-0.477691	0.279525
-0.503394	0.272388
-0.513238	0.271085
-0.520426	0.268267
-0.553293	0.266675
-0.591847	0.263367
-0.591903	0.259913
-0.60387	0.257404
-0.683959	0.241686
-0.751188	0.233233
-0.808048	0.227476
-0.866599	0.226942
-0.918194	0.225516
-0.938384	0.224781
-1.16259	0.223202
-1.44671	0.222086
-1.5	0.213365
	0.207693
	0.20708
	0.202011
	0.176762
	0.169841
	0.153488
	0.152998
	0.148343
	0.145704
	0.145281
	0.131615
	0.123813
	0.119561
	0.118944
	0.117658
	0.109022
	0.094016
	0.0836651
	0.0820114
	0.0742941
	0.0726404
	0.0634369
	0.0564096
	0.0422
	0.0354627
	0.0230665
	0.00983718
	0.0087585
	0.00636982
	0.0027137
	-0.0316653
	-0.0350952
	-0.0529172
	-0.0816439
	-0.133311
	-0.134685
	-0.169045
	-0.173884
	-0.19085
	-0.227239
	-0.238128
	-0.261426
	-0.266678
	-0.333786
	-0.356159
	-0.366689
	-0.45192
	-0.490502
	-0.529512
	-0.583446
	-0.613528
	-0.618046
	-0.730326
	-0.874589
	-0.918928
	-1.19963
	-1.20929
	-1.23677
	-1.29736
	-1.37415
	-1.51832
	-1.52748
	-1.65672
	-1.71434
	-1.84973
	-2.12347
	-2.51289

## Sheet: Fig 1I
T antigen levels macro/entire embryo C1GalTA RNAi
control							10406
date	sample	intensity in hemocytes	intensity the whole embryo	ratio			date	sample	intensity in hemocytes	intensity the whole embryo	ratio
21.4.2017	attP40_T antigen_7	20.6	7.48	2.75401			21.4.2017	10406_T antigen_6	4.7	6.4	0.734375
21.4.2017	attP40_T antigen_6	22.8	8	2.85	2.80201		21.4.2017	10406_T antigen_7	6.8	8.1	0.839506
20.4.2017	attP40_T antigen_4	13.9	12.4	1.12097			20.4.2017	10406_T antigen_4	7.9	8.7	0.908046
20.4.2017	attP40_T antigen_5	14	12.8	1.09375	1.10736		20.4.2017	10406_T antigen_5	5.6	7.8	0.717949
19.4.2017	attP40_T antigen_2	6.8	3.2	2.125			19.4.2017	10406_T antigen_2	0.5	1	0.5
19.4.2017	attP40_T antigen_3	2	1.5	1.33333	1.72917		19.4.2017	10406_T antigen_3	2.8	3.1	0.903226
11.4.2017	attP40_T antigen_1	5.3	5.4	0.981481			11.4.2017	10406_T antigen_1	6.6	6.4	1.03125
				1.75122							0.804907
	Number of values	7	7				Table Analyzed	T antigen_RNAi_1J
	Minimum	0.9815	0.5				Column B	RNAi
	25% Percentile	1.094	0.7179				vs.	vs.
	Median	1.333	0.8395				Column A	control
	75% Percentile	2.754	0.908
	Maximum	2.85	1.031				Unpaired t test
							P value	0.0107
	Mean	1.751	0.8049				P value summary	*
	Std. Deviation	0.8113	0.1724				Significantly different (P < 0.05)?	Yes
	Std. Error of Mean	0.3066	0.06514				One- or two-tailed P value?	Two-tailed
							t, df	t=3.019 df=12
	Lower 95% CI of mean	1.001	0.6455
	Upper 95% CI of mean	2.502	0.9643				How big is the difference?
							Mean ± SEM of column A	1.751 ± 0.3066, n=7
	Sum	12.26	5.634				Mean ± SEM of column B	0.8049 ± 0.06514, n=7
							Difference between means	-0.9463 ± 0.3135
	Shapiro-Wilk normality test						95% confidence interval	-1.629 to -0.2633
	W	0.8287	0.9545				R squared (eta squared)	0.4316
	P value	0.0778	0.7701
	Passed normality test (alpha=0.05)?	Yes	Yes				F test to compare variances
	P value summary	ns	ns				F, DFn, Dfd	22.16, 6, 6
							P value	0.0015
							P value summary	**
							Significantly different (P < 0.05)?	Yes

## Sheet: Fig 1K
GD line	date	name	tail	#	note			KK line	date	name	tail	#	note	total cell number			KK control	date	name	tail	#	note			GD control	date	name	tail	#	note
1	29th November 2016	2682_1	0.38	25	a big clump on the tail border			1	6th December 2016	10406_1	0.35	40	a bit clumping at the tail border	542			1	15th December 2016	attP40_1	0.34	94				1	16th December 2016	w-_1	0.34	114
2	29th November 2016	2682_3	0.37	37				2	6th December 2016	10406_3	0.31	51	a bit tilted	405			2	15th December 2016	attP40_3	0.32	104	very weak signal			2	16th December 2016	w-_2	0.32	54	a bit damaged embryo
3	29th November 2016	2682_4	0.37	88	still have a clump at the tail border			3	6th December 2016	10406_5	0.37	124	a bit clumping at the tail border	762			3	15th December 2016	attP40_4	0.41	150				3	16th December 2016	w-_3	0.31	78
4	29th November 2016	2682_5	0.33	63	still have a clump at the tail border, a bit tilted			4	6th December 2016	10406_6	0.33	50	a bit clumping at the tail border	582			4	15th December 2016	attP40_6	0.33	67				4	16th December 2016	w-_4	0.39	79
5	29th November 2016	2682_6	0.35	91				5	6th December 2016	10406_7	0.32	76	a big clump at the tail border	600			5	15th December 2016	attP40_9	0.37	129				5	16th December 2016	w-_5	0.33	90
6	29th November 2016	2682_7	0.36	50	entering in unusual patterns			6	6th December 2016	10406_8	0.31	21	problems to reach the tail	556			6	15th December 2016	attP40_10	0.41	121				6	16th December 2016	w-_7	0.31	63
7	29th November 2016	2682_8	0.41	96				7	6th December 2016	10406_9	0.38	106		438			7	15th December 2016	attP40_11	0.38	77				7	16th December 2016	w-_8	0.36	54
8	29th November 2016	2682_10	0.32	44	a big clump on the tail border			8	6th December 2016	10406_10	0.31	65		657			8	15th December 2016	attP40_12	0.36	110				8	16th December 2016	w-_10	0.32	87
9	29th November 2016	2682_11	0.35	46	a bit clumping on the tail border			9	6th December 2016	10406_11	0.37	128		730			9	15th December 2016	attP40_13	0.3	77				9	16th December 2016	w-_12	0.36	117
10	5th December 2016	2682_21	0.41	88	a bit clumping on the tail border			10	6th December 2016	10406_14	0.37	70		too weak RFP			10	15th December 2016	attP40_14	0.3	69	very weak signal			10	16th December 2016	w-_15	0.34	134
11	5th December 2016	2682_22	0.4	64				11	6th December 2016	10406_15	0.35	25	a bit of clumping at the tail border	604			11	15th December 2016	attP40_16	0.31	73				11	16th December 2016	w-_16	0.36	89
12	5th December 2016	2682_23	0.3	77	a big clump on the tail border			12	6th December 2016	10406_17	0.34	37	a bit of clumping at the tail border	504			12	16th December 2016	attP40_20	0.36	60				12	16th December 2016	w-_17	0.38	123
13	5th December 2016	2682_24	0.35	55	a big clump on the tail border			13	6th December 2016	10406_18	0.34	55	tilted	716			13	16th December 2016	attP40_21	0.31	101				13	16th December 2016	w-_20	0.32	66
14	5th December 2016	2682_25	0.36	22				14	6th December 2016	10406_19	0.4	152	a lot of hemocytes on the yolk	695			14	16th December 2016	attP40_23	0.36	49				14	16th December 2016	w-_22	0.33	70
15	5th December 2016	2682_26	0.34	26	a bit clumping on the tail border			15	6th December 2016	10406_21	0.31	40		too bad signal for counting			15	16th December 2016	attP40_24	0.35	85				15	19th December 2016	w-_30	0.38	93
16	5th December 2016	2682_27	0.31	42	a clump on the tail border			16	6th December 2016	10406_22	0.3	54	clumping at the tail border	360			16	16th December 2016	attP40_26	0.3	45				16	19th December 2016	w-_31	0.33	89
17	5th December 2016	2682_28	0.38	58	a clump on the tail border			17	6th December 2016	10406_23	0.33	69	clumping at the tail border	603			17	16th December 2016	attP40_27	0.38	91				17	19th December 2016	w-_33	0.31	106
18	5th December 2016	2682_29	0.34	59	a bit clumping on the tail border			18	6th December 2016	10406_24	0.31	35	a bot clumping at the tail border	335			18	16th December 2016	attP40_28	0.37	112				18	19th December 2016	w-_34	0.38	83
19	5th December 2016	2682_30	0.29	48	a bit clumping on the tail border			19	6th December 2016	10406_25	0.36	123		475			19	16th December 2016	attP40_30	0.4	93				19	19th December 2016	w-_35	0.4	94
20	5th December 2016	2682_31	0.33	41	a bit clumping on the tail border			20	6th December 2016	10406_26	0.35	60	clumping at the tail border	464			20	16th December 2016	attP40_32	0.35	71				20	19th December 2016	w-_37	0.36	78
21	5th December 2016	2682_32	0.34	57	a bit clumping on the tail border			21	6th December 2016	10406_27	0.33	73	a bit clumping at the tail border	604			21	16th December 2016	attP40_33	0.34	113				21	19th December 2016	w-_38	0.35	89
22	5th December 2016	2682_33	0.37	59	a bit clumping on the tail border												22	16th December 2016	attP40_34	0.34	103				22	19th December 2016	w-_39	0.34	72
23	5th December 2016	2682_34	0.32	62	a big clump on the tail border							69.2381					23	16th December 2016	attP40_35	0.33	112				23	19th December 2016	w-_40	0.35	44
24	5th December 2016	2682_36	0.33	56													24	16th December 2016	attP40_36	0.32	100				24	19th December 2016	w-_42	0.39	88
25	5th December 2016	2682_38	0.37	86	a bit clumping on the tail border												25	16th December 2016	attP40_37	0.3	91				25	19th December 2016	w-_43	0.4	91
26	5th December 2016	2682_39	0.36	82	a bit clumping on the tail border																								85.8
27	5th December 2016	2682_40	0.36	88	a big clump on the tail border															91.88
28	5th December 2016	2682_41	0.4	32	a bit clumping on the tail border																								0.667343
29	5th December 2016	2682_42	0.41	51	hemocytes getting stuck on yolk, not reaching tail border															0.753571
30	5th December 2016	2682_43	0.36	60
31	5th December 2016	2682_44	0.33	22	a big clump on the tail border
			57.2581
		average	0.354839	57.2581
		sem	0.6	3.87
Number of values	25	31			Table Analyzed	GB_C1GalTA_GD						Number of values	25	21			Table Analyzed	GB_C1GalTA_KK_1K
Minimum	44	22			Column B	RNAi						Minimum	45	21			Column B	RNAi
25% Percentile	71	42			vs.	vs.						25% Percentile	72	40			vs.	vs.
Median	88	57			Column A	control						Median	93	60			Column A	Control
75% Percentile	93.5	77										75% Percentile	111	91
Maximum	134	96			Unpaired t test							Maximum	150	152			Unpaired t test
					P value	<0.0001											P value	0.0174
Mean	85.8	57.26			P value summary	****						Mean	91.88	69.24			P value summary	*
Std. Deviation	21.78	21.57			Significantly different (P < 0.05)?	Yes						Std. Deviation	25.08	36.78			Significantly different (P < 0.05)?	Yes
Std. Error of Mean	4.355	3.874			One- or two-tailed P value?	Two-tailed						Std. Error of Mean	5.015	8.025			One- or two-tailed P value?	Two-tailed
					t, df	t=4.902 df=54											t, df	t=2.472 df=44
Lower 95% CI of mean	76.81	49.35										Lower 95% CI of mean	81.53	52.5
Upper 95% CI of mean	94.79	65.17			How big is the difference?							Upper 95% CI of mean	102.2	85.98			How big is the difference?
					Mean ± SEM of column A	85.8 ± 4.355, n=25											Mean ± SEM of column A	91.88 ± 5.015, n=25
Sum	2145	1775			Mean ± SEM of column B	57.26 ± 3.874, n=31						Sum	2297	1454			Mean ± SEM of column B	69.24 ± 8.025, n=21
					Difference between means	-28.54 ± 5.823											Difference between means	-22.64 ± 9.161
D'Agostino & Pearson normality test					95% confidence interval	-40.22 to -16.87						D'Agostino & Pearson normality test					95% confidence interval	-41.1 to -4.18
K2	0.4797	1.645			R squared (eta squared)	0.308						K2	0.1234	3.123			R squared (eta squared)	0.1219
P value	0.7868	0.4393										P value	0.9401	0.2099
Passed normality test (alpha=0.05)?	Yes	Yes			F test to compare variances							Passed normality test (alpha=0.05)?	Yes	Yes			F test to compare variances
P value summary	ns	ns			F, DFn, Dfd	1.02, 24, 30						P value summary	ns	ns			F, DFn, Dfd	2.151, 20, 24
					P value	0.9489											P value	0.075
					P value summary	ns											P value summary	ns
					Significantly different (P < 0.05)?	No											Significantly different (P < 0.05)?	No

## Sheet: Fig 1L
C1GalTA mutant germband
H2A Control					C1GalT -/-
Embryo ID	Length	Tail	Retraction %	No Hemos	Embryo ID	Length	Tail	Retraction %	No Hemos
001	443	134	30.2483	33	005	450	136	30.2222	8
005	429	143	33.3333	107	006	442	146	33.0317	17
007	316	118	37.3418	59	007	453	142	31.3466	11
008	395	138	34.9367	38	009	475	166	34.9474	8
009	407	138	33.9066	37	010	415	126	30.3614	22
010	394	126	31.9797	13	011	481	183	38.0457	41
013	441	136	30.839	58	012	486	152	31.2757	82
015	381	130	34.1207	84	013	509	160	31.4342	29
016	454	140	30.837	43	016	428	131	30.6075	40
025	404	142	35.1485	35	017	423	148	34.9882	13
029	395	124	31.3924	49	019	423	151	35.6974	35
031	417	136	32.6139	53	020	431	130	30.1624	24
032	415	130	31.3253	9	023	443	139	31.377	58
033	412	130	31.5534	24	024	429	132	30.7692	21
034	393	122	31.0433	63	026	499	167	33.4669	13
036	461	147	31.8872	50	027	467	154	32.9764	98
040	416	135	32.4519	55	028	518	159	30.695	35
042	440	169	38.4091	61	029	477	158	33.1237	45
046	419	150	35.7995	73	030	456	141	30.9211	16
047	395	152	38.481	77	031	504	185	36.7063	0
048	442	171	38.6878	57	032	505	171	33.8614	5
049	408	129	31.6176	89	034	441	139	31.5193	9
050	448	144	32.1429	37	035	447	140	31.3199	42
					037	458	161	35.1528	28
Number of values	23	24			Table Analyzed	C1GalTA mutant	Mann-Whitney test
Minimum	9	0			Column B	mutant
25% Percentile	37	11.5			vs.	vs.
Median	53	23			Column A	control
75% Percentile	63	40.75
Maximum	107	98			Mann Whitney test
					P value	0.0006
Mean	52.35	29.17			Exact or approximate P value?	Exact
Std. Deviation	23.69	23.92			P value summary	***
Std. Error of Mean	4.94	4.883			Significantly different (P < 0.05)?	Yes
					One- or two-tailed P value?	Two-tailed
Lower 95% CI of mean	42.1	19.07			Sum of ranks in column A,B	708.5 , 419.5
Upper 95% CI of mean	62.59	39.27			Mann-Whitney U	119.5
Sum	1204	700			Difference between medians
					Median of column A	53, n=23
D'Agostino & Pearson normality test					Median of column B	23, n=24
K2	0.6539	11.7			Difference: Actual	-30
P value	0.7211	0.0029			Difference: Hodges-Lehmann	-25
Passed normality test (alpha=0.05)?	Yes	No
P value summary	ns	**

## Sheet: Fig 1M
GlcAT-P mutant gb count
	Date	Sample	Tail position	Tail count	Yolk count	Sum	note				Date	Sample	Tail position	Tail count	Yolk count	Sum	note
1	20.7.2018	GlcAT-Pexp_11_9 positions_e1	0.33	96	56	152				1	21st June 2018	GlcAT-Pexp._9_1	0.34	71	98	169
2	20.7.2018	GlcAT-Pexp_11_9 positions_e3	0.29	50	59	109				2	21st June 2018	GlcAT-Pexp._9_2	0.32	78	100	178	a lot of surface GFP binding
3	20.7.2018	GlcAT-Pexp_11_9 positions_e4	0.36	55	75	130				3	28th June 2018	GlcAT-Pexp._9_10	0.37	78	39	117
4	20.7.2018	GlcAT-Pexp_11_9 positions_e6	0.39	84	50	134				4	28th June 2018	GlcAT-Pexp._9_11	0.37	90	71	161	a little bit of surface GFP binding
5	20.7.2018	GlcAT-Pexp_11_9 positions_e7	0.31	44	67	111				5	28th June 2018	GlcAT-Pexp._9_12	0.34	76	52	128
6	20.7.2018	GlcAT-Pexp_11_9 positions_e8a	0.36	45	51	96				6	28th June 2018	GlcAT-Pexp._9_13	0.31	50	83	133
7	20.7.2018	GlcAT-Pexp_11_9 positions_e8b	0.39	64	29	93				7	28th June 2018	GlcAT-Pexp._9_15	0.29	85	79	164
8	20.7.2018	GlcAT-Pexp_11_9 positions_e9	0.29	94	63	157				8	28th June 2018	GlcAT-Pexp._9_16	0.33	33	63	96
9	23.7.2018	GlcAT-Pexp_11_12 positions_e1	0.32	61	52	113				9	28th June 2018	GlcAT-Pexp._9_17	0.32	62	63	125
10	23.7.2018	GlcAT-Pexp_11_12 positions_e2	0.32	30	34	64				10	13th July 2018	GlcAT-Pexp._9_20	0.34	60	55	115	a bit tilted
11	23.7.2018	GlcAT-Pexp_11_12 positions_e3	0.35	83	50	133				11	13th July 2018	GlcAT-Pexp._9_21	0.39	72	57	129
12	23.7.2018	GlcAT-Pexp_11_12 positions_e4	0.35	99	65	164				12	17th July 2018	GlcAT-Pexp._9_10 positions_p1	0.39	78	51	129
13	23.7.2018	GlcAT-Pexp_11_12 positions_e5	0.35	52	42	94				13	17th July 2018	GlcAT-Pexp._9_10 positions_p2	0.36	105	50	155
14	23.7.2018	GlcAT-Pexp_11_12 positions_e6	0.37	97	54	151				14	17th July 2018	GlcAT-Pexp._9_10 positions_p3	0.3	14	55	69
15	23.7.2018	GlcAT-Pexp_11_12 positions_e7	0.39	108	61	169				15	17th July 2018	GlcAT-Pexp._9_10 positions_p5	0.36	120	72	192
16	23.7.2018	GlcAT-Pexp_11_12 positions_e8	0.3	90	65	155				16	17th July 2018	GlcAT-Pexp._9_10 positions_p7	0.35	78	52	130
17	23.7.2018	GlcAT-Pexp_11_12 positions_e9	0.37	59	38	97				17	17th July 2018	GlcAT-Pexp._9_10 positions_p9	0.36	35	41	76	a bit tilted
18	23.7.2018	GlcAT-Pexp_11_12 positions_e10	0.36	71	50	121
19	23.7.2018	GlcAT-Pexp_11_12 positions_e11	0.36	84	39	123
20	23.7.2018	GlcAT-Pexp_11_12 positions_e12	0.41	36	64	100	a bit damaged
	Number of values	20	17			Table Analyzed	GlcAT-P_GB_1M
	Minimum	30	14			Column B	mutant
	25% Percentile	50.5	55			vs.	vs.
	Median	67.5	76			Column A	control
	75% Percentile	93	81.5
	Maximum	108	120			Unpaired t test
						P value	0.9617
	Mean	70.1	69.71			P value summary	ns
	Std. Deviation	23.48	26.15			Significantly different (P < 0.05)?	No
	Std. Error of Mean	5.25	6.342			One- or two-tailed P value?	Two-tailed
						t, df	t=0.0483 df=35
	Lower 95% CI of mean	59.11	56.26
	Upper 95% CI of mean	81.09	83.15			How big is the difference?
						Mean ± SEM of column A	70.1 ± 5.25, n=20
	Sum	1402	1185			Mean ± SEM of column B	69.71 ± 6.342, n=17
						Difference between means	-0.3941 ± 8.159
	D'Agostino & Pearson normality test					95% confidence interval	-16.96 to 16.17
	K2	3.744	0.8954			R squared (eta squared)	6.666e-05
	P value	0.1538	0.6391
	Passed normality test (alpha=0.05)?	Yes	Yes			F test to compare variances
	P value summary	ns	ns			F, DFn, Dfd	1.241, 16, 19
						P value	0.6473
						P value summary	ns
						Significantly different (P < 0.05)?	No

## Sheet: Fig 1 SuppFile 1N
yolk C1GalTA RNAi
	date	name	tail	#	note	yolk	sum				date	name	tail	#	note	yolk	sum
5	29th November 2016	2682_6	0.35	91		72	163			21	19th December 2016	w-_38	0.35	89		63	152
9	29th November 2016	2682_11	0.35	46	a bit clumping on the tail border	132	178			23	19th December 2016	w-_40	0.35	44		74	118
13	5th December 2016	2682_24	0.35	55	a big clump on the tail border	94	149			7	16th December 2016	w-_8	0.36	54		59	113
6	29th November 2016	2682_7	0.36	50	entering in unusual patterns	49	99			9	16th December 2016	w-_12	0.36	117		70	187
14	5th December 2016	2682_25	0.36	22		52	74			11	16th December 2016	w-_16	0.36	89		41	130
26	5th December 2016	2682_39	0.36	82	a bit clumping on the tail border	73	155			20	19th December 2016	w-_37	0.36	78		59	137
27	5th December 2016	2682_40	0.36	88	a big clump on the tail border	92	180			12	16th December 2016	w-_17	0.38	123		57	180
30	5th December 2016	2682_43	0.36	60		78	138			15	19th December 2016	w-_30	0.38	93		58	151
2	29th November 2016	2682_3	0.37	37		68	105			18	19th December 2016	w-_34	0.38	83		48	131
3	29th November 2016	2682_4	0.37	88	still have a clump at the tail border	85	173			4	16th December 2016	w-_4	0.39	79		44	123
22	5th December 2016	2682_33	0.37	59	a bit clumping on the tail border	91	150			24	19th December 2016	w-_42	0.39	88		35	123
25	5th December 2016	2682_38	0.37	86	a bit clumping on the tail border	73	159			19	19th December 2016	w-_35	0.4	94		42	136
1	29th November 2016	2682_1	0.38	25	a big clump on the tail border	97	122			25	19th December 2016	w-_43	0.4	91		28	119
17	5th December 2016	2682_28	0.38	58	a clump on the tail border	82	140							86.3077		52.1538	138.462
11	5th December 2016	2682_22	0.4	64		74	138
28	5th December 2016	2682_41	0.4	32	a bit clumping on the tail border	91	123
7	29th November 2016	2682_8	0.41	96		83	179
10	5th December 2016	2682_21	0.41	88	a bit clumping on the tail border	67	155
29	5th December 2016	2682_42	0.41	51	hemocytes getting stuck on yolk, not reaching tail border	80	131
				62		80.6842	142.684
Number of values	14	19			Table Analyzed	yolk C1GalTA RNAi_S1N
Minimum	28	49			Column B	RNAi
25% Percentile	41.75	72			vs.	vs.
Median	54.58	80			Column A	control
75% Percentile	60	91
Maximum	74	132			Mann Whitney test
					P value	<0.0001
Mean	52.15	80.68			Exact or approximate P value?	Exact
Std. Deviation	13.17	18.05			P value summary	****
Std. Error of Mean	3.519	4.141			Significantly different (P < 0.05)?	Yes
					One- or two-tailed P value?	Two-tailed
Lower 95% CI of mean	44.55	71.98			Sum of ranks in column A,B	128.5 , 432.5
Upper 95% CI of mean	59.76	89.38			Mann-Whitney U	23.5
Sum	730.2	1533			Difference between medians
					Median of column A	54.58, n=14
D'Agostino & Pearson normality test					Median of column B	80, n=19
K2	0.2045	7.318			Difference: Actual	25.42
P value	0.9028	0.0258			Difference: Hodges-Lehmann	27.42
Passed normality test (alpha=0.05)?	Yes	No
P value summary	ns	*

## Sheet: Fig 1 SuppFile 1O
yolk C1GalTA mutant
H2A Control					C1GalT -/-							Number of values	24	23			Table Analyzed	C1GalTA mutant_yolk_S1O
Embryo ID	Length	Tail	Retraction %	No Hemos	Embryo ID	Length	Tail	Retraction %	No Hemos
001	443	134	30.2483	100	005	450	136	30.2222	xxx			Minimum	27	49			Column B	mutant
005	429	143	33.3333	70	006	442	146	33.0317	104			25% Percentile	65.5	79			vs.	vs.
007	316	118	37.3418	83	007	453	142	31.3466	49			Median	75	100			Column A	control
008	395	138	34.9367	72	009	475	166	34.9474	106			75% Percentile	84.75	106
009	407	138	33.9066	65	010	415	126	30.3614	103			Maximum	104	123			Unpaired t test
010	394	126	31.9797	84	011	481	183	38.0457	79								P value	0.0007
013	441	136	30.839	80	012	486	152	31.2757	102			Mean	73.96	94.13			P value summary	***
015	381	130	34.1207	80	013	509	160	31.4342	71			Std. Deviation	17.63	20.22			Significantly different (P < 0.05)?	Yes
016	454	140	30.837	58	016	428	131	30.6075	83			Std. Error of Mean	3.598	4.216			One- or two-tailed P value?	Two-tailed
025	404	142	35.1485	67	017	423	148	34.9882	93								t, df	t=3.65 df=45
029	395	124	31.3924	74	019	423	151	35.6974	70			Lower 95% CI of mean	66.51	85.39
031	417	136	32.6139	61	020	431	130	30.1624	87			Upper 95% CI of mean	81.4	102.9			How big is the difference?
032	415	130	31.3253	85	023	443	139	31.377	109								Mean ± SEM of column A	73.96 ± 3.598, n=24
033	412	130	31.5534	90	024	429	132	30.7692	106			Sum	1775	2165			Mean ± SEM of column B	94.13 ± 4.216, n=23
034	393	122	31.0433	68	026	499	167	33.4669	57								Difference between means	20.17 ± 5.526
036	461	147	31.8872	80	027	467	154	32.9764	119			D'Agostino & Pearson normality test					95% confidence interval	9.042 to 31.3
040	416	135	32.4519	104	028	518	159	30.695	120			K2	3.516	1.867			R squared (eta squared)	0.2285
042	440	169	38.4091	71	029	477	158	33.1237	117			P value	0.1723	0.3933
046	419	150	35.7995	98	030	456	141	30.9211	93			Passed normality test (alpha=0.05)?	Yes	Yes			F test to compare variances
047	395	152	38.481	27	032	505	171	33.8614	96			P value summary	ns	ns			F, DFn, Dfd	1.315, 22, 23
048	442	171	38.6878	48	034	441	139	31.5193	123								P value	0.5185
049	408	129	31.6176	48	035	447	140	31.3199	100								P value summary	ns
050	448	144	32.1429	76	037	458	161	35.1528	106								Significantly different (P < 0.05)?	No
052	394	125	31.7259	86	039	433	140	32.3326	72

## Sheet: Fig1 SuppFile 1P
Date	Sample	tail	T1	T2	T3	A1	A2	A3	total VNC			Date	Sample	tail	T1	T2	T3	A1	A2	A3	total VNC				Date	Sample	tail	T1	T2	T3	A1	A2	A3	total VNC				Date	Sample	tail	T1	T2	T3	A1	A2	A3	total VNC
3.4.2017	w-_VNC_2	0.77	19	9	5	7	2	0	42			5.4.2017	attP40_VNC_1	0.65	20	22	11	2	1	0	56				17.3.2017	110406_1	0.69	14	9	7	4	0	0	34				23.3.2017	2826_VNC_1	0.72	12	14	10	1	0	0	37	no signal in green channel
3.4.2017	w-_VNC_3	0.53	24	11	2	1	0	0	38			5.4.2017	attP40_VNC_3	0.72	15	16	11	7	2	0	51				17.3.2017	110406_3	0.64	16	12	10	7	1	0	46				23.3.2017	2826_VNC_5	0.63	15	7	5	2	0	0	29
3.4.2017	w-_VNC_4	0.67	25	22	3	4	3	0	57			5.4.2017	attP40_VNC_4	0.72	13	8	6	4	0	0	31	weak signal			17.3.2017	110406_4	0.7	7	10	13	7	6	2	45	probably not the whole VNC			23.3.2017	2826_VNC_6	0.62	20	9	5	1	0	0	35	very weak signal
3.4.2017	w-_VNC_5	0.63	13	12	4	1	0	0	30			5.4.2017	attP40_VNC_5	0.68	8	7	6	4	4	2	31				17.3.2017	110406_6	0.62	18	13	12	1	0	0	44				23.3.2017	2826_VNC_8	0.66	24	14	10	6	4	0	58
3.4.2017	w-_VNC_6	0.72	2	1	0	2	1	0	6			5.4.2017	attP40_VNC_7	0.61	22	12	7	4	0	0	45				17.3.2017	110406_7	0.65	11	9	9	7	0	0	36				23.3.2017	2826_VNC_10	0.62	30	13	6	3	0	0	52
3.4.2017	w-_VNC_7	0.54	19	8	2	0	0	0	29			5.4.2017	attP40_VNC_8	0.56	16	9	5	4	0	0	34	no signal in green channel			17.3.2017	110406_9	0.73	14	9	3	5	2	0	33	weird position of the hemocytes on the VNC			23.3.2017	2826_VNC_11	0.6	10	4	4	2	0	0	20
3.4.2017	w-_VNC_8	0.59	18	10	7	4	1	0	40			5.4.2017	attP40_VNC_9	0.61	21	6	8	5	3	1	44	no signal in green channel			17.3.2017	110406_11	0.73	26	10	13	12	3	4	68				23.3.2017	2826_VNC_12	0.57	20	15	13	2	0	0	50
3.4.2017	w-_VNC_9	0.62	17	8	2	1	3	0	31			5.4.2017	attP40_VNC_10	0.61	14	7	2	0	0	0	23				17.3.2017	110406_12	0.62	18	15	8	9	2	0	52				23.3.2017	2826_VNC_13	0.71	21	10	11	7	0	0	49
3.4.2017	w-_VNC_10	0.62	23	15	8	4	2	0	52			5.4.2017	attP40_VNC_11	0.66	11	11	3	1	0	0	26	no signal in green channel, very weak RFP			17.3.2017	110406_14	0.73	17	16	8	0	0	0	41				23.3.2017	2826_VNC_14	0.7	16	8	4	1	0	0	29
3.4.2017	w-_VNC_11	0.54	20	13	8	7	1	0	49			5.4.2017	attP40_VNC_12	0.67	15	5	2	1	0	0	23	no signal in green channel																23.3.2017	2826_VNC_15	0.65	12	14	6	0	0	0	32
3.4.2017	w-_VNC_12	0.73	14	16	14	5	1	0	50			5.4.2017	attP40_VNC_13	0.65	21	13	9	2	0	0	45
3.4.2017	w-_VNC_13	0.55	18	12	6	5	3	0	44			5.4.2017	attP40_VNC_15	0.56	28	12	9	5	1	0	55
3.4.2017	w-_VNC_15	0.65	27	15	10	6	2	0	60			5.4.2017	attP40_VNC_16	0.67	19	13	4	1	1	0	38
3.4.2017	w-_VNC_16	0.57	12	12	13	2	1	0	40			5.4.2017	attP40_VNC_18	0.67	20	12	8	3	1	1	45																		average	0.648	18	10.8	7.4	2.5	0.4	0	39.1
3.4.2017	w-_VNC_17	0.74	19	12	5	1	0	0	37			5.4.2017	attP40_VNC_20	0.6	19	12	5	2	0	0	38
3.4.2017	w-_VNC_18	0.74	15	12	5	3	1	0	36
3.4.2017	w-_VNC_19	0.71	19	9	4	0	0	0	32																		0.678889	15.6667	11.4444	9.22222	5.77778	1.55556	0.666667	44.3333
3.4.2017	w-_VNC_20	0.71	21	16	6	7	0	0	50
		0.646111	18.0556	11.8333	5.77778	3.33333	1.16667	0	40.1667				average	0.642667	17.4667	11	6.4	3	0.866667	0.266667	39
	sem
Table Analyzed	Data 10
Two-way ANOVA	Ordinary
Alpha	0.05
Source of Variation	% of total variation	P value	P value summary	Significant?
Interaction	1.102	0.4699	ns	No
Row Factor	69.59	<0.0001	****	Yes
Column Factor	0.2075	0.4273	ns	No
ANOVA table	SS (Type III)	DF	MS	F (DFn, DFd)	P value
Interaction	164.9	15	11	F (15, 288) = 0.986	P=0.4699
Row Factor	10417	5	2083	F (5, 288) = 186.8	P<0.0001
Column Factor	31.06	3	10.35	F (3, 288) = 0.9285	P=0.4273
Residual	3212	288	11.15
Number of missing values	120

## Sheet: Fig 1 SuppFile 1Q
yolk GlcAT-P
	Date	Sample	Tail position	Tail count	Yolk count	Sum	note				Date	Sample	Tail position	Tail count	Yolk count	Sum	note
1	20.7.2018	GlcAT-Pexp_11_9 positions_e1	0.33	96	56	152				1	21st June 2018	GlcAT-Pexp._9_1	0.34	71	98	169
2	20.7.2018	GlcAT-Pexp_11_9 positions_e3	0.29	50	59	109				2	21st June 2018	GlcAT-Pexp._9_2	0.32	78	100	178	a lot of surface GFP binding
3	20.7.2018	GlcAT-Pexp_11_9 positions_e4	0.36	55	75	130				3	28th June 2018	GlcAT-Pexp._9_10	0.37	78	39	117
4	20.7.2018	GlcAT-Pexp_11_9 positions_e6	0.39	84	50	134				4	28th June 2018	GlcAT-Pexp._9_11	0.37	90	71	161	a little bit of surface GFP binding
5	20.7.2018	GlcAT-Pexp_11_9 positions_e7	0.31	44	67	111				5	28th June 2018	GlcAT-Pexp._9_12	0.34	76	52	128
6	20.7.2018	GlcAT-Pexp_11_9 positions_e8a	0.36	45	51	96				6	28th June 2018	GlcAT-Pexp._9_13	0.31	50	83	133
7	20.7.2018	GlcAT-Pexp_11_9 positions_e8b	0.39	64	29	93				7	28th June 2018	GlcAT-Pexp._9_15	0.29	85	79	164
8	20.7.2018	GlcAT-Pexp_11_9 positions_e9	0.29	94	63	157				8	28th June 2018	GlcAT-Pexp._9_16	0.33	33	63	96
9	23.7.2018	GlcAT-Pexp_11_12 positions_e1	0.32	61	52	113				9	28th June 2018	GlcAT-Pexp._9_17	0.32	62	63	125
10	23.7.2018	GlcAT-Pexp_11_12 positions_e2	0.32	30	34	64				10	13th July 2018	GlcAT-Pexp._9_20	0.34	60	55	115	a bit tilted
11	23.7.2018	GlcAT-Pexp_11_12 positions_e3	0.35	83	50	133				11	13th July 2018	GlcAT-Pexp._9_21	0.39	72	57	129
12	23.7.2018	GlcAT-Pexp_11_12 positions_e4	0.35	99	65	164				12	17th July 2018	GlcAT-Pexp._9_10 positions_p1	0.39	78	51	129
13	23.7.2018	GlcAT-Pexp_11_12 positions_e5	0.35	52	42	94				13	17th July 2018	GlcAT-Pexp._9_10 positions_p2	0.36	105	50	155
14	23.7.2018	GlcAT-Pexp_11_12 positions_e6	0.37	97	54	151				14	17th July 2018	GlcAT-Pexp._9_10 positions_p3	0.3	14	55	69
15	23.7.2018	GlcAT-Pexp_11_12 positions_e7	0.39	108	61	169				15	17th July 2018	GlcAT-Pexp._9_10 positions_p5	0.36	120	72	192
16	23.7.2018	GlcAT-Pexp_11_12 positions_e8	0.3	90	65	155				16	17th July 2018	GlcAT-Pexp._9_10 positions_p7	0.35	78	52	130
17	23.7.2018	GlcAT-Pexp_11_12 positions_e9	0.37	59	38	97				17	17th July 2018	GlcAT-Pexp._9_10 positions_p9	0.36	35	41	76	a bit tilted
18	23.7.2018	GlcAT-Pexp_11_12 positions_e10	0.36	71	50	121
19	23.7.2018	GlcAT-Pexp_11_12 positions_e11	0.36	84	39	123
20	23.7.2018	GlcAT-Pexp_11_12 positions_e12	0.41	36	64	100	a bit damaged
		Number of values	20	17				Table Analyzed	GlcAT-P_yolk_S1Q
		Minimum	29	39				Column B	mutant
		25% Percentile	44	51.5				vs.	vs.
		Median	53	57				Column A	control
		75% Percentile	63.75	75.5
		Maximum	75	100				Unpaired t test
								P value	0.0443
		Mean	53.2	63.59				P value summary	*
		Std. Deviation	12.16	17.97				Significantly different (P < 0.05)?	Yes
		Std. Error of Mean	2.719	4.359				One- or two-tailed P value?	Two-tailed
								t, df	t=2.086 df=35
		Lower 95% CI of mean	47.51	54.35
		Upper 95% CI of mean	58.89	72.83				How big is the difference?
								Mean ± SEM of column A	53.2 ± 2.719, n=20
		Sum	1064	1081				Mean ± SEM of column B	63.59 ± 4.359, n=17
								Difference between means	10.39 ± 4.98
		D'Agostino & Pearson normality test						95% confidence interval	0.2777 to 20.5
		K2	0.6104	2.206				R squared (eta squared)	0.1106
		P value	0.737	0.3319
		Passed normality test (alpha=0.05)?	Yes	Yes				F test to compare variances
		P value summary	ns	ns				F, DFn, Dfd	2.185, 16, 19
								P value	0.1059
								P value summary	ns
								Significantly different (P < 0.05)?	No
