# Supplementary material for: A conserved major facilitator superfamily member orchestrates a subset of O-glycosylation to aid macrophage tissue invasion
Source: eLife. 2019 Mar 26;8:e41801. doi: 10.7554/eLife.41801 (PMC6435326; doi:10.7554/eLife.41801)
Supplement: Figure 2—source data 1. [file elife-41801-fig2-data1.xlsx]

## Sheet: Fig 2A
C1 GalTA expression in macrophages (qPCR)
	hemocytes	rest	delta delta Ct	expression fold
MFS	3.26667	6.86333	-3.59667	12.0977
C1GalTA	9.29833	10.965	-1.66667	3.1748
Csat	7.95	9.915	-1.965	3.90413
	hemocyte1	hemocyte2	hemocyte3	rest	delta delta Ct1	delta delta Ct2	delta delta Ct3	expression fold 1	expression fold 2	expression fold 3	expression fold average	sem
C1GalTA early	11.03	8.24	8.625	10.965	0.065	-2.725	-2.34	0.955945	6.6116	5.06303	4.21019	1.7
C1GalTA late	9.245	10.015		11.5775	-2.3325	-1.5625		5.03677	2.95365		3.99521	1
	hemocyte1	hemocyte2	hemocyte3	hemocyte4	hemocyte5	hemocyte6	hemocyte7	rest	ef1	ef2	ef3	ef4	ef5	ef6	ef7	ef average	sem
C1GalTA middle	10.525	6.915	12.98	12.485	10.09	9.085	9.085	10.875	1.27456	15.5625	0.232451	0.327598	1.72309	3.45815	3.45815	3.7195	2
																1.74567
	expression fold C1GalTA	sem
st. 9-10	4.21	1.7
st. 12	3.72	2
st. 13-17	3.99	1
Number of values	4	7	3
Minimum	0.9559	0.2325	2.954
25% Percentile	1.77	0.3276	2.954
Median	4.637	1.723	3.995
75% Percentile	6.224	3.458	5.037
Maximum	6.612	15.56	5.037
Mean	4.21	3.719	3.995
Std. Deviation	2.386	5.385	1.042
Std. Error of Mean	1.193	2.036	0.6013
Lower 95% CI of mean	0.413	-1.261	1.408
Upper 95% CI of mean	8.007	8.7	6.583
Sum	16.84	26.04	11.99
Shapiro-Wilk normality test
W	0.9501	0.6714	1
P value	0.7165	0.0018	>0.9999
Passed normality test (alpha=0.05)?	Yes	No	Yes
P value summary	ns	**	ns

## Sheet: Fig 2B
Ugalt expression in macrophages (qPCR)
	hemocyte1	hemocyte2	hemocyte3	rest	delta delta Ct1	delta delta Ct2	delta delta Ct3	expression fold 1	expression fold 2	expression fold 3	expression fold average	sem
Csat early	7.385	8.515		9.915	-2.53	-1.4		5.77572	2.63902		4.20737	1.6
Csat late	6.425	5.535		8.9252	-2.5002	-3.3902		5.65764	10.4846		8.07112	2.4
	hemocyte1	hemocyte2	hemocyte3	hemocyte4	hemocyte5	hemocyte6	hemocyte7	rest	ef1	ef2	ef3	ef4	ef5	ef6	ef7	ef average	sem
Csat middle	7.54	6.725	6.69	6.875	6.8	6.75	6.75	9.199	3.15798	5.55582	5.69225	5.00719	5.27437	5.46037	5.46037	5.08691	0.3
	expression fold Csat	sem
st. 9-10	4.21	1.6
st. 12	5.09	0.3
st. 13-17	8.07	2.4
	Number of values	2	7	2			Table Analyzed	UgalT_qPCR_stages_2B
	Minimum	2.639	3.158	5.658			Kruskal-Wallis test
	25% Percentile	2.639	5.007	5.658			P value	0.3051
	Median	4.207	5.46	8.071			Exact or approximate P value?	Exact
	75% Percentile	5.776	5.556	10.48			P value summary	ns
	Maximum	5.776	5.692	10.48			Do the medians vary signif. (P < 0.05)?	No
							Number of groups	3
	Mean	4.207	5.087	8.071			Kruskal-Wallis statistic	2.753
	Std. Deviation	2.218	0.8782	3.413
	Std. Error of Mean	1.568	0.3319	2.413			Data summary
							Number of treatments (columns)	3
	Lower 95% CI of mean	-15.72	4.275	-22.6			Number of values (total)	11
	Upper 95% CI of mean	24.14	5.899	38.74
	Sum	8.415	35.61	16.14
	Shapiro-Wilk normality test
	W	N too small	0.6783	N too small
	P value		0.0021
	Passed normality test (alpha=0.05)?		No
	P value summary		**

## Sheet: Fig 2D
CG8602 expression in macrophages (qPCR) - stages
	rest average	hemocytes 1	hemocytes 2	hemocytes 3	hemocytes 4	hemocytes 5	hemocytes 6	hemocytes 7	expression fold average
stage 9-10	6.145	3.34	3.25	3.21					7.3582
delta delta Ct		-2.805	-2.895	-2.935
log		6.98858	7.43844	7.64756
stage 12	6.51	3.375	2.44	3.13	3.165	3.065	2.87	2.87	11.7108
delta delta Ct		-3.135	-4.07	-3.38	-3.345	-3.445	-3.64	-3.64
log		8.78474	16.7955	10.4107	10.1612	10.8905	12.4666	12.4666
stage 13-17	6.727	4.05	3.37	3.465					8.74481
delta delta Ct		-2.677	-3.357	-3.262
log		6.39525	10.2461	9.59312
Number of values	3	7	3			Table Analyzed	CG8602_qPCR_stages_2E
						Data sets analyzed	A : early	B : middle	C : late
Minimum	6.989	8.785	6.395
25% Percentile	6.989	10.16	6.395			ANOVA summary
Median	7.438	10.89	9.593			F	4.705
75% Percentile	7.648	12.47	10.25			P value	0.0363
Maximum	7.648	16.8	10.25			P value summary	*
						Significant diff. among means (P < 0.05)?	Yes
Mean	7.358	11.71	8.745			R square	0.4848
Std. Deviation	0.3367	2.592	2.061
Std. Error of Mean	0.1944	0.9798	1.19			Brown-Forsythe test
						F (DFn, DFd)	0.8682 (2, 10)
Lower 95% CI of mean	6.522	9.313	3.625			P value	0.4491
Upper 95% CI of mean	8.195	14.11	13.86			P value summary	ns
						Are SDs significantly different (P < 0.05)?	No
Sum	22.07	81.98	26.23
						Bartlett's test
Shapiro-Wilk normality test						Bartlett's statistic (corrected)
W	0.9574	0.8869	0.8729			P value
P value	0.603	0.2591	0.3038			P value summary
Passed normality test (alpha=0.05)?	Yes	Yes	Yes			Are SDs significantly different (P < 0.05)?
P value summary	ns	ns	ns
						ANOVA table	SS	DF	MS	F (DFn, DFd)	P value
						Treatment (between columns)	46.15	2	23.07	F (2, 10) = 4.705	P=0.0363
						Residual (within columns)	49.04	10	4.904
						Total	95.19	12

## Sheet: Fig 2E
CG8602 expression in macrophages (qPCR) - mutant compared to control
	Name	Control 1(2.8.2017)	Control 2(2.8.2017)	Control 3(3.8.2017)	Control 4 (3.8.2017)	Average control	sem				Name	Mutant 1(2.8.2017)	Mutant 2(2.8.2017)	Mutant 3(3.8.2017)	Mutant 4 (3.8.2017)	Average Mutant	sem	t test
Gen 7	CG8602	0.0963882	0.184284	0.114229	0.111491	0.126598	0.002			Gen 7	CG8602	0.0166885	0.0210505	0.0252951	0.0204749	0.0208772	0.0018	0.00171899
Number of values	4	4			Table Analyzed	CG8602_qPCR_muttocont_2F
Minimum	0.09639	0.01669			Column B	mutant
25% Percentile	0.1002	0.01764			vs.	vs.
Median	0.1129	0.02076			Column A	control
75% Percentile	0.1668	0.02423
Maximum	0.1843	0.0253			Unpaired t test
					P value	0.0017
Mean	0.1266	0.02088			P value summary	**
Std. Deviation	0.03925	0.003524			Significantly different (P < 0.05)?	Yes
Std. Error of Mean	0.01962	0.001762			One- or two-tailed P value?	Two-tailed
					t, df	t=5.366 df=6
Lower 95% CI of mean	0.06414	0.01527
Upper 95% CI of mean	0.1891	0.02648			How big is the difference?
					Mean ± SEM of column A	0.1266 ± 0.01962, n=4
Sum	0.5064	0.08351			Mean ± SEM of column B	0.02088 ± 0.001762, n=4
					Difference between means	-0.1057 ± 0.0197
Shapiro-Wilk normality test					95% confidence interval	-0.1539 to -0.05751
W	0.8015	0.9698			R squared (eta squared)	0.8275
P value	0.105	0.8402
Passed normality test (alpha=0.05)?	Yes	Yes			F test to compare variances
P value summary	ns	ns			F, DFn, Dfd	124.1, 3, 3
					P value	0.0024
					P value summary	**
					Significantly different (P < 0.05)?	Yes

## Sheet: Fig 2G
C1GalTA and Ugalt expression in macrophages (qPCR) - mutant compared to control
	Name	Control 1(2.8.2017)	Control 2(2.8.2017)	Control 3(3.8.2017)	Control 4 (3.8.2017)	Average control	sem				Name	Mutant 1(2.8.2017)	Mutant 2(2.8.2017)	Mutant 3(3.8.2017)	Mutant 4 (3.8.2017)	Average Mutant	sem	t test
Gen 6	C1GalTA	0.0006787	0.0082866	0.0001238	0.0001744	0.00231587	0.002			Gen 6	C1GalTA	0.0031184	0.0045814	0.000214	0.0001594	0.0020183	0.001	0.90029
Gen 10	Csat	0.0053732	0.0094531	0.0096852	0.0085196	0.00825778	0.001			Gen 10	Csat	0.0041433	0.00441	0.0087288	0.0049788	0.00556523	0.001	0.114621
C1GalTA										Ugalt
Number of values	4	4		Table Analyzed	C1GalTA_qPCR_muttocont_2H					Number of values	4	4			Table Analyzed	UgalT_qPCR_mutotcontr_2H
Minimum	0.000124	0.000159		Column B	mutant					Minimum	0.005373	0.004143			Column B	mutant
25% Percentile	0.0001365	0.0001728		vs.	vs.					25% Percentile	0.00616	0.00421			vs.	vs.
Median	0.0004265	0.001666		Column A	control					Median	0.008987	0.004695			Column A	control
75% Percentile	0.006385	0.004215								75% Percentile	0.009627	0.007792
Maximum	0.008287	0.004581		Mann Whitney test						Maximum	0.009685	0.008729			Unpaired t test
				P value	0.8857										P value	0.1146
Mean	0.002316	0.002018		Exact or approximate P value?	Exact					Mean	0.008258	0.005565			P value summary	ns
Std. Deviation	0.003989	0.002198		P value summary	ns					Std. Deviation	0.001988	0.002138			Significantly different (P < 0.05)?	No
Std. Error of Mean	0.001994	0.001099		Significantly different (P < 0.05)?	No					Std. Error of Mean	0.000994	0.001069			One- or two-tailed P value?	Two-tailed
				One- or two-tailed P value?	Two-tailed										t, df	t=1.845 df=6
Lower 95% CI of mean	-0.004031	-0.001479		Sum of ranks in column A,B	17 , 19					Lower 95% CI of mean	0.005094	0.002164
Upper 95% CI of mean	0.008663	0.005515		Mann-Whitney U	7					Upper 95% CI of mean	0.01142	0.008967			How big is the difference?
															Mean ± SEM of column A	0.008258 ± 0.000994, n=4
Sum	0.009264	0.008072		Difference between medians						Sum	0.03303	0.02226			Mean ± SEM of column B	0.005565 ± 0.001069, n=4
				Median of column A	0.0004265, n=4										Difference between means	-0.002693 ± 0.00146
Shapiro-Wilk normality test				Median of column B	0.001666, n=4					Shapiro-Wilk normality test					95% confidence interval	-0.006264 to 0.0008791
W	0.6794	0.8562		Difference: Actual	0.00124					W	0.8203	0.7687			R squared (eta squared)	0.3619
P value	0.0065	0.2468		Difference: Hodges-Lehmann	3.75e-05					P value	0.144	0.0569
Passed normality test (alpha=0.05)?	No	Yes								Passed normality test (alpha=0.05)?	Yes	Yes			F test to compare variances
P value summary	**	ns								P value summary	ns	ns			F, DFn, Dfd	1.156, 3, 3
															P value	0.9077
															P value summary	ns
															Significantly different (P < 0.05)?	No

## Sheet: Fig 2H
PEARSONS COEFFICIENT MRVA WITH MARKERS
Cnx 99a		GMAP		Golgin 84		Golgin 245		Hrs 27.4.		Rab7		Lysotracker		DAPI
001a	-0.3	001	0.68	001a	0.35	001a	0.65	001	0.58	001	0.32	001	0.16	001	-0.05
001b	-0.32	002	0.57	001b	0.44	001b	0.67	002	0.52	002	0.55	002	0.07	002	-0.27
002a	0.44	003	0.13	002	0.32	002a	0.75	003	0.78	003	0.27	003	0.6	003	-0.26
002b	0.43	004	0.64	003a	0.21	002b	0.6	004a	0.31	003b	0.02	TL 004	-0.27	004	-0.23
003a	0.29	005	0.53	003b	-0.09	002c	0.48	004b	0.67	004	0.57	TL 005	0.01	005	-0.17
003b	0.23	006	0.46	004	0.47	002d	0.59	005	0.74	005	0.41	TL 006	-0.27	006	-0.32
004	0.49	007	0.38	005	0.29	003	0.67			006	0.64			007a	-0.11
005	0.32	007b	0.4	006	0.37	004	0.49			007	0.74			007b	-0.16
006	0.47	008	0.84	007	0.44	005	0.75			007b	0.65			008	-0.23
007	0.41	009	0.86	008	0.36	005b	0.77			008	0.49			009	-0.22
007b	-0.11	010	0.69	009	0.28	006	0.63			009	0.71			010	-0.22
008	0.14	011	0.57	010	0.45	001	0.41			010	0.51			011	-0.19
009	0.45	012	0.66	011a	0.4	002	0.34			011a	0.55			012	0.06
010	0.28	001	0.45	011b	0.29	003	0.71			011b	0.21
001	0.13	002	0.6	012	0.66	004	0.42			011c	0.55
002	0.3	003	0.57	013	0.45	005	0.21			011d	0.36
003	0.1	004	0.46	001	0.07	006	0.38			001	0.64
004	0.18	005	0.57	002	0.51					002	0.69
005	0.34	006	0.55	003	0.07					003	0.45
006	-0.08	007	0.55	004	0.36					004	0.57
007	-0.12	008	-0.24	005	0.55					005	0.41
008	0.12	009	0.6	006	0.07					006	0.61
009	0.01	010	0.51	007	-0.2
010	-0.04
