# Supplementary material for: A conserved major facilitator superfamily member orchestrates a subset of O-glycosylation to aid macrophage tissue invasion
Source: eLife. 2019 Mar 26;8:e41801. doi: 10.7554/eLife.41801 (PMC6435326; doi:10.7554/eLife.41801)
Supplement: Figure 3—source data 1. — Source data on the xyz position of macrophages from the tracks that form the basis of the analysis shown in Figure 3J–K,M and Figure 3—figure supplement 1F,G. Source data on the mismigration of germ cells, the levels of mrva expression in the ovary, and the migration of border cells (Figure 3—figure supplement 1I,J and L, respectively). Source data on the xyz position of macrophages in the movies of the mrva3102 mutant and the control underlying the analysis shown in Figure 3J-K,M and Figure 3—figure supplement 1F-G. [file elife-41801-fig3-data1.xlsx]

## Sheet: Fig 3D
3D	Name	Tail position	Number of hemocytes			17262	Name	Tail position	Number of hemocytes	total cell number	Proportion				Df cross	date	name	tail	#			HA rescue	date	name	tail	#					Name	Tail position	Number of hemocytes
1	srpGal4 UAS mcherrynls_001	0.29	53			1	srpGal4 UAS mcherrynls_17262_002	0.34	40						1	26.8.2016	Dfx17262_1	0.33	26			1	26.8.2016	17262HArescue_1	0.34	71	bit tilted			1	IE32_2	0.29	95
2	srpGal4 UAS mcherrynls_002	0.34	55			2	srpGal4 UAS mcherrynls_17262_003	0.34	37						2	26.8.2016	Dfx17262_2	0.34	11			2	26.8.2016	17262HArescue_4	0.32	17				2	IE32_1	0.29	26
3	srpGal4 UAS mcherrynls_004	0.29	72			3	srpGal4 UAS mcherrynls_17262_005	0.32	38						3	26.8.2016	Dfx17262_5	0.34	5			3	26.8.2016	17262HArescue_5	0.3	74				3	IE32_10	0.3	35
4	srpGal4 UAS mcherrynls_006	0.33	44			4	srpGal4 UAS mcherrynls_17262_006	0.36	34						4	26.8.2016	Dfx17262_6	0.31	75			4	26.8.2016	17262HArescue_6	0.31	63				4	IE32_13	0.38	87
5	srpGal4 UAS mcherrynls_008	0.29	40			5	srpGal4 UAS mcherrynls_17262_007	0.36	8						5	16.9.2016	17262xDf_10	0.36	41			5	26.8.2016	17262HArescue_7	0.3	43				5	IE32_14	0.37	72
6	srpGal4 UAS mcherrynls_010	0.36	67			6	srpGal4 UAS mcherrynls_17262_010	0.33	27						6	16.9.2016	17262xDf_11	0.41	94			6	7tt November 2016	17262HArescue_100	0.35	28	very weak signal			6	IE32_20	0.35	76
7	srpGal4 UAS mcherrynls_011	0.33	77			7	srpGal4 UAS mcherrynls_17262_013	0.36	69						7	16.9.2016	17262xDf_13	0.34	8			7	7tt November 2016	17262HArescue_101	0.35	66				7	IE32_21	0.39	93
8	srpGal4 UAS mcherrynls_012	0.31	43			8	srpGal4 UAS mcherrynls_17262_014	0.38	3						8	16.9.2016	17262xDf_14	0.31	20			2015_1		srpGal4 UAS mcherrynls 17262_UASCG8602-FLAG_003	0.31	38				8	IE32_22	0.32	63
9	srpGal4 UAS mcherrynls_013	0.29	56			9	srpGal4 UAS mcherrynls_17262_015	0.32	2						9	16.9.2016	17262xDf_15	0.32	64			2015_2		srpGal4 UAS mcherrynls 17262_UASCG8602-FLAG_004	0.3	44				9	IE32_23	0.35	83
10	srpGal4 UAS mcherrynls_014	0.29	57			10	srpGal4 UAS mcherrynls_17262_017	0.36	83						10	16.9.2016	17262xDf_16	0.39	69			2015_3		srpGal4 UAS mcherrynls 17262_UASCG8602-FLAG_005	0.36	95				10	IE32_24	0.36	108
11	srpGal4 UAS mcherrynls_015	0.3	19			11	srpGal4 UAS mcherrynls_17262_031	0.37	57						11	7th November 2016	17262xDf_101	0.31	32			2015_4		srpGal4 UAS mcherrynls 17262_UASCG8602-FLAG_006	0.26	49				11	32_80	0.32	25
12	srpGal4 UAS mcherrynls_016	0.32	61			12	srpGal4 UAS mcherrynls_17262_033	0.32	12						12	7th November 2016	17262xDf_102	0.3	30			2015_5		srpGal4 UAS mcherrynls 17262_UASCG8602-FLAG_051	0.36	59				12	32_81	0.44	102
13	srpGal4 UAS mcherrynls_017	0.33	94			13	srpGal4 UAS mcherrynls_17262_035	0.36	47	378	0.12				13	7th November 2016	17262xDf_103	0.4	99			2015_6		srpGal4 UAS mcherrynls 17262_UASCG8602-FLAG_052	0.45	142				13	32_83	0.32	50
14	srpGal4 UAS mcherrynls_018	0.31	22			14	srpGal4 UAS mcherrynls_17262_036	0.4	101	500	0.2				14	7th November 2016	17262xDf_104	0.4	102			2015_7		17262rescue_81	0.31	69				14	32_84	0.31	61
15	srpGal4 UAS mcherrynls_021	0.33	69			15	srpGal4 UAS mcherrynls_17262_038	0.34	33	640	0.05				15	2015	17262xDf_1	0.32	50			2015_8		17262rescue_85	0.33	59				15	IE32_91	0.35	86
16	srpGal4 UAS mcherrynls_022	0.32	54			16	srpGal4 UAS mcherrynls_17262_039	0.36	59	398	0.15				15	2015	17262xDf_2	0.31	35			2015_9		17262rescue_86	0.39	61				16	IE32_92	0.32	78
17	srpGal4 UAS mcherrynls_023	0.33	54			17	srpGal4 UAS mcherrynls_17262_040	0.36	178	517	0.34				17	2015	17262xDf_3	0.36	69			17	6.4.2017	17262_Harescue_1	0.31	66
18	srpGal4 UAS mcherrynls_024	0.4	60			18	srpGal4 UAS mcherrynls_17262_041	0.35	8	443	0.02				18	2015	17262XDf_4	0.32	27			18	6.4.2017	17262_Harescue_2	0.32	113
19	srpGal4 UAS mcherrynls_025	0.37	115			19	srpGal4 UAS mcherrynls_17262_042	0.32	19	434	0.04				19	2015	17262xDf_5	0.32	48
20	srpGal4 UAS mcherrynls_026	0.31	94			20	srpGal4 UAS mcherrynls_17262_043	0.33	31						20	2015	17262xDf_20	0.28	26
21	srpGal4 UAS mcherrynls control_050	0.33	87			21	srpGal4 UAS mcherrynls_17262_044	0.36	55						21	2015	17262xDf_21	0.32	49
22	srpGal4 UAS mcherrynls control_053	0.43	139			22	srpGal4 UAS mcherrynls_17262_045	0.32	66						22	2015	17262xDf_23	0.32	18
23	srpGal4 UAS mcherrynls control_054	0.37	98			23	srpGal4 UAS mcherrynls_17262_046	0.37	37						23	2015	17262xDf_24	0.35	68
24	srpGal4 UAS mcherrynls control_055	0.38	58			24	srpGal4 UAS mcherrynls_17262_047	0.33	44
25	srpGal4 UAS mcherrynls control_056	0.34	86			25	srpGal4 UAS mcherrynls_17262_048	0.33	51
26	srpGal4 UAS mcherrynls control_057	0.37	87			26	srpGal4 UAS mcherrynls_17262_049	0.3	41
27	srpGal4 UAS mcherrynls control_058	0.36	102			27	srpGal4 UAS mcherrynls_17262_050	0.34	13
28	srpGal4 UAS mcherrynls control_070	0.31	86			28	srpGal4 UAS mcherrynls_17262_051	0.38	103
29	srpGal4 UAS mcherrynls control_071	0.34	80			29	srpGal4 UAS mcherrynls_17262_052	0.35	28
30	srpGal4 UAS mcherrynls control_072	0.38	93			30	srpGal4 UAS mcherrynls_17262_053	0.3	38
31	srpGal4 UAS mcherrynls control_073	0.37	108			31	srpGal4 UAS mcherrynls_17262_054	0.34	58
32	srpGal4 UAS mcherrynls control_074	0.35	68			32	srpGal4 UAS mcherrynls_17262_055	0.42	117
33	srpGal4 UAS mcherrynls control_075	0.36	78			33	srpGal4 UAS mcherrynls_17262_056	0.38	55
34	srpGal4 UAS mcherrynls control_077	0.43	60			34	srpGal4 UAS mcherrynls_17262_057	0.3	27
35	srpGal4 UAS mcherrynls control_078	0.36	98			35	srpGal4 UAS mcherrynls_17262_058	0.36	57	477	0.12
36	srpGal4 UAS mcherrynls control_079	0.33	79			36	srpGal4 UAS mcherrynls_17262_059	0.34	31
37	srpGal4 UAS mcherrynls control_080	0.35	72			37	srpGal4 UAS mcherrynls_17262_060	0.31	15
38	srpGal4 UAS mcherrynls control_081	0.37	97
HA rescue									Df cross									only mutant				IE
Number of values	38	37	18		Table Analyzed	Mutant, rescue_3D			Number of values	24	23	23			Table Analyzed	Df cross_3D		Table Analyzed	Only mutant_3D			Number of values	24	23	16			Table Analyzed	IE_3D
Minimum	19	2	17		Kruskal-Wallis test				Minimum	54	8	5			Kruskal-Wallis test			Column B	mutant			Minimum	54	8	25			Kruskal-Wallis test
25% Percentile	55.75	27	43.75		P value	<0.0001			25% Percentile	68.25	28	26			P value	<0.0001		vs.	vs.			25% Percentile	68.25	28	52.75			P value	0.0002
Median	72	38	62		Exact or approximate P value?	Approximate			Median	86	41	41			Exact or approximate P value?	Approximate		Column A	control			Median	86	41	77			Exact or approximate P value?	Approximate
75% Percentile	93.25	57.5	71.75		P value summary	****			75% Percentile	97.75	58	69			P value summary	****						75% Percentile	97.75	58	91.5			P value summary	***
Maximum	139	178	142		Do the medians vary signif. (P < 0.05)?	Yes			Maximum	139	178	102			Do the medians vary signif. (P < 0.05)?	Yes		Mann Whitney test				Maximum	139	178	108			Do the medians vary signif. (P < 0.05)?	Yes
					Number of groups	3									Number of groups	3		P value	<0.0001									Number of groups	3
Mean	73.21	46.54	64.28		Kruskal-Wallis statistic	19.71			Mean	84.25	50.61	46.35			Kruskal-Wallis statistic	22.01		Exact or approximate P value?	Exact			Mean	84.25	50.61	71.25			Kruskal-Wallis statistic	17.2
Std. Deviation	25.08	35.17	29.64						Std. Deviation	20.83	38.11	29.04						P value summary	****			Std. Deviation	20.83	38.11	25.99
Std. Error of Mean	4.068	5.783	6.986		Data summary				Std. Error of Mean	4.253	7.946	6.055			Data summary			Significantly different (P < 0.05)?	Yes			Std. Error of Mean	4.253	7.946	6.497			Data summary
					Number of treatments (columns)	3									Number of treatments (columns)	3		One- or two-tailed P value?	Two-tailed									Number of treatments (columns)	3
Lower 95% CI of mean	64.97	34.81	49.54		Number of values (total)	93			Lower 95% CI of mean	75.45	34.13	33.79			Number of values (total)	70		Sum of ranks in column A,B	767.5 , 360.5			Lower 95% CI of mean	75.45	34.13	57.4			Number of values (total)	63
Upper 95% CI of mean	81.45	58.27	79.02						Upper 95% CI of mean	93.05	67.09	58.91						Mann-Whitney U	84.5			Upper 95% CI of mean	93.05	67.09	85.1
Sum	2782	1722	1157						Sum	2022	1164	1066						Difference between medians				Sum	2022	1164	1140
																		Median of column A	86, n=24
Shapiro-Wilk normality test									D'Agostino & Pearson normality test									Median of column B	41, n=23			D'Agostino & Pearson normality test
W	0.9851	0.8615	0.9198						K2	2.249	20.92	1.87						Difference: Actual	-45			K2	2.249	20.92	1.475
P value	0.8849	0.0003	0.1283						P value	0.3249	<0.0001	0.3926						Difference: Hodges-Lehmann	-40			P value	0.3249	<0.0001	0.4784
Passed normality test (alpha=0.05)?	Yes	No	Yes						Passed normality test (alpha=0.05)?	Yes	No	Yes										Passed normality test (alpha=0.05)?	Yes	No	Yes
P value summary	ns	***	ns						P value summary	ns	****	ns										P value summary	ns	****	ns
Conover																						conover
	C	M							Conover														C	E
M	3e-06									C	D											E	0.82611
R	0.175156	0.009604							D	0.000234												M	1.1e-05	0.001012
									M	1e-05	0.796656
Dunn																						dunn
	C	M																					C	E
M	2.8e-05								Dunn													E	0.844077
R	0.222259	0.03617								C	D											M	9.5e-05	0.004784
									D	0.00122
									M	8.8e-05	0.816998

## Sheet: Fig 3E
RNAi	Date of Acquisition	Sample	# hemocytes	Tail position	Notes	total number	% of total number migrating into tail	In rostrum	Rostrum proportion					control	Date of Acquisition	Sample	# hemocytes	Tail position	Notes	total number	% of total number migrating into tail	In rostrum	Rostrum proportion
1	18th July	Dicer x CG8602_9	47	0.33	not so good signal in RFP	-	-							1	25th July	Dicer x OR_18	92	0.37		495	0.186	13	0.0263
2	18th July	Dicer x CG8602_8	53	0.35	not so good signal in RFP	-	-							2	25th July	Dicer x OR_17	56	0.38	tilted	can not see cells on VNC	can not see cells on VNC	-	-
3	18th July	Dicer x CG8602_7	61	0.36	not so good signal in RFP	-	-							3	15th July	Dicer x OR_2	128	0.43		486	0.26	22	0.0523
4	18th July	Dicer x CG8602_6	50	0.39	weird cells in the back part of the tail	-	-							4	25th July	Dicer x OR_16	110	0.45		538	0.204	16	0.0297
5	18th July	Dicer x CG8602_5	71	0.34	not so good signal in RFP	-	-							5	25th July	Dicer x OR_15	69	0.41		413	0.167	21	0.0508
6	18th July	Dicer x CG8602_3_VNC	55	0.47		-	-							6	25th July	Dicer x OR_13	59	0.4		518	0.108	30	0.0579
7	29th July	Dicer x CG8602_21	55	0.45		-	-							7	25th July	Dicer x OR_10	83	0.46		421	0.197	15	0.0356
8	29th July	Dicer x CG8602_23	66	0.43	tilted	-	-							8	5th August	Dicer x OR_30	54	0.32		496	0.109	15	0.0302
9	29th July	Dicer x CG8602_25	77	0.35	tilted	-	-							9	5th August	Dicer x OR_32	118	0.46		549	0.215	36	0.0656
10	13th August	Dicer x CG8602_40	80	0.35		516	0.155	24	0.0465					10	5th August	Dicer x OR_34	99	0.48		614	0.161	15	0.0244
11	13th August	Dicer x CG8602_41	18	0.44		501	0.036	16	0.0319					11	5th August	Dicer x OR_35	128	0.37		556	0.23	31	0.0558
12	13th August	Dicer x CG8602_42	77	0.36		455	0.169	13	0.0286					12	5th August	Dicer x OR_36	95	0.39		555	0.171	28	0.0505
13	13th August	Dicer x CG8602_43	31	0.41		389	0.08	17	0.0437					13	26th August	DicerxOR_50	41	0.32		448	0.092	2	0.0045
14	13th August	Dicer x CG8602_44	56	0.38		530	0.106	20	0.0377					14	26th August	DicerxOR_51	109	0.34		525	0.208	18	0.0343
15	13th August	Dicer x CG8602_45	71	0.41		481	0.148	17	0.0353					15	28th August	DicerxOR_70	106	0.47		458	0.231	23	0.0502
16	13th August	Dicer x CG8602_46	54	0.41		477	0.113	17	0.0356					16	28th August	DicerxOR_74	71	0.31		554	0.128	19	0.0343
17	14th August	Dicer x CG8602_51	64	0.39		482	0.133	20	0.0414					17	28th August	DicerxOR_75	62	0.32		439	0.141	12	0.0273
18	14th August	Dicer x CG8602_52	73	0.41		595	0.123	14	0.0235					18	28th August	DicerxOR_78	114	0.36	tilted	can not see cells on VNC	can not see cells on VNC	-	-
19	14th August	Dicer x CG8602_53	77	0.42		538	0.121	20	0.0372					19	28th August	DicerxOR_80	92	0.4		490	0.188	22	0.0449
20	14th August	Dicer x CG8602_55	29	0.29		458	0.063	7	0.0153					20	28th August	DicerxOR_82	94	0.38		503	0.187	13	0.0258
21	14th August	Dicer x CG8602_56	42	0.36		412	0.101	15	0.0364					21	28th August	DicerxOR_83	79	0.4	tilted	519	0.152	-	-
22	14th August	Dicer x CG8602_58	64	0.35		589	0.109	12	0.0204					22	28th August	DicerxOR_84	72	0.4		574	0.125	24	0.0418
23	14th August	Dicer x CG8602_59	45	0.41		459	0.098	11	0.024					23	28th August	DicerxOR_85	56	0.32		496	0.113	8	0.0161
24	29th August	Dicer x CG8602_91	112	0.4	tilted	545	0.206	23	0.0422					24	16th September	DicerxOR_101	72	0.42		529	0.136	25	0.0473
25	29th August	Dicer x CG8602_92	35	0.43	tilted	540	0.064	52	0.096					25	16th September	DicerxOR_103	110	0.43		630	0.175	37	0.0587
26	29th August	Dicer x CG8602_94	104	0.43		537	0.194	27	0.0503					26	16th September	DicerxOR_106	107	0.41	tilted	-	-	-	-
27	29th August	Dicer x CG8602_96	47	0.42		239	0.197	22	0.092					27	16th September	DicerxOR_108	111	0.38		561	0.198	21	0.0374
28	29th August	Dicer x CG8602_98	73	0.31		439	0.166	10	0.0228					28	16th September	DicerxOR_109	107	0.49		578	0.185	26	0.045
29	29th August	Dicer x CG8602_99	52	0.43		477	0.109	11	0.0231
30	29th August	Dicer x CG8602_100	64	0.35		504	0.127	24	0.0476
31	2nd September	Dicer x CG8602_100	93	0.36		673	0.138	39	0.0579
32	2nd September	Dicer x CG8602_101	70	0.46		536	0.131	33	0.0616
33	2nd September	Dicer x CG8602_103	86	0.33		441	0.195	9	0.0204
34	2nd September	Dicer x CG8602_105	68	0.35		519	0.131	28	0.0539							average	89.0714	0.395357		517.8	0.17068	20.5	0.0394458
35	2nd September	Dicer x CG8602_106	76	0.47		404	0.188	31	0.0767							sem	7.8			11.16	0.87	1.7	0.3
		average	62.7429	0.389231		494.053	0.136526	20.4615	0.0423846
		sem	3.4			15.9	0.87	2	0.4
Number of values	28	35				Table Analyzed	RNAi mrva_3E
Minimum	41	18				Column B	RNAi
25% Percentile	69.5	50				vs.	vs.
Median	93	64				Column A	control
75% Percentile	109.8	76
Maximum	128	112				Unpaired t test
						P value	<0.0001
Mean	89.07	62.74				P value summary	****
Std. Deviation	24.47	20.21				Significantly different (P < 0.05)?	Yes
Std. Error of Mean	4.624	3.416				One- or two-tailed P value?	Two-tailed
						t, df	t=4.679 df=61
Lower 95% CI of mean	79.58	55.8
Upper 95% CI of mean	98.56	69.69				How big is the difference?
						Mean ± SEM of column A	89.07 ± 4.624, n=28
Sum	2494	2196				Mean ± SEM of column B	62.74 ± 3.416, n=35
						Difference between means	-26.33 ± 5.628
D'Agostino & Pearson normality test						95% confidence interval	-37.58 to -15.08
K2	3.514	0.7121				R squared (eta squared)	0.2641
P value	0.1726	0.7004
Passed normality test (alpha=0.05)?	Yes	Yes				F test to compare variances
P value summary	ns	ns				F, DFn, Dfd	1.466, 27, 34
						P value	0.2897
						P value summary	ns
						Significantly different (P < 0.05)?	No

## Sheet: Fig 3F
mrva yolk count
	date	name	tail	#	yolk	sum				date	name	tail	#	yolk	sum
13	22nd November 2016	control H2A_102	0.33	75	82	157			1	29.9.2016	17262 H2A_1	0.37	33	61	94
14	22nd November 2016	control H2A_103	0.35	54	101	155			7	29.9.2016	17262 H2A_10	0.35	88	58	146
15	22nd November 2016	control H2A_104	0.39	51	62	113			11	22nd November 2016	17262 H2A_100	0.38	55	47	102
16	22nd November 2016	control H2A_105	0.36	103	43	146			12	22nd November 2016	17262 H2A_101	0.34	12	28	40
17	22nd November 2016	control H2A_106	0.35	112	83	195			13	22nd November 2016	17262 H2A_104	0.39	102	61	163
18	22nd November 2016	control H2A_108	0.34	93	67	160			19	22nd November 2016	17262 H2A_111	0.38	96	64	160
19	22nd November 2016	control H2A_110	0.36	96	98	194			21	22nd November 2016	17262 H2A_114	0.37	8	46	54
21	22nd November 2016	control H2A_113	0.36	182	74	256			24	22nd November 2016	17262 H2A_117	0.34	28	34	62
23	22nd November 2016	control H2A_115	0.37	101	66	167			25	22nd November 2016	17262 H2A_119	0.33	51	71	122
24	22nd November 2016	control H2A_116	0.41	171	60	231			9	29.9.2016	17262 H2A_12	0.41	129	59	188
25	22nd November 2016	control H2A_117	0.35	61	75	136			28	22nd November 2016	17262 H2A_123	0.34	81	54	135
3	28.9.2016	H2A control_4	0.34	77	63	140			29	22nd November 2016	17262 H2A_124	0.33	53	44	97
4	28.9.2016	H2A control_5	0.34	106	68	174			10	29.9.2016	17262 H2A_14	0.34	35	53	88
10	4th October 2016	H2A control_54	0.35	65	68	133			6	29.9.2016	17262 H2A_9	0.33	48	28	76
5	28.9.2016	H2A control_8	0.38	84	60	144						0.357143	58.5	50.5714	109.071
6	28.9.2016	H2A control_9	0.33	91	84	175
			0.356875	95.125	72.125	167.25
Number of values	16	14				Table Analyzed	yolk mrva_3F
Minimum	43	28				Column B	mutant
25% Percentile	62.25	41.5				vs.	vs.
Median	68	53.5				Column A	control
75% Percentile	82.75	61
Maximum	101	71				Unpaired t test
						P value	0.0003
Mean	72.13	50.57				P value summary	***
Std. Deviation	14.83	13.39				Significantly different (P < 0.05)?	Yes
Std. Error of Mean	3.707	3.578				One- or two-tailed P value?	Two-tailed
						t, df	t=4.154 df=28
Lower 95% CI of mean	64.22	42.84
Upper 95% CI of mean	80.03	58.3				How big is the difference?
						Mean ± SEM of column A	72.13 ± 3.707, n=16
Sum	1154	708				Mean ± SEM of column B	50.57 ± 3.578, n=14
						Difference between means	-21.55 ± 5.188
D'Agostino & Pearson normality test						95% confidence interval	-32.18 to -10.93
K2	0.7197	1.037				R squared (eta squared)	0.3813
P value	0.6978	0.5955
Passed normality test (alpha=0.05)?	Yes	Yes				F test to compare variances
P value summary	ns	ns				F, DFn, Dfd	1.227, 15, 13
						P value	0.7183
						P value summary	ns
						Significantly different (P < 0.05)?	No

## Sheet: Fig 3G
shg rescue
	Name	Date	Tail position	# hemocytes	Notes			Name	Date	Tail position	# hemocytes	Notes				Name	Date	Tail position	# hemocytes	Notes
1	17262,shg_1	11.5.2016	0.36	14	weird shape of the embryo		1	17262 for shg exp_1	19.5.2016	0.37	4				1	control for sh exp._1	20.5.2016	0.34	69
2	17262,shg_3	11.5.2016	0.33	29	weird shape of the embryo		2	17262 for shg exp_2	19.5.2016	0.35	23				2	control for sh exp._2	20.5.2016	0.32	51
3	17262,shg_4	11.5.2016	0.29	10	weird shape of the embryo		3	17262 for shg exp_3	19.5.2016	0.36	0				3	control for sh exp._3	20.5.2016	0.3	6
4	17262,shg_7	11.5.2016	0.32	32	weird shape of the embryo		4	17262 for shg exp_4	19.5.2016	0.33	38				4	control for sh exp._5	20.5.2016	0.33	55
5	17262,shg_8	11.5.2016	0.33	47			5	17262 for shg exp_5	19.5.2016	0.39	1				5	control for sh exp._6	20.5.2016	0.35	117
6	17262,shg_9	11.5.2016	0.32	28	weird shape of the embryo		6	17262 for shg exp_6	19.5.2016	0.32	24				6	control for sh exp._7	20.5.2016	0.35	28
7	17262,shg_10	11.5.2016	0.35	5	weird shape of the embryo		7	17262 for shg exp_7	19.5.2016	0.35	6				7	control for sh exp._8	20.5.2016	0.31	55
8	17262,shg_13	12.5.2016	0.35	22	weird shape of the embryo		8	17262 for shg exp_8	19.5.2016	0.35	19				8	control for sh exp._9	20.5.2016	0.33	36
9	17262,shg_14	12.5.2016	0.32	23	weird shape of the embryo		9	17262 for shg exp_9	19.5.2016	0.32	6				9	control for sh exp._10	20.5.2016	0.31	71
10	17262,shg_15	12.5.2016	0.35	29	weird shape of the embryo		10	17262 for shg exp_10	19.5.2016	0.33	20				10	control for sh exp._11	20.5.2016	0.29	46
11	17262,shg_17	12.5.2016	0.31	32	weird shape of the embryo		11	17262 for shg exp_11	19.5.2016	0.32	3				11	control for sh exp._12	20.5.2016	0.31	89	a little bit tilted
12	17262,shg_18	12.5.2016	0.32	44	weird shape of the embryo		12	17262 for shg exp_12	19.5.2016	0.4	0				12	control for sh exp._15	23.5.2016	0.35	34
13	17262,shg_20	12.5.2016	0.35	20	weird shape of the embryo		13	17262 for shg exp_13	19.5.2016	0.44	25				13	control for sh exp._16	23.5.2016	0.37	62
14	17262,shg_21	12.5.2016	0.29	21	weird shape of the embryo		14	17262 for shg exp_15	19.5.2016	0.35	30				14	control for sh exp._17	23.5.2016	0.34	60
15	17262,shg_22	12.5.2016	0.29	8	weird shape of the embryo		15	17262 for shg exp_16	19.5.2016	0.37	15				15	control for sh exp._18	23.5.2016	0.32	43
16	17262,shg_24	12.5.2016	0.34	46	weird shape of the embryo		16	17262 for shg exp_17	19.5.2016	0.4	9				16	control for sh exp._19	23.5.2016	0.41	65	a little bit tilted
17	17262,shg_27	12.5.2016	0.32	77	weird shape of the embryo		17	17262 for shg exp_18	19.5.2016	0.35	8				17	control for sh exp._20	23.5.2016	0.37	48
18	17262,shg_28	12.5.2016	0.4	21	weird shape of the embryo		18	17262 for shg exp_19	19.5.2016	0.32	12				18	control for sh exp._21	23.5.2016	0.37	47
19	17262,shg_29	12.5.2016	0.3	1	weird shape of the embryo,hemocytes on VNC on very edge of the embryo		19	17262 for shg exp_20	19.5.2016	0.36	23				19	control for sh exp._22	23.5.2016	0.3	83
20	17262,shg_30	12.5.2016	0.35	40	weird VNC										20	control for sh exp._23	23.5.2016	0.32	53
															21	control for sh exp._24	23.5.2016	0.36	51
															22	control for sh exp._25	23.5.2016	0.39	64
															23	control for sh exp._26	23.5.2016	0.32	39
															24	control for sh exp._27	23.5.2016	0.31	22
															25	control for sh exp._28	23.5.2016	0.32	35
			0.3295	27.45											26	control for sh exp._29	23.5.2016	0.35	52
				3.94											27	control for sh exp._30	23.5.2016	0.36	22	a little bit tilted
															28	control for sh exp._31	23.5.2016	0.36	25
	Number of values	29	19	20											29	control for sh exp._32	23.5.2016	0.35	68
						Table Analyzed	shg rescue_3G
	Minimum	6	0	1
	25% Percentile	35.5	4	15.5		Kruskal-Wallis test
	Median	51	12	25.5		P value	<0.0001
	75% Percentile	64.5	23	38		Exact or approximate P value?	Approximate				Conover
	Maximum	117	38	77		P value summary	****					C	M
						Do the medians vary signif. (P < 0.05)?	Yes				M	1.32551e-10
	Mean	51.59	14	27.45		Number of groups	3				R	3.05373e-05	0.005442
	Std. Deviation	22.66	11.19	17.64		Kruskal-Wallis statistic	32.6
	Std. Error of Mean	4.207	2.566	3.945							Dunn
						Data summary						C	M
	Lower 95% CI of mean	42.97	8.609	19.19		Number of treatments (columns)	3				M	8.1704e-08
	Upper 95% CI of mean	60.2	19.39	35.71		Number of values (total)	68				R	0.00222274	0.036599
	Sum	1496	266	549
	D'Agostino & Pearson normality test
	K2	4.626	1.377	6.821
	P value	0.099	0.5023	0.033
	Passed normality test (alpha=0.05)?	Yes	Yes	No
	P value summary	ns	ns	*

## Sheet: Fig 3H
mrva vnc (orange1 background)
	Date	Name	Tail position	T1	T2	T3	A1	A2	A3	sum				Date	Name	Tail position	T1	T2	T3	A1	A2	A3	sum
1	25.6.2018	17262_or1_vnc_2	0.59	29	12	7	3	0	0	51			1	25.6.2018	or1_vnc_1	0.7	16	11	9	10	3	1	50
2	25.6.2018	17262_or1_vnc_3	0.51	23	9	4	3	1	0	40			2	25.6.2018	or1_vnc_2	0.51	22	13	8	6	3	0	52
3	25.6.2018	17262_or1_vnc_5	0.72	26	13	7	5	5	1	57			3	25.6.2018	or1_vnc_3	0.75	22	21	11	4	4	1	63
4	25.6.2018	17262_or1_vnc_7	0.71	26	13	8	5	4	3	59			4	25.6.2018	or1_vnc_7	0.66	16	11	6	4	1	0	38
5	26.6.2018	17262_or1_vnc_10	0.57	19	13	3	0	0	0	35			5	27.6.2018	or1_vnc_16	0.61	17	8	7	5	3	0	40
6	26.6.2018	17262_or1_vnc_11	0.73	16	11	10	4	0	0	41			6	27.6.2018	or1_vnc_17	0.57	24	12	8	1	0	0	45
7	26.6.2018	17262_or1_vnc_12	0.73	24	12	8	8	5	1	58			7	27.6.2018	or1_vnc_18	0.58	21	10	5	0	0	0	36
8	26.6.2018	17262_or1_vnc_13	0.54	21	12	1	0	0	0	34			8	27.6.2018	or1_vnc_19	0.63	20	15	9	3	1	0	48
9	26.6.2018	17262_or1_vnc_14	0.64	21	18	4	6	0	0	49			9	27.6.2018	or1_vnc_20	0.55	19	10	3	1	0	0	33
10	26.6.2018	17262_or1_vnc_15	0.71	24	13	6	7	2	0	52			10	27.6.2018	or1_vnc_21	0.6	21	10	6	1	0	0	38
11	26.6.2018	17262_or1_vnc_17	0.53	23	15	9	0	0	0	47			11	27.6.2018	or1_vnc_22	0.53	20	8	4	2	0	0	34
12	26.6.2018	17262_or1_vnc_18	0.7	13	14	7	2	0	0	36			12	27.6.2018	or1_vnc_23	0.59	19	15	16	5	1	0	56
13	26.6.2018	17262_or1_vnc_20	0.63	25	16	7	6	3	0	57			13	27.6.2018	or1_vnc_24	0.74	15	10	12	7	0	0	44
14	26.6.2018	17262_or1_vnc_25	0.53	7	4	1	0	0	0	12	a bit tilted?		14	27.6.2018	or1_vnc_25	0.59	23	12	9	3	0	0	47
15	26.6.2018	17262_or1_vnc_26	0.56	18	14	8	1	0	0	41			15	27.6.2018	or1_vnc_27	0.5	20	8	3	0	0	0	31
16	10.7.2018	1_vnc_30	0.72	18	12	8	7	2	1	48			16	27.6.2018	or1_vnc_28	0.64	20	16	12	2	0	0	50
17	10.7.2018	1_vnc_31	0.71	18	6	6	7	3	0	40			17	10.7.2018	2_vnc_30	0.64	11	9	7	4	4	1	36
18	10.7.2018	1_vnc_32	0.66	15	8	6	3	1	0	33			18	10.7.2018	2_vnc_31	0.52	17	10	4	1	0	0	32
19	10.7.2018	1_vnc_33	0.75	17	9	12	4	4	0	46			19	10.7.2018	2_vnc_35	0.74	14	10	4	2	0	0	30
20	10.7.2018	1_vnc_34	0.52	11	7	6	1	0	0	25			20	10.7.2018	2_vnc_36	0.67	19	9	11	3	3	0	45
21	10.7.2018	1_vnc_35	0.65	15	12	4	5	2	0	38			21	10.7.2018	2_vnc_37_e1	0.67	19	10	7	4	3	1	44
22	10.7.2018	1_vnc_37	0.57	10	4	3	2	0	0	19			22	10.7.2018	2_vnc_37_e2	0.69	15	7	8	4	2	0	36
23	10.7.2018	1_vnc_41	0.69	26	11	6	2	0	0	45			23	10.7.2018	2_vnc_39	0.54	26	14	6	3	0	0	49
24	10.7.2018	1_vnc_42	0.55	22	15	7	2	0	0	46
25	10.7.2018	1_vnc_43	0.51	21	12	2	1	0	0	36
Table Analyzed	vnc mrva_3H
Two-way ANOVA	Ordinary
Alpha	0.05
Source of Variation	% of total variation	P value	P value summary	Significant?
Interaction	0.2294	0.5512	ns	No
Row Factor	83.68	<0.0001	****	Yes
Column Factor	0.006136	0.744	ns	No
ANOVA table	SS (Type III)	DF	MS	F (DFn, DFd)	P value
Interaction	34.33	5	6.867	F (5, 276) = 0.799	P=0.5512
Row Factor	12525	5	2505	F (5, 276) = 291.5	P<0.0001
Column Factor	0.9185	1	0.9185	F (1, 276) = 0.1069	P=0.7440
Residual	2372	276	8.595
Number of missing values	12

## Sheet: Fig 3J and Fig 3 Fig Supp 1F
01.09.2016 control, head position				04.11.2016	control movie head					19.10.2016 control movie, head					1.2.2018 mrva mutant movie				7.2.2018 mrva mutant movie							21.2.2018 mrva mutant movie
x,y,z position in um, time point,
35.105 100.145 3.536 1 1000000000 0
34.652 99.273 3.529 2 1000000000 12				59.943 72.936 16.522 1 1000000000 0																						58.79 69.47 6.75 1 1000000000 0
																			20.78 38.10 0.74 1 1000000000 0
34.132 98.724 3.351 3 1000000000 24				59.548 73.104 16.094 2 1000000000 2																						58.42 69.75 6.81 2 1000000000 60
										62.450 77.548 25.777 1 1000000000 0					-40.20 72.83 -6.35 1 1000000000 0				22.06 39.31 0.73 2 1000000000 14
34.066 98.624 3.187 4 1000000000 36				59.910 73.230 16.153 3 1000000000 5																						58.98 70.30 6.82 3 1000000000 121
										62.300 78.912 24.965 2 1000000000 5					-35.81 76.52 -5.87 2 1000000000 8				21.58 39.94 0.89 3 1000000000 29
34.334 98.835 3.364 5 1000000000 48				60.271 73.229 16.728 4 1000000000 8																						58.83 69.84 6.78 4 1000000000 185
										63.053 78.688 25.182 3 1000000000 10					-33.56 75.97 -5.76 3 1000000000 16				20.33 39.97 1.06 4 1000000000 46
34.033 98.414 3.215 6 1000000000 61				60.836 73.411 16.968 5 1000000000 11																						60.14 70.39 6.77 5 1000000000 253
										61.878 79.077 24.317 4 1000000000 16					-34.05 76.29 -5.77 4 1000000000 24				20.30 39.99 1.12 5 1000000000 64
33.729 97.851 3.174 7 1000000000 75				60.820 73.379 15.903 6 1000000000 14																						61.88 70.34 6.75 6 1000000000 322
										62.467 78.946 24.985 5 1000000000 22					-33.20 75.66 -5.75 5 1000000000 32				20.72 40.95 1.30 6 1000000000 82
33.553 97.147 3.203 8 1000000000 89				60.790 72.631 15.719 7 1000000000 17																						63.49 69.01 6.25 7 1000000000 391
										63.832 78.725 25.232 6 1000000000 28					-32.05 75.71 -5.52 6 1000000000 42				20.72 41.51 1.34 7 1000000000 101
33.044 96.050 3.377 9 1000000000 104				59.887 73.219 15.715 8 1000000000 21																						63.57 67.02 6.14 8 1000000000 462
										64.997 78.944 25.893 7 1000000000 35					-32.30 75.10 -5.64 7 1000000000 52				20.30 41.23 1.28 8 1000000000 122
33.093 96.003 3.092 10 1000000000 119				59.731 73.316 15.257 9 1000000000 25																						62.84 66.87 6.32 9 1000000000 535
										66.387 79.548 25.529 8 1000000000 42					-32.72 74.72 -5.76 8 1000000000 62				20.66 41.68 1.37 9 1000000000 143
32.843 95.529 2.982 11 1000000000 134				61.344 71.181 16.140 10 1000000000 33																						63.03 66.17 6.21 10 1000000000 607
										69.156 80.097 26.883 9 1000000000 49					-32.85 74.90 -5.70 9 1000000000 72				21.16 41.94 1.31 10 1000000000 165
32.745 95.356 3.165 12 1000000000 149				60.423 73.316 15.677 11 1000000000 34																						63.04 66.44 6.15 11 1000000000 682
										70.720 81.116 27.047 10 1000000000 57					-31.82 75.26 -5.52 10 1000000000 83				21.06 42.64 1.56 11 1000000000 188
32.719 95.552 3.164 13 1000000000 164				61.004 73.945 15.115 12 1000000000 40																						63.13 65.79 6.17 12 1000000000 757
										71.141 81.304 26.677 11 1000000000 64					-31.16 75.08 -5.32 11 1000000000 96				21.30 42.40 1.35 12 1000000000 213
32.645 95.470 3.194 14 1000000000 179				61.664 74.355 14.642 13 1000000000 46																						63.04 65.49 6.13 13 1000000000 833
										71.543 80.940 26.559 12 1000000000 70					-31.18 75.21 -5.36 12 1000000000 108				21.44 42.30 1.33 13 1000000000 237
32.782 95.907 3.329 15 1000000000 195				61.950 74.548 14.176 14 1000000000 53																						63.41 65.43 6.12 14 1000000000 908
										73.600 82.021 27.101 13 1000000000 78					-30.77 75.39 -5.40 13 1000000000 120				20.92 42.32 1.36 14 1000000000 261
32.705 96.013 3.281 16 1000000000 210				62.197 77.630 14.014 15 1000000000 60																						63.45 65.53 6.06 15 1000000000 984
										74.189 81.880 27.583 14 1000000000 85					-30.71 75.19 -5.41 14 1000000000 133				21.64 43.35 1.59 15 1000000000 286
32.738 95.705 3.268 17 1000000000 225				62.738 76.938 14.219 16 1000000000 67																						63.62 65.05 6.07 16 1000000000 1062
										74.919 80.584 28.063 15 1000000000 92					-29.35 75.57 -5.42 15 1000000000 147				21.50 43.75 1.69 16 1000000000 315
32.914 95.871 3.325 18 1000000000 242				68.324 65.857 26.324 1 1000000001 1																						64.32 66.12 6.04 17 1000000000 1138
										75.746 80.565 28.234 16 1000000000 100					-29.49 75.56 -5.39 16 1000000000 161				21.51 43.39 1.65 17 1000000000 342
32.868 95.901 3.174 19 1000000000 259				68.876 66.913 27.321 2 1000000001 4																						65.25 66.71 6.09 18 1000000000 1217
										74.110 81.135 27.186 17 1000000000 109					-29.43 75.34 -5.39 17 1000000000 176				20.33 42.93 1.62 18 1000000000 370
32.934 95.946 3.015 20 1000000000 275				69.983 68.574 28.082 3 1000000001 7																						64.16 67.02 6.12 19 1000000000 1297
										75.129 80.091 29.067 18 1000000000 122					-29.73 75.44 -5.30 18 1000000000 192				20.62 42.63 1.53 19 1000000000 398
33.016 95.895 2.925 21 1000000000 295				71.150 70.050 28.620 4 1000000001 10																						63.98 67.79 6.15 20 1000000000 1378
										77.173 79.404 29.180 19 1000000000 134					-29.15 75.58 -5.29 19 1000000000 208				21.44 42.30 1.34 20 1000000000 421
32.758 95.672 3.196 22 1000000000 315				71.700 71.058 29.387 5 1000000001 13																						64.00 67.08 6.26 21 1000000000 1458
										77.459 79.154 29.401 20 1000000000 147					-28.65 76.39 -5.24 20 1000000000 226				21.74 43.25 1.57 21 1000000000 450
32.812 95.766 2.937 23 1000000000 335				72.059 71.721 28.386 6 1000000001 16																						64.95 68.28 6.22 22 1000000000 1540
										78.222 78.721 29.482 21 1000000000 160					-28.99 77.03 -5.26 21 1000000000 244				22.37 42.82 1.37 22 1000000000 477
32.787 95.362 2.904 24 1000000000 353				72.975 73.516 28.414 7 1000000001 20																						64.59 67.23 6.20 23 1000000000 1621
										78.226 77.847 29.448 22 1000000000 173					-29.18 76.85 -5.27 22 1000000000 264				22.13 43.54 1.57 23 1000000000 505
33.361 95.160 2.498 25 1000000000 371				73.925 74.079 28.672 8 1000000001 24																						65.80 68.72 6.16 24 1000000000 1699
										81.108 76.624 30.102 23 1000000000 188					-29.80 77.00 -5.24 23 1000000000 285				22.66 43.76 1.62 24 1000000000 531
32.905 94.729 2.749 26 1000000000 390				74.605 74.482 28.136 9 1000000001 26																						65.19 66.58 6.14 25 1000000000 1776
										82.187 76.784 30.222 24 1000000000 204					-30.08 76.71 -5.20 24 1000000000 306				24.17 44.19 1.62 25 1000000000 555
33.156 95.638 2.596 27 1000000000 409				74.745 73.834 28.378 10 1000000001 32																						33.15 46.60 8.71 1 1000000001 1
										82.895 76.721 30.497 25 1000000000 220					-29.60 77.09 -5.20 25 1000000000 328				24.78 46.41 1.90 26 1000000000 579
33.157 95.878 2.768 28 1000000000 426				75.382 74.891 28.312 11 1000000001 39																						33.54 46.34 8.64 2 1000000001 61
										82.150 75.715 30.296 26 1000000000 233					-29.67 77.13 -5.12 26 1000000000 346				26.42 47.80 2.14 27 1000000000 604
46.174 75.729 12.842 1 1000000001 1				75.934 75.517 28.670 12 1000000001 45																						34.14 46.05 8.67 3 1000000001 123
										83.806 75.475 30.725 27 1000000000 252					-29.69 77.02 -5.15 27 1000000000 364				26.56 47.37 2.01 28 1000000000 628
46.602 76.218 12.228 2 1000000001 15				76.379 76.278 28.683 13 1000000001 51																						34.55 45.46 8.64 4 1000000001 188
										83.770 75.154 30.685 28 1000000000 267					-29.40 77.31 -5.22 28 1000000000 381				25.96 47.88 2.20 29 1000000000 652
46.658 76.294 12.090 3 1000000001 27				76.237 77.492 28.637 14 1000000001 57																						35.55 46.57 8.58 5 1000000001 256
										83.859 75.502 30.787 29 1000000000 283					-30.00 76.56 -5.22 29 1000000000 398				25.71 47.95 2.25 30 1000000000 676
46.125 75.528 11.887 4 1000000001 39				76.702 77.957 27.910 15 1000000001 64																						37.26 47.04 8.26 6 1000000001 323
										86.037 76.027 30.702 30 1000000000 302					-30.92 76.59 -5.14 30 1000000000 417				25.58 48.15 2.21 31 1000000000 699
46.121 75.454 10.833 5 1000000001 51				76.613 77.334 27.474 16 1000000001 71																						37.42 46.86 8.26 7 1000000001 392
										86.496 76.212 30.507 31 1000000000 318					-31.16 76.40 -5.21 31 1000000000 436				26.15 48.69 2.21 32 1000000000 723
46.434 75.078 11.516 6 1000000001 64				76.952 77.939 27.565 17 1000000001 76																						37.20 46.55 8.21 8 1000000001 463
										85.102 76.684 30.187 32 1000000000 334					-32.49 75.21 -5.50 32 1000000000 455				25.73 49.85 2.55 33 1000000000 747
46.197 75.036 10.622 7 1000000001 79				75.857 77.329 27.337 18 1000000001 82																						36.85 44.78 8.21 9 1000000001 536
										83.822 77.293 30.066 33 1000000000 349					-32.53 74.71 -5.62 33 1000000000 474				25.45 48.69 2.31 34 1000000000 771
46.644 75.019 9.818 8 1000000001 94				76.073 78.386 25.998 19 1000000001 89																						38.14 46.47 8.06 10 1000000001 608
										83.786 77.149 30.123 34 1000000000 366					-32.50 74.52 -5.69 34 1000000000 495				25.62 49.35 2.39 35 1000000000 794
46.738 74.933 9.663 9 1000000001 109				76.415 78.091 25.673 20 1000000001 96																						37.47 45.44 8.08 11 1000000001 683
										85.502 77.374 30.287 35 1000000000 381					-32.73 73.99 -5.69 35 1000000000 520				25.94 50.11 2.52 36 1000000000 817
45.924 75.008 9.896 10 1000000001 123				75.403 77.078 25.605 21 1000000001 104																						37.09 44.73 8.05 12 1000000001 758
										87.274 78.745 30.384 36 1000000000 397					-33.08 73.90 -5.73 36 1000000000 542				25.76 50.42 2.64 37 1000000000 841
46.931 74.964 10.112 11 1000000001 139				75.274 78.183 24.706 22 1000000001 112																						37.91 45.87 8.08 13 1000000001 834
										87.411 80.806 30.141 37 1000000000 412					-32.43 75.30 -5.56 37 1000000000 565				25.98 50.38 2.59 38 1000000000 865
46.952 75.126 10.640 12 1000000001 154				75.582 77.586 27.139 23 1000000001 120																						38.54 46.00 8.00 14 1000000001 910
										87.802 81.295 29.668 38 1000000000 426					-31.85 74.79 -5.41 38 1000000000 589				26.15 49.97 2.56 39 1000000000 889
47.471 75.236 11.737 13 1000000001 169				75.758 78.243 28.100 24 1000000001 129																						39.04 45.65 7.93 15 1000000001 986
										87.795 81.406 29.480 39 1000000000 444					-30.75 74.42 -5.34 39 1000000000 611				26.35 50.44 2.59 40 1000000000 914
47.450 75.021 10.589 14 1000000001 184				75.943 78.468 28.085 25 1000000001 137																						38.85 46.92 7.94 16 1000000001 1064
										88.045 81.527 29.341 40 1000000000 461					-26.99 77.17 -5.25 40 1000000000 636				26.68 51.22 2.73 41 1000000000 941
47.520 74.794 11.591 15 1000000001 200				77.119 79.050 27.262 26 1000000001 146																						38.12 48.75 8.15 17 1000000001 1141
										90.118 83.470 29.391 41 1000000000 478					-23.11 79.11 -4.78 41 1000000000 662				26.15 51.46 2.82 42 1000000000 968
47.528 74.531 11.144 16 1000000001 215				78.138 79.651 27.413 27 1000000001 155																						22.43 30.16 9.28 1 1000000002 2
										94.387 86.851 26.803 42 1000000000 497					-24.60 82.61 -4.95 42 1000000000 688				26.59 50.95 2.62 43 1000000000 991
47.728 74.229 10.631 17 1000000001 231				78.036 80.304 27.519 28 1000000001 164																						23.14 30.62 9.19 2 1000000002 62
										68.175 66.651 25.062 1 1000000001 1					-25.19 84.12 -4.77 43 1000000000 714				27.22 52.59 2.95 44 1000000000 1013
47.468 74.492 10.975 18 1000000001 248				79.501 79.922 27.340 29 1000000001 171																						23.83 31.39 9.10 3 1000000002 122
										68.550 67.627 27.683 2 1000000001 6					-25.80 82.97 -4.54 44 1000000000 741				26.75 52.06 2.87 45 1000000000 1035
47.585 74.726 10.859 19 1000000001 265				80.968 79.481 27.431 30 1000000001 179																						23.33 32.02 9.16 4 1000000002 187
										68.119 67.762 27.654 3 1000000001 11					-23.72 82.68 -4.80 45 1000000000 768				27.16 52.31 3.01 46 1000000000 1057
47.486 74.574 9.934 20 1000000001 282				82.775 79.745 26.310 31 1000000001 188																						24.54 32.04 9.06 5 1000000002 255
										68.686 67.863 27.344 4 1000000001 17					-38.90 80.51 -5.66 1 1000000001 1				26.85 51.60 2.72 47 1000000000 1080
46.376 79.830 23.262 1 1000000002 2				84.011 81.837 24.190 32 1000000001 196																						25.00 30.89 8.98 6 1000000002 325
										69.023 68.403 29.129 5 1000000001 23					-38.09 80.29 -5.73 2 1000000001 9				26.13 50.37 2.61 48 1000000000 1103
46.358 79.789 23.265 2 1000000002 13				83.275 83.309 23.118 33 1000000001 205																						25.67 31.40 8.88 7 1000000002 394
										69.274 68.119 28.550 6 1000000001 29					-36.49 80.30 -5.68 3 1000000001 17				25.82 49.71 2.58 49 1000000000 1126
46.869 79.181 23.062 3 1000000002 28				83.575 84.747 22.813 34 1000000001 214																						25.95 30.90 8.81 8 1000000002 465
										68.047 68.396 28.828 7 1000000001 36					-37.78 79.70 -5.72 4 1000000001 25				25.21 48.99 2.57 50 1000000000 1145
46.617 79.301 22.891 4 1000000002 40				83.616 85.690 22.812 35 1000000001 222																						25.62 30.70 8.87 9 1000000002 538
										69.042 68.119 28.878 8 1000000001 43					-37.19 79.64 -5.73 5 1000000001 33				26.17 49.86 2.56 51 1000000000 1165
46.475 79.799 22.346 5 1000000002 52				83.376 86.074 22.459 36 1000000001 233																						26.26 30.87 8.80 10 1000000002 610
										69.994 67.709 29.434 9 1000000001 50					-36.55 79.58 -5.75 6 1000000001 43				26.86 50.89 2.65 52 1000000000 1184
46.617 79.332 21.341 6 1000000002 65				83.690 85.358 23.103 37 1000000001 245																						26.10 30.40 8.80 11 1000000002 685
										71.066 67.068 29.106 10 1000000001 56					-36.22 79.09 -5.77 7 1000000001 53				26.20 50.42 2.65 53 1000000000 1206
47.167 79.469 21.366 7 1000000002 80				83.637 86.523 22.097 38 1000000001 257																						26.04 30.29 8.77 12 1000000002 760
										71.139 67.379 29.477 11 1000000001 63					-36.57 80.45 -5.70 8 1000000001 63				26.27 51.09 2.74 54 1000000000 1228
47.063 80.120 21.464 8 1000000002 95				84.641 88.119 21.108 39 1000000001 271																						26.26 30.97 8.78 13 1000000002 836
										72.250 67.733 29.165 12 1000000001 71					-36.45 81.86 -5.63 9 1000000001 73				26.48 51.59 2.87 55 1000000000 1251
46.784 79.656 20.665 9 1000000002 110				84.974 89.078 20.704 40 1000000001 283																						26.91 31.89 8.69 14 1000000002 912
										72.768 67.113 28.998 13 1000000001 77					-35.94 82.20 -5.44 10 1000000001 84				26.43 51.54 3.00 56 1000000000 1273
46.894 80.296 21.124 10 1000000002 125				86.248 90.180 20.231 41 1000000001 296																						26.59 31.73 8.72 15 1000000002 988
										74.100 66.082 28.473 14 1000000001 84					-35.62 82.43 -5.41 11 1000000001 94				26.44 51.56 2.99 57 1000000000 1295
47.963 78.843 20.575 11 1000000002 140				86.204 90.503 20.498 42 1000000001 311																						26.94 31.04 8.68 16 1000000002 1066
										73.002 66.460 28.027 15 1000000001 91					-36.26 81.97 -5.62 12 1000000001 106				27.23 52.53 3.02 58 1000000000 1317
47.341 79.964 21.885 12 1000000002 155				87.444 90.415 20.157 43 1000000001 326																						27.17 31.26 8.66 17 1000000002 1143
										74.193 66.989 28.845 16 1000000001 99					-36.15 81.94 -5.63 13 1000000001 118				27.22 52.81 3.17 59 1000000000 1338
47.350 79.350 21.787 13 1000000002 170				87.211 92.100 19.456 44 1000000001 344																						27.52 31.19 8.56 18 1000000002 1221
										74.849 66.019 29.029 17 1000000001 110					-34.01 81.32 -5.37 14 1000000001 131				27.55 51.90 2.89 60 1000000000 1359
48.259 79.912 22.013 14 1000000002 185				88.017 90.811 20.065 45 1000000001 362																						27.46 32.45 8.61 19 1000000002 1302
										74.642 66.769 28.533 18 1000000001 121					-32.59 81.31 -5.31 15 1000000001 145				28.41 51.84 2.79 61 1000000000 1380
48.697 79.435 22.630 15 1000000002 201				88.373 91.532 20.723 46 1000000001 380																						27.44 32.96 8.61 20 1000000002 1383
										74.420 66.696 28.548 19 1000000001 133					-31.59 81.21 -5.38 16 1000000001 159				28.34 52.06 2.81 62 1000000000 1401
48.407 79.810 23.378 16 1000000002 216				88.225 90.694 20.579 47 1000000001 397																						27.51 33.30 8.68 21 1000000002 1464
										73.505 66.041 28.205 20 1000000001 145					-33.23 81.39 -5.27 17 1000000001 174				28.52 52.26 2.93 63 1000000000 1422
48.805 79.915 22.200 17 1000000002 232				88.874 91.331 19.148 48 1000000001 413																						26.87 33.03 8.71 22 1000000002 1546
										74.530 66.724 29.065 21 1000000001 158					-33.59 81.36 -5.38 18 1000000001 190				28.68 52.53 2.99 64 1000000000 1444
49.051 80.014 21.994 18 1000000002 249				88.333 90.114 17.640 49 1000000001 432																						25.03 42.32 9.66 1 1000000003 3
										74.135 66.271 29.077 22 1000000001 171					-32.76 80.69 -5.33 19 1000000001 206				29.84 53.08 2.89 65 1000000000 1466
48.270 80.174 21.360 19 1000000002 266				88.036 88.561 16.982 50 1000000001 452																						25.71 43.19 9.83 2 1000000003 63
										73.205 66.146 28.775 23 1000000001 184					-32.20 81.19 -5.22 20 1000000001 224				29.55 53.28 3.03 66 1000000000 1488
48.262 80.330 21.956 20 1000000002 283				86.619 86.432 14.929 51 1000000001 470																						25.97 43.59 9.79 3 1000000003 126
										73.094 66.365 29.464 24 1000000001 200					-30.88 81.10 -5.26 21 1000000001 245				29.94 53.53 3.05 67 1000000000 1510
48.667 80.500 21.761 21 1000000002 301				85.612 84.918 13.833 52 1000000001 491																						25.60 43.38 9.81 4 1000000003 190
										74.288 66.879 29.010 25 1000000001 216					-30.87 81.32 -5.30 22 1000000001 265				29.27 53.61 3.05 68 1000000000 1531
48.069 79.940 21.757 22 1000000002 321				85.074 85.398 13.030 53 1000000001 512																						26.44 44.75 9.85 5 1000000003 258
										74.595 66.506 29.544 26 1000000001 229					-30.00 81.15 -5.24 23 1000000001 286				30.30 54.17 3.06 69 1000000000 1552
47.247 79.352 20.774 23 1000000002 339				84.964 86.140 12.957 54 1000000001 535																						26.42 43.87 9.96 6 1000000003 330
										74.085 66.106 29.040 27 1000000001 247					-29.76 81.12 -5.22 24 1000000001 307				30.14 54.30 3.11 70 1000000000 1573
47.814 79.101 21.658 24 1000000002 356				84.048 84.816 13.502 55 1000000001 558																						27.14 44.21 9.71 7 1000000003 396
										74.518 66.492 29.068 28 1000000001 263					-29.97 81.10 -5.29 25 1000000001 329				30.12 53.83 3.16 71 1000000000 1593
47.462 79.581 22.457 25 1000000002 374				83.799 84.330 13.375 56 1000000001 577																						26.76 44.15 9.74 8 1000000003 468
										75.989 66.977 29.556 29 1000000001 279					-29.60 81.21 -5.31 26 1000000001 347				30.56 53.70 3.04 72 1000000000 1614
47.898 79.773 22.970 26 1000000002 394				82.446 84.588 12.443 57 1000000001 599																						26.93 44.55 9.48 9 1000000003 541
										77.391 67.458 29.484 30 1000000001 298					-29.29 81.06 -5.30 27 1000000001 365				30.76 53.01 2.99 73 1000000000 1634
47.551 79.622 23.514 27 1000000002 412				82.937 85.458 12.353 58 1000000001 623																						27.33 44.27 9.60 10 1000000003 613
										78.277 67.585 29.450 31 1000000001 315					-28.85 81.10 -5.17 28 1000000001 382				31.15 53.05 2.89 74 1000000000 1655
47.828 80.264 24.098 28 1000000002 433				84.418 86.344 11.589 59 1000000001 648																						27.36 45.26 9.62 11 1000000003 690
										78.939 67.880 29.593 32 1000000001 332					-28.98 81.01 -5.23 29 1000000001 399				30.12 52.38 2.86 75 1000000000 1676
47.830 80.018 24.370 29 1000000002 451				84.370 85.167 12.409 60 1000000001 667																						27.86 45.16 9.90 12 1000000003 769
										79.794 68.282 29.517 33 1000000001 348					-28.34 80.47 -5.28 30 1000000001 418				30.94 52.17 2.67 76 1000000000 1698
48.242 79.969 25.038 30 1000000002 472				83.894 84.209 12.240 61 1000000001 691																						28.57 46.25 10.01 13 1000000003 845
										80.627 68.928 30.153 34 1000000001 364					-28.55 80.08 -5.40 31 1000000001 437				32.47 52.38 2.55 77 1000000000 1720
49.262 79.044 24.712 31 1000000002 492				83.534 83.496 12.933 62 1000000001 711																						28.39 47.17 9.82 14 1000000003 918
										80.566 69.373 29.847 35 1000000001 379					-28.80 80.09 -5.34 32 1000000001 458				32.47 51.46 2.41 78 1000000000 1741
46.684 85.573 15.276 1 1000000003 3				83.888 86.035 13.321 63 1000000001 737																						29.62 46.49 9.78 15 1000000003 995
										82.356 70.018 30.157 36 1000000001 395					-29.01 79.89 -5.39 33 1000000001 478				33.72 51.50 2.42 79 1000000000 1765
46.159 85.161 16.296 2 1000000003 14				84.476 84.780 12.021 64 1000000001 761																						29.88 47.03 9.58 16 1000000003 1073
										81.959 71.517 30.202 37 1000000001 409					-29.53 76.54 -5.22 34 1000000001 499				33.70 51.01 2.17 80 1000000000 1791
45.620 85.377 16.197 3 1000000003 26				84.403 84.609 13.040 65 1000000001 789																						29.48 47.52 9.73 17 1000000003 1150
										83.202 72.098 29.916 38 1000000001 424					-27.19 80.09 -4.85 1 1000000002 2				33.63 51.11 2.20 81 1000000000 1818
45.491 85.175 16.528 4 1000000003 38				84.361 83.997 12.855 66 1000000001 814																						30.48 48.28 9.84 18 1000000003 1228
										83.759 72.463 30.386 39 1000000001 442					-27.25 80.16 -4.74 2 1000000002 10				33.63 51.36 2.33 82 1000000000 1845
45.455 85.515 15.276 5 1000000003 50				84.628 84.187 12.040 67 1000000001 837																						29.85 48.39 9.69 19 1000000003 1309
										84.304 72.257 30.386 40 1000000001 459					-27.17 80.52 -4.83 3 1000000002 18				34.11 51.18 2.20 83 1000000000 1874
45.284 84.489 15.131 6 1000000003 63				86.860 85.908 13.191 68 1000000001 859																						31.14 48.99 9.68 20 1000000003 1391
										84.509 73.169 30.341 41 1000000001 476					-26.13 80.37 -4.64 4 1000000002 26				35.94 51.43 2.13 84 1000000000 1901
45.945 84.539 13.694 7 1000000003 78				88.217 85.112 12.752 69 1000000001 885																						30.91 49.25 9.78 21 1000000003 1471
										84.545 73.548 30.394 42 1000000001 495					-25.83 81.30 -4.67 5 1000000002 35				35.94 51.07 2.09 85 1000000000 1927
46.219 84.883 12.065 8 1000000003 93				88.474 85.681 14.042 70 1000000001 909																						15.93 35.56 10.13 1 1000000004 4
										86.187 74.105 30.410 43 1000000001 512					-25.76 81.37 -4.53 6 1000000002 45				36.08 51.41 2.17 86 1000000000 1953
45.627 84.894 12.650 9 1000000003 108				88.596 85.155 14.921 71 1000000001 926																						17.05 35.89 10.14 2 1000000004 65
										84.244 74.386 29.892 44 1000000001 527					-25.25 80.99 -4.61 7 1000000002 55				36.86 50.78 1.99 87 1000000000 1980
46.363 84.556 11.475 10 1000000003 124				90.211 85.445 12.553 72 1000000001 948																						17.54 35.97 10.05 3 1000000004 127
										87.229 74.912 30.426 45 1000000001 543					-26.50 80.98 -4.45 8 1000000002 65				37.13 50.60 1.96 88 1000000000 2006
46.555 83.801 11.328 11 1000000003 138				65.943 65.950 19.643 2 1000000002 3																						17.99 36.29 9.93 4 1000000004 191
										89.260 75.333 30.453 46 1000000001 560					-26.22 81.17 -4.42 9 1000000002 76				37.72 50.72 1.97 89 1000000000 2029
46.102 83.651 11.970 12 1000000003 153				66.161 65.667 19.987 3 1000000002 6																						18.54 37.74 9.92 5 1000000004 259
										90.060 75.138 30.540 47 1000000001 575					-25.47 82.00 -4.57 10 1000000002 86				36.11 49.70 1.85 90 1000000000 2054
46.139 83.280 11.642 13 1000000003 167				67.057 65.796 22.169 4 1000000002 9																						18.72 38.36 9.86 6 1000000004 327
										91.695 75.815 30.448 48 1000000001 591					-25.22 81.74 -2.92 11 1000000002 99				36.98 49.88 1.89 91 1000000000 2078
45.429 83.374 11.187 14 1000000003 182				67.142 66.529 23.369 5 1000000002 12																						19.93 39.04 9.97 7 1000000004 399
										92.282 76.529 30.460 49 1000000001 605					-26.08 81.34 0.09 12 1000000002 112				36.71 49.12 1.82 92 1000000000 2100
45.752 83.021 12.230 15 1000000003 198				68.018 66.051 24.331 6 1000000002 15																						21.72 39.35 10.12 8 1000000004 470
										93.918 77.845 30.293 50 1000000001 619					-25.51 81.92 0.38 13 1000000002 124				35.92 50.49 2.07 93 1000000000 2123
44.420 81.822 11.813 16 1000000003 213				68.148 65.946 23.813 7 1000000002 18																						21.43 39.31 10.14 9 1000000004 545
										94.842 79.458 30.036 51 1000000001 635					-25.62 81.35 0.08 14 1000000002 137				36.88 50.81 2.20 94 1000000000 2143
44.510 81.486 12.315 17 1000000003 229				68.419 66.497 23.794 8 1000000002 22																						22.44 39.04 10.05 10 1000000004 618
										95.284 81.603 29.456 52 1000000001 649					-26.09 81.48 -0.56 15 1000000002 151				37.60 51.73 2.16 95 1000000000 2165
45.402 81.490 12.434 18 1000000003 246				70.908 66.427 26.391 9 1000000002 27																						22.68 39.22 9.89 11 1000000004 693
										96.041 81.929 29.230 53 1000000001 662					-25.69 81.72 -1.03 16 1000000002 165				38.18 52.03 2.25 96 1000000000 2184
45.526 82.197 13.255 19 1000000003 263				71.050 66.285 26.067 10 1000000002 30																						22.35 39.24 10.14 12 1000000004 768
										95.995 82.055 29.058 54 1000000001 675					-25.17 81.83 -0.29 17 1000000002 180				38.14 51.50 2.14 97 1000000000 2203
45.820 82.479 12.473 20 1000000003 281				70.664 66.484 25.040 11 1000000002 37																						22.86 39.30 9.66 13 1000000004 841
										95.937 82.803 28.912 55 1000000001 689					-25.52 82.50 0.09 18 1000000002 196				38.02 52.67 2.35 98 1000000000 2221
44.374 83.766 11.399 21 1000000003 300				71.324 61.850 23.270 12 1000000002 43																						23.28 39.59 9.61 14 1000000004 917
										96.359 83.933 27.962 56 1000000001 703					-24.54 83.15 0.41 19 1000000002 212				38.50 52.07 2.13 99 1000000000 2242
44.155 85.115 11.015 22 1000000003 320				70.871 63.148 25.415 13 1000000002 49																						23.67 39.70 9.71 15 1000000004 994
										95.741 85.306 27.435 57 1000000001 717					-22.51 84.32 -0.55 20 1000000002 231				39.10 52.71 2.21 100 1000000000 2263
45.889 85.106 12.213 23 1000000003 351				71.415 63.378 25.390 14 1000000002 55																						24.40 39.60 9.53 16 1000000004 1072
										95.199 86.168 26.847 58 1000000001 730					-21.87 85.24 -1.27 21 1000000002 250				38.87 52.81 2.26 101 1000000000 2283
46.217 85.952 12.673 24 1000000003 368				70.164 64.174 24.821 15 1000000002 62																						24.69 40.12 9.64 17 1000000004 1149
										94.505 86.050 26.945 59 1000000001 743					-22.37 85.18 -1.32 22 1000000002 269				38.81 52.51 2.28 102 1000000000 2303
43.532 85.216 12.213 25 1000000003 372				70.966 64.541 25.026 16 1000000002 69																						24.98 40.31 9.54 18 1000000004 1227
										94.810 86.297 26.727 60 1000000001 755					-22.68 84.16 -0.59 23 1000000002 290				37.08 48.09 1.29 1 1000000001 1
44.023 84.083 12.409 26 1000000003 392				70.705 65.504 26.082 17 1000000002 74																						24.88 40.89 9.52 19 1000000004 1308
										94.807 85.614 27.248 61 1000000001 768					-22.50 84.15 -0.53 24 1000000002 311				37.16 48.31 1.37 2 1000000001 15
47.789 85.694 13.034 27 1000000003 413				71.109 65.588 25.125 18 1000000002 81																						25.50 41.38 9.66 20 1000000004 1390
										94.798 85.744 27.253 62 1000000001 779					-22.61 83.59 0.47 25 1000000002 333				37.23 48.44 1.37 3 1000000001 30
46.984 84.879 12.277 28 1000000003 432				70.964 64.989 24.457 19 1000000002 88																						25.75 41.20 9.62 21 1000000004 1470
										95.224 86.726 26.191 63 1000000001 792					-22.75 83.44 1.00 26 1000000002 352				36.52 48.69 1.45 4 1000000001 47
47.310 84.313 12.483 29 1000000003 450				71.692 65.079 25.275 20 1000000002 95																						26.24 41.96 9.64 22 1000000004 1552
										95.651 86.907 25.855 64 1000000001 804					-22.06 83.85 0.48 27 1000000002 370				37.17 48.82 1.55 5 1000000001 65
47.981 83.407 12.695 30 1000000003 470				71.728 65.709 24.467 21 1000000002 102																						26.07 42.98 9.64 23 1000000004 1632
										95.403 87.395 25.531 65 1000000001 816					-21.55 82.98 0.38 28 1000000002 387				37.57 49.28 1.64 6 1000000001 83
46.217 87.841 9.273 31 1000000003 491				75.825 68.345 29.085 22 1000000002 113																						25.69 42.68 9.71 24 1000000004 1711
										95.539 86.880 25.945 66 1000000001 829					-21.65 82.68 1.51 29 1000000002 404				38.09 48.79 1.39 7 1000000001 102
48.294 91.951 13.103 1 1000000004 4				78.126 70.157 28.648 23 1000000002 121																						25.87 43.15 9.79 25 1000000004 1788
										95.879 86.181 26.277 67 1000000001 842					-16.29 85.80 -4.34 1 1000000003 3				38.22 49.40 1.55 8 1000000001 123
47.791 91.693 13.468 2 1000000004 16				80.080 72.578 25.743 24 1000000002 130																						26.21 44.66 9.74 26 1000000004 1867
										96.410 85.453 26.503 68 1000000001 856					-16.65 85.91 -4.34 2 1000000003 11				38.78 49.04 1.30 9 1000000001 144
47.398 91.988 13.569 3 1000000004 29				79.227 72.719 25.303 25 1000000002 138																						26.56 45.33 9.60 27 1000000004 1945
										96.183 85.144 26.982 69 1000000001 870					-16.24 85.46 -4.32 3 1000000003 19				38.48 50.80 1.81 10 1000000001 166
47.246 92.327 13.502 4 1000000004 41				79.065 73.522 26.147 26 1000000002 147																						27.09 45.68 9.53 28 1000000004 2023
										95.948 85.476 26.489 70 1000000001 883					-16.68 85.87 -4.34 4 1000000003 27				38.16 50.89 1.84 11 1000000001 189
46.356 93.252 13.050 5 1000000004 53				80.650 74.887 25.385 27 1000000002 156																						26.36 45.74 9.54 29 1000000004 2102
										96.149 85.795 26.556 71 1000000001 897					-17.78 86.08 -4.47 5 1000000003 36				38.11 51.52 1.91 12 1000000001 214
44.707 93.956 13.653 6 1000000004 62				72.524 68.073 29.170 7 1000000003 19																						26.79 45.96 9.58 30 1000000004 2181
										96.302 86.864 25.196 72 1000000001 910					-16.95 84.62 -4.43 6 1000000003 46				37.68 51.11 1.83 13 1000000001 238
44.323 93.619 13.502 7 1000000004 77				73.904 68.338 29.382 8 1000000003 23																						25.81 45.12 9.59 31 1000000004 2258
										96.396 86.737 25.062 73 1000000001 925					-18.94 83.74 -4.42 7 1000000003 56				37.86 51.70 1.89 14 1000000001 262
44.044 94.252 13.304 8 1000000004 92				73.125 67.236 28.627 9 1000000003 28																						25.55 45.39 9.53 32 1000000004 2336
										73.051 49.355 25.471 1 1000000002 2					-19.74 83.21 -4.42 8 1000000003 66				37.89 51.41 1.90 15 1000000001 287
44.244 94.078 13.217 9 1000000004 107				74.482 67.172 28.884 10 1000000003 31																						25.26 45.49 9.53 33 1000000004 2413
										73.455 49.273 26.610 2 1000000002 7					-20.46 82.54 -4.55 9 1000000003 75				38.37 48.87 1.35 16 1000000001 314
44.328 92.972 13.118 10 1000000004 122				74.772 67.486 29.004 11 1000000003 38																						25.10 45.79 9.65 34 1000000004 2494
										73.160 48.885 26.633 3 1000000002 12					-18.78 83.40 -4.42 10 1000000003 87				38.03 48.17 1.14 17 1000000001 341
44.735 91.486 12.442 11 1000000004 137				72.373 67.007 28.325 12 1000000003 44																						25.19 45.09 9.61 35 1000000004 2575
										73.721 49.734 27.076 4 1000000002 18					-18.82 83.31 -4.39 11 1000000003 98				38.88 47.93 1.16 18 1000000001 369
45.848 91.537 12.432 12 1000000004 152				73.139 68.293 28.619 13 1000000003 50																						24.57 44.35 9.59 36 1000000004 2655
										73.689 49.063 26.472 5 1000000002 24					-18.51 84.77 -4.40 12 1000000003 110				38.75 48.16 1.10 19 1000000001 397
46.101 90.623 12.133 13 1000000004 168				73.811 68.832 28.675 14 1000000003 56																						24.66 44.80 9.55 37 1000000004 2733
										73.754 49.207 27.111 6 1000000002 30					-19.24 83.96 -4.47 13 1000000003 122				39.24 48.25 1.18 20 1000000001 422
45.812 90.509 10.192 14 1000000004 183				74.585 69.327 28.630 15 1000000003 63																						24.60 44.72 9.56 38 1000000004 2810
										74.602 49.793 27.515 7 1000000002 37					-18.89 84.15 -4.44 14 1000000003 135				40.39 48.60 1.16 21 1000000001 449
45.862 90.252 11.062 15 1000000004 199				74.853 69.272 28.917 16 1000000003 70																						25.01 44.72 9.60 39 1000000004 2890
										74.510 50.044 27.411 8 1000000002 44					-18.19 84.38 -4.37 15 1000000003 149				40.77 48.40 1.10 22 1000000001 478
46.006 89.806 9.850 16 1000000004 214				75.348 69.960 29.086 17 1000000003 75																						24.85 45.26 9.61 40 1000000004 2969
										74.951 50.244 27.481 9 1000000002 51					-17.72 85.15 -4.48 16 1000000003 163				41.59 48.72 1.15 23 1000000001 504
44.861 88.969 10.011 17 1000000004 230				76.716 69.943 29.215 18 1000000003 83																						24.60 45.30 9.67 41 1000000004 3049
										75.443 51.262 28.167 10 1000000002 58					-17.05 85.11 -4.39 17 1000000003 178				41.35 47.90 0.95 24 1000000001 530
45.967 89.096 8.524 18 1000000004 247				76.376 71.454 28.657 19 1000000003 90																						24.57 45.47 9.82 42 1000000004 3128
										75.521 51.486 28.289 11 1000000002 65					-17.70 85.33 -4.42 18 1000000003 194				41.04 46.52 0.67 25 1000000001 554
45.482 89.323 8.071 19 1000000004 264				77.622 71.549 29.012 20 1000000003 97																						24.76 45.70 9.79 43 1000000004 3209
										76.361 52.624 28.509 12 1000000002 72					-17.14 86.12 -4.37 19 1000000003 210				41.45 46.80 0.68 26 1000000001 578
44.242 88.466 7.851 20 1000000004 280				73.176 74.032 29.514 21 1000000003 103																						24.86 46.18 9.62 44 1000000004 3286
										76.806 51.308 28.817 13 1000000002 79					-17.38 86.05 -4.44 20 1000000003 229				42.55 47.03 0.62 27 1000000001 603
43.246 88.847 6.675 21 1000000004 299				74.128 76.316 29.298 22 1000000003 111																						24.83 47.24 9.74 45 1000000004 3362
										76.454 50.569 28.381 14 1000000002 86					-16.56 85.92 -4.35 21 1000000003 248				43.26 47.37 0.66 28 1000000001 627
43.399 88.461 6.830 22 1000000004 319				67.601 68.404 19.625 10 1000000004 29																						25.02 47.42 9.83 46 1000000004 3431
										77.098 50.446 28.184 15 1000000002 93					-17.70 86.70 -4.41 22 1000000003 268				43.30 47.29 0.67 29 1000000001 650
41.682 88.247 5.368 23 1000000004 338				67.664 67.682 19.341 11 1000000004 36																						25.51 46.50 9.72 47 1000000004 3503
										77.409 50.184 28.438 16 1000000002 101					-17.33 86.29 -4.39 23 1000000003 289				42.47 46.91 0.62 30 1000000001 674
52.807 89.450 15.796 1 1000000005 5				68.140 68.575 19.398 12 1000000004 42																						25.35 46.67 9.70 48 1000000004 3574
										78.093 49.215 27.880 17 1000000002 111					-17.97 87.12 -4.41 24 1000000003 310				43.02 47.27 0.67 31 1000000001 697
53.435 90.129 15.177 2 1000000005 23				67.758 67.469 17.816 13 1000000004 48																						24.88 47.11 9.80 49 1000000004 3647
										78.789 48.626 27.751 18 1000000002 123					-17.26 86.79 -4.38 25 1000000003 332				42.28 46.85 0.67 32 1000000001 721
52.293 89.752 15.721 3 1000000005 30				66.676 67.067 17.903 14 1000000004 54																						25.05 46.78 9.83 50 1000000004 3718
										78.258 49.830 28.398 19 1000000002 135					-17.84 87.65 -4.37 26 1000000003 351				42.55 46.85 0.65 33 1000000001 745
52.104 89.083 15.260 4 1000000005 42				66.245 67.544 17.986 15 1000000004 61																						26.32 47.01 9.80 51 1000000004 3790
										77.099 50.574 28.390 20 1000000002 146					-17.52 86.74 -4.39 27 1000000003 369				44.00 47.31 0.60 34 1000000001 768
52.131 89.497 15.339 5 1000000005 54				66.172 66.314 17.916 16 1000000004 68																						26.70 47.49 9.81 52 1000000004 3863
										77.615 50.408 28.494 21 1000000002 159					-17.07 86.58 -4.39 28 1000000003 384				43.47 47.62 0.64 35 1000000001 792
51.712 89.218 14.385 6 1000000005 66				65.736 66.386 18.466 17 1000000004 77																						27.06 45.62 9.74 53 1000000004 3937
										77.483 50.885 28.721 22 1000000002 172					-17.81 87.89 -4.38 29 1000000003 403				43.70 48.78 0.98 36 1000000001 815
51.873 89.367 14.311 7 1000000005 81				65.178 67.152 21.278 18 1000000004 80																						26.25 44.15 9.79 54 1000000004 4013
										78.105 55.678 30.414 23 1000000002 187					-17.06 87.74 -4.27 30 1000000003 422				42.57 48.83 0.96 37 1000000001 838
52.336 90.055 13.817 8 1000000005 96				65.039 68.016 21.160 19 1000000004 86																						26.43 44.57 9.61 55 1000000004 4092
										83.332 59.800 30.284 24 1000000002 205					-17.12 88.07 -4.24 31 1000000003 441				42.89 50.40 1.26 38 1000000001 863
52.618 90.858 13.572 9 1000000005 118				65.390 67.692 21.715 20 1000000004 93																						25.71 43.12 9.66 56 1000000004 4172
										84.155 60.484 30.255 25 1000000002 221					-17.12 87.86 -4.28 32 1000000003 461				42.78 50.63 1.27 39 1000000001 887
52.278 90.257 13.194 10 1000000005 126				65.536 67.554 22.065 21 1000000004 100																						25.61 43.30 9.69 57 1000000004 4254
										85.230 59.875 30.117 26 1000000002 234					-17.20 87.70 -4.36 33 1000000003 481				43.30 50.82 1.34 40 1000000001 912
52.778 90.223 12.356 11 1000000005 141				65.377 68.351 22.955 22 1000000004 107																						26.68 43.31 9.65 58 1000000004 4336
										83.755 59.131 29.385 27 1000000002 251					-17.65 87.54 -4.38 34 1000000003 502				43.07 51.87 1.58 41 1000000001 939
53.350 88.335 14.291 12 1000000005 156				65.802 67.778 22.151 23 1000000004 116																						26.98 43.42 9.69 59 1000000004 4420
										84.405 60.336 29.725 28 1000000002 268					-17.41 86.92 -4.41 35 1000000003 524				43.69 52.15 1.59 42 1000000001 965
53.926 87.009 14.492 13 1000000005 171				65.737 67.388 22.933 24 1000000004 124																						26.43 43.21 9.85 60 1000000004 4504
										84.025 59.833 30.093 29 1000000002 284					-17.67 86.70 -4.35 36 1000000003 546				43.32 53.45 1.85 43 1000000001 989
54.053 86.577 14.506 14 1000000005 186				66.182 66.465 21.490 25 1000000004 134																						27.11 44.75 9.64 61 1000000004 4596
										85.166 59.453 30.297 30 1000000002 301					-17.52 86.91 -4.38 37 1000000003 569				42.65 52.13 1.68 44 1000000001 1012
55.277 84.866 17.350 15 1000000005 209				65.852 66.251 19.585 26 1000000004 142																						26.02 43.97 9.71 62 1000000004 4682
										72.914 72.492 29.185 1 1000000003 3					-17.81 86.18 -4.42 38 1000000003 591				43.03 53.43 1.86 45 1000000001 1034
54.481 84.799 16.179 16 1000000005 218				67.042 65.840 20.608 27 1000000004 152																						21.21 41.36 9.77 63 1000000004 4769
										74.548 72.914 29.624 2 1000000003 8					-17.49 86.48 -4.36 39 1000000003 613				43.11 53.43 1.84 46 1000000001 1056
54.102 85.026 16.669 17 1000000005 234				67.102 65.901 19.063 28 1000000004 160																						15.72 39.34 15.46 64 1000000004 4870
										75.415 73.364 29.557 3 1000000003 13					-17.05 86.52 -4.37 40 1000000003 638				42.79 50.91 1.38 47 1000000001 1078
54.628 85.587 15.637 18 1000000005 251				67.344 65.945 18.818 29 1000000004 167																						11.87 39.96 19.60 65 1000000004 4985
										74.584 73.378 29.675 4 1000000003 19					-16.80 86.74 -4.30 41 1000000003 663				43.31 52.88 1.76 48 1000000001 1102
54.619 86.564 13.800 19 1000000005 268				67.163 65.456 17.868 30 1000000004 175																						23.98 35.17 9.90 1 1000000005 5
										74.898 73.285 29.309 5 1000000003 25					-16.76 85.50 -4.42 42 1000000003 689				43.79 52.81 1.72 49 1000000001 1125
54.952 86.791 13.145 20 1000000005 286				67.475 64.982 18.037 31 1000000004 183																						25.05 35.27 10.08 2 1000000005 64
										75.644 74.078 29.177 6 1000000003 31					-16.74 85.70 -4.37 43 1000000003 715				43.16 52.21 1.59 50 1000000001 1144
54.577 87.744 13.838 21 1000000005 305				66.943 65.539 17.046 32 1000000004 191																						26.44 35.39 9.77 3 1000000005 125
										75.673 73.019 28.603 7 1000000003 38					-16.77 85.68 -4.43 44 1000000003 742				43.56 52.81 1.74 51 1000000001 1164
54.668 86.923 13.151 22 1000000005 325				66.928 65.926 16.897 33 1000000004 199																						26.28 35.46 9.73 4 1000000005 189
										75.447 72.971 28.576 8 1000000003 45					-17.07 85.84 -4.41 45 1000000003 769				41.61 52.91 2.04 1 1000000002 2
54.430 86.433 13.898 23 1000000005 341				67.575 65.724 17.848 34 1000000004 208																						27.14 36.18 9.76 5 1000000005 257
										75.306 72.400 29.478 9 1000000003 52					-16.46 85.22 -4.36 46 1000000003 797				41.79 52.98 2.01 2 1000000002 16
55.220 85.477 14.603 24 1000000005 369				68.005 65.641 18.385 35 1000000004 217																						27.17 36.18 9.63 6 1000000005 326
										76.615 73.082 29.422 10 1000000003 59					-16.71 85.13 -4.38 47 1000000003 823				42.03 53.51 2.09 3 1000000002 31
54.378 85.672 16.746 25 1000000005 378				67.184 65.739 18.279 36 1000000004 226																						27.48 36.53 9.45 7 1000000005 395
										78.609 73.164 28.951 11 1000000003 66					-16.88 84.06 -4.37 48 1000000003 851				42.25 53.70 2.07 4 1000000002 48
55.326 85.667 17.467 26 1000000005 399				67.711 66.594 17.003 37 1000000004 236																						27.18 37.01 9.70 8 1000000005 467
										79.899 73.818 29.270 12 1000000003 73					-16.37 85.16 -4.35 49 1000000003 880				41.93 53.06 1.98 5 1000000002 66
54.935 84.962 17.115 27 1000000005 417				66.850 66.197 16.952 38 1000000004 248																						26.78 37.22 9.58 9 1000000005 540
										81.370 73.782 29.699 13 1000000003 81					-16.83 86.70 -4.38 50 1000000003 912				42.49 52.82 1.93 6 1000000002 84
55.188 85.097 18.038 28 1000000005 437				67.189 66.685 16.054 39 1000000004 261																						28.04 36.84 9.09 10 1000000005 611
										82.559 72.412 30.046 14 1000000003 88					-18.26 87.07 -4.41 51 1000000003 942				42.61 53.05 1.90 7 1000000002 103
53.877 85.150 18.049 29 1000000005 456				69.036 65.477 17.365 40 1000000004 274																						27.64 37.50 9.38 11 1000000005 689
										83.540 72.154 30.046 15 1000000003 95					-18.33 87.15 -4.36 52 1000000003 972				42.41 54.10 2.20 8 1000000002 124
54.526 85.299 18.259 30 1000000005 475				69.578 66.491 18.547 41 1000000004 289																						27.41 37.40 9.32 12 1000000005 763
										85.260 71.086 30.563 16 1000000003 103					-17.58 87.21 -4.37 53 1000000003 1003				43.19 55.36 2.45 9 1000000002 145
55.167 84.652 16.997 31 1000000005 497				69.654 67.559 18.302 42 1000000004 303																						27.76 38.22 9.32 13 1000000005 840
										85.283 71.316 30.683 17 1000000003 114					-17.39 86.52 -4.38 54 1000000003 1036				43.48 54.63 2.19 10 1000000002 167
53.905 75.166 20.969 1 1000000006 6				71.159 68.769 19.575 43 1000000004 318																						28.87 38.56 8.99 14 1000000005 913
										84.819 72.063 30.698 18 1000000003 126					-17.66 87.15 -4.37 55 1000000003 1069				43.08 53.42 1.98 11 1000000002 190
53.433 75.002 20.746 2 1000000006 17				73.407 68.857 20.576 44 1000000004 336																						28.69 38.39 9.09 15 1000000005 989
										83.932 71.261 30.785 19 1000000003 137					-17.87 86.24 -4.40 56 1000000003 1102				43.16 54.92 2.32 12 1000000002 215
54.456 74.593 20.537 3 1000000006 31				74.026 69.418 19.774 45 1000000004 354																						29.06 38.54 8.86 16 1000000005 1067
										86.871 72.148 30.747 20 1000000003 150					-19.17 86.18 -4.39 57 1000000003 1140				43.01 54.92 2.24 13 1000000002 239
54.024 75.158 20.046 4 1000000006 43				74.346 69.861 20.672 46 1000000004 370																						29.33 37.95 8.95 17 1000000005 1144
										88.197 72.020 30.743 21 1000000003 164					-33.41 89.49 -5.25 1 1000000004 4				42.58 55.19 2.32 14 1000000002 263
54.704 75.210 19.671 5 1000000006 55				62.659 68.900 17.005 11 1000000005 35																						30.03 38.70 8.99 18 1000000005 1222
										88.001 72.077 30.789 22 1000000003 176					-33.45 89.61 -5.29 2 1000000004 12				42.81 56.19 2.46 15 1000000002 288
55.341 74.915 20.350 6 1000000006 67				62.040 69.908 16.581 12 1000000005 41																						30.20 40.10 8.89 19 1000000005 1303
										87.874 72.358 30.805 23 1000000003 189					-33.78 88.48 -5.35 3 1000000004 20				43.53 55.46 2.32 16 1000000002 316
55.069 74.576 20.245 7 1000000006 82				62.388 69.323 15.262 13 1000000005 47																						30.70 40.51 8.86 20 1000000005 1384
										88.966 72.656 30.833 24 1000000003 207					-33.68 88.15 -5.30 4 1000000004 28				43.92 55.10 2.13 17 1000000002 343
56.289 73.984 19.972 8 1000000006 97				62.297 69.481 16.246 14 1000000005 52																						30.88 39.82 8.83 21 1000000005 1465
										89.919 72.708 30.706 25 1000000003 223					-33.68 88.73 -5.34 5 1000000004 37				43.51 55.54 2.32 18 1000000002 371
56.069 73.839 19.413 9 1000000006 111				61.812 70.244 15.680 15 1000000005 59																						31.04 39.90 8.76 22 1000000005 1547
										91.012 72.258 30.660 26 1000000003 237					-33.30 88.49 -5.32 6 1000000004 47				43.49 55.72 2.38 19 1000000002 399
56.649 73.772 20.066 10 1000000006 127				61.855 70.186 16.627 16 1000000005 66																						31.06 40.19 8.97 23 1000000005 1628
										91.552 72.684 30.817 27 1000000003 255					-32.97 87.92 -5.25 7 1000000004 57				43.53 55.64 2.41 20 1000000002 423
56.534 73.085 19.834 11 1000000006 142				61.588 70.546 17.572 17 1000000005 73																						31.06 40.32 8.86 24 1000000005 1706
										91.373 73.251 30.824 28 1000000003 271					-34.00 88.51 -5.30 8 1000000004 67				44.90 54.54 1.96 21 1000000002 451
55.964 73.340 20.305 12 1000000006 157				62.066 70.267 18.539 18 1000000005 79																						30.74 40.98 9.08 25 1000000005 1784
										92.867 73.542 30.787 29 1000000003 288					-33.31 88.38 -5.24 9 1000000004 77				44.16 55.87 2.40 22 1000000002 479
54.832 73.049 20.002 13 1000000006 172				61.694 71.316 18.809 19 1000000005 84																						31.55 40.70 9.01 26 1000000005 1863
										94.224 73.899 30.778 30 1000000003 305					-33.55 88.54 -5.21 10 1000000004 89				43.36 56.55 2.46 23 1000000002 506
54.627 72.680 19.229 14 1000000006 187				61.595 71.192 19.437 20 1000000005 91																						31.51 41.11 8.87 27 1000000005 1940
										97.116 75.029 30.383 31 1000000003 321					-33.56 88.56 -5.19 11 1000000004 100				44.70 56.96 2.45 24 1000000002 532
54.592 72.762 19.195 15 1000000006 202				62.352 70.959 19.867 21 1000000005 98																						31.24 41.21 8.93 28 1000000005 2018
										95.313 76.757 30.511 32 1000000003 337					-33.79 89.12 -5.11 12 1000000004 111				46.46 55.52 1.98 25 1000000002 556
54.196 72.797 19.159 16 1000000006 217				58.760 78.011 11.402 15 1000000006 58																						30.85 41.73 8.91 29 1000000005 2098
										94.887 77.305 30.208 33 1000000003 352					-33.25 89.25 -5.13 13 1000000004 123				48.03 56.24 2.27 26 1000000002 580
54.835 72.654 19.364 17 1000000006 235				59.065 77.481 12.446 16 1000000006 65																						31.03 41.54 8.97 30 1000000005 2176
										95.504 77.692 30.183 34 1000000003 369					-32.23 89.39 -4.91 14 1000000004 136				49.01 55.78 1.95 27 1000000002 608
55.170 72.889 19.553 18 1000000006 252				59.786 76.760 13.338 17 1000000006 72																						30.75 40.40 8.99 31 1000000005 2254
										96.641 77.937 29.955 35 1000000003 384					-31.29 88.75 -4.75 15 1000000004 150				49.50 56.53 2.19 28 1000000002 633
54.559 73.175 19.304 19 1000000006 267				60.418 76.401 15.399 18 1000000006 78																						29.65 40.75 9.05 32 1000000005 2333
										98.177 78.789 29.584 36 1000000003 399					-31.69 88.13 -4.83 16 1000000004 164				49.00 56.24 2.13 29 1000000002 656
53.742 73.316 18.468 20 1000000006 285				61.886 76.613 14.428 19 1000000006 85																						29.24 40.58 9.30 33 1000000005 2412
										97.696 79.487 29.563 37 1000000003 414					-30.63 89.43 -4.76 17 1000000004 179				48.97 56.08 2.06 30 1000000002 680
53.221 73.220 17.884 21 1000000006 304				64.466 77.249 15.455 20 1000000006 92																						29.09 40.23 9.11 34 1000000005 2490
										98.564 80.101 29.171 38 1000000003 429					-31.55 88.24 -4.80 18 1000000004 195				49.24 56.23 2.07 31 1000000002 704
54.196 73.488 17.301 22 1000000006 324				64.126 76.872 16.611 21 1000000006 99																						29.49 39.26 9.00 35 1000000005 2571
										99.640 80.639 28.580 39 1000000003 446					-30.96 88.22 -4.74 19 1000000004 211				49.83 56.13 2.08 32 1000000002 728
51.701 73.622 16.669 23 1000000006 352				64.904 75.728 17.220 22 1000000006 108																						29.82 38.11 9.04 36 1000000005 2651
										100.568 81.397 27.825 40 1000000003 464					-31.55 88.31 -4.82 20 1000000004 230				49.68 55.19 1.82 33 1000000002 751
53.464 73.254 16.316 24 1000000006 358				66.062 76.495 16.952 23 1000000006 117																						29.41 39.63 9.02 37 1000000005 2728
										99.489 81.214 28.218 41 1000000003 480					-31.18 88.15 -4.75 21 1000000004 249				49.55 56.33 2.10 34 1000000002 775
52.633 74.114 15.640 25 1000000006 377				67.052 75.193 17.601 24 1000000006 125																						28.93 39.70 9.23 38 1000000005 2809
										99.529 81.004 28.380 42 1000000003 499					-32.09 87.35 -5.16 22 1000000004 270				49.20 56.72 2.21 35 1000000002 798
53.537 73.934 15.893 26 1000000006 397				69.751 71.292 22.700 19 1000000007 87																						29.77 38.80 9.03 39 1000000005 2885
										100.157 80.222 28.621 43 1000000003 515					-31.63 87.70 -5.01 23 1000000004 283				48.62 57.10 2.44 36 1000000002 819
53.732 73.598 16.647 27 1000000006 416				70.416 71.974 22.806 20 1000000007 94																						29.64 40.18 9.37 40 1000000005 2968
										100.250 79.994 28.577 44 1000000003 531					-31.71 86.93 -5.21 24 1000000004 305				48.62 57.81 2.43 37 1000000002 843
53.796 73.738 16.095 28 1000000006 435				70.553 70.320 21.920 21 1000000007 101																						29.56 39.27 9.29 41 1000000005 3048
										100.179 79.973 28.520 45 1000000003 546					-31.53 86.22 -5.16 25 1000000004 326				49.12 57.28 2.28 38 1000000002 868
54.035 74.303 15.979 29 1000000006 454				70.416 71.600 21.623 22 1000000007 109																						29.56 39.71 9.19 42 1000000005 3123
										100.211 79.371 28.889 46 1000000003 562					-30.43 87.71 -4.74 26 1000000004 350				48.98 57.66 2.39 39 1000000002 893
54.750 73.884 16.206 30 1000000006 474				70.684 72.135 20.708 23 1000000007 118																						29.51 40.70 9.26 43 1000000005 3208
										100.707 79.937 28.298 47 1000000003 577					-30.37 86.66 -4.84 27 1000000004 366				48.41 57.49 2.42 40 1000000002 915
54.871 73.011 15.607 31 1000000006 496				71.120 70.993 21.834 24 1000000007 126																						29.85 41.38 9.12 44 1000000005 3281
										101.857 79.931 27.754 48 1000000003 592					-29.42 87.55 -4.68 28 1000000004 385				48.60 58.03 2.50 41 1000000002 940
55.864 74.319 16.391 32 1000000006 511				72.182 76.305 22.352 25 1000000007 135																						29.80 40.81 9.09 45 1000000005 3354
										102.565 80.689 27.077 49 1000000003 607					-28.90 87.92 -4.78 29 1000000004 401				48.70 57.88 2.50 42 1000000002 967
56.383 73.877 15.377 33 1000000006 529				71.951 74.922 22.897 26 1000000007 144																						29.58 40.59 9.23 46 1000000005 3429
										102.203 80.900 27.253 50 1000000003 621					-27.88 88.42 -4.72 30 1000000004 421				48.82 55.96 1.92 43 1000000002 990
56.323 72.914 15.382 34 1000000006 546				72.042 74.188 24.069 27 1000000007 153																						29.60 40.68 9.18 47 1000000005 3499
										101.505 80.518 27.900 51 1000000003 637					-27.62 87.46 -4.74 31 1000000004 440				49.00 55.84 1.85 44 1000000002 1016
58.026 72.809 15.172 35 1000000006 563				72.269 74.810 25.345 28 1000000007 162																						29.30 39.05 9.22 48 1000000005 3572
										102.515 80.313 27.459 52 1000000003 651					-27.30 86.34 -4.77 32 1000000004 459				50.18 57.50 2.30 45 1000000002 1038
58.265 72.290 15.169 36 1000000006 581				72.122 74.296 25.228 29 1000000007 169																						29.15 38.65 9.47 49 1000000005 3646
										103.132 80.622 26.392 53 1000000003 664					-27.01 86.05 -4.79 33 1000000004 479				50.75 56.94 2.03 46 1000000002 1061
58.832 72.196 15.832 37 1000000006 599				70.696 73.748 22.832 30 1000000007 177																						29.50 38.81 9.65 50 1000000005 3716
										103.497 80.058 26.808 54 1000000003 677					-0.88 79.27 30.26 1 1000000005 5				51.48 56.99 1.98 47 1000000002 1083
58.392 71.905 16.242 38 1000000006 617				71.323 72.911 22.085 31 1000000007 185																						29.80 37.41 9.71 51 1000000005 3788
										103.313 80.106 27.097 55 1000000003 691					0.12 79.68 30.35 2 1000000005 13				51.04 57.87 2.16 48 1000000002 1106
57.645 72.100 17.111 39 1000000006 633				70.474 73.759 22.139 32 1000000007 192																						29.86 38.72 9.66 52 1000000005 3861
										103.051 80.018 27.230 56 1000000003 705					-0.21 79.46 30.32 3 1000000005 21				51.30 57.70 2.14 49 1000000002 1129
58.634 72.166 15.936 40 1000000006 653				70.335 73.693 22.929 33 1000000007 200																						17.11 40.21 10.00 1 1000000006 6
										102.361 80.676 27.111 57 1000000003 719					0.19 79.48 30.27 4 1000000005 29				51.63 57.71 2.21 50 1000000002 1149
57.472 72.139 16.167 41 1000000006 672				69.779 74.373 22.071 34 1000000007 210																						17.80 40.87 9.97 2 1000000006 66
										102.127 81.045 26.979 58 1000000003 733					-0.68 79.98 30.23 5 1000000005 38				51.61 57.51 2.18 51 1000000002 1168
56.979 72.451 16.245 42 1000000006 692				69.935 75.048 21.229 35 1000000007 219																						19.43 43.81 10.19 3 1000000006 128
										101.768 81.286 27.093 59 1000000003 744					-1.10 79.69 30.30 6 1000000005 48				52.50 56.44 1.86 52 1000000002 1187
56.172 72.661 16.848 43 1000000006 712				70.745 75.557 21.411 36 1000000007 228																						19.81 43.62 10.22 4 1000000006 192
										101.547 82.302 26.388 60 1000000003 756					-1.01 79.67 30.19 7 1000000005 58				52.52 55.94 1.80 53 1000000002 1209
57.017 72.019 15.839 44 1000000006 732				73.769 76.982 20.509 37 1000000007 241																						20.92 44.80 10.33 5 1000000006 260
										101.985 82.967 24.791 61 1000000003 769					-0.66 80.55 30.25 8 1000000005 68				52.83 56.04 1.80 54 1000000002 1231
54.577 72.483 15.519 45 1000000006 750				74.599 78.364 19.397 38 1000000007 253																						21.58 45.65 10.39 6 1000000006 331
										102.074 83.430 24.015 62 1000000003 780					-0.74 80.66 30.24 9 1000000005 79				53.72 55.64 1.66 55 1000000002 1254
54.064 72.662 15.352 46 1000000006 765				75.958 79.481 19.025 39 1000000007 267																						21.99 45.44 10.41 7 1000000006 400
										79.288 66.297 29.022 1 1000000004 4					-1.18 80.32 30.28 10 1000000005 90				54.33 55.63 1.59 56 1000000002 1276
55.100 73.358 14.299 47 1000000006 781				77.065 81.724 20.099 40 1000000007 279																						21.73 46.35 10.47 8 1000000006 471
										80.056 65.977 29.819 2 1000000004 9					-1.24 80.49 30.32 11 1000000005 101				54.51 56.14 1.74 57 1000000002 1298
54.883 72.957 14.802 48 1000000006 797				77.750 80.800 20.339 41 1000000007 299																						22.07 46.01 10.41 9 1000000006 546
										81.127 66.218 29.450 3 1000000004 14					-0.35 80.58 30.28 12 1000000005 113				54.81 56.66 1.83 58 1000000002 1320
55.733 72.582 14.376 49 1000000006 812				80.298 81.505 20.741 42 1000000007 308																						22.97 45.92 10.40 10 1000000006 619
										81.039 66.129 29.446 4 1000000004 20					-0.54 80.29 30.26 13 1000000005 126				54.36 57.68 2.00 59 1000000002 1341
54.775 72.315 13.651 50 1000000006 825				80.809 82.682 19.154 43 1000000007 323																						22.33 45.97 10.39 11 1000000006 694
										83.104 65.729 29.730 5 1000000004 26					-0.40 80.48 30.28 14 1000000005 138				54.66 57.59 2.01 60 1000000002 1362
55.408 72.905 14.179 51 1000000006 841				81.525 84.531 18.976 44 1000000007 340																						22.08 46.08 10.31 12 1000000006 770
										84.524 66.391 29.722 6 1000000004 33					-0.18 80.66 30.32 15 1000000005 153				54.96 57.98 2.01 61 1000000002 1383
55.662 73.843 12.931 52 1000000006 855				81.621 86.435 19.575 45 1000000007 358																						23.01 46.17 10.37 13 1000000006 844
										85.407 66.780 29.865 7 1000000004 40					0.02 80.33 30.36 16 1000000005 168				54.50 59.28 2.35 62 1000000002 1404
55.229 73.014 14.421 53 1000000006 870				81.323 87.154 18.378 46 1000000007 376																						23.83 47.75 10.16 14 1000000006 921
										85.381 66.426 30.012 8 1000000004 46					0.06 80.58 30.34 17 1000000005 184				54.89 59.26 2.32 63 1000000002 1427
56.910 74.970 13.892 54 1000000006 884				82.751 89.169 18.473 47 1000000007 393																						25.32 47.57 9.79 15 1000000006 996
										85.914 65.635 30.130 9 1000000004 55					1.98 81.42 30.34 18 1000000005 200				55.77 58.28 1.96 64 1000000002 1449
56.102 73.766 15.961 55 1000000006 900				78.004 71.545 29.154 21 1000000008 105																						25.77 47.63 9.69 16 1000000006 1074
										87.206 65.569 29.882 10 1000000004 62					1.75 80.09 30.32 19 1000000005 216				55.53 59.03 2.20 65 1000000002 1471
55.980 75.417 15.528 56 1000000006 915				73.642 67.425 25.730 22 1000000008 110																						25.25 47.99 9.79 17 1000000006 1151
										88.521 65.948 29.808 11 1000000004 69					2.59 80.48 30.26 20 1000000005 235				55.75 58.16 2.00 66 1000000002 1493
57.632 76.627 13.847 57 1000000006 931				71.919 61.546 22.421 23 1000000008 119																						25.53 48.56 9.88 18 1000000006 1232
										88.967 65.893 30.252 12 1000000004 76					3.67 79.69 30.36 21 1000000005 255				55.89 58.30 1.93 67 1000000002 1514
58.872 77.776 14.810 58 1000000006 948				72.857 61.346 23.215 24 1000000008 127																						25.32 49.52 9.97 19 1000000006 1312
										90.712 65.155 29.971 13 1000000004 83					2.66 80.58 30.34 22 1000000005 275				56.26 56.80 1.67 68 1000000002 1535
58.852 79.237 13.767 59 1000000006 964				72.909 61.715 24.385 25 1000000008 136																						25.92 49.37 9.74 20 1000000006 1392
										91.071 63.970 30.045 14 1000000004 90					1.96 80.60 30.30 23 1000000005 295				56.29 56.64 1.76 69 1000000002 1556
57.712 77.759 13.522 60 1000000006 980				74.297 62.457 25.281 26 1000000008 145																						25.76 50.26 10.22 21 1000000006 1472
										91.534 64.025 30.104 15 1000000004 97					1.88 81.08 30.32 24 1000000005 316				56.68 56.92 1.79 70 1000000002 1577
56.168 83.319 20.197 1 1000000007 7				75.910 62.644 25.095 27 1000000008 154																						26.95 50.62 9.73 22 1000000006 1553
										92.265 63.725 30.259 16 1000000004 106					15.08 92.62 31.94 1 1000000006 6				56.92 57.03 1.74 71 1000000002 1597
56.504 82.362 20.309 2 1000000007 18				75.375 63.532 25.886 28 1000000008 163																						26.94 51.57 9.73 23 1000000006 1633
										92.415 64.120 30.229 17 1000000004 116					15.54 93.33 31.98 2 1000000006 14				56.59 56.59 1.67 72 1000000002 1618
59.098 82.322 28.146 1 1000000008 8				75.542 63.333 24.704 29 1000000008 170																						27.32 53.31 9.78 24 1000000006 1712
										91.580 64.862 29.965 18 1000000004 128					15.90 92.99 31.99 3 1000000006 22				56.66 56.43 1.71 73 1000000002 1638
58.403 81.412 27.833 2 1000000008 19				75.405 63.334 24.696 30 1000000008 178																						28.60 54.84 9.37 25 1000000006 1789
										91.657 64.468 30.210 19 1000000004 139					16.18 93.22 31.97 4 1000000006 30				56.55 55.62 1.60 74 1000000002 1658
58.448 81.475 28.167 3 1000000008 32				73.211 63.573 25.307 31 1000000008 186																						29.29 55.31 9.39 26 1000000006 1869
										91.174 64.132 30.067 20 1000000004 152					16.47 93.08 32.02 5 1000000006 39				57.20 55.59 1.48 75 1000000002 1679
58.331 81.710 27.617 4 1000000008 44				73.265 64.766 25.925 32 1000000008 194																						29.35 55.72 9.38 27 1000000006 1946
										90.475 63.858 30.133 21 1000000004 165					16.35 93.55 31.99 6 1000000006 49				57.55 55.11 1.35 76 1000000002 1702
59.102 80.994 27.309 5 1000000008 56				73.648 64.856 26.615 33 1000000008 202																						29.83 54.59 9.28 28 1000000006 2025
										90.238 63.183 30.014 22 1000000004 178					16.31 93.10 32.00 7 1000000006 59				58.50 54.83 1.26 77 1000000002 1724
58.903 81.367 27.287 6 1000000008 69				73.976 66.176 27.814 34 1000000008 212																						29.64 55.31 9.40 29 1000000006 2104
										90.767 63.322 29.920 23 1000000004 191					16.41 93.21 31.99 8 1000000006 69				58.43 54.80 1.16 78 1000000002 1745
57.809 81.441 27.083 7 1000000008 84				75.100 65.553 28.199 35 1000000008 221																						29.30 56.41 9.34 30 1000000006 2183
										90.674 63.816 30.332 24 1000000004 208					16.36 92.15 31.96 9 1000000006 80				58.84 54.98 1.33 79 1000000002 1769
57.905 81.904 26.923 8 1000000008 98				74.900 65.839 28.264 36 1000000008 230																						28.58 56.40 9.52 31 1000000006 2260
										90.081 65.593 30.493 25 1000000004 224					16.22 92.13 31.89 10 1000000006 91				13.18 50.54 3.56 1 1000000003 3
57.619 82.352 25.343 9 1000000008 112				74.577 65.005 28.414 37 1000000008 242																						28.98 56.40 9.40 32 1000000006 2337
										89.988 65.208 30.392 26 1000000004 236					16.71 91.66 32.00 11 1000000006 103				14.78 50.70 3.40 2 1000000003 17
57.076 82.292 24.294 10 1000000008 128				74.042 66.113 28.529 38 1000000008 252																						30.51 52.16 9.79 33 1000000006 2415
										89.711 65.152 30.208 27 1000000004 254					16.73 90.81 31.92 12 1000000006 115				15.17 50.72 3.49 3 1000000003 32
56.551 81.901 25.107 11 1000000008 143				73.384 66.710 28.916 39 1000000008 266																						33.53 48.26 8.96 34 1000000006 2491
										88.888 65.539 30.358 28 1000000004 270					16.00 90.67 31.94 13 1000000006 128				15.23 50.63 3.41 4 1000000003 49
56.846 82.435 25.588 12 1000000008 158				74.336 68.430 29.548 40 1000000008 278																						28.13 60.66 10.38 1 1000000007 7
										88.696 66.172 30.366 29 1000000004 285					15.48 90.76 31.93 14 1000000006 140				15.83 49.81 3.22 5 1000000003 67
56.475 82.149 24.635 13 1000000008 173				74.996 67.757 29.719 41 1000000008 292																						28.69 60.97 10.34 2 1000000007 82
										89.599 65.797 30.406 30 1000000004 304					15.77 91.31 31.70 15 1000000006 155				15.08 49.63 3.21 6 1000000003 85
56.839 82.934 24.142 14 1000000008 188				76.408 70.877 28.602 42 1000000008 306																						29.56 61.00 10.10 3 1000000007 145
										90.138 65.903 30.438 31 1000000004 320					15.28 91.82 31.67 16 1000000006 170				14.32 50.45 3.50 7 1000000003 104
57.370 85.892 23.559 15 1000000008 204				78.033 72.141 27.896 43 1000000008 321																						30.97 61.31 9.78 4 1000000007 212
										90.272 66.717 30.458 32 1000000004 336					15.67 92.04 31.72 17 1000000006 186				15.00 50.54 3.46 8 1000000003 125
58.228 86.791 24.737 16 1000000008 220				81.130 73.902 28.228 44 1000000008 339																						31.70 62.22 9.65 5 1000000007 280
										89.876 66.859 30.476 33 1000000004 351					15.78 92.25 31.79 18 1000000006 202				14.88 52.84 4.18 9 1000000003 147
58.980 87.125 24.889 17 1000000008 237				80.999 73.452 29.023 45 1000000008 357																						32.29 62.34 9.42 6 1000000007 349
										90.627 66.888 30.577 34 1000000004 368					15.55 92.42 32.00 19 1000000006 220				15.86 52.34 3.79 10 1000000003 168
59.154 86.850 25.704 18 1000000008 254				83.082 74.792 28.108 46 1000000008 377																						32.71 62.59 9.50 7 1000000007 418
										91.081 67.274 30.323 35 1000000004 383					16.28 92.53 31.63 20 1000000006 239				16.23 51.96 3.64 11 1000000003 192
58.979 86.359 25.318 19 1000000008 270				83.927 77.258 27.521 47 1000000008 394																						32.88 62.30 9.42 8 1000000007 490
										91.424 66.672 30.592 36 1000000004 398					16.75 91.66 31.81 21 1000000006 259				16.54 51.90 3.70 12 1000000003 217
60.108 86.198 25.750 20 1000000008 289				84.316 77.448 26.436 48 1000000008 411																						32.27 61.49 9.45 9 1000000007 562
										93.597 67.196 30.799 37 1000000004 413					16.81 91.66 31.72 22 1000000006 279				20.98 58.04 4.50 1 1000000004 4
59.187 85.829 25.265 21 1000000008 308				84.710 77.244 26.612 49 1000000008 431																						32.48 61.53 9.48 10 1000000007 636
										95.259 67.462 30.645 38 1000000004 428					16.48 91.86 31.81 23 1000000006 299				21.15 58.77 4.69 2 1000000004 20
58.376 85.858 24.531 22 1000000008 328				86.205 76.865 27.413 50 1000000008 450																						33.17 61.23 9.30 11 1000000007 712
										94.819 68.375 30.684 39 1000000004 445					14.87 91.49 31.64 24 1000000006 322				21.74 59.43 4.91 3 1000000004 37
57.976 85.688 23.988 23 1000000008 344				85.408 77.999 25.067 51 1000000008 468																						33.59 60.88 9.28 12 1000000007 766
										95.666 69.379 30.728 40 1000000004 463					15.79 92.93 31.80 25 1000000006 341				21.76 59.99 4.97 4 1000000004 53
59.297 84.709 24.057 24 1000000008 361				86.114 78.880 24.890 52 1000000008 492																						32.34 61.33 9.35 13 1000000007 864
										95.502 69.699 30.728 41 1000000004 482					15.37 93.20 31.79 26 1000000006 360				21.90 60.41 4.97 5 1000000004 71
58.918 84.081 23.125 25 1000000008 382				89.093 78.429 29.105 53 1000000008 516																						33.29 61.19 9.35 14 1000000007 943
										97.069 70.493 30.661 42 1000000004 498					14.84 92.68 31.78 27 1000000006 377				22.68 60.53 5.03 6 1000000004 90
59.691 83.936 22.758 26 1000000008 402				89.047 78.518 29.170 54 1000000008 538																						33.43 61.88 9.40 15 1000000007 1018
										98.003 70.466 30.467 43 1000000004 514					15.61 93.22 31.73 28 1000000006 394				22.81 60.58 4.99 7 1000000004 108
59.426 83.502 23.627 27 1000000008 420				58.747 74.876 11.394 22 1000000009 106																						32.21 63.05 9.65 16 1000000007 1095
										98.867 71.665 30.340 44 1000000004 530					15.29 92.93 31.72 29 1000000006 412				23.05 60.63 5.03 8 1000000004 130
59.282 84.367 23.077 28 1000000008 440				58.768 75.013 12.367 23 1000000009 114																						6.15 14.45 11.07 1 1000000008 8
										100.017 71.870 30.147 45 1000000004 545					14.79 93.25 31.81 30 1000000006 430				23.53 60.48 4.93 9 1000000004 150
61.025 86.464 23.813 29 1000000008 460				59.119 76.758 15.083 24 1000000009 122																						6.45 14.79 11.23 2 1000000008 68
										101.443 72.592 29.955 46 1000000004 563					14.99 93.40 31.78 31 1000000006 450				23.90 61.23 5.02 10 1000000004 174
62.000 86.627 23.270 30 1000000008 480				59.425 77.104 14.729 25 1000000009 131																						7.02 15.69 11.09 3 1000000008 129
										101.547 71.834 30.024 47 1000000004 578					14.69 93.09 31.77 32 1000000006 471				23.63 61.66 5.15 11 1000000004 198
62.303 86.998 22.158 31 1000000008 502				60.560 77.112 16.261 26 1000000009 140																						6.93 16.38 10.97 4 1000000008 193
										102.623 72.222 29.762 48 1000000004 593					15.19 92.60 31.82 33 1000000006 492				23.54 61.64 5.13 12 1000000004 222
64.085 86.883 22.969 32 1000000008 517				60.746 78.121 15.407 27 1000000009 149																						6.61 16.72 11.00 5 1000000008 262
										101.845 72.493 29.843 49 1000000004 606					15.41 92.11 31.65 34 1000000006 516				23.94 62.90 5.34 13 1000000004 246
63.762 86.018 23.507 33 1000000008 535				60.339 77.992 14.381 28 1000000009 158																						6.83 17.23 10.86 6 1000000008 333
										102.044 73.499 29.819 50 1000000004 620					15.03 92.49 31.76 35 1000000006 538				24.38 63.11 5.42 14 1000000004 270
65.425 87.118 23.113 34 1000000008 552				61.979 70.621 19.686 23 1000000010 115																						6.70 16.95 11.00 7 1000000008 402
										101.664 72.259 29.899 51 1000000004 636					14.62 93.07 31.65 36 1000000006 561				25.03 63.30 5.34 15 1000000004 296
65.927 87.548 23.512 35 1000000008 570				62.229 69.997 19.375 24 1000000010 123																						6.44 17.35 11.05 8 1000000008 473
										101.790 71.762 29.943 52 1000000004 650					14.43 93.25 31.67 37 1000000006 583				24.89 63.42 5.45 16 1000000004 324
66.074 87.114 23.653 36 1000000008 588				62.281 69.680 17.584 25 1000000010 132																						5.98 17.78 10.87 9 1000000008 548
										102.257 73.157 29.660 53 1000000004 663					14.73 93.10 31.72 38 1000000006 605				25.05 63.27 5.41 17 1000000004 351
67.405 86.577 24.770 37 1000000008 604				62.118 69.671 17.287 26 1000000010 141																						5.93 17.64 10.81 10 1000000008 621
										101.888 72.569 29.810 54 1000000004 676					14.40 93.72 31.66 39 1000000006 629				24.12 63.31 5.46 18 1000000004 380
68.597 87.325 23.067 38 1000000008 624				62.237 69.454 16.218 27 1000000010 150																						6.56 17.52 10.68 11 1000000008 696
										101.247 72.912 30.049 55 1000000004 690					13.83 93.81 31.73 40 1000000006 656				24.44 63.62 5.52 19 1000000004 406
70.243 89.434 22.523 39 1000000008 643				62.375 69.688 16.059 28 1000000010 159																						5.92 17.64 10.67 12 1000000008 772
										102.088 73.352 29.812 56 1000000004 704					13.90 93.82 31.69 41 1000000006 682				25.58 63.69 5.50 20 1000000004 434
68.996 87.111 24.504 40 1000000008 660				62.346 71.449 15.593 29 1000000010 166																						5.91 18.07 10.68 13 1000000008 847
										102.231 74.128 29.609 57 1000000004 718					14.02 93.72 31.73 42 1000000006 708				26.04 63.64 5.32 21 1000000004 462
70.195 85.431 24.158 41 1000000008 683				63.362 71.033 17.282 30 1000000010 174																						6.72 19.03 10.79 14 1000000008 923
										101.980 75.499 29.433 58 1000000004 732					14.66 92.95 31.71 43 1000000006 735				26.52 63.80 5.38 22 1000000004 489
72.048 84.857 25.615 42 1000000008 702				64.403 72.004 16.925 31 1000000010 182																						6.39 19.75 10.71 15 1000000008 1000
										88.839 63.211 30.070 3 1000000005 15					14.33 93.30 31.63 44 1000000006 762				26.04 64.05 5.55 23 1000000004 514
71.641 85.414 25.722 43 1000000008 722				65.203 71.228 17.049 32 1000000010 190																						6.91 19.95 10.72 16 1000000008 1078
										88.927 62.873 30.280 4 1000000005 21					14.47 93.14 31.61 45 1000000006 791				26.37 64.41 5.46 24 1000000004 540
63.162 84.965 20.471 1 1000000009 9				75.434 66.990 23.111 24 1000000011 128																						7.19 20.45 10.91 17 1000000008 1155
										89.268 60.357 30.130 5 1000000005 27					14.11 93.42 31.62 46 1000000006 816				26.48 63.91 5.37 25 1000000004 565
63.002 83.692 19.678 2 1000000009 20				80.112 70.009 29.030 25 1000000011 139																						7.53 21.25 11.04 18 1000000008 1234
										87.935 58.416 29.637 6 1000000005 34					13.79 93.00 31.53 47 1000000006 842				26.85 64.38 5.37 26 1000000004 590
63.045 84.317 18.526 3 1000000009 34				80.278 70.567 29.479 26 1000000011 148																						7.53 21.84 11.06 19 1000000008 1314
										87.141 58.660 29.750 7 1000000005 41					13.68 93.25 31.67 48 1000000006 872				26.48 64.64 5.59 27 1000000004 616
64.474 84.996 18.871 4 1000000009 46				81.727 72.958 29.638 27 1000000011 157																						7.64 22.04 10.83 20 1000000008 1396
										86.712 58.617 29.736 8 1000000005 47					14.56 93.44 31.70 49 1000000006 903				27.06 64.95 5.63 28 1000000004 639
63.725 85.289 18.204 5 1000000009 58				82.784 73.460 29.578 28 1000000011 165																						7.87 21.70 10.81 21 1000000008 1475
										85.327 59.079 29.124 9 1000000005 54					14.97 93.48 31.56 50 1000000006 931				27.28 65.12 5.61 29 1000000004 662
62.913 84.828 20.014 6 1000000009 71				84.335 73.926 29.054 29 1000000011 172																						7.74 22.00 10.94 22 1000000008 1556
										85.859 59.575 29.878 10 1000000005 61					15.25 93.40 31.65 51 1000000006 963				27.83 64.98 5.58 30 1000000004 685
64.155 91.431 16.564 1 1000000010 10				85.386 73.796 29.065 30 1000000011 180																						8.08 22.31 10.85 23 1000000008 1635
										85.275 59.738 29.082 11 1000000005 68					16.53 93.60 31.70 52 1000000006 993				28.15 64.99 5.52 31 1000000004 709
63.448 90.436 17.518 2 1000000010 21				85.901 74.249 29.625 31 1000000011 187																						8.09 22.77 10.89 24 1000000008 1714
										85.449 59.283 28.908 12 1000000005 75					16.60 93.46 31.51 53 1000000006 1025				28.38 66.18 5.70 32 1000000004 733
62.108 91.029 15.404 3 1000000010 33				84.751 74.478 28.503 32 1000000011 197																						8.04 22.81 10.89 25 1000000008 1792
										86.751 59.988 29.765 13 1000000005 82					12.53 98.06 31.78 1 1000000007 7				28.49 67.14 5.95 33 1000000004 758
62.184 92.210 15.463 4 1000000010 45				84.661 76.013 27.274 33 1000000011 206																						8.85 23.31 10.81 26 1000000008 1873
										87.787 60.047 30.158 14 1000000005 89					11.78 97.87 31.71 2 1000000007 15				29.17 68.13 6.11 34 1000000004 781
62.212 93.067 15.815 5 1000000010 57				82.844 75.619 27.794 34 1000000011 213																						8.78 23.48 10.70 27 1000000008 1950
										89.051 58.153 29.951 15 1000000005 96					12.31 98.44 31.74 3 1000000007 23				28.04 67.71 6.14 35 1000000004 803
61.917 92.714 15.376 6 1000000010 70				65.572 69.561 26.537 25 1000000012 133																						8.43 23.45 10.92 28 1000000008 2029
										89.772 56.911 29.239 16 1000000005 105					11.20 98.65 31.70 4 1000000007 31				29.06 68.93 6.22 36 1000000004 827
61.436 93.294 15.362 7 1000000010 85				66.042 68.423 26.339 26 1000000012 143																						7.89 23.64 10.85 29 1000000008 2108
										89.927 56.048 28.648 17 1000000005 115					11.64 98.52 31.77 5 1000000007 40				28.51 68.94 6.21 37 1000000004 852
61.721 93.552 15.294 8 1000000010 99				66.186 68.225 26.500 27 1000000012 151																						7.24 24.43 10.91 30 1000000008 2187
										89.603 56.127 29.129 18 1000000005 127					12.44 97.90 31.68 6 1000000007 50				29.37 70.31 6.41 38 1000000004 876
62.466 93.126 15.589 9 1000000010 113				67.782 70.437 28.684 28 1000000012 161																						7.24 24.76 10.88 31 1000000008 2264
										89.278 55.153 28.543 19 1000000005 138					12.64 97.30 31.71 7 1000000007 60				28.60 68.60 6.27 39 1000000004 899
62.402 93.939 15.686 10 1000000010 129				68.401 71.126 28.417 29 1000000012 168																						6.96 25.07 10.85 32 1000000008 2343
										88.600 54.974 28.228 20 1000000005 151					12.15 97.58 31.68 8 1000000007 70				28.65 69.79 6.39 40 1000000004 926
62.439 94.069 16.371 11 1000000010 144				70.654 71.346 29.515 30 1000000012 176																						6.99 25.28 10.94 33 1000000008 2422
										88.277 54.271 28.439 21 1000000005 163					12.30 97.33 31.61 9 1000000007 81				28.95 69.90 6.38 41 1000000004 952
63.067 94.593 16.662 12 1000000010 160				71.437 71.490 29.527 31 1000000012 184																						6.33 25.79 10.99 34 1000000008 2499
										89.444 55.220 28.748 22 1000000005 177					12.77 96.85 31.75 10 1000000007 92				30.09 69.50 6.26 42 1000000004 976
63.039 93.443 16.951 13 1000000010 175				72.688 72.672 29.713 32 1000000012 193																						6.27 25.19 10.93 35 1000000008 2580
										89.125 55.616 28.240 23 1000000005 190					13.35 96.62 31.68 11 1000000007 104				30.02 69.30 6.19 43 1000000004 1000
61.764 92.357 16.347 14 1000000010 190				73.824 73.314 29.885 33 1000000012 203																						6.06 25.25 10.96 36 1000000008 2662
										89.088 55.653 28.244 24 1000000005 206					13.02 97.54 31.73 12 1000000007 116				29.43 70.64 6.53 44 1000000004 1023
62.750 92.356 16.900 15 1000000010 205				73.474 75.269 29.138 34 1000000012 211																						6.35 26.00 10.78 37 1000000008 2739
										89.613 55.906 28.777 25 1000000005 222					12.87 97.15 31.65 13 1000000007 129				29.55 70.78 6.62 45 1000000004 1045
61.821 92.486 16.528 16 1000000010 221				77.236 76.515 28.507 35 1000000012 224																						5.87 25.17 10.91 38 1000000008 2818
										89.301 54.807 28.364 26 1000000005 235					12.46 97.39 31.61 14 1000000007 141				29.87 70.84 6.54 46 1000000004 1067
63.263 92.537 17.195 17 1000000010 239				79.690 75.910 28.810 36 1000000012 232																						6.17 24.28 11.04 39 1000000008 2897
										89.573 54.893 28.375 27 1000000005 253					13.01 97.86 31.71 15 1000000007 156				30.21 71.16 6.66 47 1000000004 1090
63.058 93.015 17.226 18 1000000010 256				82.108 76.367 29.788 37 1000000012 244																						6.66 24.66 10.91 40 1000000008 2977
										88.735 54.078 28.387 28 1000000005 269					12.70 97.27 31.74 16 1000000007 171				30.49 70.07 6.28 48 1000000004 1113
63.328 93.144 17.107 19 1000000010 272				82.062 77.464 29.116 38 1000000012 255																						6.61 24.95 10.94 41 1000000008 3055
										89.289 54.239 28.579 29 1000000005 286					13.72 97.36 31.76 17 1000000007 187				30.38 69.49 6.18 49 1000000004 1133
63.610 93.553 18.382 20 1000000010 292				83.666 78.930 28.969 39 1000000012 270																						6.59 25.88 10.89 42 1000000008 3134
										89.067 53.279 28.252 30 1000000005 303					13.50 98.07 31.71 18 1000000007 203				30.37 69.78 6.31 50 1000000004 1152
64.086 93.888 18.158 21 1000000010 311				85.296 79.599 28.944 40 1000000012 282																						6.47 26.47 10.88 43 1000000008 3214
										89.815 53.944 28.355 31 1000000005 319					12.53 97.50 31.75 19 1000000007 221				31.41 71.13 6.53 51 1000000004 1173
63.852 92.825 18.747 22 1000000010 331				86.627 80.069 28.154 41 1000000012 297																						6.70 27.16 10.78 44 1000000008 3292
										89.665 55.461 29.014 32 1000000005 335					13.27 97.95 31.65 20 1000000007 240				31.29 71.46 6.54 52 1000000004 1192
63.404 92.124 17.467 23 1000000010 347				87.598 78.841 27.443 42 1000000012 312																						6.25 27.94 10.84 45 1000000008 3364
										88.900 55.867 29.346 33 1000000005 350					13.00 97.85 31.69 21 1000000007 260				31.48 71.38 6.55 53 1000000004 1214
62.796 92.282 17.913 24 1000000010 364				89.271 78.474 27.001 43 1000000012 327																						6.07 27.89 10.95 46 1000000008 3437
										89.109 55.691 29.164 34 1000000005 367					13.63 99.23 31.61 22 1000000007 280				30.14 70.53 6.32 54 1000000004 1235
62.409 91.233 18.143 25 1000000010 385				90.831 79.750 26.737 44 1000000012 345																						6.28 27.98 10.88 47 1000000008 3508
										90.227 58.481 30.074 35 1000000005 382					13.41 98.63 31.68 23 1000000007 301				32.33 71.10 6.37 55 1000000004 1258
62.136 90.340 18.074 26 1000000010 404				92.951 79.737 26.451 45 1000000012 363																						6.53 29.20 10.88 48 1000000008 3579
										84.304 58.875 30.212 36 1000000005 396					13.87 99.43 31.55 24 1000000007 321				31.86 71.62 6.43 56 1000000004 1281
62.844 89.857 17.748 27 1000000010 422				93.826 80.549 26.164 46 1000000012 383																						6.67 29.82 10.93 49 1000000008 3651
										83.780 59.042 30.378 37 1000000005 411					-29.74 73.33 -5.40 5 1000000008 34				32.25 71.29 6.40 57 1000000004 1302
63.627 89.521 18.389 28 1000000010 442				94.323 79.633 25.866 47 1000000012 400																						7.22 30.73 10.83 50 1000000008 3722
										84.417 59.765 30.164 38 1000000005 425					-29.24 73.18 -5.28 6 1000000008 44				32.62 71.69 6.51 58 1000000004 1324
63.418 88.867 18.411 29 1000000010 461				93.818 81.038 23.716 48 1000000012 416																						7.57 30.95 10.78 51 1000000008 3794
										85.110 61.648 30.331 39 1000000005 443					-28.85 72.59 -5.08 7 1000000008 54				32.04 71.16 6.41 59 1000000004 1345
63.320 88.703 18.701 30 1000000010 482				96.011 81.591 25.967 49 1000000012 436																						7.41 30.26 10.85 52 1000000008 3868
										84.559 63.286 30.190 40 1000000005 460					-29.13 72.03 -5.18 8 1000000008 64				32.09 71.26 6.48 60 1000000004 1366
68.570 86.166 28.653 1 1000000011 11				94.453 81.747 24.697 50 1000000012 456																						6.54 29.33 10.95 53 1000000008 3942
										85.848 64.767 30.337 41 1000000005 477					-29.08 72.34 -5.30 9 1000000008 74				32.14 71.29 6.41 61 1000000004 1387
68.937 85.164 28.256 2 1000000011 22				94.369 82.818 24.795 51 1000000012 474																						6.27 29.46 10.91 54 1000000008 4018
										78.888 43.715 15.523 6 1000000006 32					-28.76 72.63 -5.27 10 1000000008 85				31.92 71.24 6.41 62 1000000004 1408
69.123 84.849 27.960 3 1000000011 35				94.433 83.301 23.732 52 1000000012 496																						7.05 29.69 10.84 55 1000000008 4096
										78.963 43.867 17.519 7 1000000006 39					-29.00 71.38 -5.22 11 1000000008 95				31.77 70.44 6.35 63 1000000004 1430
68.209 84.886 26.474 4 1000000011 47				94.442 83.671 24.668 53 1000000012 519																						7.41 30.06 10.73 56 1000000008 4178
										80.346 44.391 18.479 8 1000000006 48					-29.31 71.25 -5.31 12 1000000008 107				31.39 69.85 6.21 64 1000000004 1452
68.791 85.325 25.829 5 1000000011 59				95.227 84.246 25.346 54 1000000012 541																						7.04 30.34 10.89 57 1000000008 4259
										79.301 44.248 20.785 9 1000000006 53					-29.59 70.97 -5.26 13 1000000008 119				31.51 70.51 6.29 65 1000000004 1474
68.742 84.580 26.580 6 1000000011 72				94.040 86.265 23.941 55 1000000012 562																						7.05 30.78 10.96 58 1000000008 4340
										79.192 44.328 21.021 10 1000000006 60					-30.06 70.36 -5.58 14 1000000008 132				31.68 70.62 6.32 66 1000000004 1497
67.572 84.058 26.720 7 1000000011 87				93.796 86.425 23.043 56 1000000012 583																						7.34 31.15 10.86 59 1000000008 4425
										79.710 44.448 20.795 11 1000000006 67					-30.02 69.80 -5.68 15 1000000008 146				31.57 70.88 6.38 67 1000000004 1518
66.980 84.382 26.901 8 1000000011 102				92.950 87.017 23.229 57 1000000012 608																						7.37 31.01 10.82 60 1000000008 4509
										80.489 44.193 21.715 12 1000000006 74					-30.25 70.49 -5.63 16 1000000008 160				30.93 70.21 6.24 68 1000000004 1539
67.142 84.590 27.548 9 1000000011 116				93.973 88.071 22.168 58 1000000012 630																						7.44 30.26 10.74 61 1000000008 4600
										81.371 43.931 19.310 13 1000000006 80					-30.48 70.85 -5.63 17 1000000008 175				31.01 69.35 6.04 69 1000000004 1560
66.741 85.217 27.620 10 1000000011 132				93.689 88.140 21.376 59 1000000012 651																						6.83 30.09 10.81 62 1000000008 4687
										79.147 44.658 21.619 14 1000000006 87					-30.73 70.53 -5.76 18 1000000008 191				28.94 59.25 4.34 1 1000000005 5
66.475 86.018 28.109 11 1000000011 147				93.010 88.703 18.962 60 1000000012 672																						7.10 30.32 10.78 63 1000000008 4775
										79.138 44.773 20.509 15 1000000006 94					-31.13 69.97 -5.80 19 1000000008 207				28.42 60.08 4.47 2 1000000005 18
65.370 86.194 27.518 12 1000000011 162				91.864 89.337 16.137 61 1000000012 694																						8.91 26.75 10.57 64 1000000008 4862
										78.729 45.000 20.682 16 1000000006 102					-30.42 69.83 -5.73 20 1000000008 225				27.63 60.08 4.52 3 1000000005 36
65.590 85.992 27.425 13 1000000011 177				92.252 88.752 15.733 62 1000000012 716																						9.81 26.46 10.47 65 1000000008 4950
										78.816 44.759 19.011 17 1000000006 112					-31.11 71.63 -5.72 21 1000000008 243				27.44 61.03 4.79 4 1000000005 54
65.854 86.006 25.593 14 1000000011 193				92.370 90.635 16.369 63 1000000012 743																						10.86 26.23 10.41 66 1000000008 5037
										79.265 44.622 17.401 18 1000000006 124					-30.72 71.07 -5.73 22 1000000008 263				27.45 60.88 4.61 5 1000000005 72
66.095 85.085 24.734 15 1000000011 207				92.939 90.113 16.720 64 1000000012 766																						11.40 26.34 10.26 67 1000000008 5126
										79.324 44.846 18.086 19 1000000006 136					-30.74 71.07 -5.72 23 1000000008 284				27.91 60.46 4.52 6 1000000005 87
66.325 84.754 24.621 16 1000000011 223				93.301 89.900 16.797 65 1000000012 794																						11.78 26.11 10.13 68 1000000008 5209
										79.282 45.030 17.092 20 1000000006 148					-31.81 71.28 -5.89 24 1000000008 304				27.34 60.60 4.67 7 1000000005 109
66.272 84.215 24.070 17 1000000011 240				92.439 89.596 15.572 66 1000000012 818																						10.97 25.78 10.44 69 1000000008 5290
										79.039 44.662 14.679 21 1000000006 161					-30.22 72.43 -5.61 25 1000000008 327				28.77 60.23 4.47 8 1000000005 127
66.619 84.670 25.194 18 1000000011 257				90.920 91.432 11.782 67 1000000012 840																						10.11 25.58 11.06 70 1000000008 5372
										78.478 44.806 15.850 22 1000000006 174					-28.88 72.68 -5.34 26 1000000008 345				28.88 62.52 4.94 9 1000000005 151
65.726 84.839 23.698 19 1000000011 273				92.166 91.157 13.462 68 1000000012 860																						11.45 25.75 10.63 71 1000000008 5458
										78.221 44.251 12.934 23 1000000006 185					-30.20 71.17 -5.71 27 1000000008 363				29.29 62.19 4.95 10 1000000005 175
65.643 84.237 23.991 20 1000000011 293				92.549 91.351 13.453 69 1000000012 886																						11.55 26.22 10.54 72 1000000008 5537
										78.285 44.278 13.762 24 1000000006 202					-29.90 72.68 -5.56 28 1000000008 380				29.13 62.78 5.03 11 1000000005 199
65.200 83.968 23.863 21 1000000011 312				92.552 91.424 13.729 70 1000000012 910																						11.84 26.78 10.61 73 1000000008 5616
										79.201 44.666 14.132 25 1000000006 219					-29.45 73.08 -5.49 29 1000000008 397				29.59 61.81 4.82 12 1000000005 223
65.067 83.233 24.464 22 1000000011 332				91.484 91.484 12.973 71 1000000012 927																						11.02 27.10 10.77 74 1000000008 5694
										79.360 44.768 15.554 26 1000000006 232					-30.25 71.96 -5.65 30 1000000008 416				29.95 62.65 4.97 13 1000000005 244
65.135 82.637 23.777 23 1000000011 348				90.253 92.703 13.773 72 1000000012 949																						11.15 28.14 10.87 75 1000000008 5766
										78.694 44.037 13.437 27 1000000006 249					-31.18 71.57 -5.81 31 1000000008 434				31.41 63.15 4.99 14 1000000005 269
65.223 81.961 24.630 24 1000000011 365				88.221 95.033 15.937 73 1000000012 967																						11.19 28.70 10.74 76 1000000008 5846
										79.190 43.457 11.302 28 1000000006 265					-31.02 71.76 -5.77 32 1000000008 456				31.62 63.50 5.03 15 1000000005 294
65.701 81.005 25.118 25 1000000011 386				89.380 93.817 16.526 74 1000000012 990																						11.56 27.31 10.39 77 1000000008 5924
										77.660 43.704 9.873 29 1000000006 280					-30.91 71.38 -5.80 33 1000000008 476				31.11 62.94 4.84 16 1000000005 322
67.260 80.897 24.273 26 1000000011 406				89.676 93.071 12.436 75 1000000012 1014																						11.41 27.05 10.41 78 1000000008 6006
										77.475 43.871 10.536 30 1000000006 297					-31.00 71.74 -5.82 34 1000000008 498				29.53 61.76 4.72 17 1000000005 349
65.166 80.312 23.737 27 1000000011 424				89.243 91.013 9.015 76 1000000012 1036																						11.92 27.06 10.18 79 1000000008 6090
										76.408 44.214 9.341 31 1000000006 314					-31.50 71.05 -5.81 35 1000000008 519				28.31 60.22 4.62 18 1000000005 377
65.197 80.257 24.398 28 1000000011 444				90.415 91.555 9.408 77 1000000012 1059																						15.96 50.88 11.09 1 1000000009 9
										76.107 44.210 9.889 32 1000000006 330					-31.29 71.60 -5.83 36 1000000008 541				29.24 61.39 4.61 19 1000000005 404
63.972 80.412 23.767 29 1000000011 462				89.345 92.156 8.316 78 1000000012 1082																						16.48 51.48 11.15 2 1000000009 67
										76.925 44.126 8.038 33 1000000006 346					-32.08 72.24 -5.85 37 1000000008 564				29.08 61.25 4.67 20 1000000005 432
65.169 81.127 24.275 30 1000000011 483				88.199 92.043 6.422 79 1000000012 1107																						17.79 51.97 11.06 3 1000000009 130
										75.671 44.544 7.316 34 1000000006 361					-31.75 71.72 -5.88 38 1000000008 586				29.86 61.34 4.60 21 1000000005 460
66.757 81.575 23.589 31 1000000011 504				87.836 92.191 6.085 80 1000000012 1130																						19.02 52.53 11.05 4 1000000009 194
										61.411 76.974 26.170 16 1000000007 98					-30.54 71.29 -5.76 39 1000000008 610				30.87 60.98 4.42 22 1000000005 485
67.380 80.973 22.765 32 1000000011 519				58.720 74.758 14.101 30 1000000013 173																						20.31 52.92 10.85 5 1000000009 263
										62.402 72.484 28.671 17 1000000007 108					-31.45 73.66 -5.46 40 1000000008 635				31.13 61.49 4.52 23 1000000005 511
67.691 81.220 22.445 33 1000000011 537				59.026 73.947 13.782 31 1000000013 181																						20.74 53.10 10.77 6 1000000009 335
										63.312 72.309 28.992 18 1000000007 118					-30.39 73.92 -5.14 41 1000000008 661				31.65 61.58 4.51 24 1000000005 537
69.285 79.727 21.882 34 1000000011 554				59.759 74.259 13.549 32 1000000013 189																						21.69 53.13 10.49 7 1000000009 401
										66.294 72.522 28.804 19 1000000007 131					-29.77 74.17 -4.79 42 1000000008 687				30.98 61.20 4.49 25 1000000005 562
67.721 77.908 21.264 35 1000000011 571				59.682 75.271 13.919 33 1000000013 198																						21.72 53.38 10.53 8 1000000009 472
										67.230 73.132 28.154 20 1000000007 143					-29.44 73.91 -5.00 43 1000000008 713				30.79 61.88 4.62 26 1000000005 587
69.550 80.533 19.684 36 1000000011 590				60.095 75.304 12.628 34 1000000013 207																						22.01 53.61 10.45 9 1000000009 547
										68.650 74.507 28.063 21 1000000007 156					-29.02 73.49 -5.23 44 1000000008 740				31.07 61.79 4.63 27 1000000005 613
70.819 80.201 19.485 37 1000000011 607				59.898 75.578 12.259 35 1000000013 216																						22.15 53.43 10.35 10 1000000009 620
										68.918 74.791 28.114 22 1000000007 179					-27.48 73.04 -5.27 45 1000000008 767				31.64 62.24 4.70 28 1000000005 637
71.592 78.296 20.147 38 1000000011 625				60.086 75.027 14.254 36 1000000013 225																						22.04 53.50 10.55 11 1000000009 695
										69.031 75.568 27.866 23 1000000007 182					-27.58 73.52 -5.23 46 1000000008 796				31.75 62.75 4.83 29 1000000005 660
71.588 78.116 19.251 39 1000000011 640				59.597 76.698 13.300 37 1000000013 235																						22.05 53.34 10.47 12 1000000009 771
										68.485 75.917 27.696 24 1000000007 197					-27.28 72.36 -5.40 47 1000000008 822				15.02 57.47 5.12 1 1000000006 6
72.555 75.937 19.143 40 1000000011 662				59.745 76.579 12.103 38 1000000013 247																						22.41 52.94 10.46 13 1000000009 846
										69.375 75.760 26.575 25 1000000007 214					-27.53 72.58 -5.30 48 1000000008 850				15.06 56.54 4.86 2 1000000006 19
73.176 76.078 20.136 41 1000000011 682				60.055 75.490 12.813 39 1000000013 260																						22.82 53.71 10.35 14 1000000009 922
										68.577 75.557 26.694 26 1000000007 227					-26.65 72.55 -5.32 49 1000000008 879				15.57 56.10 4.60 3 1000000006 35
72.700 77.169 19.056 42 1000000011 703				60.032 74.950 13.308 40 1000000013 273																						23.53 54.19 10.31 15 1000000009 999
										69.778 75.545 26.901 27 1000000007 244					-26.99 71.47 -5.31 50 1000000008 910				14.53 56.07 4.75 4 1000000006 52
75.451 76.725 21.196 43 1000000011 723				60.095 75.143 14.698 41 1000000013 286																						24.25 54.18 10.19 16 1000000009 1077
										69.693 75.793 27.921 28 1000000007 259					-25.97 71.17 -5.30 51 1000000008 940				15.13 56.46 4.83 5 1000000006 70
73.832 78.151 20.648 44 1000000011 741				60.788 74.274 14.627 42 1000000013 300																						24.84 54.29 10.15 17 1000000009 1154
										69.045 76.409 27.906 29 1000000007 276					-25.10 72.02 -5.16 52 1000000008 970				15.15 56.10 4.69 6 1000000006 89
73.699 77.839 19.973 45 1000000011 758				60.802 73.823 14.473 43 1000000013 315																						25.21 54.81 10.13 18 1000000009 1233
										69.378 76.813 28.272 30 1000000007 294					-24.69 71.39 -5.26 53 1000000008 1000				15.44 57.01 4.93 7 1000000006 107
74.316 77.740 21.131 46 1000000011 772				60.417 73.531 15.260 44 1000000013 330																						25.04 56.36 10.13 19 1000000009 1313
										68.508 78.413 27.008 31 1000000007 310					-24.15 71.53 -5.24 54 1000000008 1033				15.95 56.97 4.85 8 1000000006 129
74.729 77.748 19.478 47 1000000011 788				61.309 73.735 15.164 45 1000000013 347																						25.41 56.51 10.15 20 1000000009 1395
										67.830 79.447 26.430 32 1000000007 326					-23.90 71.38 -4.96 55 1000000008 1067				15.49 57.82 4.97 9 1000000006 149
73.147 76.118 21.989 48 1000000011 805				60.975 74.637 14.406 46 1000000013 365																						25.22 56.77 10.21 21 1000000009 1473
										67.763 79.332 26.529 33 1000000007 342					-22.89 72.14 -4.33 56 1000000008 1100				16.80 58.55 5.04 10 1000000006 173
72.952 75.447 21.409 49 1000000011 818				61.773 76.801 15.123 47 1000000013 384																						25.14 57.65 10.06 22 1000000009 1555
										69.409 79.706 27.173 34 1000000007 358					-22.75 71.62 -4.43 57 1000000008 1138				16.25 58.69 5.03 11 1000000006 197
71.528 74.584 21.282 50 1000000011 830				80.217 79.398 27.411 32 1000000014 195																						25.15 57.79 10.07 23 1000000009 1634
										69.073 80.126 26.460 35 1000000007 374					-22.84 71.37 -4.29 58 1000000008 1174				16.37 58.52 5.04 12 1000000006 221
72.302 75.760 20.632 51 1000000011 847				81.898 80.537 27.684 33 1000000014 204																						25.55 57.97 10.05 24 1000000009 1713
										70.256 79.944 27.208 36 1000000007 390					-21.95 71.44 -4.45 59 1000000008 1208				17.41 58.90 5.08 13 1000000006 243
71.559 75.662 21.301 52 1000000011 863				85.444 81.183 27.974 34 1000000014 215																						25.37 58.50 10.08 25 1000000009 1791
										69.262 80.601 26.554 37 1000000007 403					-19.86 71.82 -4.65 60 1000000008 1242				18.30 59.70 5.06 14 1000000006 268
69.176 76.178 21.067 53 1000000011 876				85.739 81.641 28.295 35 1000000014 223																						26.52 58.36 10.05 26 1000000009 1872
										68.043 79.504 25.632 38 1000000007 430					-19.19 70.55 -4.68 61 1000000008 1278				17.27 57.30 4.68 15 1000000006 293
42.381 85.678 11.417 3 1000000012 25				86.289 82.125 27.189 36 1000000014 234																						26.26 59.12 10.01 27 1000000009 1949
										66.799 79.609 25.847 39 1000000007 434					-18.87 71.50 -4.81 62 1000000008 1313				17.28 58.13 4.93 16 1000000006 321
42.892 86.070 11.684 4 1000000012 37				89.197 82.992 26.990 37 1000000014 246																						25.95 59.12 10.06 28 1000000009 2028
										88.446 52.429 28.607 16 1000000008 104					-17.53 71.18 -4.88 63 1000000008 1353				16.24 55.64 4.49 17 1000000006 347
42.498 85.889 10.510 5 1000000012 49				90.094 83.981 26.488 38 1000000014 258																						25.15 59.99 10.06 29 1000000009 2107
										84.670 59.160 30.386 17 1000000008 113					-17.20 72.31 -4.88 64 1000000008 1394				16.93 56.78 4.64 18 1000000006 378
39.284 88.050 10.241 6 1000000012 74				89.836 83.293 26.220 39 1000000014 272																						25.53 60.22 10.14 30 1000000009 2186
										84.172 59.566 30.408 18 1000000008 125					-41.50 74.95 -6.44 6 1000000009 41				17.29 54.65 4.19 19 1000000006 403
36.992 90.235 9.338 7 1000000012 76				90.863 86.469 24.101 40 1000000014 284																						25.46 60.70 10.13 31 1000000009 2263
										82.090 60.658 29.651 19 1000000008 140					-40.99 74.30 -6.44 7 1000000009 51				18.03 55.26 4.29 20 1000000006 429
36.895 90.833 8.977 8 1000000012 90				91.618 85.815 23.961 41 1000000014 298																						25.38 60.50 10.11 32 1000000009 2342
										81.440 61.629 29.525 20 1000000008 149					-40.39 73.18 -6.43 8 1000000009 61				17.67 55.42 4.42 21 1000000006 456
37.669 91.279 9.917 9 1000000012 106				91.894 84.960 24.810 42 1000000014 313																						24.72 60.90 10.11 33 1000000009 2421
										81.837 61.537 29.506 21 1000000008 162					-40.40 73.05 -6.44 9 1000000009 71				24.45 61.95 5.03 1 1000000007 7
37.328 90.457 8.619 10 1000000012 121				90.565 85.267 23.527 43 1000000014 328																						25.00 61.46 10.10 34 1000000009 2523
										82.498 60.820 29.803 22 1000000008 175					-39.76 73.66 -6.38 10 1000000009 82				21.99 65.89 6.05 2 1000000007 22
37.692 91.004 9.371 11 1000000012 136				91.723 87.424 23.948 44 1000000014 346																						24.69 61.49 10.26 35 1000000009 2604
										81.468 61.297 29.776 23 1000000008 194					-41.28 74.21 -6.47 11 1000000009 93				22.78 67.67 6.36 3 1000000007 39
36.994 91.354 8.624 12 1000000012 151				93.024 86.152 24.946 45 1000000014 364																						23.84 60.41 10.21 36 1000000009 2661
										78.977 61.400 29.703 24 1000000008 203					-40.93 73.69 -6.50 12 1000000009 105				21.77 67.22 6.31 4 1000000007 56
38.785 91.478 9.941 13 1000000012 166				93.566 85.577 25.521 46 1000000014 382																						24.16 60.83 10.23 37 1000000009 2738
										77.885 61.563 29.572 25 1000000008 218					-40.85 74.11 -6.45 13 1000000009 117				23.41 67.55 6.23 5 1000000007 74
38.424 92.171 11.319 14 1000000012 181				93.728 85.773 25.760 47 1000000014 399																						24.07 60.33 10.22 38 1000000009 2817
										78.619 60.764 29.822 26 1000000008 231					-40.45 73.15 -6.42 14 1000000009 130				23.68 66.57 6.09 6 1000000007 92
39.308 92.236 11.429 15 1000000012 197				94.561 86.307 24.111 48 1000000014 417																						24.47 60.34 10.02 39 1000000009 2896
										78.146 60.940 29.709 27 1000000008 248					-40.03 73.97 -6.34 15 1000000009 144				23.90 67.24 6.15 7 1000000007 111
39.683 93.128 10.664 16 1000000012 212				94.235 86.389 22.443 49 1000000014 435																						25.71 60.34 10.03 40 1000000009 2976
										78.628 61.580 29.259 28 1000000008 264					-39.64 73.06 -6.35 16 1000000009 158				23.88 67.27 6.24 8 1000000007 132
39.380 92.915 11.448 17 1000000012 227				93.809 85.862 21.941 50 1000000014 455																						25.60 61.23 10.00 41 1000000009 3076
										78.405 60.607 29.428 29 1000000008 281					-39.49 73.84 -6.22 17 1000000009 173				24.70 68.32 6.29 9 1000000007 153
39.526 92.173 11.418 18 1000000012 244				91.884 87.274 19.857 51 1000000014 472																						25.62 62.12 10.03 42 1000000009 3154
										78.466 60.973 30.011 30 1000000008 299					-39.68 74.85 -6.22 18 1000000009 189				24.96 68.27 6.29 10 1000000007 176
39.096 91.827 11.871 19 1000000012 261				89.876 86.433 18.943 52 1000000014 495																						25.73 61.99 10.05 43 1000000009 3233
										78.651 61.148 29.963 31 1000000008 316					-39.98 74.94 -6.27 19 1000000009 205				25.48 69.71 6.54 11 1000000007 201
38.062 91.539 11.847 20 1000000012 277				91.369 85.578 19.260 53 1000000014 517																						25.91 60.90 10.08 44 1000000009 3291
										78.348 60.834 29.548 32 1000000008 331					-38.39 75.13 -6.02 20 1000000009 223				26.64 69.25 6.35 12 1000000007 224
37.391 91.639 11.206 21 1000000012 297				89.838 85.982 21.579 54 1000000014 539																						26.95 61.87 9.99 45 1000000009 3381
										78.487 61.128 29.796 33 1000000008 347					-39.61 73.91 -6.31 21 1000000009 242				26.42 70.93 6.63 13 1000000007 247
37.407 91.780 9.887 22 1000000012 317				88.052 86.879 22.114 55 1000000014 561																						26.43 61.92 10.04 46 1000000009 3454
										78.641 61.569 29.431 34 1000000008 363					-39.79 73.02 -6.45 22 1000000009 262				26.96 71.04 6.63 14 1000000007 271
68.917 92.086 22.506 5 1000000013 60				88.302 86.638 21.658 56 1000000014 581																						26.72 61.16 10.02 47 1000000009 3523
										78.361 61.187 29.312 35 1000000008 378					-39.85 73.41 -6.35 23 1000000009 282				26.94 71.90 6.81 15 1000000007 298
69.772 92.494 22.494 6 1000000013 73				87.566 87.284 20.867 57 1000000014 606																						12.39 45.74 12.13 1 1000000010 10
										77.256 62.460 28.827 36 1000000008 393					-40.25 73.92 -6.35 24 1000000009 303				26.80 70.92 6.69 16 1000000007 326
69.737 92.341 22.804 7 1000000013 88				87.959 88.902 20.301 58 1000000014 627																						13.25 46.43 11.75 2 1000000010 69
										78.206 63.035 28.309 37 1000000008 408					-39.71 72.14 -6.47 25 1000000009 325				27.35 71.22 6.74 17 1000000007 353
70.375 92.612 23.097 8 1000000013 103				86.884 92.392 20.810 59 1000000014 649																						13.59 47.34 11.48 3 1000000010 131
										77.770 63.090 29.094 38 1000000008 422					-38.64 73.33 -6.13 26 1000000009 344				27.99 71.00 6.61 18 1000000007 382
70.514 92.443 23.296 9 1000000013 117				87.642 92.924 19.091 60 1000000014 669																						14.59 47.59 12.16 4 1000000010 196
										78.600 63.450 28.825 39 1000000008 440					-38.40 73.46 -6.10 27 1000000009 362				29.37 72.03 6.70 19 1000000007 408
70.381 92.578 23.834 10 1000000013 133				87.176 93.172 18.605 61 1000000014 693																						15.42 48.59 11.69 5 1000000010 264
										80.497 64.748 29.102 40 1000000008 457					-39.13 73.60 -6.26 28 1000000009 379				29.12 72.09 6.79 20 1000000007 436
69.596 92.511 23.604 11 1000000013 148				88.409 94.262 17.693 62 1000000014 723																						15.91 49.01 11.74 6 1000000010 337
										80.472 64.618 29.336 41 1000000008 474					-39.38 73.65 -6.27 29 1000000009 396				29.36 72.33 6.74 21 1000000007 464
69.109 92.578 23.678 12 1000000013 163				86.970 96.022 15.386 63 1000000014 740																						16.72 49.06 12.20 7 1000000010 406
										80.769 65.508 28.784 42 1000000008 492					-39.82 73.63 -6.36 30 1000000009 414				29.84 71.80 6.69 22 1000000007 491
68.426 91.304 23.945 13 1000000013 178				87.882 95.070 15.949 64 1000000014 764																						16.42 49.95 11.68 8 1000000010 478
										82.385 65.733 29.868 43 1000000008 510					-39.94 74.05 -6.32 31 1000000009 432				30.39 71.89 6.62 23 1000000007 516
67.101 91.073 23.508 14 1000000013 194				87.001 95.763 13.716 65 1000000014 791																						17.17 49.57 11.71 9 1000000010 551
										83.078 66.107 29.881 44 1000000008 526					-38.65 73.92 -6.05 32 1000000009 452				30.26 72.07 6.78 24 1000000007 542
67.185 91.049 23.811 15 1000000013 208				72.542 62.144 22.178 33 1000000015 201																						17.55 49.83 12.45 10 1000000010 625
										84.757 67.207 30.050 45 1000000008 541					-39.30 72.88 -6.26 33 1000000009 472				29.68 71.71 6.84 25 1000000007 567
67.429 91.327 24.041 16 1000000013 224				67.505 66.194 25.241 34 1000000015 209																						17.78 49.37 13.27 11 1000000010 701
										85.200 66.696 30.064 46 1000000008 559					-39.47 73.01 -6.21 34 1000000009 494				28.96 71.22 6.75 26 1000000007 591
68.916 91.528 23.819 17 1000000013 241				67.958 66.309 24.721 35 1000000015 218																						17.59 49.12 13.16 12 1000000010 777
										85.624 66.470 30.120 47 1000000008 574					-39.26 73.10 -6.21 35 1000000009 518				28.57 71.40 6.73 27 1000000007 617
69.034 91.303 23.722 18 1000000013 258				67.098 67.086 22.898 36 1000000015 227																						17.48 48.85 12.46 13 1000000010 851
										85.259 67.082 30.294 48 1000000008 589					-39.42 73.64 -6.19 36 1000000009 540				29.77 72.90 6.85 28 1000000007 640
66.807 90.780 22.828 19 1000000013 274				68.490 68.212 24.262 37 1000000015 237																						18.39 49.43 13.74 14 1000000010 930
										85.635 66.564 30.304 49 1000000008 603					-39.52 73.17 -6.25 37 1000000009 563				30.77 73.24 6.93 29 1000000007 664
67.874 91.046 22.934 20 1000000013 294				66.719 68.831 25.259 38 1000000015 259																						19.41 49.55 14.37 15 1000000010 1007
										87.073 66.655 30.440 50 1000000008 617					-39.25 73.54 -6.14 38 1000000009 585				31.51 73.77 6.96 30 1000000007 687
67.269 90.863 23.143 21 1000000013 313				67.524 70.694 26.860 39 1000000015 262																						19.98 49.78 13.04 16 1000000010 1084
										87.041 66.382 30.204 51 1000000008 633					-40.17 74.00 -6.34 39 1000000009 607				30.60 73.58 6.90 31 1000000007 711
66.589 89.960 23.584 22 1000000013 333				69.454 71.013 26.747 40 1000000015 285																						20.16 50.32 13.33 17 1000000010 1162
										88.089 66.289 30.579 52 1000000008 647					-39.42 73.59 -6.21 40 1000000009 632				30.91 73.10 6.82 32 1000000007 735
66.482 88.573 23.015 23 1000000013 349				68.198 70.760 28.681 41 1000000015 288																						20.32 50.32 14.70 18 1000000010 1241
										88.844 66.554 30.507 53 1000000008 661					-40.33 74.41 -6.30 41 1000000009 658				31.88 73.61 6.87 33 1000000007 759
66.417 87.925 24.436 24 1000000013 366				69.022 71.238 28.820 42 1000000015 302																						20.90 50.96 14.97 19 1000000010 1323
										88.592 66.876 30.481 54 1000000008 673					-39.83 73.99 -6.26 42 1000000009 684				32.48 73.41 6.77 34 1000000007 782
66.497 88.526 23.757 25 1000000013 387				68.905 70.082 28.324 43 1000000015 317																						21.33 51.49 14.52 20 1000000010 1403
										88.015 66.664 30.393 55 1000000008 686					-40.84 73.57 -6.39 43 1000000009 710				33.16 73.83 6.82 35 1000000007 805
67.226 88.798 23.519 26 1000000013 407				70.713 71.097 28.583 44 1000000015 333																						21.60 50.89 14.03 21 1000000010 1484
										89.745 67.876 30.565 56 1000000008 701					-42.46 73.94 -6.43 44 1000000009 737				33.67 74.13 6.90 36 1000000007 829
67.804 88.519 23.392 27 1000000013 425				71.939 71.220 29.204 45 1000000015 351																						21.79 51.81 13.26 22 1000000010 1564
										90.950 73.219 30.739 57 1000000008 716					-41.47 73.71 -6.42 45 1000000009 764				34.55 74.52 6.88 37 1000000007 853
67.954 88.710 23.324 28 1000000013 445				74.702 72.217 29.834 46 1000000015 371																						21.46 52.56 13.38 23 1000000010 1642
										95.643 75.367 30.523 58 1000000008 731					-40.79 72.76 -6.39 46 1000000009 793				34.92 74.77 6.89 38 1000000007 877
68.383 88.648 22.375 29 1000000013 464				75.593 72.133 29.886 47 1000000015 389																						11.74 15.03 13.28 1 1000000011 11
										54.745 65.124 22.019 17 1000000009 107					-41.06 73.24 -6.43 47 1000000009 819				36.57 74.44 6.68 39 1000000007 901
69.734 87.910 23.014 30 1000000013 485				75.849 73.197 30.152 48 1000000015 408																						11.56 14.97 13.16 2 1000000011 70
										58.829 61.222 24.884 18 1000000009 117					-40.32 72.45 -6.42 48 1000000009 847				36.96 74.78 6.83 40 1000000007 927
69.928 87.292 23.109 31 1000000013 505				77.487 74.074 29.933 49 1000000015 426																						11.71 16.03 12.81 3 1000000011 132
										58.637 62.172 26.138 19 1000000009 129					-40.09 71.60 -6.41 49 1000000009 875				37.05 74.99 6.83 41 1000000007 953
71.079 85.661 23.474 32 1000000013 520				79.578 76.262 29.892 50 1000000015 447																						11.79 15.91 12.80 4 1000000011 197
										58.066 62.015 26.248 20 1000000009 141					-39.77 71.96 -6.42 50 1000000009 906				37.31 75.45 6.94 42 1000000007 977
71.238 86.114 23.597 33 1000000013 538				80.582 74.963 29.478 51 1000000015 476																						11.62 16.53 10.78 5 1000000011 261
										57.636 63.389 26.386 21 1000000009 153					-38.95 71.34 -6.32 51 1000000009 936				21.15 78.36 8.64 1 1000000008 8
71.935 86.222 24.363 34 1000000013 555				79.668 74.592 28.593 52 1000000015 497																						11.66 16.59 11.22 6 1000000011 332
										56.486 64.170 25.448 22 1000000009 166					-38.93 71.48 -6.35 52 1000000009 967				21.26 79.92 8.85 2 1000000008 23
72.722 85.407 25.562 35 1000000013 572				80.380 74.475 28.548 53 1000000015 520																						11.49 17.16 10.71 7 1000000011 403
										55.618 66.129 24.520 23 1000000009 192					-38.76 71.35 -6.36 53 1000000009 997				21.95 80.30 8.89 3 1000000008 41
73.070 85.662 24.942 36 1000000013 591				82.913 73.500 27.444 54 1000000015 533																						11.74 17.41 10.56 8 1000000011 474
										54.874 68.287 23.375 24 1000000009 195					-38.29 70.50 -6.30 54 1000000009 1030				22.10 80.56 8.87 4 1000000008 58
71.577 85.707 25.415 37 1000000013 608				83.609 74.301 28.641 55 1000000015 557																						11.56 17.35 10.55 9 1000000011 543
										54.966 68.130 23.107 25 1000000009 210					-38.15 70.55 -6.29 55 1000000009 1063				22.37 81.04 8.99 5 1000000008 76
73.047 85.556 25.578 38 1000000013 626				86.030 74.670 29.179 56 1000000015 580																						11.03 17.05 10.52 10 1000000011 616
										54.647 67.268 22.705 26 1000000009 225					-38.23 70.92 -6.27 56 1000000009 1096				22.37 81.30 8.94 6 1000000008 95
73.275 83.274 25.929 39 1000000013 641				85.995 74.867 28.979 57 1000000015 604																						11.82 16.80 10.42 11 1000000011 692
										54.832 67.137 22.612 27 1000000009 240					-37.19 71.31 -6.06 57 1000000009 1133				23.06 81.97 9.17 7 1000000008 115
72.498 83.806 25.309 40 1000000013 663				86.422 75.728 28.640 58 1000000015 626																						11.52 17.26 10.39 12 1000000011 767
										54.583 68.579 22.257 28 1000000009 256					-34.73 72.07 -5.97 58 1000000009 1169				23.63 81.53 8.91 8 1000000008 136
71.451 86.236 20.015 41 1000000013 681				72.408 62.085 22.038 35 1000000016 220																						11.07 17.70 10.49 13 1000000011 843
										54.571 68.469 21.652 29 1000000009 287					-35.04 71.62 -5.94 59 1000000009 1204				23.03 82.35 9.23 9 1000000008 158
71.755 86.307 19.198 42 1000000013 701				72.412 62.180 21.620 36 1000000016 229																						11.76 18.94 10.45 14 1000000011 920
										54.804 68.241 22.545 30 1000000009 289					-34.72 72.69 -5.92 60 1000000009 1238				23.91 83.24 9.22 10 1000000008 181
69.894 87.900 21.602 43 1000000013 721				70.694 62.332 20.590 37 1000000016 239																						11.67 19.73 10.28 15 1000000011 998
										54.843 68.632 22.552 31 1000000009 306					-35.64 73.29 -5.94 61 1000000009 1274				23.46 82.13 8.85 11 1000000008 205
69.529 88.775 22.330 44 1000000013 740				71.157 62.040 23.441 38 1000000016 251																						12.27 19.86 10.33 16 1000000011 1076
										55.477 67.831 23.072 32 1000000009 322					-26.71 80.15 -0.25 9 1000000010 78				23.41 81.64 8.75 12 1000000008 228
70.644 84.272 25.047 45 1000000013 757				70.303 62.703 23.705 39 1000000016 263																						12.22 20.33 10.26 17 1000000011 1153
										54.535 67.829 21.746 33 1000000009 338					-25.84 81.54 -1.69 10 1000000010 88				23.81 81.94 8.83 13 1000000008 251
54.967 81.986 19.769 6 1000000014 68				70.045 63.774 25.233 40 1000000016 275																						12.02 20.74 10.35 18 1000000011 1230
										54.669 68.184 22.255 34 1000000009 354					-24.64 82.08 -4.67 11 1000000010 97				23.35 81.69 8.83 14 1000000008 275
55.166 82.268 19.774 7 1000000014 83				70.329 63.733 25.808 41 1000000016 290																						12.28 22.04 10.22 19 1000000011 1311
										54.398 68.489 22.166 35 1000000009 370					-25.46 82.20 -4.68 12 1000000010 109				24.95 82.45 8.89 15 1000000008 302
62.733 79.482 27.654 7 1000000015 86				71.722 62.732 25.346 42 1000000016 304																						12.87 22.58 10.34 20 1000000011 1393
										54.924 69.486 22.953 36 1000000009 385					-25.03 82.46 -4.51 13 1000000010 121				24.87 81.37 8.70 16 1000000008 329
63.646 79.247 27.567 8 1000000015 100				73.022 62.218 24.440 43 1000000016 319																						12.91 22.37 10.75 21 1000000011 1476
										54.804 70.262 22.211 37 1000000009 400					-24.59 81.88 -4.67 14 1000000010 134				24.14 79.20 8.43 17 1000000008 356
63.825 78.413 27.516 9 1000000015 114				73.597 62.743 25.450 44 1000000016 335																						13.33 23.37 10.66 22 1000000011 1557
										55.670 70.191 23.400 38 1000000009 415					-25.64 81.62 -4.37 15 1000000010 148				23.53 79.13 8.49 18 1000000008 385
63.096 79.497 27.533 10 1000000015 130				74.460 62.891 26.012 45 1000000016 353																						13.80 23.91 10.80 23 1000000011 1636
										55.477 70.624 22.534 39 1000000009 431					-24.75 82.23 -4.30 16 1000000010 162				23.55 79.04 8.51 19 1000000008 411
62.666 78.747 26.577 11 1000000015 145				75.735 64.081 27.139 46 1000000016 373																						13.95 25.08 10.61 24 1000000011 1715
										56.257 71.455 22.825 40 1000000009 448					-23.90 82.69 -4.52 17 1000000010 177				23.04 77.86 8.42 20 1000000008 439
62.655 77.659 26.477 12 1000000015 159				74.734 64.541 26.557 47 1000000016 388																						14.45 25.97 10.48 25 1000000011 1790
										58.299 72.703 21.481 41 1000000009 465					-23.86 83.51 -4.57 18 1000000010 193				23.68 79.92 8.59 21 1000000008 467
62.748 79.168 26.683 13 1000000015 174				76.958 67.478 28.389 48 1000000016 409																						15.16 26.68 10.26 26 1000000011 1870
										56.198 71.052 21.856 42 1000000009 483					-23.01 83.82 -4.68 19 1000000010 209				24.43 79.12 8.31 22 1000000008 494
62.834 78.390 26.395 14 1000000015 191				78.334 68.033 28.778 49 1000000016 428																						15.14 27.78 10.16 27 1000000011 1947
										56.554 71.733 20.572 43 1000000009 500					-22.09 84.43 -4.24 20 1000000010 228				25.31 79.69 8.33 23 1000000008 519
63.532 77.167 25.920 15 1000000015 206				78.903 68.253 28.695 50 1000000016 446																						14.56 26.32 10.14 28 1000000011 2026
										55.477 71.617 20.233 44 1000000009 516					-21.96 84.75 -4.31 21 1000000010 247				25.83 79.20 8.20 24 1000000008 544
63.732 76.896 26.977 16 1000000015 222				79.022 68.181 29.003 51 1000000016 465																						14.24 26.24 10.12 29 1000000011 2105
										55.803 69.514 18.509 45 1000000009 547					-22.04 85.24 -4.26 22 1000000010 267				26.08 78.89 8.17 25 1000000008 569
63.300 76.250 27.043 17 1000000015 238				78.701 68.975 29.027 52 1000000016 487																						13.95 27.52 10.24 30 1000000011 2184
										55.786 67.719 18.661 46 1000000009 549					-21.99 84.71 -4.26 23 1000000010 288				27.69 79.71 8.17 26 1000000008 593
63.025 75.806 25.729 18 1000000015 255				80.470 69.376 29.303 53 1000000016 510																						13.84 27.71 10.26 31 1000000011 2261
										55.528 65.355 21.179 47 1000000009 565					-22.22 84.61 -4.31 24 1000000010 309				27.74 79.86 8.28 27 1000000008 621
62.369 75.614 25.252 19 1000000015 271				81.392 69.025 28.591 54 1000000016 532																						13.74 28.98 10.18 32 1000000011 2339
										64.735 59.562 28.982 18 1000000010 119					-21.58 84.42 -4.24 25 1000000010 331				27.96 80.69 8.40 28 1000000008 644
61.498 74.973 23.563 20 1000000015 290				81.747 68.719 28.662 55 1000000016 555																						13.68 29.18 10.01 33 1000000011 2417
										66.292 61.397 29.259 19 1000000010 130					-21.53 84.14 -4.27 26 1000000010 349				28.89 80.38 8.28 29 1000000008 667
60.896 75.190 22.829 21 1000000015 309				82.901 69.434 28.322 56 1000000016 576																						12.99 28.76 10.07 34 1000000011 2497
										66.274 61.008 29.652 20 1000000010 142					-20.41 85.06 -4.30 27 1000000010 368				28.57 81.02 8.47 30 1000000008 691
61.584 75.041 22.243 22 1000000015 329				84.018 70.537 27.700 57 1000000016 601																						12.41 27.65 10.13 35 1000000011 2578
										66.827 60.818 29.881 21 1000000010 155					-20.75 83.84 -4.19 28 1000000010 383				28.09 80.63 8.50 31 1000000008 715
60.454 74.727 20.942 23 1000000015 345				83.406 70.522 27.896 58 1000000016 621																						12.38 27.41 10.20 36 1000000011 2658
										66.705 60.882 29.654 22 1000000010 168					-19.63 84.06 -4.26 29 1000000010 400				28.04 81.18 8.64 32 1000000008 739
60.194 74.399 21.442 24 1000000015 362				83.827 70.558 27.775 59 1000000016 645																						12.00 26.74 10.32 37 1000000011 2735
										65.966 60.837 29.461 23 1000000010 180					-16.69 85.36 -4.49 30 1000000010 420				27.67 81.65 8.65 33 1000000008 763
62.232 74.126 21.665 25 1000000015 384				83.635 71.160 28.504 60 1000000016 665																						11.77 26.63 10.29 38 1000000011 2812
										64.869 61.653 28.947 24 1000000010 196					-16.38 85.85 -4.42 31 1000000010 439				28.10 80.67 8.43 34 1000000008 786
63.180 74.128 21.670 26 1000000015 405				83.528 72.694 29.295 61 1000000016 699																						11.75 25.98 10.32 39 1000000011 2892
										64.484 62.159 29.131 25 1000000010 212					9.76 87.96 31.21 11 1000000011 102				28.38 80.41 8.40 35 1000000008 809
63.440 74.045 22.343 27 1000000015 423				82.650 74.783 30.427 62 1000000016 710																						11.55 25.33 10.28 40 1000000011 2973
										65.291 62.012 29.079 26 1000000010 226					10.41 88.17 31.20 12 1000000011 114				28.43 80.54 8.38 36 1000000008 832
65.231 74.606 23.474 28 1000000015 443				75.262 78.108 29.021 36 1000000017 231																						12.08 26.61 10.32 41 1000000011 3052
										64.641 62.462 28.826 27 1000000010 242					10.01 87.19 31.22 13 1000000011 127				29.42 81.32 8.52 37 1000000008 857
65.523 74.686 23.498 29 1000000015 463				76.751 80.015 28.728 37 1000000017 243																						12.30 27.02 10.26 42 1000000011 3131
										66.051 62.698 29.243 28 1000000010 258					9.95 89.45 31.18 14 1000000011 139				30.70 81.32 8.59 38 1000000008 880
66.176 74.689 23.470 30 1000000015 484				76.175 79.355 27.595 38 1000000017 254																						12.31 26.90 10.15 43 1000000011 3211
										67.027 61.872 29.690 29 1000000010 274					10.19 89.93 31.20 15 1000000011 154				31.61 81.50 8.46 39 1000000008 905
66.918 74.716 23.275 31 1000000015 503				77.092 78.768 26.996 39 1000000017 268																						16.81 30.84 14.51 1 1000000012 12
										66.895 62.210 29.773 30 1000000010 292					10.28 89.41 31.01 16 1000000011 169				31.82 81.24 8.37 40 1000000008 930
65.398 75.260 22.678 32 1000000015 518				78.054 80.323 27.681 40 1000000017 280																						17.57 31.21 14.42 2 1000000012 71
										66.760 63.102 29.494 31 1000000010 309					9.81 89.86 31.18 17 1000000011 185				32.59 81.54 8.37 41 1000000008 956
66.172 74.997 22.091 33 1000000015 536				78.488 80.722 27.855 41 1000000017 294																						17.89 32.27 13.18 3 1000000012 133
										67.100 64.376 29.128 32 1000000010 325					10.02 90.28 31.20 18 1000000011 201				32.67 82.23 8.56 42 1000000008 980
65.895 75.011 21.422 34 1000000015 553				79.300 80.556 27.581 42 1000000017 307																						17.94 32.45 11.81 4 1000000012 195
										66.288 64.808 29.690 33 1000000010 340					9.89 89.05 31.26 19 1000000011 219				33.03 81.68 8.47 43 1000000008 1002
65.543 73.455 21.688 35 1000000015 569				80.791 80.931 27.122 43 1000000017 322																						18.58 32.24 12.11 5 1000000012 266
										67.995 64.028 29.715 34 1000000010 357					9.53 89.59 31.27 20 1000000011 237				34.09 80.11 8.16 44 1000000008 1024
66.183 72.709 21.365 36 1000000015 587				82.191 82.016 27.105 44 1000000017 341																						19.11 32.36 11.01 6 1000000012 334
										68.511 64.256 29.518 35 1000000010 373					10.48 89.87 31.17 21 1000000011 258				33.73 79.93 8.10 45 1000000008 1047
67.614 73.830 21.601 37 1000000015 605				84.596 82.107 27.480 45 1000000017 359																						19.09 32.61 11.98 7 1000000012 405
										68.269 65.299 28.796 36 1000000010 388					10.17 90.58 31.29 22 1000000011 278				35.71 80.02 8.02 46 1000000008 1069
67.497 73.723 21.426 38 1000000015 623				85.078 82.716 27.107 46 1000000017 378																						19.86 32.50 10.82 8 1000000012 475
										69.790 64.885 29.296 37 1000000010 404					10.28 90.22 31.17 23 1000000011 298				36.53 80.32 7.99 47 1000000008 1092
67.093 74.131 19.594 39 1000000015 639				86.547 83.229 26.880 47 1000000017 396																						19.51 32.31 10.20 9 1000000012 544
										69.551 65.137 29.220 38 1000000010 418					11.27 89.97 31.06 24 1000000011 318				36.09 80.94 8.16 48 1000000008 1115
65.814 74.563 19.250 40 1000000015 658				89.139 83.819 27.412 48 1000000017 414																						19.83 32.28 10.00 10 1000000012 617
										70.236 67.082 27.757 39 1000000010 436					20.74 96.61 27.95 13 1000000012 125				49.66 66.63 4.10 1 1000000009 9
67.493 73.532 18.833 41 1000000015 678				90.331 84.325 27.540 49 1000000017 434																						20.21 32.22 9.78 11 1000000012 688
										71.118 68.892 28.257 40 1000000010 453					21.09 98.47 32.24 14 1000000012 143				49.95 67.00 4.13 2 1000000009 24
67.625 72.685 18.726 42 1000000015 699				89.900 84.356 26.545 50 1000000017 453																						20.43 32.82 9.67 12 1000000012 762
										70.482 69.933 28.456 41 1000000010 469					20.34 98.23 32.11 15 1000000012 157				51.29 65.65 3.83 3 1000000009 34
38.977 84.041 12.264 8 1000000016 91				87.758 84.754 25.445 51 1000000017 471																						20.60 32.82 9.70 13 1000000012 839
										70.030 69.253 28.523 42 1000000010 487					21.01 97.58 32.15 16 1000000012 172				50.03 66.34 3.97 4 1000000009 59
36.995 84.206 9.208 9 1000000016 105				87.021 85.577 23.437 52 1000000017 494																						20.85 32.90 9.72 14 1000000012 916
										70.383 69.900 29.197 43 1000000010 504					22.01 98.45 32.18 17 1000000012 188				50.83 66.64 4.09 5 1000000009 77
37.161 84.346 9.044 10 1000000016 120				87.435 85.717 22.353 53 1000000017 514																						20.96 33.33 9.64 15 1000000012 993
										70.756 71.190 29.296 44 1000000010 520					21.64 97.99 32.18 18 1000000012 204				50.23 66.75 4.18 6 1000000009 96
37.258 84.285 9.681 11 1000000016 135				85.328 88.782 23.114 54 1000000017 536																						21.22 32.85 9.55 16 1000000012 1071
										71.372 71.798 28.740 45 1000000010 536					21.86 97.72 32.16 19 1000000012 222				50.72 66.80 4.17 7 1000000009 117
36.856 84.673 9.823 12 1000000016 150				69.975 77.205 24.542 37 1000000018 238																						21.44 33.34 9.65 17 1000000012 1148
										72.194 72.431 29.027 46 1000000010 553					22.42 97.86 32.11 20 1000000012 241				51.14 66.65 4.11 8 1000000009 138
36.579 85.125 9.359 13 1000000016 165				68.958 75.612 23.223 38 1000000018 249																						22.25 34.49 9.62 18 1000000012 1226
										73.280 72.184 28.967 47 1000000010 569					22.20 97.81 32.06 21 1000000012 261				52.68 67.17 4.17 9 1000000009 160
36.504 85.167 8.284 14 1000000016 180				70.208 78.406 22.149 39 1000000018 264																						22.21 34.62 9.69 19 1000000012 1307
										75.429 70.617 29.229 48 1000000010 583					22.49 97.66 32.12 22 1000000012 281				51.17 66.08 4.09 10 1000000009 183
36.651 84.999 8.604 15 1000000016 196				71.647 78.540 24.825 40 1000000018 277																						22.53 35.52 9.75 20 1000000012 1389
										77.159 71.024 28.992 49 1000000010 598					22.75 97.88 32.12 23 1000000012 302				50.55 66.35 4.32 11 1000000009 208
36.140 86.298 8.450 16 1000000016 211				71.036 79.196 21.335 41 1000000018 291																						22.86 35.51 9.65 21 1000000012 1469
										78.967 70.943 29.158 50 1000000010 613					21.69 97.47 32.12 24 1000000012 324				50.60 67.04 4.30 12 1000000009 231
36.223 86.858 8.422 17 1000000016 226				73.866 79.813 20.853 42 1000000018 314																						23.26 36.42 9.61 22 1000000012 1551
										80.178 70.946 29.896 51 1000000010 629					22.08 98.31 32.16 25 1000000012 343				49.71 68.26 4.66 13 1000000009 254
36.166 87.179 8.033 18 1000000016 243				76.649 80.782 20.829 43 1000000018 320																						23.49 36.67 9.67 23 1000000012 1631
										81.199 71.543 29.753 52 1000000010 643					22.85 98.03 31.83 14 1000000013 142				49.97 68.24 4.61 14 1000000009 278
35.979 86.239 5.935 19 1000000016 260				76.424 80.133 20.779 44 1000000018 338																						23.77 37.10 9.71 24 1000000012 1710
										81.192 71.287 29.337 53 1000000010 657					21.04 96.37 26.57 15 1000000013 152				50.71 68.46 4.68 15 1000000009 305
35.516 86.882 6.001 20 1000000016 276				76.731 79.660 21.307 45 1000000018 356																						23.08 36.93 9.67 25 1000000012 1787
										82.590 71.861 29.744 54 1000000010 669					21.37 95.94 26.71 16 1000000013 167				51.48 68.27 4.51 16 1000000009 332
34.701 87.192 5.046 21 1000000016 296				77.295 80.388 21.390 46 1000000018 374																						23.40 36.85 9.67 26 1000000012 1866
										81.868 71.587 29.600 55 1000000010 683					20.96 96.13 26.77 17 1000000013 183				50.34 67.34 4.26 17 1000000009 359
34.661 87.266 5.510 22 1000000016 316				78.517 82.365 24.240 47 1000000018 392																						23.93 37.74 9.54 27 1000000012 1944
										81.128 71.661 29.757 56 1000000010 697					22.17 95.69 26.09 18 1000000013 199				50.84 65.89 3.86 18 1000000009 375
34.638 86.467 5.401 23 1000000016 336				80.996 85.619 23.558 48 1000000018 410																						23.86 38.09 9.67 28 1000000012 2022
										81.933 73.631 29.505 57 1000000010 711					22.42 95.91 25.99 19 1000000013 215				49.28 66.84 4.19 19 1000000009 414
34.901 87.165 5.372 24 1000000016 354				82.411 86.550 23.246 49 1000000018 429																						23.39 38.39 9.60 29 1000000012 2101
										81.703 74.440 29.714 58 1000000010 725					23.10 95.38 25.89 20 1000000013 234				48.32 67.01 4.28 20 1000000009 430
33.750 88.931 3.808 25 1000000016 370				81.657 86.564 22.595 50 1000000018 448																						23.43 38.18 9.83 30 1000000012 2180
										81.068 74.472 29.869 59 1000000010 738					24.06 95.81 24.83 21 1000000013 253				48.55 67.25 4.33 21 1000000009 458
33.292 89.568 3.828 26 1000000016 389				81.252 86.957 21.409 51 1000000018 467																						22.68 38.23 10.27 31 1000000012 2262
										80.553 73.697 29.742 60 1000000010 750					23.43 96.29 24.20 22 1000000013 273				50.03 65.89 3.83 22 1000000009 483
33.295 89.718 3.680 27 1000000016 408				81.332 89.784 18.631 52 1000000018 490																						22.81 38.71 10.05 32 1000000012 2340
										81.187 74.698 29.866 61 1000000010 763					21.56 96.77 26.15 23 1000000013 293				49.60 66.49 4.03 23 1000000009 522
33.546 90.733 3.032 28 1000000016 427				81.293 90.798 19.716 53 1000000018 511																						22.70 39.46 10.03 33 1000000012 2419
										79.649 75.214 29.748 62 1000000010 774					21.45 96.51 26.54 24 1000000013 314				51.54 65.81 3.74 24 1000000009 535
32.983 91.712 3.363 29 1000000016 446				82.370 91.128 18.601 54 1000000018 534																						22.17 39.93 10.04 34 1000000012 2498
										79.555 74.845 29.559 63 1000000010 786					21.81 97.16 26.04 25 1000000013 336				53.16 64.00 3.29 25 1000000009 560
33.056 90.947 2.977 30 1000000016 465				84.509 94.379 18.094 55 1000000018 559																						22.53 39.09 9.75 35 1000000012 2574
										79.410 73.809 29.142 64 1000000010 798					21.58 97.05 26.99 26 1000000013 355				53.29 64.42 3.45 26 1000000009 584
32.698 91.343 3.114 31 1000000016 486				84.963 95.092 17.645 56 1000000018 578																						22.30 39.99 10.09 36 1000000012 2660
										79.672 74.602 29.041 65 1000000010 810					1.22 89.15 24.02 16 1000000014 166				54.22 64.26 3.45 27 1000000009 609
32.745 91.086 3.016 32 1000000016 506				83.822 94.560 17.285 57 1000000018 602																						22.14 39.52 9.85 37 1000000012 2732
										80.238 76.189 28.924 66 1000000010 824					2.34 89.33 23.80 17 1000000014 182				53.97 64.70 3.52 28 1000000009 634
33.060 91.050 2.695 33 1000000016 522				84.499 95.798 15.978 58 1000000018 625																						21.92 39.15 9.96 38 1000000012 2814
										82.361 78.441 28.551 67 1000000010 838					2.69 89.47 22.51 18 1000000014 198				53.99 64.50 3.47 29 1000000009 657
34.425 90.675 2.516 34 1000000016 540				83.269 97.424 15.445 59 1000000018 644																						23.13 39.34 9.81 39 1000000012 2889
										82.514 81.723 28.294 68 1000000010 852					3.09 89.60 22.68 19 1000000014 214				54.61 64.66 3.61 30 1000000009 681
35.503 90.237 2.557 35 1000000016 557				82.090 97.261 14.464 60 1000000018 664																						23.10 39.86 10.13 40 1000000012 2975
										83.525 82.453 28.090 69 1000000010 866					4.66 89.32 22.17 20 1000000014 233				54.62 65.28 3.69 31 1000000009 705
35.191 89.682 2.771 36 1000000016 574				80.986 97.492 12.955 61 1000000018 689																						22.73 39.00 10.29 41 1000000012 3054
										83.098 81.925 28.865 70 1000000010 879					4.44 89.88 22.07 21 1000000014 252				55.06 64.70 3.64 32 1000000009 729
35.788 89.803 3.167 37 1000000016 592				80.508 96.537 11.593 62 1000000018 722																						22.07 40.10 10.18 42 1000000012 3133
										83.215 84.475 28.524 71 1000000010 893					5.03 90.13 21.74 22 1000000014 272				55.48 64.26 3.63 33 1000000009 752
63.845 86.003 19.360 8 1000000017 101				78.524 95.680 9.858 63 1000000018 734																						22.43 40.64 10.03 43 1000000012 3213
										67.050 80.480 26.664 18 1000000011 120					5.14 90.22 21.59 23 1000000014 292				55.58 64.19 3.37 34 1000000009 776
64.793 85.298 19.690 9 1000000017 115				77.703 94.614 9.203 64 1000000018 755																						22.80 41.13 9.86 44 1000000012 3285
										68.600 81.523 26.531 19 1000000011 132					6.26 90.97 21.67 24 1000000014 313				55.09 63.80 3.34 35 1000000009 799
64.400 86.026 18.327 10 1000000017 131				77.992 94.539 8.732 65 1000000018 784																						22.73 41.83 9.84 45 1000000012 3361
										68.564 82.138 26.470 20 1000000011 144					6.64 91.25 21.27 25 1000000014 335				55.68 64.07 3.44 36 1000000009 823
64.166 86.439 19.016 11 1000000017 146				76.212 95.522 7.522 66 1000000018 807																						21.56 44.19 9.83 46 1000000012 3430
										68.846 82.796 25.928 21 1000000011 157					7.42 91.42 20.86 26 1000000014 354				55.91 65.29 3.73 37 1000000009 847
64.144 85.901 18.917 12 1000000017 161				75.732 95.845 7.179 67 1000000018 830																						23.35 43.05 9.58 47 1000000012 3502
										68.177 83.302 25.516 22 1000000011 170					7.64 91.32 19.16 27 1000000014 372				56.53 65.40 3.63 38 1000000009 870
63.235 85.505 18.703 13 1000000017 176				75.792 95.530 6.345 68 1000000018 852																						23.00 43.16 9.65 48 1000000012 3573
										68.846 83.339 25.831 23 1000000011 181					7.37 91.72 21.21 28 1000000014 389				56.10 65.54 3.75 39 1000000009 895
63.698 84.967 18.478 14 1000000017 192				74.888 94.302 4.852 69 1000000018 874																						5.58 19.23 16.31 1 1000000013 13
										68.874 84.100 25.238 24 1000000011 198					7.57 90.47 20.89 29 1000000014 407				56.90 65.09 3.78 40 1000000009 919
57.671 77.874 27.354 14 1000000018 189				72.511 94.404 7.132 70 1000000018 897																						7.15 20.44 15.06 2 1000000013 72
										68.812 84.077 25.185 25 1000000011 213					7.59 90.53 20.75 30 1000000014 425				57.34 65.40 3.64 41 1000000009 946
57.435 81.033 24.945 15 1000000018 203				71.521 79.939 16.364 37 1000000019 240																						7.26 21.72 14.67 3 1000000013 134
										69.091 84.047 25.566 26 1000000011 228					7.78 90.55 20.20 31 1000000014 445				58.03 65.68 3.65 42 1000000009 971
57.306 80.715 25.520 16 1000000018 219				70.353 79.988 15.732 38 1000000019 250																						7.64 22.80 14.23 4 1000000013 200
										69.319 84.288 25.036 27 1000000011 243					6.82 89.46 20.50 32 1000000014 465				58.08 65.50 3.83 43 1000000009 995
57.972 80.848 25.301 17 1000000018 236				69.942 79.960 16.843 39 1000000019 265																						8.35 24.14 12.60 5 1000000013 267
										70.297 85.072 25.143 28 1000000011 261					6.83 89.70 20.86 33 1000000014 486				57.94 65.72 3.80 44 1000000009 1018
58.024 80.353 25.540 18 1000000018 253				71.330 79.509 17.135 40 1000000019 276																						9.30 24.83 11.66 6 1000000013 336
										69.670 85.097 24.275 29 1000000011 277					7.26 89.46 20.34 34 1000000014 508				57.74 67.74 3.91 45 1000000009 1040
57.672 80.505 25.102 19 1000000018 269				66.536 77.367 17.145 41 1000000019 287																						9.66 25.57 11.30 7 1000000013 404
										71.143 84.809 26.056 30 1000000011 295					6.48 89.36 21.07 35 1000000014 530				57.63 66.84 3.71 46 1000000009 1063
56.838 80.865 23.947 20 1000000018 287				66.443 77.639 15.792 42 1000000019 301																						9.44 25.28 11.67 8 1000000013 477
										71.928 86.441 24.798 31 1000000011 312					6.00 88.98 21.07 36 1000000014 553				57.62 66.76 3.66 47 1000000009 1085
57.193 80.631 24.185 21 1000000018 306				65.501 78.672 14.987 43 1000000019 316																						9.21 25.55 11.18 9 1000000013 549
										72.429 86.843 25.117 32 1000000011 328					5.87 88.92 21.64 37 1000000014 576				57.58 66.91 3.71 48 1000000009 1108
57.036 80.933 22.821 22 1000000018 326				66.176 79.180 14.328 44 1000000019 332																						9.20 25.00 11.03 10 1000000013 622
										72.386 86.500 25.493 33 1000000011 344					6.05 88.79 22.24 38 1000000014 598				57.11 66.71 3.84 49 1000000009 1130
55.134 80.228 21.762 23 1000000018 342				67.148 79.218 13.343 45 1000000019 349																						9.95 24.51 11.07 11 1000000013 697
										75.961 88.891 25.404 34 1000000011 362					6.54 88.83 22.70 39 1000000014 621				57.47 66.40 3.72 50 1000000009 1150
55.202 79.317 22.536 24 1000000018 359				66.783 79.746 13.028 46 1000000019 367																						9.49 24.49 10.99 12 1000000013 773
										74.815 88.396 25.128 35 1000000011 377					6.18 88.88 21.87 40 1000000014 648				57.09 66.22 3.71 51 1000000009 1169
55.400 78.911 22.504 25 1000000018 379				68.164 82.098 12.421 47 1000000019 386																						9.77 25.24 10.83 13 1000000013 848
										75.524 88.231 25.657 36 1000000011 392					6.76 89.93 21.10 41 1000000014 673				57.60 66.08 3.60 52 1000000009 1188
55.345 77.839 22.475 26 1000000018 398				68.845 83.099 12.385 48 1000000019 404																						9.77 26.26 10.85 14 1000000013 924
										75.187 88.867 25.177 37 1000000011 407					6.07 89.46 21.68 42 1000000014 699				57.82 64.89 3.44 53 1000000009 1210
41.356 84.446 9.484 17 1000000019 228				68.958 83.388 10.864 49 1000000019 422																						9.42 26.14 10.85 15 1000000013 1001
										76.350 89.543 25.257 38 1000000011 420					6.42 89.79 21.65 43 1000000014 725				58.61 65.06 3.23 54 1000000009 1232
42.065 84.389 8.935 18 1000000019 245				69.787 83.367 11.322 50 1000000019 441																						9.91 27.04 10.85 16 1000000013 1079
										77.994 90.463 25.168 39 1000000011 439					6.34 90.08 21.98 44 1000000014 752				60.16 64.44 2.83 55 1000000009 1255
41.793 84.365 8.019 19 1000000019 262				72.071 84.234 11.492 51 1000000019 460																						9.70 27.97 10.81 17 1000000013 1156
										78.738 90.917 25.315 40 1000000011 456					6.91 89.84 22.28 45 1000000014 779				60.18 63.93 2.70 56 1000000009 1277
41.299 84.387 8.521 20 1000000019 278				72.269 83.114 11.981 52 1000000019 484																						10.41 28.84 10.81 18 1000000013 1235
										79.533 90.931 25.385 41 1000000011 473					6.94 90.07 22.29 46 1000000014 806				61.03 61.67 2.38 57 1000000009 1299
40.750 83.969 7.605 21 1000000019 298				72.748 82.755 11.621 53 1000000019 505																						10.70 29.03 10.79 19 1000000013 1315
										81.454 90.951 25.908 42 1000000011 493					6.00 90.36 22.91 47 1000000014 835				60.09 61.64 2.57 58 1000000009 1321
40.027 84.721 6.702 22 1000000019 318				72.383 83.802 11.096 54 1000000019 526																						11.42 29.17 10.75 20 1000000013 1397
										81.306 90.716 26.079 43 1000000011 509					6.41 90.22 23.12 48 1000000014 863				60.05 61.49 2.65 59 1000000009 1342
39.570 84.466 6.628 23 1000000019 337				72.768 85.942 11.010 55 1000000019 550																						11.12 29.18 10.76 21 1000000013 1477
										81.099 91.021 25.633 44 1000000011 525					6.37 90.10 24.14 49 1000000014 895				60.29 61.19 2.62 60 1000000009 1363
39.554 86.296 6.524 24 1000000019 367				73.195 84.150 10.937 56 1000000019 569																						11.29 29.10 10.75 22 1000000013 1558
										82.409 91.746 25.061 45 1000000011 540					6.45 90.39 24.42 50 1000000014 926				61.18 61.93 2.61 61 1000000009 1384
40.286 85.828 6.224 25 1000000019 388				73.660 86.075 11.270 57 1000000019 593																						12.01 28.61 10.86 23 1000000013 1637
										84.542 91.829 24.382 46 1000000011 558					6.82 90.55 24.79 51 1000000014 955				60.90 61.86 2.66 62 1000000009 1405
40.635 85.140 6.652 26 1000000019 391				74.245 85.109 11.673 58 1000000019 617																						12.07 29.68 10.95 24 1000000013 1716
										66.984 50.806 25.264 21 1000000012 154					7.54 89.49 23.85 52 1000000014 983				60.39 62.72 2.72 63 1000000009 1428
40.635 86.337 6.074 27 1000000019 410				74.912 84.054 12.144 59 1000000019 641																						12.75 30.35 10.55 25 1000000013 1793
										67.656 50.256 23.916 22 1000000012 169					8.15 88.64 24.31 53 1000000014 1015				60.88 63.26 2.80 64 1000000009 1450
41.547 86.433 6.447 28 1000000019 430				73.295 85.434 10.798 60 1000000019 658																						12.25 30.03 10.89 26 1000000013 1874
										70.722 50.554 22.270 23 1000000012 183					7.92 87.48 25.14 54 1000000014 1049				61.27 62.73 2.73 65 1000000009 1472
52.651 72.056 12.265 17 1000000020 233				75.016 84.217 12.929 61 1000000019 684																						12.29 30.69 10.86 27 1000000013 1951
										69.819 49.914 20.409 24 1000000012 199					6.88 87.36 27.02 55 1000000014 1082				61.05 63.09 2.68 66 1000000009 1494
53.369 71.808 12.207 18 1000000020 250				75.334 83.868 13.403 62 1000000019 706																						11.71 30.57 10.85 28 1000000013 2030
										70.281 49.803 22.229 25 1000000012 215					7.30 87.61 26.42 56 1000000014 1118				60.71 62.57 2.66 67 1000000009 1515
43.567 76.157 9.705 20 1000000021 279				75.144 84.117 13.380 63 1000000019 732																						11.36 29.09 10.67 29 1000000013 2109
										71.056 48.966 20.808 26 1000000012 239					7.27 87.39 26.44 57 1000000014 1157				61.20 61.52 2.45 68 1000000009 1536
45.861 75.933 9.996 21 1000000021 314				78.336 84.895 15.637 64 1000000019 756																						10.80 29.96 10.75 30 1000000013 2188
										71.327 48.507 23.189 27 1000000012 246					7.10 87.37 26.35 58 1000000014 1192				61.87 61.51 2.49 69 1000000009 1557
46.259 75.583 9.794 22 1000000021 334				77.396 83.591 16.373 65 1000000019 783																						10.54 30.83 10.94 31 1000000013 2265
										71.575 49.314 25.611 28 1000000012 262					8.25 85.42 26.24 59 1000000014 1224				62.04 61.85 2.45 70 1000000009 1578
45.999 75.574 9.718 23 1000000021 350				77.922 82.373 15.916 66 1000000019 809																						10.29 30.51 10.81 32 1000000013 2344
										72.153 49.103 26.484 29 1000000012 278					7.49 85.74 27.30 60 1000000014 1256				62.04 61.88 2.51 71 1000000009 1598
44.899 76.133 10.051 24 1000000021 355				78.471 82.619 15.919 67 1000000019 833																						8.88 30.46 10.69 33 1000000013 2423
										72.146 49.239 26.771 30 1000000012 296					8.44 86.87 27.14 61 1000000014 1293				61.21 62.40 2.53 72 1000000009 1619
44.831 76.458 9.850 25 1000000021 373				78.426 84.563 16.396 68 1000000019 853																						8.44 30.37 10.87 34 1000000013 2500
										73.523 51.088 28.357 31 1000000012 313					8.06 87.13 27.15 62 1000000014 1329				61.22 63.38 2.62 73 1000000009 1639
45.065 76.885 9.966 26 1000000021 393				79.627 86.982 15.144 69 1000000019 878																						7.90 29.57 10.91 35 1000000013 2581
										74.337 51.121 28.500 32 1000000012 329					9.66 102.03 14.25 17 1000000015 181				60.84 64.06 2.87 74 1000000009 1659
45.067 76.834 9.944 27 1000000021 411				79.767 89.202 15.253 70 1000000019 902																						7.87 29.71 10.93 36 1000000013 2663
										73.672 50.133 27.941 33 1000000012 345					10.26 101.90 14.39 18 1000000015 197				61.69 63.60 2.62 75 1000000009 1680
45.005 76.501 10.332 28 1000000021 431				83.255 73.605 29.349 38 1000000020 256																						7.57 29.34 10.97 37 1000000013 2740
										74.083 51.263 28.657 34 1000000012 360					10.27 101.38 14.02 19 1000000015 213				61.39 64.35 2.79 76 1000000009 1703
44.517 76.933 10.677 29 1000000021 449				84.005 73.076 29.071 39 1000000020 269																						7.59 29.93 10.78 38 1000000013 2819
										73.142 52.529 28.885 35 1000000012 376					10.76 101.72 13.45 20 1000000015 232				62.09 64.58 2.83 77 1000000009 1725
45.108 76.780 11.024 30 1000000021 469				83.250 73.286 28.822 40 1000000020 281																						8.36 29.85 10.81 39 1000000013 2898
										73.674 51.803 28.727 36 1000000012 391					10.37 101.43 13.54 21 1000000015 251				62.65 65.45 3.03 78 1000000009 1746
45.219 77.002 11.409 31 1000000021 490				84.424 73.089 29.129 41 1000000020 295																						8.46 29.13 10.80 40 1000000013 2978
										73.723 50.450 27.819 37 1000000012 406					9.76 100.66 13.75 22 1000000015 271				61.90 66.90 3.23 79 1000000009 1770
45.566 76.072 11.639 32 1000000021 509				85.285 73.510 29.150 42 1000000020 309																						8.32 30.44 10.72 41 1000000013 3056
										75.437 50.965 28.172 38 1000000012 419					10.28 100.36 13.72 23 1000000015 291				62.49 67.25 3.23 80 1000000009 1795
47.346 75.478 10.357 33 1000000021 539				84.989 73.323 29.210 43 1000000020 324																						13.22 34.42 17.01 1 1000000014 14
										75.434 50.555 27.626 39 1000000012 437					10.84 98.85 14.51 24 1000000015 312				63.47 65.98 2.78 81 1000000009 1822
47.773 75.111 10.172 34 1000000021 556				85.259 72.602 26.569 44 1000000020 342																						14.19 35.13 17.17 2 1000000014 74
										75.273 50.995 28.263 40 1000000012 454					10.58 98.70 14.86 25 1000000015 334				63.89 64.55 2.63 82 1000000009 1849
51.919 91.164 9.376 20 1000000022 284				87.799 73.555 28.424 45 1000000020 361																						14.99 35.33 17.02 3 1000000014 137
										77.529 51.276 28.909 41 1000000012 481					11.28 97.94 15.26 26 1000000015 353				62.60 65.34 2.81 83 1000000009 1878
51.489 91.678 9.054 21 1000000022 303				90.131 74.433 27.884 46 1000000020 381																						15.29 36.00 17.05 4 1000000014 204
										79.249 51.600 28.952 42 1000000012 491					11.69 97.24 15.26 27 1000000015 371				63.49 66.29 2.99 84 1000000009 1905
51.355 92.041 8.802 22 1000000022 323				90.260 73.923 26.813 47 1000000020 398																						16.04 36.43 16.80 5 1000000014 272
										80.283 51.238 28.936 43 1000000012 508					11.98 97.49 17.50 28 1000000015 388				63.43 67.20 3.19 85 1000000009 1932
50.939 91.547 8.398 23 1000000022 340				89.970 73.297 25.929 48 1000000020 415																						19.29 37.19 19.24 6 1000000014 363
										77.248 51.841 29.043 44 1000000012 524					12.25 97.10 16.36 29 1000000015 406				63.94 65.97 2.84 86 1000000009 1958
50.155 90.987 8.417 24 1000000022 357				90.084 74.981 28.024 49 1000000020 433																						19.94 37.44 19.52 7 1000000014 434
										76.341 51.773 28.894 45 1000000012 539					12.41 96.59 17.52 30 1000000015 424				62.96 67.40 3.19 87 1000000009 1985
50.409 91.264 9.113 25 1000000022 376				92.038 74.828 27.797 50 1000000020 454																						19.84 38.34 19.23 8 1000000014 505
										75.732 52.154 29.257 46 1000000012 555					12.99 97.56 15.85 31 1000000015 443				62.97 67.35 3.21 88 1000000009 2010
59.731 80.044 28.676 20 1000000023 288				92.763 75.606 27.728 51 1000000020 473																						19.78 39.09 18.38 9 1000000014 577
										76.288 52.153 29.230 47 1000000012 571					13.23 97.52 14.85 32 1000000015 463				62.04 69.95 3.69 89 1000000009 2034
58.607 80.380 28.436 21 1000000023 307				91.006 76.738 28.058 52 1000000020 498																						19.82 38.34 18.51 10 1000000014 652
										77.084 50.771 28.723 48 1000000012 585					13.46 97.68 14.58 33 1000000015 483				62.95 67.47 3.21 90 1000000009 2059
58.448 79.854 28.160 22 1000000023 327				94.309 78.110 27.800 53 1000000020 518																						20.20 38.63 18.04 11 1000000014 730
										83.273 53.106 29.800 49 1000000012 602					13.31 96.77 15.83 34 1000000015 504				62.90 67.99 3.36 91 1000000009 2083
57.686 80.208 27.630 23 1000000023 343				94.819 77.960 27.959 54 1000000020 540																						20.32 39.02 18.54 12 1000000014 805
										58.799 58.444 23.753 22 1000000013 167					6.11 85.79 30.76 19 1000000016 217				62.41 68.25 3.50 92 1000000009 2105
57.808 78.810 27.816 24 1000000023 360				94.418 78.449 27.907 55 1000000020 563																						20.86 39.38 18.09 13 1000000014 881
										61.132 56.320 25.179 23 1000000013 193					5.12 87.69 30.65 20 1000000016 236				62.90 66.41 3.19 93 1000000009 2127
58.179 79.270 27.750 25 1000000023 381				91.711 79.722 28.072 56 1000000020 582																						21.21 40.30 17.31 14 1000000014 933
										61.571 56.223 25.534 24 1000000013 209					5.41 87.47 30.66 21 1000000016 256				63.12 66.47 3.16 94 1000000009 2147
58.969 79.343 27.340 26 1000000023 401				91.782 80.417 27.979 57 1000000020 607																						21.16 41.15 17.05 15 1000000014 1010
										62.634 55.326 25.787 25 1000000013 211					4.67 87.52 30.70 22 1000000016 276				62.62 67.39 3.22 95 1000000009 2169
56.757 80.154 27.037 27 1000000023 418				92.772 81.568 27.401 58 1000000020 629																						22.49 40.60 16.47 16 1000000014 1087
										61.781 56.060 25.496 26 1000000013 238					4.99 87.23 30.68 23 1000000016 296				3.82 49.30 22.49 1 1000000010 10
57.491 80.294 27.084 28 1000000023 439				76.937 73.066 27.920 41 1000000021 293																						22.80 41.27 15.89 17 1000000014 1165
										64.359 53.238 24.319 27 1000000013 241					6.29 87.03 30.56 24 1000000016 317				4.26 49.40 22.28 2 1000000010 25
56.470 80.439 27.139 29 1000000023 458				72.792 79.242 26.076 42 1000000021 305																						23.87 42.42 16.57 18 1000000014 1244
										64.858 53.315 24.693 28 1000000013 257					7.13 86.58 30.54 25 1000000016 338				5.25 49.55 22.05 3 1000000010 42
57.497 80.930 27.269 30 1000000023 478				72.417 79.028 23.835 43 1000000021 329																						23.70 42.16 17.15 19 1000000014 1327
										61.542 57.127 25.708 29 1000000013 272					7.51 87.14 30.75 26 1000000016 357				6.72 50.06 21.75 4 1000000010 60
59.194 81.088 26.839 31 1000000023 500				74.076 78.391 25.760 44 1000000021 337																						23.99 42.10 17.71 20 1000000014 1409
										59.177 58.930 24.470 30 1000000013 290					8.09 87.52 30.72 27 1000000016 374				5.53 50.13 22.29 5 1000000010 78
59.315 81.466 26.453 32 1000000023 515				74.473 78.488 26.776 45 1000000021 355																						23.63 41.18 17.49 21 1000000014 1489
										59.178 58.866 24.687 31 1000000013 307					8.37 87.54 30.76 28 1000000016 391				5.62 51.33 22.06 6 1000000010 97
60.325 81.173 25.935 33 1000000023 533				75.364 78.750 24.424 46 1000000021 372																						24.73 41.68 17.81 22 1000000014 1569
										60.434 56.632 22.628 32 1000000013 323					8.36 86.10 30.43 29 1000000016 410				5.98 51.34 23.06 7 1000000010 118
59.193 81.562 24.433 34 1000000023 550				75.204 78.599 26.666 47 1000000021 390																						24.12 43.53 17.89 23 1000000014 1646
										59.971 57.419 23.806 33 1000000013 339					8.55 85.87 30.69 30 1000000016 428				6.76 51.32 23.47 8 1000000010 139
60.742 81.586 25.399 35 1000000023 567				85.012 79.947 22.353 42 1000000022 310																						24.36 43.17 18.02 24 1000000014 1744
										61.777 56.661 24.321 34 1000000013 355					9.35 86.85 30.94 31 1000000016 448				6.85 51.14 23.02 9 1000000010 161
61.921 80.717 25.665 36 1000000023 585				85.232 79.123 21.959 43 1000000022 325																						24.01 44.23 17.56 25 1000000014 1802
										62.471 58.252 26.552 35 1000000013 371					8.76 85.69 30.64 32 1000000016 468				7.83 50.71 22.43 10 1000000010 184
63.781 80.813 26.063 37 1000000023 603				86.858 81.174 22.152 44 1000000022 343																						24.60 45.45 17.39 26 1000000014 1882
										62.507 59.655 27.554 36 1000000013 386					8.95 85.24 30.65 33 1000000016 490				8.27 50.60 21.91 11 1000000010 209
66.313 79.795 27.009 38 1000000023 622				85.848 79.860 20.339 45 1000000022 360																						23.76 44.59 16.42 27 1000000014 1959
										61.261 60.508 27.229 37 1000000013 401					9.14 84.96 30.74 34 1000000016 513				8.95 51.87 21.85 12 1000000010 233
66.882 78.862 27.004 39 1000000023 638				86.272 81.919 21.573 46 1000000022 379																						23.85 44.19 15.79 28 1000000014 2037
										61.158 61.582 27.748 38 1000000013 416					8.07 84.57 30.54 35 1000000016 535				8.74 52.09 21.76 13 1000000010 256
66.612 77.796 27.138 40 1000000023 659				86.588 83.290 18.560 47 1000000022 395																						22.96 45.40 16.50 29 1000000014 2116
										62.076 63.372 27.944 39 1000000013 433					8.69 84.21 30.48 36 1000000016 558				8.52 52.17 21.41 14 1000000010 281
67.764 77.467 27.208 41 1000000023 679				85.016 82.873 17.695 48 1000000022 412																						22.55 45.34 16.32 30 1000000014 2195
										62.325 64.367 27.613 40 1000000013 451					8.75 83.90 30.69 37 1000000016 581				8.73 51.52 22.13 15 1000000010 309
67.369 78.408 27.445 42 1000000023 698				83.540 85.002 16.790 49 1000000022 430																						22.47 46.11 15.78 31 1000000014 2273
										62.168 65.532 26.689 41 1000000013 468					9.80 84.34 30.73 38 1000000016 603				10.54 50.46 22.00 16 1000000010 336
69.177 78.051 27.197 43 1000000023 720				81.276 87.664 15.056 50 1000000022 449																						22.63 46.16 18.00 32 1000000014 2355
										63.048 64.561 28.103 42 1000000013 486					10.11 85.21 30.99 39 1000000016 627				10.24 50.17 20.90 17 1000000010 363
69.069 76.148 26.220 44 1000000023 739				79.429 90.402 12.999 51 1000000022 466																						22.14 46.80 19.38 33 1000000014 2454
										63.459 64.870 27.424 43 1000000013 503					9.48 84.62 30.51 40 1000000016 652				9.98 49.39 21.46 18 1000000010 391
67.733 76.049 25.233 45 1000000023 756				80.193 91.387 11.800 52 1000000022 489																						22.83 46.54 20.28 34 1000000014 2536
										64.725 64.463 28.893 44 1000000013 519					9.71 85.02 30.75 41 1000000016 679				9.78 49.29 21.29 19 1000000010 417
66.382 77.809 22.756 46 1000000023 770				79.001 93.617 9.376 53 1000000022 509																						22.56 46.10 20.08 35 1000000014 2616
										63.693 64.582 28.586 45 1000000013 534					9.99 84.97 30.70 42 1000000016 705				10.08 49.07 21.62 20 1000000010 445
66.732 78.250 21.370 47 1000000023 786				79.085 92.911 11.488 54 1000000022 529																						3.00 28.43 17.47 1 1000000015 15
										77.983 49.301 27.649 23 1000000014 186					10.09 85.32 30.98 43 1000000016 732				10.94 49.19 21.17 21 1000000010 473
64.866 78.311 18.700 48 1000000023 802				79.485 94.337 11.354 55 1000000022 554																						4.00 29.92 15.56 2 1000000015 73
										77.316 50.192 28.582 24 1000000014 201					10.53 86.00 31.13 44 1000000016 759				11.48 49.05 20.69 22 1000000010 500
60.051 78.768 18.677 49 1000000023 813				78.301 94.491 10.247 56 1000000022 572																						4.89 31.30 14.92 3 1000000015 135
										77.376 50.888 28.794 25 1000000014 217					10.12 85.87 31.14 45 1000000016 788				11.53 48.86 20.70 23 1000000010 526
51.998 79.772 14.979 50 1000000023 824				78.667 95.685 10.111 57 1000000022 596																						5.46 32.28 15.44 4 1000000015 202
										78.843 48.125 27.717 26 1000000014 230					10.01 87.07 31.16 46 1000000016 813				10.81 48.83 20.42 24 1000000010 550
50.991 79.523 9.843 51 1000000023 838				80.005 97.550 10.273 58 1000000022 619																						6.69 33.26 14.68 5 1000000015 270
										79.545 44.777 21.548 27 1000000014 250					10.20 86.63 31.13 47 1000000016 841				11.29 49.02 19.93 25 1000000010 573
50.943 79.422 9.659 52 1000000023 853				80.316 97.037 9.123 59 1000000022 643																						7.60 33.51 14.28 6 1000000015 339
										83.725 45.048 16.662 28 1000000014 266					9.86 87.34 31.20 48 1000000016 869				11.66 48.54 19.80 26 1000000010 598
62.911 84.919 19.009 20 1000000024 291				79.452 95.895 8.999 60 1000000022 662																						7.93 34.17 12.78 7 1000000015 407
										82.922 45.460 15.069 29 1000000014 282					11.30 86.17 31.26 49 1000000016 900				11.79 49.07 20.66 27 1000000010 624
62.559 84.806 17.841 21 1000000024 310				79.355 95.744 9.331 61 1000000022 687																						7.95 35.02 13.52 8 1000000015 480
										81.861 44.918 16.148 30 1000000014 300					11.42 86.26 31.27 50 1000000016 930				11.75 48.76 19.89 28 1000000010 647
62.277 84.603 17.195 22 1000000024 330				61.601 71.302 21.355 44 1000000023 331																						7.68 35.73 12.46 9 1000000015 552
										82.294 44.583 15.700 31 1000000014 317					11.80 87.15 31.21 51 1000000016 961				12.23 48.24 19.73 29 1000000010 671
60.658 84.499 16.189 23 1000000024 346				62.717 70.932 22.570 45 1000000023 348																						7.78 35.47 12.12 10 1000000015 624
										82.233 44.949 16.572 32 1000000014 333					12.48 86.73 30.93 52 1000000016 991				11.80 48.64 20.07 30 1000000010 694
60.527 85.010 18.602 24 1000000024 363				63.289 71.260 23.090 46 1000000023 366																						8.30 35.90 11.53 11 1000000015 699
										82.720 45.286 15.235 33 1000000014 353					12.17 85.45 31.15 53 1000000016 1023				12.29 49.06 21.59 31 1000000010 718
60.654 83.897 17.476 25 1000000024 383				62.722 72.200 22.202 47 1000000023 385																						7.70 35.80 11.54 12 1000000015 774
										81.280 46.396 16.928 34 1000000014 365					12.10 82.78 31.30 54 1000000016 1056				12.65 48.93 21.75 32 1000000010 742
49.071 83.510 15.227 21 1000000025 302				62.797 72.323 21.306 48 1000000023 402																						7.76 36.56 11.50 13 1000000015 850
										80.750 45.674 18.692 35 1000000014 380					12.55 83.19 31.28 55 1000000016 1089				13.26 48.78 22.13 33 1000000010 766
48.006 84.418 13.684 22 1000000025 322				63.124 72.717 19.946 49 1000000023 419																						7.59 37.06 11.49 14 1000000015 926
										81.822 44.786 19.565 36 1000000014 394					12.51 83.26 31.25 56 1000000016 1127				13.55 49.41 21.54 34 1000000010 789
48.218 86.230 13.869 25 1000000026 375				62.667 73.076 20.557 50 1000000023 437																						7.64 37.85 11.45 15 1000000015 1003
										83.184 44.892 20.619 37 1000000014 410					13.01 83.04 31.41 57 1000000016 1162				13.94 50.66 20.50 35 1000000010 812
48.916 87.830 12.006 26 1000000026 395				62.260 72.632 18.514 51 1000000023 457																						9.31 37.44 11.19 16 1000000015 1080
										83.278 44.630 19.531 38 1000000014 423					5.70 92.57 30.65 19 1000000017 218				14.47 50.29 21.79 36 1000000010 836
48.730 91.163 8.756 27 1000000026 414				61.489 73.283 18.301 52 1000000023 477																						9.23 37.41 11.38 17 1000000015 1159
										82.610 44.329 18.995 39 1000000014 441					6.36 93.02 31.16 20 1000000017 238				13.98 50.23 21.57 37 1000000010 860
49.106 92.224 8.083 28 1000000026 434				60.864 74.037 18.631 53 1000000023 499																						9.94 38.06 11.32 18 1000000015 1237
										83.623 44.922 20.940 40 1000000014 458					6.67 93.97 30.86 21 1000000017 257				14.29 51.37 21.34 38 1000000010 884
49.887 91.428 8.097 29 1000000026 453				59.856 75.219 18.016 54 1000000023 521																						10.44 39.89 11.37 19 1000000015 1318
										83.981 45.486 21.742 41 1000000014 475					7.00 94.58 30.76 22 1000000017 277				13.66 52.18 22.35 39 1000000010 908
52.254 91.148 9.046 30 1000000026 473				59.883 75.564 18.029 55 1000000023 543																						11.56 39.40 11.53 20 1000000015 1399
										84.342 45.655 21.388 42 1000000014 494					7.36 95.31 30.67 23 1000000017 297				13.62 51.89 21.89 40 1000000010 934
53.292 89.931 9.316 31 1000000026 494				59.694 74.752 18.713 56 1000000023 564																						9.86 38.79 11.38 21 1000000015 1481
										85.319 45.817 21.445 43 1000000014 511					8.26 95.23 30.93 24 1000000017 319				13.88 53.09 22.83 41 1000000010 960
56.261 85.414 12.332 25 1000000027 380				61.102 75.204 19.199 57 1000000023 587																						9.67 39.94 11.45 22 1000000015 1562
										85.481 46.107 22.054 44 1000000014 528					7.74 95.86 30.94 25 1000000017 339				14.76 53.61 22.64 42 1000000010 984
56.693 86.016 12.140 26 1000000027 400				62.318 75.973 20.542 58 1000000023 611																						9.11 39.66 11.57 23 1000000015 1640
										85.577 46.308 23.829 45 1000000014 542					7.97 95.96 30.70 26 1000000017 359				15.08 53.61 22.65 43 1000000010 1007
56.653 85.893 11.597 27 1000000027 419				61.999 75.974 19.137 59 1000000023 634																						8.50 40.16 11.66 24 1000000015 1720
										84.820 45.880 24.318 46 1000000014 557					8.08 96.51 30.66 27 1000000017 376				14.77 52.34 23.25 44 1000000010 1029
56.120 85.911 12.892 28 1000000027 438				61.279 76.688 17.412 60 1000000023 675																						8.92 40.42 11.53 25 1000000015 1797
										84.600 46.105 23.589 47 1000000014 573					8.33 97.60 30.71 28 1000000017 392				15.22 51.18 24.18 45 1000000010 1051
54.426 85.672 12.614 29 1000000027 457				62.170 76.578 18.132 61 1000000023 678																						9.28 41.14 11.51 26 1000000015 1878
										84.872 46.613 25.702 48 1000000014 588					8.26 98.21 29.81 29 1000000017 408				15.50 51.05 24.32 46 1000000010 1074
55.013 85.681 12.847 30 1000000027 477				62.601 76.163 18.598 62 1000000023 720																						8.89 42.24 11.60 27 1000000015 1956
										82.643 46.679 26.451 49 1000000014 601					7.97 97.50 25.83 30 1000000017 426				16.01 50.63 24.56 47 1000000010 1097
54.610 84.676 11.767 31 1000000027 495				62.904 75.409 18.212 63 1000000023 746																						11.29 44.15 11.29 28 1000000015 2034
										81.248 46.861 26.939 50 1000000014 622					8.58 97.34 26.21 31 1000000017 446				17.08 50.69 23.17 48 1000000010 1120
55.823 85.751 12.467 32 1000000027 512				64.724 75.904 19.463 64 1000000023 750																						11.89 44.91 11.40 29 1000000015 2113
										79.610 45.982 24.766 51 1000000014 628					8.80 96.86 27.23 32 1000000017 466				16.53 50.62 22.93 49 1000000010 1139
56.940 86.240 13.129 33 1000000027 531				64.051 75.987 19.291 65 1000000023 775																						10.67 44.18 11.90 30 1000000015 2193
										70.728 70.569 28.584 27 1000000015 245					8.88 96.97 27.83 33 1000000017 488				16.17 49.88 23.23 50 1000000010 1159
57.583 87.006 13.131 34 1000000027 548				64.973 76.785 19.060 66 1000000023 801																						10.91 45.02 11.82 31 1000000015 2270
										70.065 71.567 29.217 28 1000000015 260					8.61 97.18 27.55 34 1000000017 510				16.07 49.42 23.27 51 1000000010 1179
58.760 87.637 12.823 35 1000000027 566				67.270 77.482 18.927 67 1000000023 825																						10.57 45.79 11.94 32 1000000015 2350
										68.821 70.822 29.344 29 1000000015 275					8.64 97.53 28.18 35 1000000017 532				16.58 49.39 23.66 52 1000000010 1198
58.984 86.016 14.096 36 1000000027 584				66.417 77.179 19.616 68 1000000023 846																						10.10 44.23 12.00 33 1000000015 2428
										69.399 69.990 29.413 30 1000000015 293					7.98 97.48 27.83 36 1000000017 555				15.88 49.56 23.83 53 1000000010 1220
59.747 86.727 13.772 37 1000000027 600				66.020 77.206 18.917 69 1000000023 868																						9.44 42.90 12.45 34 1000000015 2507
										70.196 70.217 29.671 31 1000000015 311					7.82 98.11 26.80 37 1000000017 578				16.50 49.59 23.47 54 1000000010 1242
59.823 86.925 15.421 38 1000000027 620				66.760 76.995 17.110 70 1000000023 893																						9.03 44.05 11.76 35 1000000015 2587
										72.069 70.577 29.173 32 1000000015 327					7.92 98.44 26.65 38 1000000017 600				15.86 49.61 23.32 55 1000000010 1265
60.059 86.480 13.994 39 1000000027 642				64.549 76.829 15.787 71 1000000023 914																						8.86 44.72 11.80 36 1000000015 2669
										70.929 70.846 28.968 33 1000000015 343					7.29 98.73 26.18 39 1000000017 623				16.23 49.74 23.42 56 1000000010 1287
60.327 87.195 13.420 40 1000000027 655				63.025 77.442 15.351 72 1000000023 933																						8.48 44.39 11.56 37 1000000015 2746
										70.119 71.319 29.576 34 1000000015 359					-28.94 80.60 -5.26 20 1000000018 227				16.89 50.39 22.95 57 1000000010 1309
60.509 85.983 12.753 41 1000000027 676				60.535 77.657 13.825 73 1000000023 953																						8.73 43.71 11.50 38 1000000015 2824
										69.473 73.189 28.693 35 1000000015 375					-27.38 86.06 -4.96 21 1000000018 246				16.89 51.25 22.47 58 1000000010 1330
62.478 87.111 15.098 42 1000000027 697				58.254 76.597 12.944 74 1000000023 973																						9.77 43.40 11.60 39 1000000015 2903
										69.613 74.081 28.433 36 1000000015 389					-27.33 86.22 -4.92 22 1000000018 266				16.86 50.98 22.29 59 1000000010 1351
63.895 85.889 16.784 43 1000000027 719				58.642 76.958 12.382 75 1000000023 995																						9.08 42.52 11.52 40 1000000015 2984
										70.055 74.029 28.565 37 1000000015 405					-27.52 85.96 -4.90 23 1000000018 287				16.86 51.23 22.56 60 1000000010 1372
52.975 72.258 10.032 26 1000000028 396				58.243 76.404 10.621 76 1000000023 1018																						9.21 43.73 11.60 41 1000000015 3061
										76.851 76.166 29.820 38 1000000015 421					-26.86 86.96 -4.91 24 1000000018 308				18.10 52.31 22.81 61 1000000010 1393
52.744 72.171 9.886 27 1000000028 415				58.176 75.945 10.890 77 1000000023 1041																						9.03 44.54 11.77 42 1000000015 3140
										76.982 75.883 29.417 39 1000000015 438					-26.17 87.17 -4.84 25 1000000018 330				17.85 52.47 23.06 62 1000000010 1415
60.321 73.629 18.427 26 1000000029 403				58.764 77.057 15.642 78 1000000023 1063																						8.06 43.90 11.71 43 1000000015 3219
										77.302 76.588 29.433 40 1000000015 455					-25.94 87.02 -4.89 26 1000000018 348				17.55 53.32 23.36 63 1000000010 1437
60.223 73.509 18.727 27 1000000029 421				59.622 76.174 13.580 79 1000000023 1088																						7.54 43.46 11.67 44 1000000015 3297
										77.131 76.899 29.658 41 1000000015 472					-25.56 86.62 -4.92 27 1000000018 367				17.88 53.18 23.81 64 1000000010 1459
61.010 73.325 18.468 28 1000000029 441				58.609 76.639 14.483 80 1000000023 1114																						7.80 45.16 11.71 45 1000000015 3369
										75.948 76.669 29.334 42 1000000015 490					-25.03 87.70 -4.83 28 1000000018 386				18.24 54.09 23.60 65 1000000010 1481
60.185 73.810 17.599 29 1000000029 459				58.507 77.451 13.842 81 1000000023 1138																						7.88 45.61 11.82 46 1000000015 3440
										76.031 77.207 28.830 43 1000000015 507					-24.59 87.83 -4.75 29 1000000018 402				18.32 54.15 24.36 66 1000000010 1504
60.634 74.913 18.165 30 1000000029 479				58.731 77.014 14.303 82 1000000023 1161																						7.06 44.25 11.74 47 1000000015 3511
										76.066 77.410 28.610 44 1000000015 523					-23.86 87.23 -4.72 30 1000000018 419				18.62 54.46 25.07 67 1000000010 1525
37.265 84.227 8.998 28 1000000030 428				72.245 77.853 21.590 44 1000000024 334																						6.70 43.71 12.06 48 1000000015 3583
										75.177 77.217 28.597 45 1000000015 538					-24.00 87.11 -4.70 31 1000000018 438				18.63 53.86 24.38 68 1000000010 1546
38.016 84.452 9.006 29 1000000030 447				71.938 77.240 21.198 45 1000000024 352																						6.10 43.26 12.36 49 1000000015 3654
										78.256 77.353 29.207 46 1000000015 556					-23.29 87.91 -4.44 32 1000000018 460				18.52 54.23 25.11 69 1000000010 1567
37.964 84.186 9.239 30 1000000030 467				71.265 76.974 20.083 46 1000000024 369																						6.48 44.63 11.72 50 1000000015 3725
										79.699 75.983 29.252 47 1000000015 572					-24.09 87.53 -4.68 33 1000000018 480				19.52 54.68 24.79 70 1000000010 1587
36.777 84.047 8.567 31 1000000030 488				72.393 78.225 21.486 47 1000000024 387																						6.73 45.82 11.67 51 1000000015 3797
										79.742 76.469 29.515 48 1000000015 587					-23.90 86.92 -4.73 34 1000000018 501				18.84 54.81 24.54 71 1000000010 1607
37.818 82.699 8.931 32 1000000030 507				73.785 78.911 21.574 48 1000000024 406																						6.28 43.85 12.04 52 1000000015 3872
										81.223 77.519 29.754 49 1000000015 600					-23.26 87.73 -4.45 35 1000000018 525				18.55 54.14 24.92 72 1000000010 1628
37.661 82.885 7.606 33 1000000030 523				74.220 78.658 21.060 49 1000000024 425																						6.27 44.36 12.41 53 1000000015 3945
										83.111 76.380 30.008 50 1000000015 616					-22.75 87.86 -4.45 36 1000000018 547				18.03 53.31 25.45 73 1000000010 1648
37.472 82.620 6.553 34 1000000030 541				74.179 79.661 20.392 50 1000000024 444																						5.59 42.68 12.85 54 1000000015 4021
										85.037 77.207 29.789 51 1000000015 632					-23.04 87.85 -4.39 37 1000000018 570				18.70 53.62 26.05 74 1000000010 1668
38.652 80.680 6.077 35 1000000030 558				74.477 81.836 20.393 51 1000000024 463																						6.32 40.67 13.16 55 1000000015 4100
										87.266 76.339 30.100 52 1000000015 646					-23.79 88.13 -4.50 38 1000000018 592				17.95 52.58 25.46 75 1000000010 1689
38.470 80.292 5.891 36 1000000030 575				74.707 81.135 20.041 52 1000000024 486																						5.31 40.70 12.24 56 1000000015 4181
										88.339 75.781 30.169 53 1000000015 660					-21.98 88.26 -4.32 39 1000000018 614				18.05 52.85 26.23 76 1000000010 1711
37.991 81.119 6.018 37 1000000030 593				76.029 82.861 20.517 53 1000000024 507																						5.16 42.48 12.49 57 1000000015 4262
										87.851 76.013 30.161 54 1000000015 672					-22.27 88.19 -4.31 40 1000000018 639				17.97 52.43 26.40 77 1000000010 1732
38.617 80.291 6.652 38 1000000030 610				76.958 82.944 20.475 54 1000000024 528																						5.27 43.35 12.39 58 1000000015 4344
										89.155 76.388 30.287 55 1000000015 687					-21.92 89.02 -4.30 41 1000000018 664				18.16 51.37 26.62 78 1000000010 1756
38.082 81.664 7.431 39 1000000030 627				78.069 84.358 20.637 55 1000000024 552																						5.46 43.18 12.14 59 1000000015 4428
										90.392 76.114 30.405 56 1000000015 702					-20.94 88.48 -4.35 42 1000000018 690				17.46 50.47 27.10 79 1000000010 1782
37.172 83.441 8.752 40 1000000030 644				78.744 84.649 20.864 56 1000000024 573																						5.15 43.98 12.23 60 1000000015 4514
										89.327 77.821 30.214 57 1000000015 714					-21.07 88.67 -4.28 43 1000000018 716				17.80 50.61 27.87 80 1000000010 1809
37.396 83.395 9.471 41 1000000030 664				78.884 85.727 19.880 57 1000000024 597																						4.85 43.40 12.37 61 1000000015 4605
										90.084 78.427 29.957 58 1000000015 729					-20.17 87.38 -4.35 44 1000000018 743				18.53 51.73 28.28 81 1000000010 1836
37.950 84.564 9.186 42 1000000030 684				80.563 86.678 20.847 58 1000000024 620																						5.09 44.47 12.55 62 1000000015 4693
										89.127 81.550 29.240 59 1000000015 742					-21.04 88.19 -4.33 45 1000000018 770				19.48 52.82 28.87 82 1000000010 1865
38.443 84.154 7.781 43 1000000030 704				80.347 87.109 21.412 59 1000000024 642																						5.20 44.93 12.32 63 1000000015 4781
										89.067 83.721 28.902 60 1000000015 754					-19.66 87.54 -4.35 46 1000000018 798				39.47 44.55 33.48 1 1000000011 11
39.442 84.819 7.862 44 1000000030 725				81.070 88.324 20.146 60 1000000024 663																						5.46 45.70 12.35 64 1000000015 4868
										89.284 83.927 28.735 61 1000000015 767					-20.29 87.31 -4.32 47 1000000018 824				38.54 44.20 33.41 2 1000000011 26
40.572 85.428 8.530 45 1000000030 743				80.759 90.604 18.646 61 1000000024 688																						5.64 46.47 12.26 65 1000000015 4957
										88.632 83.199 28.900 62 1000000015 777					-20.57 86.52 -4.31 48 1000000018 852				39.00 45.25 33.77 3 1000000011 43
40.092 86.644 8.500 46 1000000030 759				81.571 90.905 18.082 62 1000000024 709																						5.15 46.78 12.55 66 1000000015 5047
										88.955 82.604 29.218 63 1000000015 791					-20.12 87.32 -4.38 49 1000000018 881				39.43 45.51 33.75 4 1000000011 61
39.618 88.112 7.257 47 1000000030 773				81.700 92.614 18.533 63 1000000024 735																						6.08 45.53 12.52 67 1000000015 5133
										88.439 83.949 29.208 64 1000000015 802					-16.79 84.03 -4.42 50 1000000018 911				39.96 46.47 33.86 5 1000000011 79
39.816 89.111 3.874 48 1000000030 789				82.737 92.847 18.101 64 1000000024 760																						5.91 46.24 12.86 68 1000000015 5215
										88.043 85.519 28.831 65 1000000015 814					-16.10 84.21 -4.35 51 1000000018 941				39.69 47.07 33.93 6 1000000011 98
39.860 86.874 4.133 49 1000000030 819				81.669 94.454 17.468 65 1000000024 788																						6.96 46.44 12.76 69 1000000015 5296
										87.820 84.155 29.561 66 1000000015 827					-15.37 84.74 -4.28 52 1000000018 971				40.57 47.65 33.91 7 1000000011 119
39.763 85.703 4.908 50 1000000030 831				82.604 93.935 16.524 66 1000000024 813																						6.75 43.61 13.63 70 1000000015 5378
										87.976 86.628 28.283 67 1000000015 840					-15.74 84.26 -4.29 53 1000000018 1002				40.40 47.01 33.76 8 1000000011 140
37.373 83.656 4.619 51 1000000030 833				81.393 93.491 15.715 67 1000000024 836																						6.27 42.17 14.79 71 1000000015 5464
										88.113 85.201 29.225 68 1000000015 854					-15.37 83.98 -4.35 54 1000000018 1035				40.10 46.76 33.78 9 1000000011 162
37.394 84.232 4.324 52 1000000030 848				80.172 93.935 15.436 68 1000000024 856																						6.52 43.19 14.82 72 1000000015 5545
										86.884 86.975 28.681 69 1000000015 868					-15.73 84.26 -4.32 55 1000000018 1068				40.15 47.97 33.87 10 1000000011 185
36.637 85.045 4.620 53 1000000030 864				79.846 94.985 13.536 69 1000000024 879																						6.86 43.36 15.35 73 1000000015 5624
										87.792 86.587 28.489 70 1000000015 881					-16.49 84.40 -4.38 56 1000000018 1101				40.79 49.26 34.33 11 1000000011 210
35.622 85.600 4.906 54 1000000030 890				79.065 94.859 11.380 70 1000000024 901																						5.83 42.85 16.55 74 1000000015 5701
										86.309 87.416 28.172 71 1000000015 895					-16.14 83.32 -4.39 57 1000000018 1139				42.01 50.62 34.36 12 1000000011 234
38.026 89.718 7.839 28 1000000031 429				77.721 94.595 10.345 71 1000000024 920																						5.24 42.12 17.77 75 1000000015 5774
										85.463 86.579 28.072 72 1000000015 911					21.30 96.78 26.88 21 1000000019 254				41.14 49.87 34.28 13 1000000011 257
40.657 90.837 7.237 29 1000000031 448				77.458 95.252 9.211 72 1000000024 940																						4.96 41.95 17.60 76 1000000015 5853
										83.832 85.571 28.371 73 1000000015 921					21.58 96.87 27.59 22 1000000019 274				40.43 49.31 34.18 14 1000000011 282
42.160 92.099 6.929 30 1000000031 468				77.857 94.632 9.277 73 1000000024 962																						5.39 42.95 16.58 77 1000000015 5933
										83.238 87.351 27.874 74 1000000015 933					19.28 94.75 31.62 23 1000000019 300				40.03 49.68 34.31 15 1000000011 310
42.618 92.338 8.061 31 1000000031 489				78.123 94.963 9.856 74 1000000024 983																						5.13 43.28 16.21 78 1000000015 6016
										82.711 90.500 26.394 75 1000000015 948					19.37 94.95 31.64 24 1000000019 323				41.08 51.33 34.41 16 1000000011 337
43.773 91.728 8.068 32 1000000031 508				77.983 94.402 10.238 75 1000000024 1006																						7.61 44.06 14.23 79 1000000015 6098
										82.792 90.375 26.494 76 1000000015 962					19.44 95.18 31.77 25 1000000019 342				41.44 52.37 34.88 17 1000000011 365
43.775 91.526 8.304 33 1000000031 525				78.018 92.697 8.409 76 1000000024 1030																						8.73 45.21 13.56 80 1000000015 6182
										82.279 91.646 25.163 77 1000000015 975					19.55 95.43 31.94 26 1000000019 361				46.36 51.71 34.60 1 1000000012 12
54.811 77.560 23.764 28 1000000032 436				68.118 66.307 26.648 45 1000000025 350																						9.19 43.39 11.35 81 1000000015 6265
										64.142 52.445 22.155 29 1000000016 273					19.33 95.64 31.81 27 1000000019 378				46.95 51.97 34.63 2 1000000012 27
54.089 76.689 22.337 29 1000000032 455				68.383 66.631 26.424 46 1000000025 368																						9.94 40.92 10.93 82 1000000015 6346
										64.764 52.820 22.827 30 1000000016 291					19.21 96.15 31.96 28 1000000019 395				46.14 51.33 34.53 3 1000000012 44
55.076 77.297 22.142 30 1000000032 476				68.317 66.744 26.647 47 1000000025 401																						11.63 42.40 11.15 83 1000000015 6431
										64.350 53.653 23.457 31 1000000016 308					18.99 95.78 31.84 29 1000000019 413				46.06 51.98 34.67 4 1000000012 62
55.705 77.196 22.079 31 1000000032 498				68.842 67.651 27.671 48 1000000025 403																						8.93 47.97 17.95 1 1000000016 16
										66.310 53.525 27.483 32 1000000016 324					19.27 95.22 31.68 30 1000000019 431				47.02 51.11 34.48 5 1000000012 80
56.448 78.183 20.403 32 1000000032 513				68.696 68.373 28.189 49 1000000025 421																						8.99 48.84 17.26 2 1000000016 75
										67.267 54.338 28.524 33 1000000016 341					19.97 95.13 31.79 31 1000000019 451				46.72 51.26 34.30 6 1000000012 99
56.824 78.223 20.677 33 1000000032 530				68.241 69.531 28.142 50 1000000025 440																						9.74 49.73 16.78 3 1000000016 138
										68.145 55.731 29.049 34 1000000016 356					19.43 94.80 31.47 32 1000000019 470				49.09 51.87 34.43 7 1000000012 120
57.377 79.320 19.360 34 1000000032 547				68.765 71.350 28.676 51 1000000025 475																						9.93 51.24 16.33 4 1000000016 203
										67.742 56.345 29.074 35 1000000016 372					20.09 94.82 31.87 33 1000000019 493				49.16 51.96 34.45 8 1000000012 141
58.144 78.801 18.746 35 1000000032 564				66.838 70.460 27.410 52 1000000025 480																						11.36 51.49 16.26 5 1000000016 271
										67.974 55.241 29.084 36 1000000016 387					20.18 94.67 32.03 34 1000000019 517				50.50 53.12 34.65 9 1000000012 163
58.413 77.607 17.932 36 1000000032 583				78.012 69.655 22.087 46 1000000026 375																						11.81 51.41 16.76 6 1000000016 342
										67.428 56.502 29.346 37 1000000016 402					20.77 95.03 32.07 35 1000000019 539				48.79 52.76 34.62 10 1000000012 186
58.215 77.986 19.157 37 1000000032 598				76.678 69.430 21.202 47 1000000026 391																						12.57 51.28 16.51 7 1000000016 410
										69.409 56.789 29.764 38 1000000016 417					21.18 94.72 32.10 36 1000000019 562				49.16 53.09 34.61 11 1000000012 211
58.736 77.862 20.005 38 1000000032 618				75.926 71.692 19.316 48 1000000026 407																						12.78 52.32 15.63 8 1000000016 482
										69.300 57.421 30.064 39 1000000016 435					21.94 94.55 32.14 37 1000000019 584				50.74 55.42 34.79 12 1000000012 235
58.555 78.917 19.451 39 1000000032 634				77.583 71.199 20.052 49 1000000026 427																						13.09 53.00 16.06 9 1000000016 556
										68.875 53.722 28.919 40 1000000016 452					21.45 94.44 32.17 38 1000000019 606				52.17 57.36 35.11 13 1000000012 258
57.069 79.721 18.217 40 1000000032 652				77.087 71.473 19.940 50 1000000026 445																						12.62 52.95 16.39 10 1000000016 629
										71.112 49.624 26.609 41 1000000016 470					21.72 94.80 32.23 39 1000000019 631				52.10 57.19 35.10 14 1000000012 283
58.248 78.897 18.642 41 1000000032 673				76.846 73.522 19.813 51 1000000026 464																						12.58 53.10 15.83 11 1000000016 704
										71.979 49.796 27.086 42 1000000016 488					20.75 94.62 32.21 40 1000000019 657				52.50 58.90 35.40 15 1000000012 311
58.069 79.295 17.554 42 1000000032 693				78.592 74.782 17.675 52 1000000026 488																						12.70 52.41 16.12 12 1000000016 780
										71.384 49.541 27.226 43 1000000016 505					21.23 94.79 32.21 41 1000000019 683				52.45 60.01 35.76 16 1000000012 338
58.863 79.913 18.479 43 1000000032 713				79.156 75.635 19.595 53 1000000026 508																						13.27 52.68 15.44 13 1000000016 855
										72.450 50.116 27.765 44 1000000016 522					21.15 94.14 32.12 42 1000000019 709				52.36 59.99 35.75 17 1000000012 366
58.203 79.786 18.405 44 1000000032 733				79.792 75.492 20.107 54 1000000026 530																						12.83 53.26 14.89 14 1000000016 931
										67.985 49.845 24.700 45 1000000016 535					21.41 94.26 32.13 43 1000000019 736				52.28 61.67 36.04 18 1000000012 393
59.105 80.806 18.598 45 1000000032 751				82.313 76.574 20.497 55 1000000026 556																						13.69 53.36 14.67 15 1000000016 1008
										69.251 50.121 26.504 46 1000000016 552					20.51 93.93 31.91 44 1000000019 763				52.92 62.40 36.07 19 1000000012 419
59.333 80.334 19.007 46 1000000032 766				81.878 76.564 20.544 56 1000000026 575																						14.82 52.75 14.88 16 1000000016 1086
										68.809 49.876 25.231 47 1000000016 568					22.08 93.77 32.17 45 1000000019 792				52.97 61.95 35.98 20 1000000012 447
60.092 79.366 16.964 47 1000000032 783				83.243 77.908 19.928 57 1000000026 600																						15.09 53.26 15.28 17 1000000016 1164
										69.277 49.829 25.312 48 1000000016 582					21.80 94.01 32.24 46 1000000019 818				53.52 62.83 36.15 21 1000000012 475
60.231 78.463 16.861 48 1000000032 798				84.230 77.605 19.776 58 1000000026 624																						15.15 53.42 14.96 18 1000000016 1242
										69.568 50.088 25.958 49 1000000016 608					21.47 93.82 32.24 47 1000000019 845				52.99 63.02 36.32 22 1000000012 502
49.350 73.989 15.983 29 1000000033 452				84.408 77.619 20.138 59 1000000026 646																						15.82 54.05 15.13 19 1000000016 1324
										71.704 50.155 27.957 50 1000000016 612					21.17 93.52 32.13 48 1000000019 874				52.32 63.07 36.30 23 1000000012 528
48.757 74.084 15.992 30 1000000033 471				83.906 77.241 20.010 60 1000000026 666																						16.31 53.38 15.16 20 1000000016 1404
										71.291 50.696 27.922 51 1000000016 627					21.24 94.69 32.23 49 1000000019 904				50.30 64.21 36.63 24 1000000012 552
49.751 76.005 21.560 31 1000000033 493				83.499 77.462 20.508 61 1000000026 690																						15.96 53.45 15.48 21 1000000016 1485
										73.310 49.841 28.050 52 1000000016 642					21.75 94.53 32.10 50 1000000019 934				50.27 62.72 36.29 25 1000000012 575
49.481 77.832 22.991 32 1000000033 521				85.231 77.467 19.978 62 1000000026 713																						16.43 53.75 14.88 22 1000000016 1566
										74.714 50.461 28.708 53 1000000016 656					22.65 93.78 32.09 51 1000000019 965				51.59 63.20 36.32 26 1000000012 600
50.322 78.659 24.104 33 1000000033 527				85.345 78.262 19.963 63 1000000026 738																						16.42 54.34 14.75 23 1000000016 1644
										91.177 59.675 30.084 38 1000000017 427					22.42 94.24 32.37 52 1000000019 994				54.19 55.84 34.74 1 1000000013 13
50.565 79.011 23.143 34 1000000033 545				85.793 78.186 20.022 64 1000000026 762																						16.72 54.51 15.05 24 1000000016 1722
										90.905 57.474 29.577 39 1000000017 447					22.85 94.16 32.28 53 1000000019 1027				54.96 57.18 34.83 2 1000000013 28
50.790 78.933 23.905 35 1000000033 562				85.500 76.443 22.336 65 1000000026 790																						16.79 55.73 15.25 25 1000000016 1800
										91.215 55.328 28.843 40 1000000017 462					22.58 94.30 32.40 54 1000000019 1060				54.57 57.12 34.77 3 1000000013 45
52.121 78.697 24.337 36 1000000033 580				86.391 76.810 23.405 66 1000000026 816																						16.55 56.46 14.14 26 1000000016 1880
										91.292 55.553 28.840 41 1000000017 479					22.55 93.67 32.20 55 1000000019 1093				53.68 57.31 34.99 4 1000000013 63
54.496 80.043 24.338 37 1000000033 597				86.660 76.159 24.984 67 1000000026 839																						16.16 55.79 12.89 27 1000000016 1957
										91.153 55.565 28.806 42 1000000017 496					22.52 94.18 32.11 56 1000000019 1130				54.32 57.79 35.14 5 1000000013 81
56.492 79.416 23.601 38 1000000033 616				86.601 76.062 23.680 68 1000000026 858																						16.38 56.15 12.29 28 1000000016 2035
										90.708 54.210 28.727 43 1000000017 513					22.52 94.39 32.20 57 1000000019 1167				54.48 59.66 35.29 6 1000000013 100
58.359 79.538 24.185 39 1000000033 635				86.926 76.359 24.907 69 1000000026 884																						16.19 56.74 11.96 29 1000000016 2114
										91.860 55.199 28.900 44 1000000017 529					22.01 94.52 32.13 58 1000000019 1201				54.03 60.57 35.62 7 1000000013 121
58.656 79.919 24.875 40 1000000033 654				87.783 75.768 25.339 70 1000000026 908																						15.44 57.36 12.08 30 1000000016 2194
										91.461 54.853 28.670 45 1000000017 544					22.30 94.82 32.22 59 1000000019 1234				53.49 61.86 35.85 8 1000000013 142
60.411 79.146 25.032 41 1000000033 675				85.789 75.803 25.306 71 1000000026 924																						14.82 58.42 12.32 31 1000000016 2271
										91.376 54.178 28.383 46 1000000017 561					22.43 95.29 32.23 60 1000000019 1270				53.31 62.78 36.02 9 1000000013 164
60.738 80.301 24.883 42 1000000033 694				71.230 63.847 26.269 48 1000000027 405																						14.74 58.38 11.88 32 1000000016 2349
										91.503 53.898 28.386 47 1000000017 576					22.79 95.25 32.08 61 1000000019 1306				53.01 63.07 36.13 10 1000000013 187
62.349 79.509 23.885 43 1000000033 717				72.622 63.702 26.961 49 1000000027 424																						15.48 59.14 12.40 33 1000000016 2429
										91.411 54.687 28.957 48 1000000017 590					23.29 96.45 32.11 62 1000000019 1344				53.95 63.55 36.28 11 1000000013 212
63.044 79.697 24.277 44 1000000033 738				72.608 64.228 27.507 50 1000000027 443																						15.00 59.61 12.38 34 1000000016 2508
										91.694 54.396 28.701 49 1000000017 604					24.51 96.93 32.10 63 1000000019 1385				54.40 64.43 36.27 12 1000000013 236
62.750 79.679 24.720 45 1000000033 754				72.393 65.592 28.104 51 1000000027 462																						15.73 59.12 12.24 35 1000000016 2588
										92.125 54.906 28.485 50 1000000017 618					25.32 97.55 32.26 64 1000000019 1429				54.47 63.74 36.11 13 1000000013 259
61.427 73.616 22.419 46 1000000033 768				72.966 66.277 28.489 52 1000000027 485																						13.92 59.38 12.55 36 1000000016 2670
										92.122 54.323 27.927 51 1000000017 634					25.46 97.87 32.46 65 1000000019 1471				54.22 63.73 36.20 14 1000000013 284
63.055 73.361 21.052 47 1000000033 784				73.529 66.146 28.729 53 1000000027 506																						14.87 60.62 12.68 37 1000000016 2747
										93.037 55.071 28.231 52 1000000017 648					26.00 97.87 32.45 66 1000000019 1514				54.17 63.73 36.24 15 1000000013 312
60.577 74.042 23.927 48 1000000033 799				74.118 67.706 29.424 54 1000000027 527																						15.77 61.49 12.42 38 1000000016 2841
										92.592 54.345 28.205 53 1000000017 665					25.68 97.39 32.25 67 1000000019 1555				53.38 63.70 36.43 16 1000000013 339
62.836 73.290 21.580 49 1000000033 815				62.679 77.287 13.098 49 1000000028 418																						16.28 60.17 13.68 39 1000000016 2905
										91.232 52.631 27.769 54 1000000017 674					25.21 97.78 32.14 68 1000000019 1598				54.20 64.28 36.44 17 1000000013 367
60.678 74.859 21.943 50 1000000033 827				62.691 78.606 13.510 50 1000000028 438																						15.94 59.51 14.96 40 1000000016 2986
										90.521 53.681 28.377 55 1000000017 688					25.42 97.72 32.21 69 1000000019 1643				53.76 64.17 36.58 18 1000000013 394
60.178 74.321 24.515 51 1000000033 842				62.663 78.098 12.603 51 1000000028 458																						16.50 59.10 14.86 41 1000000016 3064
										89.714 52.669 28.030 56 1000000017 700					24.42 97.67 32.07 70 1000000019 1688				15.46 64.40 6.24 2 1000000014 21
33.288 96.439 2.962 30 1000000034 466				63.727 78.421 12.974 52 1000000028 478																						16.19 60.32 14.90 42 1000000016 3142
										90.281 53.280 27.983 57 1000000017 715					23.28 98.35 32.07 71 1000000019 1734				15.50 65.00 6.27 3 1000000014 38
33.258 96.225 2.960 31 1000000034 487				64.479 78.370 13.221 53 1000000028 500																						16.68 60.25 14.83 43 1000000016 3222
										90.011 53.713 28.331 58 1000000017 728					21.59 98.82 32.22 72 1000000019 1785				16.15 64.85 6.30 4 1000000014 55
62.507 84.687 17.910 30 1000000035 481				64.094 78.643 13.615 54 1000000028 522																						52.96 71.66 7.62 1 1000000017 17
										89.447 53.032 28.053 59 1000000017 741					21.97 99.29 32.16 73 1000000019 1835				16.54 65.13 6.35 5 1000000014 73
62.088 84.393 17.370 31 1000000035 501				65.111 80.711 12.238 55 1000000028 545																						52.80 71.73 7.65 2 1000000017 76
										87.928 52.040 28.011 60 1000000017 753					22.89 96.52 32.47 74 1000000019 1883				16.84 64.85 6.20 6 1000000014 91
57.001 77.107 26.982 31 1000000036 499				65.146 81.295 12.207 56 1000000028 566																						53.41 71.19 7.64 3 1000000017 139
										88.951 52.169 27.814 61 1000000017 766					24.21 91.78 32.20 75 1000000019 1931				16.87 65.44 6.28 7 1000000014 110
57.168 77.064 26.737 32 1000000036 514				65.255 80.929 10.529 57 1000000028 589																						54.33 71.29 7.59 4 1000000017 206
										89.161 53.068 28.142 62 1000000017 778					24.07 90.98 32.10 76 1000000019 1979				16.51 65.72 6.36 8 1000000014 131
58.183 77.284 27.321 33 1000000036 532				65.498 81.594 10.636 58 1000000028 612																						54.25 71.33 7.57 5 1000000017 274
										89.020 53.403 28.265 63 1000000017 790					23.81 90.49 32.17 77 1000000019 2027				16.55 67.47 6.72 9 1000000014 154
58.534 77.833 26.184 34 1000000036 549				64.985 83.691 7.208 59 1000000028 637																						54.80 70.39 7.60 6 1000000017 343
										89.020 53.280 28.406 64 1000000017 803					23.52 90.30 32.03 78 1000000019 2069				16.72 67.17 6.66 10 1000000014 177
58.536 77.669 26.831 35 1000000036 565				65.807 88.413 5.949 60 1000000028 657																						55.66 70.48 7.60 7 1000000017 412
										89.467 53.621 28.440 65 1000000017 815					22.56 92.27 32.12 79 1000000019 2121				15.89 68.14 6.92 11 1000000014 200
58.547 76.334 25.524 36 1000000036 582				65.800 88.190 5.329 61 1000000028 679																						57.02 70.09 7.38 8 1000000017 485
										90.310 53.929 28.566 66 1000000017 828					22.41 92.55 32.11 80 1000000019 2168				58.20 51.36 0.33 3 1000000015 33
59.869 76.590 25.275 37 1000000036 601				66.411 88.862 5.407 62 1000000028 702																						57.68 69.19 7.04 9 1000000017 534
										89.282 54.215 29.184 67 1000000017 841					23.31 92.12 32.12 81 1000000019 2213				60.79 50.83 0.07 4 1000000015 51
60.030 76.635 25.377 38 1000000036 619				67.483 90.332 7.156 63 1000000028 727																						56.70 69.73 7.39 10 1000000017 631
										89.773 55.171 29.213 68 1000000017 855					22.67 92.56 32.27 82 1000000019 2258				60.70 50.82 0.07 5 1000000015 68
61.195 76.153 25.385 39 1000000036 636				68.118 66.447 22.832 49 1000000029 420																						56.77 69.37 7.41 11 1000000017 707
										89.554 54.077 28.739 69 1000000017 869					21.47 93.61 32.22 83 1000000019 2300				59.91 50.33 0.06 6 1000000015 86
62.178 75.092 24.005 40 1000000036 656				67.198 64.856 19.596 50 1000000029 439																						56.55 68.32 7.36 12 1000000017 784
										90.007 54.955 29.256 70 1000000017 882					20.53 94.71 32.29 84 1000000019 2345				59.84 50.45 0.07 7 1000000015 105
60.864 74.633 23.830 41 1000000036 674				67.392 65.065 22.250 51 1000000029 459																						57.30 68.78 7.09 13 1000000017 832
										90.151 55.132 29.172 71 1000000017 896					21.61 94.59 32.36 85 1000000019 2384				61.33 51.83 0.23 8 1000000015 126
61.453 76.867 21.637 42 1000000036 695				67.136 65.172 22.253 52 1000000029 479																						57.37 68.22 7.03 14 1000000017 907
										90.600 55.083 29.131 72 1000000017 909					22.78 94.55 32.34 86 1000000019 2424				61.41 50.85 0.05 9 1000000015 146
61.582 74.340 23.002 43 1000000036 716				67.019 65.186 17.308 53 1000000029 501																						56.67 68.89 7.16 15 1000000017 983
										91.226 55.920 29.342 73 1000000017 923					21.62 94.45 32.34 87 1000000019 2462				61.97 52.25 0.22 10 1000000015 170
62.109 74.624 22.795 44 1000000036 736				66.762 64.953 16.206 54 1000000029 523																						57.75 69.12 7.00 16 1000000017 1061
										91.563 56.996 29.586 74 1000000017 936					21.73 94.28 32.30 88 1000000019 2502				61.10 50.89 0.06 11 1000000015 194
63.492 73.659 23.505 45 1000000036 755				66.258 66.195 17.057 55 1000000029 546																						57.22 68.27 7.02 17 1000000017 1137
										91.178 56.895 29.808 75 1000000017 951					20.96 94.73 32.18 89 1000000019 2541				22.97 75.64 8.03 3 1000000016 40
67.676 72.878 19.847 46 1000000036 771				72.337 60.976 19.005 49 1000000030 423																						57.85 68.66 6.95 18 1000000017 1216
										90.580 56.639 29.819 76 1000000017 965					21.18 95.24 32.08 90 1000000019 2577				22.06 75.09 8.10 4 1000000016 57
69.996 73.183 19.468 47 1000000036 787				71.872 61.362 19.395 50 1000000030 442																						57.45 68.26 7.00 19 1000000017 1296
										90.420 56.034 29.926 77 1000000017 979					21.03 95.82 32.08 91 1000000019 2615				22.47 74.87 8.06 5 1000000016 75
68.180 73.230 19.174 48 1000000036 804				72.195 61.335 19.252 51 1000000030 461																						57.40 68.33 7.01 20 1000000017 1377
										88.765 54.684 29.613 78 1000000017 991					21.43 95.09 32.09 92 1000000019 2651				22.74 74.89 7.91 6 1000000016 93
64.798 77.707 18.529 49 1000000036 816				72.115 61.675 19.123 52 1000000030 483																						57.51 67.27 6.89 21 1000000017 1457
										89.587 55.357 29.784 79 1000000017 1004					21.94 95.14 32.08 93 1000000019 2684				23.57 75.43 7.88 7 1000000016 113
62.232 78.028 16.593 50 1000000036 832				71.918 62.119 19.928 53 1000000030 504																						58.12 67.80 6.84 22 1000000017 1539
										89.566 56.172 29.879 80 1000000017 1018					21.60 96.82 32.23 94 1000000019 2717				23.05 75.57 7.83 8 1000000016 135
61.226 77.684 19.167 51 1000000036 843				71.784 61.864 22.288 54 1000000030 542																						58.72 68.26 6.87 23 1000000017 1620
										61.523 72.760 26.607 39 1000000018 432					22.70 97.36 32.22 95 1000000019 2749				22.82 76.09 8.06 9 1000000016 156
62.024 78.992 20.463 52 1000000036 858				71.245 62.853 20.777 55 1000000030 549																						58.68 67.24 6.83 24 1000000017 1698
										61.454 72.891 26.420 40 1000000018 450					23.80 97.25 32.23 96 1000000019 2780				23.56 76.22 8.13 10 1000000016 179
62.233 78.584 20.481 53 1000000036 872				72.075 62.793 24.049 56 1000000030 568																						58.54 67.94 6.91 25 1000000017 1775
										60.759 73.936 26.658 41 1000000018 467					24.53 97.22 29.26 97 1000000019 2805				23.66 76.93 8.25 11 1000000016 202
48.816 79.947 15.244 32 1000000037 510				72.385 62.769 23.993 57 1000000030 591																						59.48 68.52 6.87 26 1000000017 1854
										60.058 73.910 26.723 42 1000000018 485					25.88 97.26 25.95 98 1000000019 2830				24.40 76.08 7.95 12 1000000016 225
49.894 79.346 14.873 33 1000000037 528				73.137 63.004 24.308 58 1000000030 614																						44.58 67.35 8.33 1 1000000018 18
										58.991 73.819 26.049 43 1000000018 501					25.69 97.90 25.22 99 1000000019 2859				23.85 76.35 8.16 13 1000000016 249
49.777 78.887 13.605 34 1000000037 544				73.614 63.445 24.193 59 1000000030 638																						44.74 67.23 8.29 2 1000000018 77
										59.257 73.876 26.334 44 1000000018 517					25.65 98.84 25.68 100 1000000019 2891				24.06 76.45 8.13 14 1000000016 273
48.463 77.154 10.819 35 1000000037 573				74.695 63.476 24.062 60 1000000030 660																						45.45 67.32 8.11 3 1000000018 141
										59.651 74.254 26.484 45 1000000018 532					3.20 78.42 30.21 23 1000000020 294				22.44 77.67 8.38 15 1000000016 301
45.895 76.687 8.909 36 1000000037 577				73.930 62.938 25.114 61 1000000030 683																						45.86 68.01 8.10 4 1000000018 208
										61.026 74.448 27.284 46 1000000018 551					3.22 78.61 30.24 24 1000000020 315				42.37 60.78 3.54 4 1000000017 50
45.366 77.182 9.205 37 1000000037 595				74.610 63.186 26.308 62 1000000030 705																						46.96 68.32 8.07 5 1000000018 276
										61.431 74.824 26.945 47 1000000018 567					2.42 80.26 30.34 25 1000000020 337				42.03 62.80 4.01 5 1000000017 69
46.690 77.386 9.090 38 1000000037 613				86.239 93.244 15.300 50 1000000031 451																						47.48 68.33 8.06 6 1000000018 345
										61.121 75.037 26.462 48 1000000018 580					2.04 81.05 30.32 26 1000000020 356				41.18 62.88 4.20 6 1000000017 88
47.434 77.253 9.634 39 1000000037 629				85.766 93.974 13.764 51 1000000031 469																						48.46 67.19 8.05 7 1000000018 414
										61.586 74.708 27.281 49 1000000018 596					2.34 80.66 30.29 27 1000000020 373				41.44 63.01 4.31 7 1000000017 106
46.146 77.947 9.819 40 1000000037 647				86.186 94.111 12.267 52 1000000031 493																						49.34 66.50 7.87 8 1000000018 484
										62.916 74.253 27.511 50 1000000018 611					2.93 80.56 30.29 28 1000000020 390				40.31 64.72 4.46 8 1000000017 128
47.604 78.444 9.914 41 1000000037 668				87.311 93.789 12.552 53 1000000031 515																						48.91 66.43 8.04 9 1000000018 558
										63.603 74.500 27.845 51 1000000018 625					2.38 80.26 30.36 29 1000000020 409				41.57 66.21 4.62 9 1000000017 152
50.068 80.331 10.313 42 1000000037 690				87.186 93.996 11.678 54 1000000031 537																						49.85 64.91 7.61 10 1000000018 630
										63.746 74.376 27.770 52 1000000018 640					3.82 78.83 30.36 30 1000000020 427				42.66 64.33 4.31 10 1000000017 172
49.824 80.799 11.286 43 1000000037 710				86.402 93.453 10.932 55 1000000031 560																						49.64 64.79 7.70 11 1000000018 706
										64.675 73.934 27.933 53 1000000018 654					3.65 79.59 30.39 31 1000000020 447				42.92 62.18 3.87 11 1000000017 193
62.792 75.741 17.434 32 1000000038 516				85.795 93.326 11.383 56 1000000031 579																						49.51 64.29 7.67 12 1000000018 783
										65.027 73.623 26.858 54 1000000018 668					5.17 78.88 30.59 32 1000000020 467				44.02 62.22 3.86 12 1000000017 219
63.215 75.934 16.576 33 1000000038 534				85.489 93.442 11.364 57 1000000031 603																						49.14 63.51 7.71 13 1000000018 859
										64.779 73.450 26.786 55 1000000018 681					5.18 78.70 30.59 33 1000000020 489				44.51 62.95 3.78 13 1000000017 242
62.448 76.849 15.538 34 1000000038 551				66.780 72.750 17.431 52 1000000032 481																						49.11 63.19 7.71 14 1000000018 937
										65.685 73.165 26.617 56 1000000018 695					5.95 78.66 30.77 34 1000000020 512				44.40 63.36 3.86 14 1000000017 266
63.375 75.963 15.354 35 1000000038 568				69.830 72.646 17.608 53 1000000032 503																						49.49 63.70 7.60 15 1000000018 1013
										68.815 73.893 24.074 57 1000000018 709					11.92 87.51 31.22 24 1000000021 320				45.32 63.68 4.00 15 1000000017 292
64.339 76.013 14.482 36 1000000038 586				70.109 72.711 17.422 54 1000000032 525																						49.81 64.20 7.50 16 1000000018 1091
										69.914 74.866 25.491 58 1000000018 723					10.87 89.39 31.31 25 1000000021 340				46.74 63.33 3.66 16 1000000017 318
64.190 76.512 14.420 37 1000000038 602				69.807 72.960 17.176 55 1000000032 548																						50.24 64.77 7.48 17 1000000018 1169
										71.017 74.696 27.258 59 1000000018 736					11.51 90.42 31.01 26 1000000021 358				45.67 63.25 3.79 17 1000000017 345
63.996 76.782 14.541 38 1000000038 621				70.410 74.254 16.553 56 1000000032 567																						51.05 65.42 7.44 18 1000000018 1248
										71.323 75.619 27.899 60 1000000018 748					11.73 90.91 30.92 27 1000000021 375				45.64 63.07 3.74 18 1000000017 373
63.975 77.417 13.513 39 1000000038 637				70.035 74.183 15.928 57 1000000032 590																						50.79 65.29 7.47 19 1000000018 1328
										71.083 75.222 27.265 61 1000000018 760					14.45 91.30 31.54 28 1000000021 393				45.70 62.47 3.67 19 1000000017 401
63.413 78.630 13.022 40 1000000038 657				68.469 75.013 13.982 58 1000000032 613																						51.17 65.18 7.52 20 1000000018 1410
										71.477 75.963 25.586 62 1000000018 772					14.19 90.97 31.48 29 1000000021 411				45.55 63.04 3.71 20 1000000017 426
63.634 78.249 13.321 41 1000000038 677				69.195 73.275 28.675 52 1000000033 482																						50.92 64.31 7.59 21 1000000018 1491
										71.547 77.467 25.968 63 1000000018 785					13.70 90.83 31.26 30 1000000021 429				45.24 63.54 3.76 21 1000000017 453
62.549 77.560 13.199 42 1000000038 696				68.914 72.211 28.366 53 1000000033 502																						51.94 64.28 7.58 22 1000000018 1572
										70.396 77.593 27.046 64 1000000018 796					13.68 90.24 31.20 31 1000000021 449				45.59 64.70 4.02 22 1000000017 486
62.577 75.543 13.729 43 1000000038 718				68.947 72.149 27.055 54 1000000033 524																						49.66 63.77 7.67 23 1000000018 1647
										70.641 78.598 27.753 65 1000000018 808					15.10 89.36 31.53 32 1000000021 469				7.05 77.47 9.38 6 1000000018 94
62.196 75.459 13.541 44 1000000038 737				69.000 72.571 26.919 55 1000000033 547																						48.94 63.98 7.86 24 1000000018 1725
										70.831 77.819 25.858 66 1000000018 820					14.90 89.16 31.53 33 1000000021 491				10.71 74.82 8.61 7 1000000018 114
62.293 73.865 14.840 45 1000000038 753				69.400 72.086 25.845 56 1000000033 585																						49.40 64.37 7.75 25 1000000018 1803
										73.418 79.260 24.057 67 1000000018 834					16.08 88.78 31.74 34 1000000021 515				11.56 73.01 8.25 8 1000000018 134
61.657 74.964 14.488 46 1000000038 769				72.401 74.057 26.764 57 1000000033 592																						49.83 64.66 7.64 26 1000000018 1883
										73.778 82.555 25.967 68 1000000018 848					15.75 88.76 31.78 35 1000000021 537				11.35 73.42 8.33 9 1000000018 157
63.552 73.323 12.760 47 1000000038 785				72.900 74.515 27.412 58 1000000033 615																						50.38 64.71 7.61 27 1000000018 1962
										74.344 81.992 25.954 69 1000000018 862					15.91 88.26 31.80 36 1000000021 560				12.26 73.51 8.26 10 1000000018 178
61.081 73.060 11.795 48 1000000038 800				73.471 76.190 27.112 59 1000000033 639																						49.75 64.04 7.55 28 1000000018 2040
										74.764 84.003 26.513 70 1000000018 876					-20.89 79.19 4.48 29 1000000022 405				12.73 75.07 8.53 11 1000000018 204
40.368 89.020 9.701 33 1000000039 524				74.403 76.582 25.516 60 1000000033 659																						49.16 63.11 7.70 29 1000000018 2118
										74.408 85.314 23.758 71 1000000018 889					-20.08 79.17 4.24 30 1000000022 423				12.91 75.13 8.46 12 1000000018 227
40.446 89.407 9.827 34 1000000039 542				75.545 79.023 27.726 61 1000000033 685																						49.27 63.05 7.60 30 1000000018 2198
										74.482 85.621 25.399 72 1000000018 903					-21.63 82.70 3.72 31 1000000022 442				12.63 75.06 8.49 13 1000000018 250
42.481 90.158 7.051 35 1000000039 560				77.897 80.960 26.796 62 1000000033 708																						49.94 63.97 7.62 31 1000000018 2276
										74.868 86.880 23.618 73 1000000018 917					-22.03 80.78 3.68 32 1000000022 462				13.56 73.66 8.15 14 1000000018 272
46.845 87.492 8.933 33 1000000040 526				77.871 81.428 27.489 63 1000000033 733																						50.13 64.56 7.63 32 1000000018 2356
										74.846 86.622 24.241 74 1000000018 930					-21.70 80.09 4.25 33 1000000022 482				14.25 73.34 8.09 15 1000000018 299
47.062 87.609 9.284 34 1000000040 543				78.750 81.306 26.923 64 1000000033 757																						50.10 65.10 7.66 33 1000000018 2433
										75.284 87.691 23.927 75 1000000018 945					-22.75 80.02 5.48 34 1000000022 503				14.80 74.58 8.22 16 1000000018 327
49.331 87.070 8.809 35 1000000040 561				78.279 81.240 26.139 65 1000000033 785																						50.45 64.51 7.64 34 1000000018 2513
										76.171 88.680 24.217 76 1000000018 960					-23.19 79.22 5.71 35 1000000022 526				14.18 75.21 8.50 17 1000000018 355
50.149 87.368 9.108 36 1000000040 579				77.983 82.250 26.003 66 1000000033 810																						50.42 65.13 7.62 35 1000000018 2593
										75.873 90.134 22.644 77 1000000018 972					-24.11 79.27 4.60 36 1000000022 548				14.18 74.23 8.23 18 1000000018 383
50.459 86.219 8.358 37 1000000040 596				78.628 82.711 26.123 67 1000000033 834																						50.85 66.31 7.56 36 1000000018 2675
										77.038 90.744 23.204 78 1000000018 987					-24.38 78.93 2.83 37 1000000022 571				14.63 74.27 8.24 19 1000000018 409
50.426 86.689 8.282 38 1000000040 614				80.290 84.042 25.108 68 1000000033 855																						51.87 66.48 7.54 37 1000000018 2750
										77.642 90.868 23.527 79 1000000018 1000					-25.26 79.15 3.62 38 1000000022 593				14.99 74.23 8.22 20 1000000018 437
50.985 86.493 8.453 39 1000000040 631				80.517 84.749 25.216 69 1000000033 880																						51.18 66.58 7.69 38 1000000018 2827
										78.472 91.981 22.984 80 1000000018 1014					-25.55 79.16 3.10 39 1000000022 615				15.86 74.63 8.20 21 1000000018 465
50.371 87.962 7.331 40 1000000040 650				80.687 83.756 24.083 70 1000000033 904																						52.15 67.00 7.52 39 1000000018 2909
										79.362 93.173 19.885 81 1000000018 1028					-26.02 78.90 3.13 40 1000000022 640				15.93 74.89 8.24 22 1000000018 492
49.375 89.122 7.089 41 1000000040 669				79.733 84.591 23.530 71 1000000033 921																						52.82 67.68 7.63 40 1000000018 2989
										79.443 93.457 18.977 82 1000000018 1041					-25.93 78.73 3.08 41 1000000022 665				16.01 74.84 8.20 23 1000000018 517
49.535 89.955 6.594 42 1000000040 689				79.740 85.377 21.460 72 1000000033 942																						53.11 68.33 7.60 41 1000000018 3068
										59.761 56.426 24.033 40 1000000019 449					-25.00 80.29 2.39 42 1000000022 691				16.78 75.78 8.38 24 1000000018 543
48.989 91.109 5.905 43 1000000040 709				79.274 83.893 21.912 73 1000000033 963																						53.20 67.29 7.65 42 1000000018 3145
										59.663 56.582 24.004 41 1000000019 466					-22.75 79.88 0.87 43 1000000022 717				16.58 75.10 8.21 25 1000000018 568
49.677 90.259 7.815 44 1000000040 730				81.174 84.049 21.271 74 1000000033 985																						53.27 66.88 7.61 43 1000000018 3225
										59.429 57.210 23.735 42 1000000019 484					-23.23 79.55 1.64 44 1000000022 744				16.57 75.68 8.37 26 1000000018 594
50.822 90.031 8.618 45 1000000040 748				81.670 86.547 19.192 75 1000000033 1007																						56.75 65.81 6.80 44 1000000018 3273
										60.155 55.896 24.444 43 1000000019 502					-22.24 78.76 3.63 45 1000000022 773				16.22 75.23 8.40 27 1000000018 618
51.024 92.572 6.672 46 1000000040 764				83.138 86.378 20.116 76 1000000033 1033																						58.07 65.83 6.76 45 1000000018 3345
										60.701 55.911 24.491 44 1000000019 518					-20.70 78.59 4.43 46 1000000022 801				16.14 75.95 8.54 28 1000000018 642
51.733 92.739 7.378 47 1000000040 780				83.368 87.033 19.797 77 1000000033 1053																						56.96 66.00 6.82 46 1000000018 3418
										60.040 57.446 24.739 45 1000000019 533					-20.07 78.62 5.48 47 1000000022 827				16.40 75.07 8.20 29 1000000018 665
51.113 88.472 8.147 48 1000000040 796				81.438 85.295 19.933 78 1000000033 1075																						39.22 65.42 8.78 1 1000000019 19
										60.252 57.098 24.882 46 1000000019 550					-18.45 78.49 6.68 48 1000000022 855				16.38 75.89 8.51 30 1000000018 689
52.633 88.817 7.633 49 1000000040 811				83.283 86.575 20.095 79 1000000033 1102																						39.40 64.77 8.81 2 1000000019 79
										60.661 57.292 23.244 47 1000000019 566					-18.68 78.63 5.87 49 1000000022 884				16.95 75.10 8.19 31 1000000018 713
54.342 86.753 9.736 50 1000000040 826				85.601 88.322 19.389 80 1000000033 1128																						41.96 64.58 8.55 3 1000000019 140
										61.326 57.066 23.656 48 1000000019 581					-17.84 78.46 6.56 50 1000000022 915				17.33 76.27 8.65 32 1000000018 737
53.924 85.312 9.832 51 1000000040 840				88.078 91.638 19.340 81 1000000033 1154																						42.97 64.70 8.35 4 1000000019 207
										60.871 56.571 23.159 49 1000000019 595					-17.75 77.44 7.98 51 1000000022 946				17.58 76.61 8.59 33 1000000018 761
55.568 84.636 10.463 52 1000000040 856				86.288 79.059 24.184 53 1000000034 513																						43.87 64.61 8.29 5 1000000019 275
										61.320 56.297 24.012 50 1000000019 610					-36.33 77.23 -5.79 30 1000000023 415				18.13 76.66 8.53 34 1000000018 784
39.671 89.572 10.581 35 1000000041 559				79.324 76.110 27.977 54 1000000034 531																						44.35 65.84 8.20 6 1000000019 344
										62.481 57.011 26.075 51 1000000019 624					-35.60 78.00 -5.74 31 1000000023 433				17.56 77.34 8.90 35 1000000018 807
40.774 88.724 8.392 36 1000000041 576				76.904 72.194 29.908 55 1000000034 551																						44.65 66.35 8.17 7 1000000019 413
										63.562 56.031 25.987 52 1000000019 639					-36.14 76.63 -5.83 32 1000000023 454				17.89 77.90 9.12 36 1000000018 833
41.900 88.960 7.148 37 1000000041 594				76.465 72.534 29.457 56 1000000034 571																						44.59 65.81 8.20 8 1000000019 486
										62.169 57.120 24.004 53 1000000019 653					-36.52 76.52 -5.86 33 1000000023 475				18.88 77.13 8.63 37 1000000018 855
42.525 89.952 5.159 38 1000000041 611				78.485 72.970 29.167 57 1000000034 595																						44.34 64.90 8.17 9 1000000019 557
										62.239 57.330 24.589 54 1000000019 667					-35.99 75.68 -5.82 34 1000000023 496				19.23 78.95 9.18 38 1000000018 881
41.557 90.572 3.712 39 1000000041 628				79.891 72.987 29.407 58 1000000034 618																						44.15 63.80 8.17 10 1000000019 632
										62.672 58.339 26.787 55 1000000019 680					-36.04 76.42 -5.89 35 1000000023 521				20.14 78.47 8.86 39 1000000018 903
41.438 90.239 4.105 40 1000000041 645				85.306 74.875 27.784 59 1000000034 653																						44.16 63.22 8.19 11 1000000019 708
										63.868 58.378 27.521 56 1000000019 693					-36.81 75.87 -5.95 36 1000000023 543				19.13 79.50 9.29 40 1000000018 931
41.742 90.122 4.775 41 1000000041 665				90.229 78.415 28.749 60 1000000034 671																						44.12 63.03 8.22 12 1000000019 785
										63.761 59.026 27.031 57 1000000019 707					-37.30 75.20 -5.90 37 1000000023 566				18.93 79.33 9.13 41 1000000018 957
43.066 91.726 3.260 42 1000000041 685				92.447 79.169 29.192 61 1000000034 695																						44.07 62.21 8.25 13 1000000019 860
										62.123 60.554 26.611 58 1000000019 721					-37.04 76.12 -5.91 38 1000000023 587				18.23 79.61 9.21 42 1000000018 981
42.463 92.845 4.257 43 1000000041 705				91.051 79.985 28.881 62 1000000034 715																						43.79 62.08 8.18 14 1000000019 939
										63.563 60.961 26.246 59 1000000019 735					-36.18 76.40 -5.93 39 1000000023 608				18.33 79.50 9.30 43 1000000018 1003
44.121 92.685 4.592 44 1000000041 726				90.677 81.292 28.111 63 1000000034 741																						44.35 62.25 8.27 15 1000000019 1015
										64.923 58.273 27.647 60 1000000019 747					-36.84 75.73 -5.90 40 1000000023 633				17.21 80.10 9.82 44 1000000018 1027
44.428 93.230 3.633 45 1000000041 744				90.362 81.500 26.750 64 1000000034 765																						45.45 62.39 8.20 16 1000000019 1093
										63.307 60.889 24.794 61 1000000019 759					-35.77 76.43 -5.93 41 1000000023 659				17.79 80.24 9.60 45 1000000018 1049
49.861 77.465 13.679 36 1000000042 578				89.708 84.518 27.423 65 1000000034 792																						45.88 63.03 8.13 17 1000000019 1171
										62.029 60.566 26.477 62 1000000019 770					-36.10 75.80 -5.91 42 1000000023 685				18.11 80.05 9.53 46 1000000018 1072
50.673 76.219 13.175 37 1000000042 609				90.202 83.441 26.260 66 1000000034 817																						47.00 63.64 8.18 18 1000000019 1251
										61.481 60.793 26.483 63 1000000019 782					-36.33 74.94 -5.87 43 1000000023 711				18.79 80.19 9.42 47 1000000018 1095
50.631 77.697 13.557 38 1000000042 615				92.165 83.480 26.064 67 1000000034 841																						47.21 63.86 8.19 19 1000000019 1331
										61.276 59.781 26.472 64 1000000019 793					-35.67 75.43 -5.93 44 1000000023 738				19.25 80.62 9.47 48 1000000018 1118
51.541 77.241 11.300 39 1000000042 632				92.963 83.590 27.031 68 1000000034 861																						47.71 63.59 8.15 20 1000000019 1412
										61.022 60.427 26.746 65 1000000019 805					-34.81 76.09 -5.88 45 1000000023 765				19.10 80.65 9.44 49 1000000018 1137
51.219 80.028 14.412 40 1000000042 651				93.932 83.776 26.633 69 1000000034 887																						47.77 63.12 7.89 21 1000000019 1490
										60.384 57.822 25.731 66 1000000019 817					-34.63 76.33 -5.88 46 1000000023 794				18.94 81.53 9.76 50 1000000018 1157
52.758 79.775 17.117 41 1000000042 671				94.326 83.878 26.259 70 1000000034 911																						49.28 63.06 7.54 22 1000000019 1571
										61.121 57.682 26.378 67 1000000019 830					-34.80 76.74 -5.88 47 1000000023 820				18.85 81.70 9.70 51 1000000018 1177
48.473 76.357 20.205 42 1000000042 688				96.563 83.183 26.422 71 1000000034 931																						44.18 64.04 8.09 23 1000000019 1649
										61.625 58.449 26.919 68 1000000019 843					-34.53 76.68 -5.83 48 1000000023 848				19.32 81.60 9.64 52 1000000018 1196
48.880 76.413 20.033 43 1000000042 708				93.900 85.314 25.711 72 1000000034 950																						44.26 63.63 8.12 24 1000000019 1727
										61.808 57.319 26.075 69 1000000019 858					-33.98 76.48 -5.77 49 1000000023 876				20.18 80.66 9.35 53 1000000018 1218
48.690 76.165 18.393 44 1000000042 729				95.035 87.058 25.798 73 1000000034 970																						43.88 74.05 8.63 1 1000000020 20
										63.007 57.024 26.952 70 1000000019 872					-33.74 76.33 -5.74 50 1000000023 907				21.34 81.50 9.36 54 1000000018 1240
49.698 75.327 18.980 45 1000000042 747				94.788 86.114 24.939 74 1000000034 992																						43.02 75.63 8.93 2 1000000020 80
										65.471 59.164 27.839 71 1000000019 886					-33.27 76.38 -5.69 51 1000000023 937				21.43 80.90 9.37 55 1000000018 1263
48.979 75.311 18.032 46 1000000042 762				93.738 88.125 23.851 75 1000000034 1015																						46.67 74.20 8.29 3 1000000020 142
										64.167 57.586 28.103 72 1000000019 900					-33.82 76.12 -5.78 52 1000000023 968				21.17 80.76 9.13 56 1000000018 1285
50.273 75.404 17.922 47 1000000042 779				93.234 89.519 22.459 76 1000000034 1038																						47.19 74.81 8.25 4 1000000020 209
										63.256 57.274 26.912 73 1000000019 912					-33.26 75.72 -5.67 53 1000000023 998				21.61 80.75 9.15 57 1000000018 1307
49.956 74.870 17.649 48 1000000042 795				95.807 87.832 19.988 77 1000000034 1061																						47.84 75.01 8.13 5 1000000020 277
										63.849 58.787 28.152 74 1000000019 938					-32.86 75.59 -5.65 54 1000000023 1031				21.54 81.06 9.25 58 1000000018 1328
50.374 75.194 17.474 49 1000000042 810				92.333 91.005 18.383 78 1000000034 1085																						49.04 75.05 8.07 6 1000000020 346
										63.789 56.639 27.696 75 1000000019 940					-32.31 75.79 -5.46 55 1000000023 1065				20.44 81.25 9.32 59 1000000018 1349
51.236 75.455 18.075 50 1000000042 823				91.454 91.637 19.311 79 1000000034 1109																						49.15 74.26 8.09 7 1000000020 415
										63.563 55.872 26.955 76 1000000019 953					-31.64 75.75 -5.40 56 1000000023 1098				21.23 81.54 9.29 60 1000000018 1370
52.684 77.433 19.855 51 1000000042 839				62.369 71.198 21.746 55 1000000035 544																						50.18 74.31 8.04 8 1000000020 487
										65.280 54.374 26.898 77 1000000019 968					-31.23 76.01 -5.38 57 1000000023 1136				21.46 81.62 9.31 61 1000000018 1390
53.042 78.926 18.781 52 1000000042 854				62.941 70.281 20.078 56 1000000035 565																						50.59 73.90 8.15 9 1000000020 559
										64.375 55.919 26.912 78 1000000019 981					-31.80 76.10 -5.42 58 1000000023 1171				21.81 81.94 9.35 62 1000000018 1411
52.504 79.209 17.307 53 1000000042 869				64.504 69.054 17.434 57 1000000035 588																						50.22 72.08 8.11 10 1000000020 633
										64.104 55.985 26.196 79 1000000019 994					-30.99 76.04 -5.36 59 1000000023 1206				22.04 81.61 9.33 63 1000000018 1433
53.609 79.862 17.324 54 1000000042 882				64.404 68.495 19.167 58 1000000035 632																						50.74 72.48 8.04 11 1000000020 709
										63.847 56.008 24.417 80 1000000019 1008					-31.00 76.14 -5.33 60 1000000023 1241				22.40 81.72 9.36 64 1000000018 1456
53.690 80.355 15.898 55 1000000042 906				64.542 68.315 18.433 59 1000000035 636																						49.71 71.52 8.13 12 1000000020 786
										64.090 57.185 27.164 81 1000000019 1022					-31.93 74.98 -5.53 61 1000000023 1276				22.67 80.99 9.20 65 1000000018 1478
54.533 80.641 16.850 56 1000000042 914				66.014 67.245 22.682 60 1000000035 656																						49.62 71.44 8.04 13 1000000020 861
										64.630 58.173 27.324 82 1000000019 1035					-32.94 74.62 -5.83 62 1000000023 1310				22.96 80.87 9.01 66 1000000018 1500
56.250 81.053 16.853 57 1000000042 930				66.536 69.309 25.966 61 1000000035 680																						50.59 70.51 7.89 14 1000000020 938
										65.507 60.165 28.799 83 1000000019 1048					-32.19 74.08 -5.68 63 1000000023 1349				22.35 80.86 9.11 67 1000000018 1520
57.113 78.886 19.225 58 1000000042 946				67.880 70.245 27.020 62 1000000035 721																						51.98 70.33 7.67 15 1000000020 1014
										70.922 82.436 26.426 41 1000000020 471					-31.69 74.34 -5.51 64 1000000023 1392				21.78 81.12 9.12 68 1000000018 1541
67.125 85.067 18.204 36 1000000043 589				68.089 71.838 26.787 63 1000000035 728																						50.85 71.25 7.92 16 1000000020 1092
										71.813 81.988 27.054 42 1000000020 489					-31.26 74.73 -5.31 65 1000000023 1438				22.02 80.74 9.14 69 1000000018 1563
68.886 86.459 18.678 37 1000000043 606				69.267 71.150 27.854 64 1000000035 770																						48.65 72.94 8.24 17 1000000020 1173
										71.641 81.111 27.331 43 1000000020 506					-31.00 75.49 -5.29 66 1000000023 1480				22.47 80.38 9.14 70 1000000018 1583
43.483 77.899 13.738 38 1000000044 612				67.478 71.101 27.610 65 1000000035 777																						47.04 74.91 8.82 18 1000000020 1253
										71.750 81.953 26.628 44 1000000020 521					-30.81 76.41 -5.36 67 1000000023 1523				22.11 80.51 9.15 71 1000000018 1603
48.087 76.121 19.493 39 1000000044 630				79.037 80.523 25.676 55 1000000036 553																						46.07 75.20 8.98 19 1000000020 1334
										71.933 82.862 27.034 45 1000000020 537					-30.38 76.35 -5.36 68 1000000023 1562				22.40 80.27 9.13 72 1000000018 1625
48.427 75.741 19.158 40 1000000044 648				81.492 79.156 28.683 56 1000000036 574																						45.38 75.87 9.26 20 1000000020 1417
										72.800 83.539 27.108 46 1000000020 554					-29.40 77.33 -5.38 69 1000000023 1605				22.73 79.38 8.92 73 1000000018 1645
44.848 77.123 14.552 40 1000000045 646				82.075 79.083 29.014 57 1000000036 598																						45.90 74.37 8.88 21 1000000020 1494
										75.674 85.219 27.607 47 1000000020 570					-29.73 75.94 -5.40 70 1000000023 1651				23.42 79.18 8.79 74 1000000018 1664
45.787 76.125 14.890 41 1000000045 666				83.417 80.378 28.492 58 1000000036 622																						33.65 63.28 9.36 1 1000000021 21
										75.632 84.820 27.825 48 1000000020 584					-29.65 76.70 -5.37 71 1000000023 1697				22.71 79.08 8.81 75 1000000018 1685
45.818 76.780 15.376 42 1000000045 686				84.699 82.044 28.236 59 1000000036 647																						35.50 62.48 9.12 2 1000000021 78
										74.605 84.476 27.182 49 1000000020 597					-29.20 76.13 -5.35 72 1000000023 1746				23.28 79.96 8.93 76 1000000018 1707
44.865 76.849 13.760 43 1000000045 706				84.982 82.519 25.818 60 1000000036 668																						36.57 62.94 8.91 3 1000000021 143
										80.177 87.062 27.876 50 1000000020 614					-29.08 75.85 -5.36 73 1000000023 1795				23.32 80.16 9.18 77 1000000018 1728
44.762 76.289 12.633 44 1000000045 727				86.598 83.387 26.999 61 1000000036 692																						37.01 64.02 8.99 4 1000000021 210
										82.316 88.320 27.887 51 1000000020 631					-29.48 75.70 -5.46 74 1000000023 1846				23.24 79.56 8.87 78 1000000018 1751
45.230 75.626 13.763 45 1000000045 745				85.599 83.308 27.571 62 1000000036 714																						38.16 65.31 8.82 5 1000000021 278
										82.633 88.282 27.851 52 1000000020 645					-27.19 77.14 -5.44 75 1000000023 1895				23.23 79.62 8.87 79 1000000018 1776
45.756 75.176 13.100 46 1000000045 760				85.831 84.000 26.888 63 1000000036 739																						38.65 65.41 8.81 6 1000000021 347
										84.045 88.884 27.677 53 1000000020 659					-27.59 76.24 -5.44 76 1000000023 1943				23.92 79.54 8.89 80 1000000018 1801
45.176 75.775 13.666 47 1000000045 775				86.708 84.763 23.636 64 1000000036 763																						38.98 65.44 8.83 7 1000000021 416
										83.782 89.076 27.489 54 1000000020 670					-28.52 76.96 -5.39 77 1000000023 1990				23.78 80.86 9.20 81 1000000018 1828
44.442 76.125 12.394 48 1000000045 791				74.674 68.122 29.521 56 1000000037 570																						40.83 66.19 8.98 8 1000000021 488
										83.062 89.809 27.259 55 1000000020 684					-29.27 76.82 -5.35 78 1000000023 2039				23.36 81.18 9.34 82 1000000018 1856
44.987 76.176 13.231 49 1000000045 806				75.094 68.477 29.676 57 1000000037 594																						39.56 65.37 8.82 9 1000000021 560
										83.549 90.599 26.394 56 1000000020 698					-28.08 78.54 -5.35 79 1000000023 2086				23.13 81.32 9.38 83 1000000018 1884
45.093 76.150 13.617 50 1000000045 820				74.433 69.644 29.671 58 1000000037 616																						38.54 64.33 8.68 10 1000000021 634
										83.172 91.815 24.764 57 1000000020 712					-27.91 78.49 -5.29 80 1000000023 2135				22.78 81.03 9.29 84 1000000018 1912
44.209 77.463 14.007 51 1000000045 835				74.575 69.183 29.645 59 1000000037 640																						38.17 63.34 8.70 11 1000000021 710
										83.651 91.892 24.581 58 1000000020 726					-28.04 78.14 -5.38 81 1000000023 2182				22.50 80.88 9.27 85 1000000018 1938
45.066 77.833 13.656 52 1000000045 850				75.313 71.355 29.845 60 1000000037 661																						40.49 62.51 8.68 12 1000000021 787
										83.948 91.616 25.152 59 1000000020 739					-27.46 78.81 -5.29 82 1000000023 2227				21.13 80.30 9.15 86 1000000018 1964
44.775 78.339 13.295 53 1000000045 866				76.151 71.627 29.865 61 1000000037 686																						38.38 62.48 8.64 13 1000000021 862
										83.209 91.502 25.363 60 1000000020 751					-28.52 78.62 -5.36 83 1000000023 2271				20.58 80.57 9.20 87 1000000018 1990
44.857 78.657 12.352 54 1000000045 879				76.416 71.900 29.600 62 1000000037 707																						39.34 62.37 8.65 14 1000000021 940
										83.748 91.701 24.739 61 1000000020 764					-29.18 78.93 -5.32 84 1000000023 2314				19.56 80.73 9.25 88 1000000018 2015
45.413 80.128 12.872 55 1000000045 896				75.430 72.097 30.351 63 1000000037 731																						40.67 62.22 8.64 15 1000000021 1017
										83.155 91.875 24.885 62 1000000020 775					-29.81 77.66 -5.34 85 1000000023 2354				20.92 80.97 9.35 89 1000000018 2039
45.657 78.343 12.612 56 1000000045 911				76.752 74.767 30.342 64 1000000037 754																						38.10 72.81 9.46 1 1000000022 22
										83.085 91.978 24.426 63 1000000020 788					-30.84 81.00 -5.44 86 1000000023 2395				20.94 80.83 9.31 90 1000000018 2065
43.583 79.022 12.697 57 1000000045 925				76.727 75.049 30.217 65 1000000037 782																						38.57 72.45 9.24 2 1000000022 81
										82.353 92.263 24.134 64 1000000020 800					-31.45 81.38 -5.34 87 1000000023 2432				21.38 81.23 9.41 91 1000000018 2087
43.094 79.509 12.913 58 1000000045 940				77.318 76.242 30.219 66 1000000037 808																						39.04 72.45 9.23 3 1000000022 144
										82.473 92.897 21.252 65 1000000020 812					-31.85 80.66 -5.24 88 1000000023 2470				21.09 81.51 9.44 92 1000000018 2109
41.677 79.355 11.424 59 1000000045 957				78.217 78.148 30.071 67 1000000037 832																						40.13 71.35 8.84 4 1000000022 211
										54.853 72.162 18.865 46 1000000021 548					-31.88 80.86 -5.25 89 1000000023 2509				20.82 80.65 9.20 93 1000000018 2130
40.940 79.252 9.935 60 1000000045 974				79.295 78.427 30.193 68 1000000037 854																						41.26 72.41 8.79 5 1000000022 279
										54.527 71.866 19.738 47 1000000021 564					-32.32 80.90 -5.22 90 1000000023 2548				20.79 81.26 9.56 94 1000000018 2152
40.707 79.200 10.041 61 1000000045 993				79.819 78.580 29.832 69 1000000037 877																						42.15 73.24 8.67 6 1000000022 348
										54.320 70.578 20.122 48 1000000021 579					-31.12 81.63 -5.27 91 1000000023 2584				20.71 81.97 9.84 95 1000000018 2172
40.209 80.669 9.036 62 1000000045 1010				80.510 79.278 29.584 70 1000000037 903																						42.21 72.99 8.72 7 1000000022 417
										54.815 71.183 21.365 49 1000000021 594					-29.50 72.59 -5.45 31 1000000024 435				20.86 82.14 9.63 96 1000000018 2190
50.331 73.872 10.135 40 1000000046 649				81.808 80.513 29.679 71 1000000037 922																						42.49 72.96 8.65 8 1000000022 489
										55.169 70.669 23.264 50 1000000021 609					-29.12 76.05 -5.24 32 1000000024 457				21.11 82.35 9.66 97 1000000018 2209
50.535 75.061 9.922 41 1000000046 670				81.919 81.219 28.066 72 1000000037 943																						42.72 72.47 8.68 9 1000000022 561
										55.820 71.161 24.425 51 1000000021 623					-29.14 75.90 -5.23 33 1000000024 477				20.92 82.62 9.65 98 1000000018 2230
51.223 74.331 10.034 42 1000000046 691				82.648 82.759 29.099 73 1000000037 965																						43.35 70.93 8.78 10 1000000022 635
										55.948 71.378 24.179 52 1000000021 638					-28.29 80.48 -5.35 34 1000000024 500				20.34 82.12 9.58 99 1000000018 2250
50.417 76.032 9.155 43 1000000046 711				82.516 83.041 29.493 74 1000000037 986																						43.77 70.44 8.69 11 1000000022 711
										56.848 72.162 25.138 53 1000000021 652					-26.89 85.47 -4.78 35 1000000024 523				20.15 82.07 9.79 100 1000000018 2271
51.548 76.678 10.040 44 1000000046 731				82.037 82.719 28.351 75 1000000037 1009																						43.38 70.91 8.76 12 1000000022 788
										56.675 72.362 24.413 54 1000000021 666					-26.68 85.41 -4.83 36 1000000024 545				20.45 81.41 9.72 101 1000000018 2290
52.325 76.446 10.171 45 1000000046 749				83.504 82.478 27.934 76 1000000037 1032																						43.07 69.25 8.64 13 1000000022 863
										57.454 73.190 24.596 55 1000000021 679					-26.48 84.98 -4.81 37 1000000024 568				20.42 80.58 9.23 102 1000000018 2310
50.910 73.017 8.935 46 1000000046 763				84.992 84.249 28.653 77 1000000037 1055																						42.66 68.77 8.61 14 1000000022 941
										58.499 73.320 25.484 56 1000000021 692					-29.35 83.81 -4.90 38 1000000024 590				20.30 80.39 9.19 103 1000000018 2329
49.723 73.230 8.923 47 1000000046 778				84.501 84.392 27.771 78 1000000037 1077																						44.50 68.56 8.29 15 1000000022 1016
										58.579 74.066 25.578 57 1000000021 706					-28.16 81.23 -5.22 39 1000000024 612				18.71 80.23 9.20 104 1000000018 2347
46.497 74.523 7.325 48 1000000046 793				85.081 83.333 26.936 79 1000000037 1104																						44.47 68.98 8.29 16 1000000022 1094
										60.663 74.594 26.233 58 1000000021 720					-26.91 81.05 -5.07 40 1000000024 637				19.68 80.02 9.19 105 1000000018 2366
46.195 74.496 7.571 49 1000000046 808				85.068 82.035 27.185 80 1000000037 1137																						45.09 69.40 8.25 17 1000000022 1172
										62.520 75.175 26.005 59 1000000021 734					12.46 96.85 18.50 31 1000000025 444				19.45 80.44 9.25 106 1000000018 2386
70.105 91.434 19.640 40 1000000047 661				86.658 82.730 26.787 81 1000000037 1153																						46.02 70.61 8.17 18 1000000022 1252
										62.677 76.523 24.611 60 1000000021 746					12.07 95.70 19.12 32 1000000025 464				19.67 80.16 9.08 107 1000000018 2405
69.928 90.357 18.953 41 1000000047 680				87.455 82.520 25.132 82 1000000037 1176																						46.23 70.82 8.11 19 1000000022 1332
										62.571 76.807 23.953 61 1000000021 758					12.44 96.29 19.55 33 1000000025 485				21.39 81.05 9.36 108 1000000018 2423
69.351 89.469 22.090 42 1000000047 700				88.266 84.677 25.635 83 1000000037 1197																						46.40 70.73 8.11 20 1000000022 1413
										63.633 77.481 23.544 62 1000000021 771					12.78 96.23 18.68 34 1000000025 506				21.28 81.06 9.26 109 1000000018 2442
46.670 97.207 4.403 41 1000000048 667				88.001 86.564 25.665 84 1000000037 1217																						45.96 69.82 8.12 21 1000000022 1493
										63.210 78.417 22.974 63 1000000021 783					12.06 96.40 19.25 35 1000000025 529				20.57 81.38 9.50 110 1000000018 2461
47.341 100.038 4.800 42 1000000048 687				88.647 86.577 25.227 85 1000000037 1234																						46.69 70.35 8.17 22 1000000022 1574
										63.142 76.716 20.584 64 1000000021 794					12.34 95.99 19.44 36 1000000025 552				20.61 80.87 9.36 111 1000000018 2478
47.060 100.274 4.780 43 1000000048 707				95.607 80.273 26.499 56 1000000038 584																						47.47 72.10 8.14 23 1000000022 1650
										62.470 76.363 21.049 65 1000000021 806					12.08 95.53 19.40 37 1000000025 575				19.80 81.64 9.65 112 1000000018 2498
47.062 100.210 5.257 44 1000000048 728				95.670 80.293 26.976 57 1000000038 609																						28.24 70.43 10.26 1 1000000023 23
										61.706 76.982 19.211 66 1000000021 818					12.61 95.59 19.37 38 1000000025 597				20.17 81.66 9.72 113 1000000018 2516
48.031 99.632 4.739 45 1000000048 746				96.480 80.276 26.998 58 1000000038 631																						29.03 70.09 10.41 2 1000000023 83
										62.310 78.461 19.771 67 1000000021 831					12.72 96.02 19.47 39 1000000025 620				20.23 82.50 9.99 114 1000000018 2536
47.244 98.410 4.171 46 1000000048 761				95.910 79.171 27.166 59 1000000038 652																						30.36 70.03 10.51 3 1000000023 146
										61.252 78.726 18.560 68 1000000021 844					12.29 96.22 20.91 40 1000000025 647				20.95 81.70 9.52 115 1000000018 2556
47.401 99.753 4.421 47 1000000048 777				95.869 78.773 26.597 60 1000000038 673																						31.17 70.79 10.33 4 1000000023 213
										60.341 79.201 17.879 69 1000000021 857					12.42 96.75 20.83 41 1000000025 672				21.24 81.17 9.43 116 1000000018 2575
45.221 100.004 4.186 48 1000000048 792				95.593 79.720 26.436 61 1000000038 697																						33.06 70.74 10.17 5 1000000023 282
										60.163 78.947 17.746 70 1000000021 871					12.94 96.39 20.71 42 1000000025 698				21.35 80.94 9.27 117 1000000018 2595
45.376 100.985 4.549 49 1000000048 807				96.876 78.744 26.720 62 1000000038 719																						34.33 70.52 9.74 6 1000000023 350
										60.399 79.979 15.900 71 1000000021 885					13.63 95.93 21.18 43 1000000025 724				21.61 81.48 9.43 118 1000000018 2614
45.655 100.277 4.718 50 1000000048 821				97.399 80.311 27.131 63 1000000038 745																						33.98 70.89 9.77 7 1000000023 419
										61.607 80.164 17.236 72 1000000021 899					14.15 96.31 21.50 44 1000000025 750				21.63 80.77 9.15 119 1000000018 2633
45.692 100.980 4.433 51 1000000048 836				97.456 79.061 26.820 64 1000000038 768																						35.18 70.83 9.63 8 1000000023 491
										64.342 79.820 18.297 73 1000000021 913					14.04 95.28 22.08 45 1000000025 780				21.67 80.83 9.18 120 1000000018 2651
46.107 103.568 3.839 52 1000000048 852				97.319 79.592 26.911 65 1000000038 795																						34.71 69.47 9.53 9 1000000023 563
										63.775 79.044 18.776 74 1000000021 926					14.76 94.97 22.52 46 1000000025 807				22.11 81.14 9.09 121 1000000018 2669
46.764 104.305 3.592 53 1000000048 868				58.780 77.552 10.191 57 1000000039 586																						35.31 68.94 9.50 10 1000000023 637
										62.916 78.559 19.180 75 1000000021 939					14.82 94.21 22.57 47 1000000025 836				22.64 80.82 9.18 122 1000000018 2685
59.693 89.363 12.417 43 1000000049 714				58.950 77.566 9.169 58 1000000039 610																						35.72 68.48 9.53 11 1000000023 713
										63.499 76.721 23.541 76 1000000021 954					14.96 93.75 22.90 48 1000000025 862				20.92 80.95 9.38 123 1000000018 2702
61.134 88.581 13.182 44 1000000049 735				59.135 79.253 8.104 59 1000000039 633																						35.70 67.33 9.58 12 1000000023 789
										65.856 77.152 22.597 77 1000000021 969					14.90 94.35 22.74 49 1000000025 893				20.66 80.64 9.19 124 1000000018 2718
61.921 87.815 13.448 45 1000000049 752				59.265 79.470 7.951 60 1000000039 654																						35.34 68.01 9.61 13 1000000023 865
										65.444 77.031 23.905 78 1000000021 982					14.27 94.10 23.77 50 1000000025 924				22.67 80.25 8.86 125 1000000018 2735
60.600 88.741 12.339 46 1000000049 767				59.954 80.528 7.717 61 1000000039 676																						34.97 67.87 9.53 14 1000000023 944
										66.652 74.915 25.986 79 1000000021 995					14.29 94.31 23.83 51 1000000025 953				22.14 81.81 9.40 126 1000000018 2752
59.528 88.779 12.983 47 1000000049 782				60.312 81.299 7.728 62 1000000039 700																						35.91 67.79 9.53 15 1000000023 1019
										67.927 75.844 26.161 80 1000000021 1011					14.15 94.08 23.22 52 1000000025 982				19.65 82.44 9.73 127 1000000018 2768
61.272 88.358 12.382 48 1000000049 801				62.066 81.807 8.237 63 1000000039 724																						36.45 68.42 9.63 16 1000000023 1096
										67.056 74.183 24.373 81 1000000021 1024					14.42 94.28 23.65 53 1000000025 1014				19.03 83.50 10.21 128 1000000018 2783
61.668 87.651 11.546 49 1000000049 814				64.040 83.305 6.323 64 1000000039 749																						35.93 69.97 9.49 17 1000000023 1175
										70.393 74.063 25.065 82 1000000021 1038					13.34 93.84 24.22 54 1000000025 1048				19.12 83.58 10.01 129 1000000018 2799
62.143 88.813 11.737 50 1000000049 828				63.506 84.514 6.210 65 1000000039 774																						36.94 69.86 9.41 18 1000000023 1256
										70.848 74.594 26.340 83 1000000021 1051					12.93 93.86 24.06 55 1000000025 1080				18.28 84.81 10.45 130 1000000018 2816
61.322 88.418 10.455 51 1000000049 844				63.241 84.345 5.926 66 1000000039 800																						38.27 70.60 9.29 19 1000000023 1333
										69.185 75.647 23.841 84 1000000021 1060					12.94 93.89 24.62 56 1000000025 1117				17.72 85.05 10.69 131 1000000018 2836
59.976 88.348 9.723 52 1000000049 857				63.229 84.360 5.396 67 1000000039 822																						38.32 70.86 9.39 20 1000000023 1416
										69.070 76.462 24.897 85 1000000021 1070					12.97 93.92 25.42 57 1000000025 1155				17.27 85.14 10.59 132 1000000018 2855
59.480 88.028 9.428 53 1000000049 871				64.093 86.712 5.350 68 1000000039 845																						38.45 70.36 9.59 21 1000000023 1497
										69.198 77.792 24.158 86 1000000021 1082					12.47 94.29 25.65 58 1000000025 1189				18.52 83.26 10.25 133 1000000018 2872
58.722 88.803 9.472 54 1000000049 885				63.989 86.462 4.959 69 1000000039 867																						39.94 70.89 9.18 22 1000000023 1576
										70.502 77.846 22.824 87 1000000021 1093					11.98 94.55 26.01 59 1000000025 1225				18.73 82.13 9.92 134 1000000018 2890
57.894 90.255 10.528 55 1000000049 901				65.358 87.539 5.099 70 1000000039 891																						40.25 72.02 9.05 23 1000000023 1652
										69.874 79.309 22.720 88 1000000021 1104					10.68 93.79 26.33 60 1000000025 1259				17.88 81.08 9.71 135 1000000018 2907
59.441 90.562 11.102 56 1000000049 917				87.227 80.969 23.864 57 1000000040 605																						40.74 72.25 8.99 24 1000000023 1729
										69.323 80.077 21.322 89 1000000021 1115					11.79 94.72 27.34 61 1000000025 1296				19.81 80.89 9.43 136 1000000018 2924
59.553 90.688 10.786 57 1000000049 932				91.077 82.528 21.000 58 1000000040 628																						40.85 72.91 8.95 25 1000000023 1808
										69.710 82.100 20.608 90 1000000021 1126					12.68 95.59 28.26 62 1000000025 1333				21.34 80.86 9.23 137 1000000018 2939
61.656 90.844 11.544 58 1000000049 950				91.189 82.101 21.398 59 1000000040 650																						41.23 73.19 8.86 26 1000000023 1888
										72.193 83.991 22.639 91 1000000021 1138					15.12 97.88 31.26 63 1000000025 1382				20.13 81.04 9.35 138 1000000018 2954
61.236 92.061 10.900 59 1000000049 966				88.608 82.120 21.079 60 1000000040 670																						41.42 72.97 8.90 27 1000000023 1967
										72.757 84.004 24.057 92 1000000021 1149					15.68 97.96 31.50 64 1000000025 1426				19.24 81.73 9.48 139 1000000018 2968
62.404 91.774 11.010 60 1000000049 985				92.321 82.633 19.554 61 1000000040 696																						40.79 72.78 9.07 28 1000000023 2044
										73.858 84.792 24.499 93 1000000021 1159					15.69 98.95 31.32 65 1000000025 1468				20.32 80.49 9.26 140 1000000018 2980
62.613 92.720 10.904 61 1000000049 1002				94.447 82.381 21.520 62 1000000040 717																						40.96 73.30 8.93 29 1000000023 2122
										71.373 84.366 21.851 94 1000000021 1168					15.87 99.27 31.25 66 1000000025 1511				22.78 81.16 9.03 141 1000000018 2991
60.102 84.884 12.730 43 1000000050 715				92.314 82.504 20.702 63 1000000040 742																						40.69 72.24 8.96 30 1000000023 2202
										71.080 84.230 21.264 95 1000000021 1177					16.03 99.52 31.63 67 1000000025 1553				21.99 80.65 9.03 142 1000000018 3002
58.987 82.728 13.604 44 1000000050 734				93.417 81.734 21.119 64 1000000040 767																						41.38 71.90 8.83 31 1000000023 2281
										70.904 83.460 22.390 96 1000000021 1186					-42.27 79.41 -6.11 32 1000000026 453				29.55 75.31 7.60 7 1000000019 112
35.639 85.209 4.810 44 1000000051 724				93.067 82.276 21.311 65 1000000040 793																						41.24 72.06 8.81 32 1000000023 2361
										79.883 57.626 31.004 48 1000000022 586					-41.82 80.02 -6.03 33 1000000026 473				29.87 75.45 7.43 8 1000000019 133
35.783 84.586 4.414 45 1000000051 742				63.189 71.148 25.092 59 1000000041 635																						42.05 72.97 8.85 33 1000000023 2439
										79.962 57.707 30.929 49 1000000022 599					-40.41 80.33 -5.93 34 1000000026 497				30.40 76.70 7.58 9 1000000019 155
42.172 84.213 5.020 47 1000000052 774				63.240 71.687 25.717 60 1000000041 655																						41.80 72.44 8.76 34 1000000023 2519
										81.636 58.381 30.789 50 1000000022 615					-39.66 81.74 -5.88 35 1000000026 522				30.07 77.29 7.91 10 1000000019 180
41.186 83.907 3.488 48 1000000052 790				61.881 72.994 23.689 61 1000000041 677																						42.87 72.88 8.81 35 1000000023 2599
										82.203 59.256 30.554 51 1000000022 630					-39.16 82.07 -5.86 36 1000000026 544				30.23 77.70 7.99 11 1000000019 203
46.729 93.614 6.957 47 1000000053 776				62.061 73.490 23.268 62 1000000041 701																						42.49 72.58 8.78 36 1000000023 2681
										82.150 59.396 30.255 52 1000000022 644					-39.13 81.68 -5.84 37 1000000026 567				30.76 77.49 7.88 12 1000000019 226
48.013 90.747 6.352 48 1000000053 794				62.745 72.993 23.734 63 1000000041 725																						43.15 72.67 8.78 37 1000000023 2756
										83.679 58.765 30.201 53 1000000022 658					-39.08 82.91 -5.83 38 1000000026 588				31.54 78.10 7.71 13 1000000019 248
47.824 90.833 6.318 49 1000000053 809				63.757 72.692 25.429 64 1000000041 748																						41.91 72.01 8.80 38 1000000023 2833
										84.426 58.233 30.116 54 1000000022 671					-38.01 82.93 -5.83 39 1000000026 609				31.06 78.43 8.10 14 1000000019 274
49.729 93.971 6.701 50 1000000053 822				62.795 73.373 23.724 65 1000000041 773																						42.82 72.40 8.81 39 1000000023 2912
										83.412 58.104 30.334 55 1000000022 685					-37.74 82.68 -5.80 40 1000000026 634				31.13 78.17 8.00 15 1000000019 300
49.611 94.823 6.822 51 1000000053 837				63.251 72.619 22.286 66 1000000041 799																						43.11 72.44 8.84 40 1000000023 2993
										83.976 58.760 30.305 56 1000000022 699					-37.31 82.84 -5.71 41 1000000026 660				31.41 78.37 7.94 16 1000000019 328
46.151 99.371 5.119 52 1000000053 851				66.864 71.939 23.133 67 1000000041 824																						43.24 72.13 8.91 41 1000000023 3072
										83.502 60.170 30.274 57 1000000022 713					-37.36 82.65 -5.73 42 1000000026 686				31.36 78.48 7.98 17 1000000019 354
46.490 99.671 4.813 53 1000000053 867				68.270 74.538 23.270 68 1000000041 848																						43.01 71.82 8.84 42 1000000023 3149
										84.692 61.537 30.256 58 1000000022 727					-36.95 82.50 -5.71 43 1000000026 712				31.19 78.97 8.15 18 1000000019 384
48.024 99.976 5.119 54 1000000053 880				70.537 75.067 23.598 69 1000000041 871																						43.45 72.35 8.79 43 1000000023 3229
										84.635 60.966 30.218 59 1000000022 740					-37.24 82.00 -5.80 44 1000000026 739				31.47 78.78 8.11 19 1000000019 410
47.846 100.867 4.201 55 1000000053 897				69.312 75.484 22.356 70 1000000041 896																						44.59 71.28 8.81 44 1000000023 3306
										84.364 61.160 30.057 60 1000000022 752					-37.08 82.33 -5.76 45 1000000026 766				30.98 80.08 8.27 20 1000000019 438
47.813 101.992 4.373 56 1000000053 912				70.753 76.849 22.409 71 1000000041 917																						45.38 71.08 8.37 45 1000000023 3375
										85.042 61.574 30.211 61 1000000022 765					-37.66 83.19 -5.78 46 1000000026 795				31.78 80.03 8.27 21 1000000019 466
49.042 100.535 3.761 57 1000000053 926				70.300 77.376 23.106 72 1000000041 935																						45.77 71.41 8.48 46 1000000023 3448
										84.581 62.759 30.308 62 1000000022 776					-37.18 83.20 -5.75 47 1000000026 821				30.56 80.43 8.27 22 1000000019 493
49.448 100.179 3.774 58 1000000053 942				71.990 78.805 23.047 73 1000000041 959																						45.00 70.41 8.65 47 1000000023 3518
										83.717 63.415 30.269 63 1000000022 789					-37.24 81.72 -5.82 48 1000000026 849				32.03 80.60 8.15 23 1000000019 518
48.721 100.213 3.419 59 1000000053 959				72.087 80.282 22.309 74 1000000041 980																						44.57 70.39 8.92 48 1000000023 3590
										83.749 63.914 30.109 64 1000000022 801					-36.92 81.01 -5.89 49 1000000026 877				31.50 81.07 8.33 24 1000000019 545
49.593 100.256 3.272 60 1000000053 976				73.610 81.213 21.569 75 1000000041 1002																						45.47 71.12 8.61 49 1000000023 3662
										84.068 64.213 30.421 65 1000000022 813					-40.01 79.22 -5.85 50 1000000026 908				32.65 80.34 8.21 25 1000000019 570
50.063 99.666 3.076 61 1000000053 995				74.805 81.742 21.943 76 1000000041 1026																						46.33 69.65 8.37 50 1000000023 3733
										83.936 64.955 30.431 66 1000000022 826					-40.42 78.19 -5.85 51 1000000026 938				32.68 79.11 7.90 26 1000000019 592
49.863 99.993 3.122 62 1000000053 1014				96.058 83.356 26.625 60 1000000042 674																						46.84 70.25 8.23 51 1000000023 3807
										84.013 66.792 29.636 67 1000000022 839					23.15 99.37 18.72 33 1000000027 484				32.98 78.96 7.88 27 1000000019 620
48.440 97.802 3.382 63 1000000053 1044				95.901 83.565 26.010 61 1000000042 698																						45.77 70.25 8.45 52 1000000023 3882
										84.615 67.535 29.954 68 1000000022 853					23.35 99.38 18.46 34 1000000027 507				33.03 79.41 7.89 28 1000000019 641
47.677 95.521 4.027 64 1000000053 1049				95.800 84.102 25.992 62 1000000042 718																						45.54 69.55 8.38 53 1000000023 3953
										84.268 66.438 30.044 69 1000000022 867					23.80 99.18 17.93 35 1000000027 528				33.98 80.13 7.92 29 1000000019 666
46.670 96.656 4.200 65 1000000053 1081				96.229 85.180 25.314 63 1000000042 744																						46.12 69.11 8.42 54 1000000023 4030
										84.342 64.429 30.199 70 1000000022 880					24.24 98.63 18.13 36 1000000027 551				34.43 80.40 7.95 30 1000000019 688
45.842 97.498 4.296 66 1000000053 1099				98.297 83.354 25.472 64 1000000042 769																						46.98 69.41 8.41 55 1000000023 4108
										84.376 63.799 30.374 71 1000000022 894					23.71 99.11 18.84 37 1000000027 574				35.09 79.45 7.61 31 1000000019 712
44.191 97.146 4.057 67 1000000053 1102				97.985 83.604 25.346 65 1000000042 796																						47.47 69.56 8.28 56 1000000023 4189
										84.300 64.289 30.317 72 1000000022 908					24.20 99.71 18.45 38 1000000027 596				34.07 80.68 7.96 32 1000000019 736
48.162 97.727 4.131 68 1000000053 1136				97.199 82.021 24.778 66 1000000042 819																						47.52 70.55 8.38 57 1000000023 4269
										84.866 64.792 30.503 73 1000000022 922					23.44 98.41 18.35 39 1000000027 619				36.22 79.63 7.56 33 1000000019 760
48.972 101.942 3.869 69 1000000053 1140				96.996 80.182 24.704 67 1000000042 842																						47.00 69.65 8.34 58 1000000023 4352
										86.828 65.438 30.567 74 1000000022 935					23.30 99.03 19.46 40 1000000027 646				36.79 79.85 7.61 34 1000000019 783
48.473 103.019 3.525 70 1000000053 1159				95.694 80.307 23.313 68 1000000042 862																						46.77 69.03 8.34 59 1000000023 4436
										88.147 66.507 30.766 75 1000000022 950					21.84 98.07 19.44 41 1000000027 671				36.80 79.96 7.61 35 1000000019 806
49.279 103.125 3.787 71 1000000053 1178				94.767 80.157 23.157 69 1000000042 888																						44.96 67.16 8.12 60 1000000023 4522
										87.430 66.761 30.791 76 1000000022 964					21.85 98.13 19.61 42 1000000027 696				37.22 80.59 7.61 36 1000000019 830
46.002 101.170 3.995 72 1000000053 1195				95.024 79.682 23.772 70 1000000042 912																						46.07 66.54 8.04 61 1000000023 4610
										88.057 67.283 30.913 77 1000000022 977					21.93 96.86 19.13 43 1000000027 722				37.63 81.10 7.75 37 1000000019 854
45.649 100.187 3.277 73 1000000053 1214				96.020 78.068 24.576 71 1000000042 928																						45.54 67.62 8.16 62 1000000023 4699
										89.849 68.979 30.861 78 1000000022 992					22.92 97.18 18.58 44 1000000027 749				39.27 81.10 7.57 38 1000000019 878
45.298 103.015 3.862 74 1000000053 1233				97.793 80.697 25.624 72 1000000042 951																						44.56 67.89 8.30 63 1000000023 4788
										89.678 69.630 30.971 79 1000000022 1005					22.37 97.76 18.56 45 1000000027 778				39.95 81.24 7.50 39 1000000019 902
45.917 103.549 3.755 75 1000000053 1257				96.611 80.232 23.359 73 1000000042 972																						45.30 67.27 8.16 64 1000000023 4876
										91.006 70.727 30.988 80 1000000022 1020					22.08 97.14 18.03 46 1000000027 804				39.82 81.63 7.62 40 1000000019 928
45.856 104.458 3.662 76 1000000053 1281				97.767 82.905 23.977 74 1000000042 994																						45.57 66.86 8.15 65 1000000023 4963
										90.731 70.681 31.012 81 1000000022 1032					21.79 97.60 17.59 47 1000000027 832				40.22 82.39 7.84 41 1000000019 954
45.870 104.851 3.924 77 1000000053 1305				97.824 84.143 24.521 75 1000000042 1017																						45.72 67.40 8.25 66 1000000023 5054
										89.740 72.062 30.904 82 1000000022 1045					22.63 97.94 17.93 48 1000000027 860				40.54 82.82 7.75 42 1000000019 978
45.984 105.833 3.942 78 1000000053 1330				67.874 64.625 19.298 61 1000000043 681																						46.22 68.87 8.22 67 1000000023 5141
										66.593 54.225 19.183 51 1000000023 626					22.82 98.89 17.85 49 1000000027 890				40.92 82.64 7.86 43 1000000019 1001
46.485 106.469 3.446 79 1000000053 1354				67.064 65.815 20.379 62 1000000043 703																						46.13 68.53 8.24 68 1000000023 5223
										66.771 54.423 18.510 52 1000000023 641					22.00 99.46 16.96 50 1000000027 921				41.58 82.61 7.80 44 1000000019 1025
47.236 107.378 3.720 80 1000000053 1383				69.039 65.903 19.997 63 1000000043 729																						46.33 68.65 8.28 69 1000000023 5303
										67.364 53.968 17.919 53 1000000023 655					21.92 99.10 16.51 51 1000000027 949				42.61 82.47 7.62 45 1000000019 1046
47.305 106.695 3.685 81 1000000053 1412				70.010 66.939 21.167 64 1000000043 752																						46.97 68.98 8.43 70 1000000023 5386
										67.562 53.554 18.014 54 1000000023 678					21.37 98.98 16.92 52 1000000027 979				43.88 80.92 7.36 46 1000000019 1068
65.177 78.664 24.611 48 1000000054 803				70.374 67.667 21.404 65 1000000043 778																						46.67 69.08 8.57 71 1000000023 5473
										65.973 52.560 14.565 55 1000000023 682					21.72 99.89 16.42 53 1000000027 1010				43.69 82.47 7.63 47 1000000019 1091
65.877 77.263 25.385 49 1000000054 817				69.679 69.280 20.356 66 1000000043 804																						46.89 68.98 8.52 72 1000000023 5554
										65.975 53.768 15.937 56 1000000023 694					21.12 99.77 17.19 54 1000000027 1044				43.95 82.40 7.54 48 1000000019 1114
65.634 76.279 25.042 50 1000000054 829				70.822 70.160 21.082 67 1000000043 827																						47.11 69.48 8.35 73 1000000023 5627
										67.479 55.497 17.484 57 1000000023 708					20.69 100.13 17.17 55 1000000027 1076				43.29 83.91 8.20 49 1000000019 1134
67.028 74.485 24.313 51 1000000054 846				72.805 72.010 21.513 68 1000000043 850																						48.29 69.21 8.75 74 1000000023 5707
										66.815 56.336 17.248 58 1000000023 722					20.84 100.80 16.94 56 1000000027 1109				43.36 83.55 8.11 50 1000000019 1154
65.892 72.313 22.688 52 1000000054 860				73.650 72.637 21.938 69 1000000043 873																						48.52 69.30 8.53 75 1000000023 5781
										67.792 55.476 22.718 59 1000000023 745					20.29 101.11 17.81 57 1000000027 1148				43.61 84.52 8.41 51 1000000019 1176
41.021 89.953 4.806 51 1000000055 834				73.468 72.974 22.302 70 1000000043 898																						48.33 69.52 8.82 76 1000000023 5860
										71.145 56.108 26.781 60 1000000023 757					19.40 100.55 17.61 58 1000000027 1183				44.03 84.55 8.28 52 1000000019 1193
40.106 89.877 3.281 52 1000000055 849				73.331 73.302 22.651 71 1000000043 918																						50.59 69.52 8.40 77 1000000023 5938
										72.691 56.683 23.501 61 1000000023 761					18.98 99.67 18.06 59 1000000027 1217				44.82 85.44 8.38 53 1000000019 1217
39.416 92.161 3.092 53 1000000055 865				71.228 72.373 22.081 72 1000000043 937																						31.95 79.00 10.54 1 1000000024 24
										71.880 56.942 22.171 62 1000000023 773					18.33 98.87 17.88 60 1000000027 1252				45.32 85.82 8.36 54 1000000019 1239
39.954 95.388 4.280 54 1000000055 878				71.199 72.179 22.713 73 1000000043 957																						32.32 79.40 10.58 2 1000000024 85
										70.347 56.477 23.018 63 1000000023 784					18.88 100.15 17.62 61 1000000027 1289				46.31 86.08 8.20 55 1000000019 1261
40.751 96.116 3.420 55 1000000055 895				71.563 73.573 22.218 74 1000000043 979																						33.45 78.78 10.43 3 1000000024 147
										69.824 57.231 25.495 64 1000000023 795					18.44 100.48 17.95 62 1000000027 1326				46.66 86.10 8.16 56 1000000019 1283
41.663 97.023 3.394 56 1000000055 910				70.668 73.847 22.030 75 1000000043 1000																						34.92 78.97 10.50 4 1000000024 214
										70.275 57.851 23.877 65 1000000023 807					17.33 98.97 18.11 63 1000000027 1368				47.77 86.23 8.12 57 1000000019 1305
42.213 100.402 3.373 57 1000000055 924				70.490 74.354 21.868 76 1000000043 1023																						35.79 79.78 10.25 5 1000000024 283
										70.903 57.868 24.638 66 1000000023 819					15.37 102.10 25.18 33 1000000028 487				48.13 84.79 7.88 58 1000000019 1326
42.718 102.131 3.262 58 1000000055 941				71.132 76.389 21.357 77 1000000043 1046																						37.13 79.64 9.77 6 1000000024 351
										70.234 57.313 23.170 67 1000000023 832					15.89 102.64 24.72 34 1000000028 509				48.29 84.52 7.66 59 1000000019 1346
42.891 101.639 3.200 59 1000000055 958				70.729 76.921 20.766 78 1000000043 1068																						37.58 80.50 9.82 7 1000000024 420
										70.595 57.785 23.560 68 1000000023 846					15.74 102.62 25.06 35 1000000028 531				48.73 84.38 7.67 60 1000000019 1367
43.519 100.448 3.178 60 1000000055 975				70.485 77.302 18.628 79 1000000043 1093																						38.36 81.69 9.80 8 1000000024 492
										70.759 59.923 24.594 69 1000000023 860					15.43 102.46 25.56 36 1000000028 554				49.21 84.81 7.70 61 1000000019 1392
44.017 103.040 3.291 61 1000000055 994				70.860 78.409 18.501 80 1000000043 1120																						39.21 79.74 9.73 9 1000000024 564
										70.469 60.663 22.947 70 1000000023 874					18.17 101.03 22.89 37 1000000028 577				49.26 84.53 7.54 62 1000000019 1413
44.377 102.588 3.296 62 1000000055 1013				70.453 77.455 17.476 81 1000000043 1143																						39.17 78.18 9.69 10 1000000024 638
										68.836 60.988 24.253 71 1000000023 888					18.77 100.82 22.78 38 1000000028 599				49.55 85.94 7.93 63 1000000019 1435
45.594 107.046 3.790 63 1000000055 1029				70.972 77.580 17.230 82 1000000043 1167																						39.55 78.46 9.81 11 1000000024 714
										67.838 62.242 24.640 72 1000000023 902					18.40 100.00 23.17 39 1000000028 622				48.67 85.84 7.92 64 1000000019 1454
46.040 107.063 3.800 64 1000000055 1048				71.677 77.440 17.595 83 1000000043 1188																						40.74 77.63 9.57 12 1000000024 790
										66.314 63.242 24.424 73 1000000023 914					19.00 99.25 23.80 40 1000000028 649				47.67 85.75 8.13 65 1000000019 1477
46.184 107.182 3.840 65 1000000055 1066				73.475 78.864 18.024 84 1000000043 1209																						41.12 77.44 9.53 13 1000000024 866
										65.841 63.699 24.073 74 1000000023 927					18.88 100.08 23.84 41 1000000028 674				48.43 87.10 8.40 66 1000000019 1499
45.763 106.931 3.836 66 1000000055 1083				74.208 78.249 18.101 85 1000000043 1227																						42.77 78.25 9.18 14 1000000024 942
										65.732 63.658 24.957 75 1000000023 941					19.08 99.55 23.65 42 1000000028 700				49.46 87.02 8.48 67 1000000019 1522
47.637 108.254 4.065 67 1000000055 1103				74.393 78.157 17.912 86 1000000043 1247																						43.39 79.62 9.33 15 1000000024 1021
										65.173 63.406 24.951 76 1000000023 955					19.08 99.33 23.48 43 1000000028 726				48.96 86.73 8.54 68 1000000019 1543
48.388 108.726 4.165 68 1000000055 1120				75.632 78.925 17.243 87 1000000043 1266																						42.74 80.60 9.78 16 1000000024 1097
										64.853 62.939 25.475 77 1000000023 967					19.46 98.66 23.01 44 1000000028 753				48.82 87.51 8.48 69 1000000019 1562
64.874 76.283 16.315 51 1000000056 845				76.783 78.099 18.948 88 1000000043 1285																						43.41 80.15 8.99 17 1000000024 1174
										65.686 62.858 27.698 78 1000000023 983					20.42 99.01 23.65 45 1000000028 782				48.68 87.15 8.29 70 1000000019 1582
65.021 76.702 16.886 52 1000000056 859				78.165 78.567 19.266 89 1000000043 1304																						43.90 80.05 9.06 18 1000000024 1254
										67.511 63.340 27.096 79 1000000023 996					12.99 99.04 15.76 34 1000000029 505				48.28 86.57 8.32 71 1000000019 1602
63.314 76.584 16.815 53 1000000056 873				77.907 79.182 19.853 90 1000000043 1322																						44.09 80.92 9.01 19 1000000024 1335
										66.338 63.744 25.768 80 1000000023 1009					12.67 97.72 15.25 35 1000000029 527				48.32 86.51 8.26 72 1000000019 1624
65.779 76.921 18.925 54 1000000056 892				78.557 80.336 18.169 91 1000000043 1338																						44.23 81.71 9.12 20 1000000024 1414
										66.738 64.145 25.615 81 1000000023 1023					12.83 97.51 15.31 36 1000000029 550				48.50 86.81 8.19 73 1000000019 1644
65.597 79.318 18.838 55 1000000056 907				76.912 83.633 20.537 92 1000000043 1356																						44.63 81.11 9.12 21 1000000024 1495
										65.719 64.594 26.202 82 1000000023 1036					12.75 97.27 14.94 37 1000000029 573				49.12 86.62 8.16 74 1000000019 1666
65.836 80.467 18.773 56 1000000056 919				75.996 84.865 21.967 93 1000000043 1378																						45.57 80.13 9.11 22 1000000024 1577
										65.117 65.677 26.175 83 1000000023 1049					13.18 97.01 16.30 38 1000000029 595				49.49 86.56 8.23 75 1000000019 1687
67.411 81.139 20.347 57 1000000056 935				75.550 84.797 22.624 94 1000000043 1403																						46.76 80.57 8.89 23 1000000024 1653
										65.814 65.535 25.330 84 1000000023 1059					13.18 96.43 15.78 39 1000000029 618				49.75 86.98 8.28 76 1000000019 1709
68.988 82.861 21.233 58 1000000056 953				74.880 84.251 23.009 95 1000000043 1427																						47.36 81.09 8.65 24 1000000024 1730
										65.491 64.710 25.488 85 1000000023 1080					12.59 96.48 17.59 40 1000000029 645				49.73 87.09 8.29 77 1000000019 1730
68.114 84.321 20.611 59 1000000056 969				75.035 84.816 23.410 96 1000000043 1450																						47.96 75.73 8.37 25 1000000024 1805
										65.056 62.174 27.592 86 1000000023 1081					12.77 96.69 17.31 41 1000000029 670				49.19 87.08 8.20 78 1000000019 1753
67.602 83.832 20.684 60 1000000056 986				74.244 84.690 24.043 97 1000000043 1472																						48.99 70.83 8.10 26 1000000024 1886
										64.870 61.729 28.192 87 1000000023 1092					13.35 96.09 17.01 42 1000000029 695				50.07 86.60 8.27 79 1000000019 1778
68.481 84.498 22.975 61 1000000056 1004				74.919 86.025 24.249 98 1000000043 1493																						22.04 64.82 10.70 1 1000000025 25
										66.083 63.192 28.267 88 1000000023 1103					13.01 96.53 18.27 43 1000000029 721				49.45 85.35 8.03 80 1000000019 1805
68.454 86.334 22.430 62 1000000056 1021				76.666 86.393 24.842 99 1000000043 1515																						22.59 64.96 10.69 2 1000000025 84
										67.260 62.168 28.940 89 1000000023 1114					12.64 97.39 17.62 44 1000000029 748				49.68 85.32 7.73 81 1000000019 1832
66.616 87.032 21.508 63 1000000056 1038				77.547 87.184 25.191 100 1000000043 1534																						23.17 65.71 10.68 3 1000000025 148
										66.226 60.797 27.549 90 1000000023 1125					12.70 96.71 18.64 45 1000000029 777				49.98 86.29 8.12 82 1000000019 1861
67.294 88.968 21.680 64 1000000056 1059				77.454 86.146 26.012 101 1000000043 1553																						24.56 66.17 10.59 4 1000000025 215
										67.110 62.698 25.617 91 1000000023 1136					12.83 96.77 19.31 46 1000000029 805				50.40 86.89 8.19 83 1000000019 1889
66.122 88.950 20.599 65 1000000056 1074				79.136 86.874 25.450 102 1000000043 1574																						25.52 67.24 10.42 5 1000000025 281
										71.669 63.251 28.223 92 1000000023 1147					12.58 96.64 19.57 47 1000000029 833				50.19 86.52 8.08 84 1000000019 1916
67.365 88.694 19.051 66 1000000056 1093				78.427 86.589 26.688 103 1000000043 1593																						26.01 67.26 10.45 6 1000000025 352
										74.227 62.754 28.130 93 1000000023 1167					12.81 96.68 19.43 48 1000000029 861				50.64 86.06 7.93 85 1000000019 1943
67.320 89.884 18.607 67 1000000056 1111				78.786 86.755 26.084 104 1000000043 1613																						26.24 66.89 10.35 7 1000000025 421
										75.973 62.474 28.357 94 1000000023 1171					13.00 96.80 19.94 49 1000000029 892				50.02 85.54 8.02 86 1000000019 1969
65.734 90.253 18.208 68 1000000056 1127				79.098 87.361 24.914 105 1000000043 1633																						27.01 67.93 10.43 8 1000000025 493
										74.153 62.927 28.579 95 1000000023 1179					3.84 78.58 30.45 34 1000000030 511				50.56 87.05 8.24 87 1000000019 1995
65.551 89.563 18.363 69 1000000056 1146				79.894 88.757 23.218 106 1000000043 1651																						27.26 67.72 10.34 9 1000000025 565
										73.497 62.799 29.859 96 1000000023 1188					3.84 77.83 30.43 35 1000000030 534				50.59 87.20 8.42 88 1000000019 2020
65.185 90.273 17.576 70 1000000056 1166				80.181 88.561 22.805 107 1000000043 1672																						26.95 67.61 10.40 10 1000000025 639
										75.034 63.561 29.475 97 1000000023 1196					4.10 78.35 30.42 36 1000000030 557				53.44 88.71 8.49 89 1000000019 2044
65.709 87.495 17.873 71 1000000056 1185				83.695 89.190 24.546 108 1000000043 1696																						26.72 67.74 10.44 11 1000000025 715
										77.474 63.974 29.803 98 1000000023 1203					4.78 78.99 30.61 37 1000000030 580				53.76 87.84 8.18 90 1000000019 2068
65.021 87.498 18.498 72 1000000056 1203				84.522 89.875 24.727 109 1000000043 1716																						27.46 68.41 10.36 12 1000000025 791
										77.809 64.856 29.095 99 1000000023 1211					6.02 78.80 30.76 38 1000000030 602				53.79 88.43 8.44 91 1000000019 2091
65.423 88.435 18.094 73 1000000056 1221				84.288 90.024 26.108 110 1000000043 1740																						27.64 68.58 10.47 13 1000000025 867
										78.236 65.963 29.469 100 1000000023 1219					6.45 78.87 30.87 39 1000000030 626				55.63 91.18 10.65 92 1000000019 2113
64.963 88.201 18.119 74 1000000056 1241				85.166 89.768 26.854 111 1000000043 1761																						27.53 68.73 10.51 14 1000000025 945
										78.358 66.211 28.322 101 1000000023 1231					6.61 77.85 30.84 40 1000000030 653				56.98 91.91 12.37 93 1000000019 2133
64.904 88.572 18.288 75 1000000056 1266				85.315 90.621 26.698 112 1000000043 1782																						27.84 69.40 10.42 15 1000000025 1022
										78.636 67.388 28.732 102 1000000023 1235					6.25 78.92 30.83 41 1000000030 678				57.22 92.78 14.01 94 1000000019 2156
63.708 88.908 18.896 76 1000000056 1292				85.066 90.786 26.530 113 1000000043 1805																						28.23 69.62 10.31 16 1000000025 1098
										79.305 68.354 29.699 103 1000000023 1245					6.00 79.35 30.85 42 1000000030 704				57.95 93.72 14.22 95 1000000019 2176
63.889 90.457 19.577 77 1000000056 1316				84.709 90.788 26.580 114 1000000043 1824																						28.41 69.36 10.19 17 1000000025 1178
										79.623 69.430 30.372 104 1000000023 1253					6.37 78.16 30.82 43 1000000030 731				58.58 93.69 15.00 96 1000000019 2194
66.684 86.848 21.072 78 1000000056 1342				85.015 91.393 25.723 115 1000000043 1845																						28.65 69.35 10.27 18 1000000025 1258
										80.957 70.602 30.807 105 1000000023 1261					6.99 76.79 30.82 44 1000000030 758				59.92 94.22 15.20 97 1000000019 2212
66.346 87.976 19.318 52 1000000057 861				84.576 90.914 26.895 116 1000000043 1866																						28.91 70.52 10.28 19 1000000025 1339
										81.960 70.211 30.839 106 1000000023 1270					6.06 77.73 30.72 45 1000000030 787				58.69 93.46 15.59 98 1000000019 2233
65.291 85.705 17.746 53 1000000057 875				84.925 90.505 26.872 117 1000000043 1885																						29.15 70.99 10.20 20 1000000025 1421
										82.358 70.459 30.791 107 1000000023 1279					13.11 88.01 31.13 34 1000000031 514				58.22 92.86 15.62 99 1000000019 2254
62.381 79.958 20.066 54 1000000057 886				85.480 91.810 26.815 118 1000000043 1903																						28.43 73.27 11.02 21 1000000025 1500
										78.582 45.481 19.840 56 1000000024 696					13.35 89.10 30.75 35 1000000031 536				58.70 92.20 15.69 100 1000000019 2275
61.281 76.747 21.337 55 1000000057 902				85.913 92.719 25.737 119 1000000043 1922																						29.32 73.05 10.86 22 1000000025 1581
										79.080 45.622 21.066 57 1000000024 710					13.82 87.40 31.17 36 1000000031 559				59.26 92.23 15.17 101 1000000019 2295
59.486 76.624 23.193 56 1000000057 916				84.312 92.879 23.894 120 1000000043 1941																						29.78 72.19 10.50 23 1000000025 1657
										79.002 45.590 21.026 58 1000000024 724					13.62 87.93 31.16 37 1000000031 582				59.96 91.60 14.66 102 1000000019 2315
60.764 77.080 24.111 57 1000000057 933				83.937 93.084 24.290 121 1000000043 1962																						29.84 72.48 10.52 24 1000000025 1734
										78.551 45.474 20.750 59 1000000024 737					13.42 88.06 31.29 38 1000000031 604				60.42 91.94 14.96 103 1000000019 2334
61.573 77.282 23.580 58 1000000057 949				84.959 93.264 24.432 122 1000000043 1981																						30.01 73.68 11.01 25 1000000025 1812
										78.505 45.406 21.020 60 1000000024 749					13.32 89.46 31.25 39 1000000031 628				59.89 92.10 13.41 104 1000000019 2350
61.200 78.014 22.867 59 1000000057 965				85.857 92.376 25.759 123 1000000043 2000																						30.21 74.12 10.58 26 1000000025 1895
										78.695 45.571 21.150 61 1000000024 762					13.19 89.65 31.34 40 1000000031 654				60.27 93.83 13.77 105 1000000019 2369
62.169 77.838 24.232 60 1000000057 984				85.142 94.634 25.721 124 1000000043 2018																						31.08 73.78 10.70 27 1000000025 1972
										80.212 45.346 22.181 62 1000000024 781					13.70 89.19 31.43 41 1000000031 680				57.58 94.26 15.68 106 1000000019 2391
63.202 77.039 22.198 61 1000000057 1003				86.166 94.397 25.494 125 1000000043 2037																						31.75 73.43 10.62 28 1000000025 2050
										81.256 46.324 24.011 63 1000000024 787					13.94 88.62 31.31 42 1000000031 706				11.52 80.30 9.87 7 1000000020 116
63.279 79.022 23.286 62 1000000057 1019				84.935 96.021 23.716 126 1000000043 2057																						32.02 74.40 10.44 29 1000000025 2128
										80.720 46.376 23.701 64 1000000024 799					14.32 88.99 31.37 43 1000000031 733				11.53 81.69 10.15 8 1000000020 137
65.325 79.060 23.046 63 1000000057 1037				85.972 95.887 23.720 127 1000000043 2079																						32.02 75.32 10.27 30 1000000025 2208
										81.212 45.983 23.828 65 1000000024 811					14.83 88.40 31.29 44 1000000031 760				11.09 82.05 10.30 9 1000000020 159
65.681 78.307 23.866 64 1000000057 1058				73.118 67.393 29.123 61 1000000044 682																						31.83 74.99 10.35 31 1000000025 2286
										81.158 46.548 24.704 66 1000000024 825					15.12 88.39 31.40 45 1000000031 789				11.15 82.65 10.36 10 1000000020 182
67.014 78.499 25.825 65 1000000057 1076				74.331 67.406 29.160 62 1000000044 704																						32.09 75.89 10.38 32 1000000025 2366
										81.582 46.601 25.160 67 1000000024 837					15.41 87.94 31.50 46 1000000031 814				11.75 83.62 10.55 11 1000000020 207
68.593 78.405 26.478 66 1000000057 1095				73.794 65.156 27.377 63 1000000044 730																						32.98 75.48 10.26 33 1000000025 2444
										81.944 46.505 24.724 68 1000000024 851					15.60 88.45 31.61 47 1000000031 843				11.51 83.08 10.41 12 1000000020 230
69.150 80.529 26.392 67 1000000057 1115				74.141 64.026 26.468 64 1000000044 753																						32.72 75.37 10.34 34 1000000025 2525
										81.280 46.709 25.188 69 1000000024 865					15.32 88.13 31.36 48 1000000031 870				11.29 83.80 10.69 13 1000000020 252
68.368 81.402 25.865 68 1000000057 1130				74.102 62.666 25.508 65 1000000044 780																						33.80 74.41 10.32 35 1000000025 2605
										81.860 46.887 25.645 70 1000000024 878					16.73 89.21 31.68 49 1000000031 902				12.58 84.45 10.70 14 1000000020 276
67.849 81.719 24.579 69 1000000057 1148				75.294 63.759 26.257 66 1000000044 806																						34.70 75.05 10.16 36 1000000025 2686
										81.820 47.052 26.312 71 1000000024 892					16.98 88.94 31.64 50 1000000031 932				12.50 84.27 10.55 15 1000000020 304
68.551 81.747 25.140 70 1000000057 1169				71.344 65.848 27.893 67 1000000044 828																						34.78 75.79 10.08 37 1000000025 2760
										82.064 46.852 26.461 72 1000000024 906					17.54 89.92 31.37 51 1000000031 962				13.09 84.18 10.50 16 1000000020 330
68.998 82.132 24.353 71 1000000057 1187				84.777 71.060 28.694 62 1000000045 712																						33.94 75.86 10.20 38 1000000025 2837
										82.065 46.656 25.874 73 1000000024 919					18.03 89.98 31.62 52 1000000031 992				13.30 84.59 10.45 17 1000000020 357
68.513 81.613 23.927 72 1000000057 1205				83.652 71.844 28.812 63 1000000045 736																						33.94 75.92 10.26 39 1000000025 2917
										82.750 47.082 26.286 74 1000000024 932					18.34 91.09 31.90 53 1000000031 1026				12.81 83.52 10.43 18 1000000020 386
66.964 81.486 23.914 73 1000000057 1223				82.748 71.238 29.940 64 1000000045 759																						34.48 76.07 10.15 40 1000000025 2997
										81.861 44.881 22.338 75 1000000024 947					17.47 90.90 31.92 54 1000000031 1059				34.33 62.63 4.46 9 1000000021 148
66.149 82.560 22.399 74 1000000057 1242				81.123 71.145 30.294 65 1000000045 787																						35.28 76.40 9.92 41 1000000025 3077
										81.189 45.837 25.296 76 1000000024 961					17.93 90.61 31.83 55 1000000031 1092				34.72 62.70 4.46 10 1000000021 171
65.911 82.836 23.148 75 1000000057 1267				81.577 72.461 30.450 66 1000000045 812																						35.61 75.39 9.57 42 1000000025 3153
										81.218 46.505 25.483 77 1000000024 974					17.60 91.60 31.88 56 1000000031 1129				34.72 63.07 4.53 11 1000000021 196
67.160 82.776 22.054 76 1000000057 1300				81.526 72.259 30.428 67 1000000045 835																						35.65 75.80 9.61 43 1000000025 3232
										81.446 46.926 25.969 78 1000000024 989					18.17 91.70 31.83 57 1000000031 1164				35.14 62.78 4.46 12 1000000021 220
61.765 80.332 18.454 77 1000000057 1312				83.347 73.154 30.123 68 1000000045 857																						35.83 76.06 9.67 44 1000000025 3310
										82.561 47.211 26.559 79 1000000024 1002					18.35 91.52 31.58 58 1000000031 1200				35.18 63.79 4.64 13 1000000021 245
61.717 80.518 17.175 78 1000000057 1338				83.539 74.192 30.399 69 1000000045 882																						38.18 75.33 9.83 45 1000000025 3380
										81.805 47.396 26.750 80 1000000024 1016					19.01 92.25 31.26 59 1000000031 1232				35.52 63.17 4.51 14 1000000021 267
61.068 79.145 18.963 79 1000000057 1363				85.130 75.180 29.753 70 1000000045 907																						38.22 74.63 9.70 46 1000000025 3453
										81.803 47.773 27.117 81 1000000024 1029					16.04 89.09 31.43 60 1000000031 1268				35.57 64.32 4.66 15 1000000021 295
68.417 72.996 18.616 52 1000000058 862				85.702 76.580 29.469 71 1000000045 925																						37.99 73.32 9.72 47 1000000025 3522
[truncated: 12,780 more rows]

## Sheet: Fig 3K M
13.10.2016 Control movie germband					14.01.2016 control movie germband				19.10.2016 control movie germband				07.02.2018 mrva mutant movie germband				42.04.2018 mrva mutant movie germband				25.04.2018 mrva mutant movie germband
xyz position, in um, time point,					xyz position, in um, time point,				xyz position, in um, time point,				xyz position, in um, time point,				xyz position, in um, time point,
117.95 89.41 20.01 1 1000000000 0					60.02 78.01 29.20 7 1000000000 0				99.90 102.56 8.19 12 1000000000 11
													20.78 38.10 0.74 1 1000000000 0
118.93 90.48 20.27 2 1000000000 2					62.16 76.52 28.63 8 1000000000 1				98.55 102.76 8.04 13 1000000000 13
													22.06 39.31 0.73 2 1000000000 14				82.18 96.08 3.90 7 1000000000 11				85.39 95.76 2.25 9 1000000000 8
121.66 90.14 21.35 3 1000000000 4					62.35 77.71 28.35 9 1000000000 2				100.32 105.32 8.18 14 1000000000 15
													21.58 39.94 0.89 3 1000000000 29				82.75 96.76 3.90 8 1000000000 13				84.95 96.95 2.53 10 1000000000 10
122.13 90.07 21.73 4 1000000000 8					63.67 77.76 28.54 10 1000000000 3				100.60 105.49 8.21 15 1000000000 18
													20.33 39.97 1.06 4 1000000000 46				83.37 96.98 3.88 9 1000000000 15				85.52 97.77 1.87 11 1000000000 12
122.29 89.69 21.12 5 1000000000 10					64.78 79.40 27.17 11 1000000000 5				101.40 104.92 10.37 16 1000000000 19
													20.30 39.99 1.12 5 1000000000 64				83.32 97.41 3.87 10 1000000000 17				85.54 99.47 1.57 12 1000000000 14
122.41 91.63 23.70 6 1000000000 14					64.89 80.11 27.93 12 1000000000 8				102.12 106.60 7.81 17 1000000000 20
													20.72 40.95 1.30 6 1000000000 82				82.73 95.04 4.73 13 1000000001 20				85.85 101.37 1.44 13 1000000000 16
123.55 93.28 25.55 7 1000000000 17					65.34 81.51 28.62 13 1000000000 10				102.07 108.83 7.79 18 1000000000 21
													20.72 41.51 1.34 7 1000000000 101				83.34 96.10 4.40 14 1000000001 21				85.06 101.96 1.40 14 1000000000 17
123.76 94.62 27.00 8 1000000000 20					65.97 81.03 28.97 14 1000000000 13				101.38 108.87 8.02 19 1000000000 24
													20.30 41.23 1.28 8 1000000000 122				83.31 97.97 4.00 15 1000000001 22				85.88 100.11 1.38 15 1000000000 19
124.11 95.23 27.55 9 1000000000 23					69.00 83.11 30.09 14 1000000001 14				101.22 108.12 8.32 20 1000000000 26
													20.66 41.68 1.37 9 1000000000 143				83.35 99.83 3.95 16 1000000001 23				86.24 99.42 1.32 16 1000000000 21
123.99 95.85 28.03 10 1000000000 26					68.95 82.66 29.91 15 1000000001 17				101.85 108.60 7.77 21 1000000000 27
													21.16 41.94 1.31 10 1000000000 165				82.53 100.20 3.94 17 1000000001 24				86.98 99.47 1.32 17 1000000000 24
124.66 96.30 28.31 11 1000000000 28					68.35 82.33 29.91 16 1000000001 21				102.53 110.81 7.60 22 1000000000 29
													21.06 42.64 1.56 11 1000000000 188				83.54 98.85 3.86 18 1000000001 25				88.69 102.56 1.26 18 1000000000 26
125.43 96.58 29.34 12 1000000000 31					70.62 84.25 30.86 17 1000000001 25				103.16 111.85 7.49 23 1000000000 32
													21.30 42.40 1.35 12 1000000000 213				84.01 98.23 3.81 19 1000000001 26				89.89 105.07 1.28 19 1000000000 28
125.96 96.65 29.78 13 1000000000 34					69.53 83.36 30.76 18 1000000001 29				103.61 112.66 7.54 24 1000000000 35
													21.44 42.30 1.33 13 1000000000 237				84.67 98.23 3.80 20 1000000001 27				90.72 106.90 1.26 20 1000000000 30
127.23 98.12 30.25 14 1000000000 37					67.66 81.91 30.17 19 1000000001 32				103.35 112.02 7.39 25 1000000000 38
													20.92 42.32 1.36 14 1000000000 261				86.29 100.49 3.93 21 1000000001 28				91.64 107.11 1.15 21 1000000000 33
128.09 97.90 30.49 15 1000000000 40					68.50 80.35 29.94 20 1000000001 36				103.12 111.39 7.42 26 1000000000 41
													21.64 43.35 1.59 15 1000000000 286				87.17 103.99 4.54 22 1000000001 29				92.72 108.30 1.23 22 1000000000 36
128.93 98.66 30.26 16 1000000000 43					63.85 83.01 31.38 20 1000000002 37				103.22 111.85 7.65 27 1000000000 45
													21.50 43.75 1.69 16 1000000000 315				87.88 105.70 4.53 23 1000000001 30				93.35 108.93 1.17 23 1000000000 39
129.24 99.20 30.80 17 1000000000 47					62.09 80.66 30.75 21 1000000002 42				103.68 113.53 7.67 28 1000000000 49
													21.51 43.39 1.65 17 1000000000 342				88.70 106.03 4.49 24 1000000001 32				94.32 109.14 1.28 24 1000000000 42
129.89 98.37 30.35 18 1000000000 51					65.82 82.53 30.99 22 1000000002 48				104.44 114.44 7.63 29 1000000000 52
													20.33 42.93 1.62 18 1000000000 370				89.75 107.05 4.63 25 1000000001 34				94.52 108.33 1.24 25 1000000000 45
130.58 99.35 30.72 19 1000000000 55					68.22 82.56 29.99 23 1000000002 54				93.19 97.83 9.20 18 1000000001 22
													20.62 42.63 1.53 19 1000000000 398				90.22 107.51 4.64 26 1000000001 36				94.83 107.96 1.32 26 1000000000 48
130.58 99.58 31.59 20 1000000000 59					68.92 83.22 28.64 24 1000000002 60				96.06 100.94 8.28 19 1000000001 23
													21.44 42.30 1.34 20 1000000000 421				91.19 107.71 4.80 27 1000000001 38				95.24 107.50 1.20 27 1000000000 51
131.22 99.59 31.56 21 1000000000 63					68.49 83.97 28.66 25 1000000002 67				96.54 102.09 8.24 20 1000000001 25
													21.74 43.25 1.57 21 1000000000 450				91.44 107.19 4.65 28 1000000001 40				96.26 106.85 1.19 28 1000000000 54
132.43 99.45 32.38 22 1000000000 67					71.59 85.68 31.26 26 1000000002 75				97.09 102.19 8.04 21 1000000001 28
													22.37 42.82 1.37 22 1000000000 477				91.75 106.91 4.69 29 1000000001 42				97.64 108.04 1.16 29 1000000000 57
133.55 98.87 32.16 23 1000000000 72					70.82 87.44 31.37 27 1000000002 81				97.42 101.72 7.91 22 1000000001 30
													22.13 43.54 1.57 23 1000000000 505				92.27 106.65 4.57 30 1000000001 44				98.27 108.00 1.19 30 1000000000 59
135.39 98.35 31.22 24 1000000000 77					72.32 88.81 31.86 28 1000000002 87				98.30 102.10 8.00 23 1000000001 33
													22.66 43.76 1.62 24 1000000000 531				93.35 106.38 4.54 31 1000000001 46				99.37 108.82 1.36 31 1000000000 63
135.92 98.36 30.81 25 1000000000 81					71.88 92.20 33.18 29 1000000002 97				99.25 102.38 8.13 24 1000000001 36
													24.17 44.19 1.62 25 1000000000 555				94.63 107.18 4.65 32 1000000001 48				99.75 108.50 1.91 32 1000000000 65
136.66 98.80 29.26 26 1000000000 85					74.98 93.07 32.97 30 1000000002 104				99.41 104.57 8.36 25 1000000001 39
													24.78 46.41 1.90 26 1000000000 579				95.25 107.18 4.67 33 1000000001 50				99.94 109.54 1.98 33 1000000000 67
136.90 98.62 28.79 27 1000000000 89					77.27 93.54 32.85 31 1000000002 110				100.04 102.69 8.18 26 1000000001 42
													26.42 47.80 2.14 27 1000000000 604				96.26 108.15 5.22 34 1000000001 52				100.00 108.75 2.52 34 1000000000 70
138.76 98.76 28.50 28 1000000000 93					82.51 96.93 33.49 32 1000000002 116				100.04 101.52 7.56 27 1000000001 44
													26.56 47.37 2.01 28 1000000000 628				96.66 107.76 5.60 35 1000000001 53				101.05 110.02 3.74 35 1000000000 73
141.43 98.96 28.96 29 1000000000 97					84.52 96.28 33.20 33 1000000002 121				99.20 100.39 7.67 28 1000000001 47
													25.96 47.88 2.20 29 1000000000 652				96.78 108.90 5.88 36 1000000001 55				101.85 111.27 4.74 36 1000000000 76
142.70 98.63 28.25 30 1000000000 101					87.66 95.36 32.59 34 1000000002 126				99.14 102.92 8.32 29 1000000001 53
													25.71 47.95 2.25 30 1000000000 676				96.90 108.08 6.30 37 1000000001 58				102.15 110.94 5.89 37 1000000000 79
143.94 98.47 28.47 31 1000000000 105					91.17 95.89 32.15 35 1000000002 131				100.40 105.09 8.93 30 1000000001 57
													25.58 48.15 2.21 31 1000000000 699				97.85 109.29 7.57 38 1000000001 61				103.01 110.60 7.96 38 1000000000 83
144.34 98.20 27.95 32 1000000000 108					96.04 94.03 31.65 36 1000000002 137				100.71 105.21 8.57 31 1000000001 62
													26.15 48.69 2.21 32 1000000000 723				98.53 110.52 8.72 39 1000000001 64				103.90 110.56 8.15 39 1000000000 85
145.87 98.19 27.41 33 1000000000 111					95.32 94.32 31.70 37 1000000002 144				100.55 106.60 7.94 32 1000000001 67
													25.73 49.85 2.55 33 1000000000 747				98.86 110.09 9.88 40 1000000001 67				105.06 110.85 8.73 40 1000000000 87
145.83 97.07 27.28 34 1000000000 114					97.79 93.43 31.44 38 1000000002 149				100.80 109.30 8.42 33 1000000001 72
													25.45 48.69 2.31 34 1000000000 771				99.77 109.60 11.86 41 1000000001 70				105.20 111.15 9.36 41 1000000000 89
145.96 97.19 26.87 35 1000000000 117					99.84 93.86 31.36 39 1000000002 156				101.53 111.86 7.81 34 1000000001 77
													25.62 49.35 2.39 35 1000000000 794				100.66 109.63 12.08 42 1000000001 72				106.23 111.40 10.61 42 1000000000 91
145.90 97.52 25.89 36 1000000000 120					98.94 93.76 31.54 40 1000000002 162				102.13 112.44 7.92 35 1000000001 84
													25.94 50.11 2.52 36 1000000000 817				101.78 109.96 12.67 43 1000000001 75				106.84 111.15 11.42 43 1000000000 93
145.17 96.98 25.24 37 1000000000 123					74.17 86.09 31.02 22 1000000003 49				102.00 113.04 7.88 36 1000000001 90
													25.76 50.42 2.64 37 1000000000 841				101.89 110.18 13.31 44 1000000001 78				105.73 111.72 11.88 44 1000000000 95
119.56 83.02 19.19 2 1000000001 1					74.93 85.70 31.15 23 1000000003 55				104.06 114.78 7.55 37 1000000001 96
													25.98 50.38 2.59 38 1000000000 865				102.91 110.43 14.65 45 1000000001 82				104.73 111.65 11.07 45 1000000000 97
117.65 83.92 19.07 3 1000000001 3					76.36 88.52 31.57 24 1000000003 63				107.49 119.63 7.77 38 1000000001 101
													26.15 49.97 2.56 39 1000000000 889				103.54 110.13 15.37 46 1000000001 85				104.87 111.80 11.41 46 1000000000 99
118.21 83.42 18.72 4 1000000001 6					79.95 91.59 32.26 25 1000000003 71				110.04 122.06 7.62 39 1000000001 106
													26.35 50.44 2.59 40 1000000000 914				102.39 110.58 15.88 47 1000000001 87				106.51 110.77 10.82 47 1000000000 101
119.05 84.04 18.50 5 1000000001 9					81.33 92.96 32.22 26 1000000003 78				111.26 123.29 7.78 40 1000000001 112
													26.68 51.22 2.73 41 1000000000 941				101.37 110.47 14.99 48 1000000001 90				85.91 104.82 1.45 20 1000000001 29
119.86 85.33 17.28 6 1000000001 12					84.94 94.89 31.92 27 1000000003 84				115.67 124.49 7.18 41 1000000001 118
													26.15 51.46 2.82 42 1000000000 968				101.54 110.61 15.45 49 1000000001 93				87.15 104.02 1.22 21 1000000001 32
119.63 86.84 18.23 7 1000000001 15					89.40 93.84 31.34 28 1000000003 89				104.66 101.04 13.26 22 1000000002 31
													26.59 50.95 2.62 43 1000000000 991				103.23 109.82 14.77 50 1000000001 96				88.16 103.84 1.22 22 1000000001 35
119.78 86.50 19.12 8 1000000001 18					91.85 93.31 31.67 29 1000000003 98				107.32 104.49 13.84 23 1000000002 34
													27.22 52.59 2.95 44 1000000000 1013				84.48 102.39 4.34 24 1000000002 31				88.91 104.14 1.09 23 1000000001 38
119.90 86.63 19.65 9 1000000001 21					88.09 95.26 32.21 30 1000000003 105				107.08 104.29 11.73 24 1000000002 37
													26.75 52.06 2.87 45 1000000000 1035				85.48 102.28 4.39 25 1000000002 33				89.17 103.86 1.19 24 1000000001 41
120.17 86.47 20.08 10 1000000001 24					69.46 86.39 31.48 23 1000000004 56				106.90 103.68 14.26 25 1000000002 40
													27.16 52.31 3.01 46 1000000000 1057				86.21 102.76 4.33 26 1000000002 35				89.33 103.95 1.16 25 1000000001 44
119.31 88.60 20.01 11 1000000001 27					70.58 86.74 31.07 24 1000000004 62				107.31 103.17 14.35 26 1000000002 43
													26.85 51.60 2.72 47 1000000000 1080				86.53 102.27 4.36 27 1000000002 37				89.13 103.56 1.26 26 1000000001 47
119.61 88.98 19.17 12 1000000001 30					71.96 87.09 30.59 25 1000000004 69				105.81 102.52 10.16 27 1000000002 46
													26.13 50.37 2.61 48 1000000000 1103				86.65 102.58 4.40 28 1000000002 39				89.54 103.53 1.29 27 1000000001 50
120.46 88.51 18.84 13 1000000001 33					74.20 88.85 31.83 26 1000000004 76				105.49 104.87 7.63 28 1000000002 48
													25.82 49.71 2.58 49 1000000000 1126				86.48 101.90 4.33 29 1000000002 41				90.69 104.10 1.18 28 1000000001 53
122.05 89.27 20.08 14 1000000001 36					75.25 90.70 32.33 27 1000000004 82				106.38 107.11 7.00 29 1000000002 51
													25.21 48.99 2.57 50 1000000000 1145				86.89 101.85 4.35 30 1000000002 43				92.43 106.62 1.10 29 1000000001 56
121.96 92.88 21.75 15 1000000001 39					77.87 93.23 32.50 28 1000000004 90				105.57 108.44 7.15 30 1000000002 55
													26.17 49.86 2.56 51 1000000000 1165				87.94 103.13 4.44 31 1000000002 45				94.10 108.53 1.21 30 1000000001 60
122.76 93.93 23.51 16 1000000001 42					77.26 91.78 32.16 29 1000000004 95				104.57 110.81 7.43 31 1000000002 61
													26.86 50.89 2.65 52 1000000000 1184				89.56 105.56 4.42 32 1000000002 47				99.02 105.16 1.44 31 1000000001 62
123.72 94.84 23.82 17 1000000001 46					66.00 81.84 29.57 34 1000000005 122				103.85 111.97 7.79 32 1000000002 66
													26.20 50.42 2.65 53 1000000000 1206				91.13 107.31 4.61 33 1000000002 49				97.32 110.91 1.28 34 1000000002 69
124.48 94.71 23.79 18 1000000001 50					63.67 80.85 30.53 35 1000000005 127				105.90 114.50 7.27 33 1000000002 71
													26.27 51.09 2.74 54 1000000000 1228				96.19 104.72 4.71 34 1000000002 51				97.37 110.54 1.30 35 1000000002 72
125.62 95.85 24.26 19 1000000001 54					65.04 82.43 30.83 36 1000000005 133				108.56 117.81 7.52 34 1000000002 80
													26.48 51.59 2.87 55 1000000000 1251				96.03 104.15 4.65 36 1000000003 54				97.15 109.98 1.42 36 1000000002 75
127.19 96.34 25.50 20 1000000001 58					65.66 78.95 29.65 37 1000000005 139				109.39 119.23 7.53 35 1000000002 86
													26.43 51.54 3.00 56 1000000000 1273				96.30 103.26 4.67 37 1000000003 56				98.28 109.45 2.09 37 1000000002 78
128.26 96.49 26.11 21 1000000001 62					78.63 90.96 31.93 34 1000000006 125				108.35 118.83 7.50 36 1000000002 92
													26.44 51.56 2.99 57 1000000000 1295				97.82 105.50 5.66 38 1000000003 60				99.29 109.14 3.33 38 1000000002 81
129.61 97.07 27.15 22 1000000001 66					79.83 93.19 32.67 35 1000000006 132				106.77 102.33 15.16 28 1000000003 50
													27.23 52.53 3.02 58 1000000000 1317				98.97 107.35 7.55 39 1000000003 63				100.29 108.59 4.92 39 1000000002 84
130.65 97.62 27.14 23 1000000001 71					82.79 94.58 32.74 36 1000000006 138				109.29 102.67 15.97 29 1000000003 54
													27.22 52.81 3.17 59 1000000000 1338				100.31 107.08 9.82 40 1000000003 66				101.27 111.08 5.24 40 1000000002 86
132.53 97.91 27.37 24 1000000001 76					85.48 94.58 32.39 37 1000000006 145				109.85 102.91 14.25 30 1000000003 58
													27.55 51.90 2.89 60 1000000000 1359				101.67 106.60 11.50 41 1000000003 69				102.22 111.51 6.21 41 1000000002 88
115.63 90.29 22.32 3 1000000002 5					81.82 95.71 32.79 38 1000000006 150				110.06 103.36 14.37 31 1000000003 63
													28.41 51.84 2.79 61 1000000000 1380				103.17 106.40 13.15 42 1000000003 73				102.20 111.33 6.38 42 1000000002 90
114.84 90.02 20.73 4 1000000002 7					79.62 94.83 33.11 39 1000000006 157				110.74 103.45 15.13 32 1000000003 68
													28.34 52.06 2.81 62 1000000000 1401				104.75 106.88 13.54 43 1000000003 76				102.82 110.72 6.44 43 1000000002 92
115.66 90.21 21.01 5 1000000002 11					79.83 95.28 33.34 40 1000000006 163				108.81 105.36 11.67 33 1000000003 73
													28.52 52.26 2.93 63 1000000000 1422				105.50 107.64 14.19 44 1000000003 79				103.22 110.32 5.58 44 1000000002 94
115.98 90.57 21.12 6 1000000002 13					70.04 85.63 31.40 35 1000000007 128				108.40 106.48 9.33 34 1000000003 78
													28.68 52.53 2.99 64 1000000000 1444				106.51 107.95 14.92 45 1000000003 81				102.72 109.71 6.10 45 1000000002 96
117.85 94.71 22.46 7 1000000002 16					69.96 84.75 31.02 36 1000000007 134				108.49 106.80 7.03 35 1000000003 81
													29.84 53.08 2.89 65 1000000000 1466				106.83 107.01 15.76 46 1000000003 84				102.74 110.19 5.92 46 1000000002 98
119.07 95.84 24.35 8 1000000002 19					68.70 90.52 32.94 37 1000000007 143				108.02 105.90 7.49 36 1000000003 89
													29.55 53.28 3.03 66 1000000000 1488				106.13 107.62 16.55 47 1000000003 88				103.06 110.31 6.03 47 1000000002 100
118.74 97.05 26.24 9 1000000002 22					70.22 94.05 33.54 38 1000000007 148				108.33 106.08 7.15 37 1000000003 94
													29.94 53.53 3.05 67 1000000000 1510				105.26 108.79 17.30 48 1000000003 91
118.62 98.95 27.31 10 1000000002 25					72.20 94.92 33.56 39 1000000007 155				102.60 99.67 7.68 30 1000000004 56
													29.27 53.61 3.05 68 1000000000 1531				105.37 109.37 16.84 49 1000000003 94
118.41 99.86 29.98 11 1000000002 29					71.13 93.84 33.56 40 1000000007 161				102.80 99.30 7.05 31 1000000004 59
													30.30 54.17 3.06 69 1000000000 1552				106.37 108.38 16.56 50 1000000003 97
118.39 101.34 32.11 12 1000000002 32									102.41 100.16 7.14 32 1000000004 64
													30.14 54.30 3.11 70 1000000000 1573				94.04 110.22 5.33 37 1000000004 57
118.79 101.77 33.02 13 1000000002 35									102.29 101.09 7.07 33 1000000004 69
													30.12 53.83 3.16 71 1000000000 1593				94.15 109.80 5.33 38 1000000004 59
119.23 101.58 33.14 14 1000000002 38									101.96 100.22 7.21 34 1000000004 75
													30.56 53.70 3.04 72 1000000000 1614				93.89 109.10 5.31 39 1000000004 62
118.99 101.70 33.63 15 1000000002 41									103.02 100.44 7.77 35 1000000004 83
													30.76 53.01 2.99 73 1000000000 1634				95.11 108.63 5.95 40 1000000004 65
119.33 102.31 33.92 16 1000000002 44									102.74 101.49 8.29 36 1000000004 88
													31.15 53.05 2.89 74 1000000000 1655				96.16 108.28 7.18 41 1000000004 68
119.33 101.99 33.88 17 1000000002 48									102.59 103.05 7.22 37 1000000004 93
													30.12 52.38 2.86 75 1000000000 1676				97.18 107.65 8.64 42 1000000004 71
119.76 101.96 33.60 18 1000000002 52									102.04 103.80 7.56 38 1000000004 98
													30.94 52.17 2.67 76 1000000000 1698				97.86 110.20 9.26 43 1000000004 74
120.92 100.64 31.96 19 1000000002 56									102.47 106.14 7.78 39 1000000004 103
													32.47 52.38 2.55 77 1000000000 1720				98.91 110.66 10.27 44 1000000004 77
120.25 100.97 32.56 20 1000000002 60									103.76 105.16 7.36 40 1000000004 109
													32.47 51.46 2.41 78 1000000000 1741				98.94 110.46 10.39 45 1000000004 80
120.38 101.22 32.33 21 1000000002 64									105.32 105.30 7.38 41 1000000004 115
													33.72 51.50 2.42 79 1000000000 1765				99.65 109.89 10.38 46 1000000004 83
120.07 101.15 32.79 22 1000000002 68									106.26 106.07 7.62 42 1000000004 120
													33.70 51.01 2.17 80 1000000000 1791				100.02 109.66 9.50 47 1000000004 86
120.79 100.53 33.27 23 1000000002 73									107.34 106.25 11.01 43 1000000004 127
													33.63 51.11 2.20 81 1000000000 1818				100.12 109.36 9.79 48 1000000004 89
121.99 100.53 33.39 24 1000000002 78									108.11 105.93 10.78 44 1000000004 134
													33.63 51.36 2.33 82 1000000000 1845				99.52 109.30 9.82 49 1000000004 92
121.83 101.11 32.98 25 1000000002 82									108.02 107.24 9.73 45 1000000004 141
													34.11 51.18 2.20 83 1000000000 1874				99.83 109.50 9.91 50 1000000004 95
122.68 101.36 32.26 26 1000000002 86									108.01 107.31 8.98 46 1000000004 148
													35.94 51.43 2.13 84 1000000000 1901
122.29 101.51 31.31 27 1000000002 90									107.61 107.21 7.76 47 1000000004 153
													35.94 51.07 2.09 85 1000000000 1927
123.06 101.73 31.13 28 1000000002 94									107.61 107.92 7.29 48 1000000004 160
													36.08 51.41 2.17 86 1000000000 1953
123.43 102.22 30.94 29 1000000002 98									107.80 108.29 7.11 49 1000000004 166
													36.86 50.78 1.99 87 1000000000 1980
124.19 101.65 30.93 30 1000000002 102									108.03 108.29 7.55 50 1000000004 173
													37.13 50.60 1.96 88 1000000000 2006
124.54 101.86 29.83 31 1000000002 106									108.18 109.42 7.15 51 1000000004 179
													37.72 50.72 1.97 89 1000000000 2029
126.74 103.25 28.08 32 1000000002 109									107.87 109.20 7.49 52 1000000004 185
													36.11 49.70 1.85 90 1000000000 2054
128.07 100.18 28.85 33 1000000002 112									109.20 112.04 6.89 53 1000000004 190
													36.98 49.88 1.89 91 1000000000 2078
129.56 100.39 29.79 34 1000000002 115									107.91 107.83 6.83 31 1000000005 60
													36.71 49.12 1.82 92 1000000000 2100
130.16 100.08 29.37 35 1000000002 118									106.95 108.64 7.11 32 1000000005 65
													35.92 50.49 2.07 93 1000000000 2123
126.15 101.01 30.29 36 1000000002 121									106.07 109.76 7.10 33 1000000005 70
													36.88 50.81 2.20 94 1000000000 2143
128.77 102.41 31.73 37 1000000002 124									104.93 109.68 7.64 34 1000000005 76
													37.60 51.73 2.16 95 1000000000 2165
112.93 86.56 10.41 17 1000000003 45									105.88 110.12 7.20 35 1000000005 82
													38.18 52.03 2.25 96 1000000000 2184
115.72 86.36 10.88 18 1000000003 49									107.01 110.63 7.13 36 1000000005 87
													38.14 51.50 2.14 97 1000000000 2203
117.35 87.14 11.95 19 1000000003 53									108.00 110.70 7.16 37 1000000005 95
													38.02 52.67 2.35 98 1000000000 2221
117.69 87.84 13.39 20 1000000003 57									107.58 111.53 7.38 38 1000000005 99
													38.50 52.07 2.13 99 1000000000 2242
118.56 88.83 15.90 21 1000000003 61									108.16 112.03 7.39 39 1000000005 104
													39.10 52.71 2.21 100 1000000000 2263
118.66 90.08 17.59 22 1000000003 65									108.28 112.48 7.19 40 1000000005 108
													38.87 52.81 2.26 101 1000000000 2283
121.06 91.15 17.74 23 1000000003 69									108.53 112.90 7.21 41 1000000005 113
													38.81 52.51 2.28 102 1000000000 2303
121.71 90.96 17.70 24 1000000003 74									108.76 111.90 7.26 42 1000000005 121
													37.08 48.09 1.29 1 1000000001 1
122.52 91.10 18.08 25 1000000003 79									108.79 111.03 6.98 43 1000000005 125
													37.16 48.31 1.37 2 1000000001 15
122.89 94.35 19.76 26 1000000003 83									108.18 112.63 7.04 44 1000000005 131
													37.23 48.44 1.37 3 1000000001 30
122.26 92.76 19.57 27 1000000003 87									108.03 114.02 7.04 45 1000000005 138
													36.52 48.69 1.45 4 1000000001 47
122.50 93.65 19.89 28 1000000003 91									109.57 113.81 6.84 46 1000000005 145
													37.17 48.82 1.55 5 1000000001 65
124.11 96.09 21.37 29 1000000003 95									108.83 114.94 7.20 47 1000000005 152
													37.57 49.28 1.64 6 1000000001 83
124.21 96.00 22.13 30 1000000003 99									105.10 116.35 7.62 48 1000000005 164
													38.09 48.79 1.39 7 1000000001 102
124.68 96.27 22.56 31 1000000003 103									107.36 118.18 7.59 49 1000000005 170
													38.22 49.40 1.55 8 1000000001 123
125.42 97.11 26.47 32 1000000003 107									108.46 117.96 7.48 50 1000000005 175
													38.78 49.04 1.30 9 1000000001 144
124.22 90.53 23.63 23 1000000004 70									109.17 118.79 7.56 51 1000000005 181
													38.48 50.80 1.81 10 1000000001 166
124.82 91.29 24.22 24 1000000004 75									109.70 120.17 7.62 52 1000000005 187
													38.16 50.89 1.84 11 1000000001 189
125.63 91.88 24.02 25 1000000004 80									109.24 120.76 7.68 53 1000000005 194
													38.11 51.52 1.91 12 1000000001 214
128.21 95.13 24.85 26 1000000004 84									109.34 116.79 7.43 54 1000000005 201
													37.68 51.11 1.83 13 1000000001 238
128.41 96.52 23.77 27 1000000004 88									112.98 96.95 14.33 33 1000000006 74
													37.86 51.70 1.89 14 1000000001 262
129.78 97.28 25.09 28 1000000004 92									112.14 97.06 13.12 34 1000000006 79
													37.89 51.41 1.90 15 1000000001 287
131.64 98.31 26.80 29 1000000004 96									113.61 98.66 16.21 35 1000000006 85
													38.37 48.87 1.35 16 1000000001 314
134.22 99.35 26.13 30 1000000004 100									113.04 99.93 16.22 36 1000000006 91
													38.03 48.17 1.14 17 1000000001 341
134.22 98.92 27.81 31 1000000004 104									113.34 101.33 16.20 37 1000000006 97
													38.88 47.93 1.16 18 1000000001 369
134.28 98.93 28.92 32 1000000004 110									113.10 103.08 14.85 38 1000000006 100
													38.75 48.16 1.10 19 1000000001 397
134.32 98.81 30.16 33 1000000004 113									113.25 104.90 13.28 39 1000000006 105
													39.24 48.25 1.18 20 1000000001 422
134.74 98.38 30.62 34 1000000004 116									112.81 105.23 11.44 40 1000000006 110
													40.39 48.60 1.16 21 1000000001 449
134.02 98.16 31.23 35 1000000004 119									113.40 104.52 11.16 41 1000000006 116
													40.77 48.40 1.10 22 1000000001 478
132.54 98.32 32.21 36 1000000004 122									113.70 103.62 12.62 42 1000000006 122
													41.59 48.72 1.15 23 1000000001 504
									114.01 102.60 13.06 43 1000000006 128
													41.35 47.90 0.95 24 1000000001 530
									114.04 102.30 13.20 44 1000000006 135
													41.04 46.52 0.67 25 1000000001 554
									113.79 102.53 12.64 45 1000000006 142
													41.45 46.80 0.68 26 1000000001 578
									113.08 100.60 12.87 46 1000000006 149
													42.55 47.03 0.62 27 1000000001 603
									111.66 101.22 15.32 47 1000000006 156
													43.26 47.37 0.66 28 1000000001 627
									108.95 102.93 16.49 48 1000000006 162
													43.30 47.29 0.67 29 1000000001 650
									99.39 100.00 7.49 39 1000000007 102
													42.47 46.91 0.62 30 1000000001 674
									99.35 99.76 7.15 40 1000000007 107
													43.02 47.27 0.67 31 1000000001 697
									100.63 100.39 7.31 41 1000000007 114
													42.28 46.85 0.67 32 1000000001 721
									100.82 102.57 7.15 42 1000000007 119
													42.55 46.85 0.65 33 1000000001 745
									102.42 102.90 7.08 43 1000000007 124
													44.00 47.31 0.60 34 1000000001 768
									99.67 102.21 7.64 44 1000000007 132
													43.47 47.62 0.64 35 1000000001 792
									99.42 101.32 7.70 45 1000000007 139
													43.70 48.78 0.98 36 1000000001 815
									99.31 101.47 7.79 46 1000000007 146
													42.57 48.83 0.96 37 1000000001 838
									100.35 101.42 8.48 47 1000000007 154
													42.89 50.40 1.26 38 1000000001 863
									101.34 102.11 7.32 48 1000000007 159
													42.78 50.63 1.27 39 1000000001 887
									102.86 102.34 7.55 49 1000000007 167
													43.30 50.82 1.34 40 1000000001 912
									101.74 103.75 7.29 50 1000000007 172
													43.07 51.87 1.58 41 1000000001 939
									102.59 106.34 7.19 51 1000000007 178
													43.69 52.15 1.59 42 1000000001 965
									101.94 107.09 7.50 52 1000000007 184
													43.32 53.45 1.85 43 1000000001 989
									103.65 108.26 7.80 53 1000000007 192
													42.65 52.13 1.68 44 1000000001 1012
									104.85 108.42 7.52 54 1000000007 199
													43.03 53.43 1.86 45 1000000001 1034
									101.54 110.21 7.74 55 1000000007 205
													43.11 53.43 1.84 46 1000000001 1056
									101.52 111.48 7.84 56 1000000007 211
													42.79 50.91 1.38 47 1000000001 1078
									101.38 112.39 7.90 57 1000000007 217
													43.31 52.88 1.76 48 1000000001 1102
									101.63 113.63 7.95 58 1000000007 223
													43.79 52.81 1.72 49 1000000001 1125
									102.15 113.68 7.75 59 1000000007 229
													43.16 52.21 1.59 50 1000000001 1144
									102.04 111.00 7.75 60 1000000007 233
													43.56 52.81 1.74 51 1000000001 1164
									100.80 107.08 7.50 61 1000000007 235
													41.61 52.91 2.04 1 1000000002 2
									101.42 106.69 7.47 62 1000000007 238
													41.79 52.98 2.01 2 1000000002 16
									101.83 106.27 7.54 63 1000000007 241
													42.03 53.51 2.09 3 1000000002 31
									101.86 105.10 7.22 64 1000000007 244
													42.25 53.70 2.07 4 1000000002 48
									103.46 105.39 7.04 65 1000000007 247
													41.93 53.06 1.98 5 1000000002 66
									102.96 105.32 7.13 66 1000000007 250
													42.49 52.82 1.93 6 1000000002 84
									103.16 102.91 6.81 67 1000000007 253
													42.61 53.05 1.90 7 1000000002 103
									104.00 102.68 6.76 68 1000000007 256
													42.41 54.10 2.20 8 1000000002 124
									105.84 102.33 6.73 69 1000000007 259
													43.19 55.36 2.45 9 1000000002 145
									106.59 100.63 6.42 70 1000000007 262
													43.48 54.63 2.19 10 1000000002 167
									106.98 99.50 6.30 71 1000000007 264
													43.08 53.42 1.98 11 1000000002 190
									107.54 97.81 6.07 72 1000000007 266
													43.16 54.92 2.32 12 1000000002 215
									108.93 97.81 6.46 73 1000000007 268
													43.01 54.92 2.24 13 1000000002 239
									102.11 97.09 28.39 40 1000000008 111
													42.58 55.19 2.32 14 1000000002 263
									101.98 97.42 28.10 41 1000000008 117
													42.81 56.19 2.46 15 1000000002 288
									102.52 96.81 28.55 42 1000000008 123
													43.53 55.46 2.32 16 1000000002 316
									104.10 97.10 27.93 43 1000000008 129
													43.92 55.10 2.13 17 1000000002 343
									103.96 98.03 29.46 44 1000000008 136
													43.51 55.54 2.32 18 1000000002 371
									104.03 98.68 29.10 45 1000000008 143
													43.49 55.72 2.38 19 1000000002 399
									104.17 98.92 23.39 46 1000000008 150
													43.53 55.64 2.41 20 1000000002 423
									104.88 98.73 23.59 47 1000000008 157
													44.90 54.54 1.96 21 1000000002 451
									106.42 99.62 21.87 48 1000000008 163
													44.16 55.87 2.40 22 1000000002 479
									109.60 102.36 18.22 49 1000000008 169
													43.36 56.55 2.46 23 1000000002 506
									110.21 102.36 15.46 50 1000000008 174
													44.70 56.96 2.45 24 1000000002 532
									110.01 102.04 14.46 51 1000000008 180
													46.46 55.52 1.98 25 1000000002 556
									109.81 102.07 12.89 52 1000000008 186
													48.03 56.24 2.27 26 1000000002 580
									110.86 102.48 13.14 53 1000000008 193
													49.01 55.78 1.95 27 1000000002 608
									110.62 103.19 14.38 54 1000000008 200
													49.50 56.53 2.19 28 1000000002 633
									107.72 105.82 10.06 55 1000000008 206
													49.00 56.24 2.13 29 1000000002 656
									108.54 105.94 9.53 56 1000000008 212
													48.97 56.08 2.06 30 1000000002 680
									110.11 106.58 10.47 57 1000000008 218
													49.24 56.23 2.07 31 1000000002 704
									111.99 103.11 12.76 58 1000000008 224
													49.83 56.13 2.08 32 1000000002 728
									113.19 101.95 15.38 59 1000000008 230
													49.68 55.19 1.82 33 1000000002 751
									106.41 107.79 7.67 43 1000000009 126
													49.55 56.33 2.10 34 1000000002 775
									102.28 108.56 7.56 44 1000000009 133
													49.20 56.72 2.21 35 1000000002 798
									102.05 110.18 7.64 45 1000000009 140
													48.62 57.10 2.44 36 1000000002 819
									101.96 112.58 7.81 46 1000000009 147
													48.62 57.81 2.43 37 1000000002 843
									101.75 113.57 7.91 47 1000000009 155
													49.12 57.28 2.28 38 1000000002 868
									101.15 114.37 8.00 48 1000000009 161
													48.98 57.66 2.39 39 1000000002 893
									101.56 114.48 7.74 49 1000000009 168
													48.41 57.49 2.42 40 1000000002 915
									102.15 116.01 7.87 50 1000000009 177
													48.60 58.03 2.50 41 1000000002 940
									102.81 117.37 8.05 51 1000000009 183
													48.70 57.88 2.50 42 1000000002 967
									103.23 117.98 8.11 52 1000000009 189
													48.82 55.96 1.92 43 1000000002 990
									103.05 118.62 8.10 53 1000000009 196
													49.00 55.84 1.85 44 1000000002 1016
									113.41 122.93 7.45 43 1000000010 130
													50.18 57.50 2.30 45 1000000002 1038
									113.37 123.30 7.42 44 1000000010 137
													50.75 56.94 2.03 46 1000000002 1061
									112.12 122.79 7.56 45 1000000010 144
													51.48 56.99 1.98 47 1000000002 1083
									111.31 123.76 7.73 46 1000000010 151
													51.04 57.87 2.16 48 1000000002 1106
									112.04 125.35 7.70 47 1000000010 158
													51.30 57.70 2.14 49 1000000002 1129
									111.41 125.17 7.72 48 1000000010 165
													51.63 57.71 2.21 50 1000000002 1149
									112.84 125.10 7.60 49 1000000010 171
													51.61 57.51 2.18 51 1000000002 1168
									112.44 125.43 7.76 50 1000000010 176
													52.50 56.44 1.86 52 1000000002 1187
									112.93 125.25 7.65 51 1000000010 182
													52.52 55.94 1.80 53 1000000002 1209
									114.56 124.77 7.42 52 1000000010 188
													52.83 56.04 1.80 54 1000000002 1231
									114.23 125.59 7.69 53 1000000010 195
													53.72 55.64 1.66 55 1000000002 1254
									110.36 124.16 7.77 54 1000000010 202
													54.33 55.63 1.59 56 1000000002 1276
									110.01 122.06 7.67 55 1000000010 207
													54.51 56.14 1.74 57 1000000002 1298
									109.41 122.46 7.78 56 1000000010 213
													54.81 56.66 1.83 58 1000000002 1320
									111.50 106.38 7.34 53 1000000011 191
													54.36 57.68 2.00 59 1000000002 1341
									111.36 108.00 7.20 54 1000000011 198
													54.66 57.59 2.01 60 1000000002 1362
									110.85 109.38 6.85 55 1000000011 204
													54.96 57.98 2.01 61 1000000002 1383
									109.46 111.48 7.05 56 1000000011 210
													54.50 59.28 2.35 62 1000000002 1404
									110.11 112.02 6.82 57 1000000011 214
													54.89 59.26 2.32 63 1000000002 1427
									111.07 113.43 6.90 58 1000000011 222
													55.77 58.28 1.96 64 1000000002 1449
									110.68 113.38 6.89 59 1000000011 227
													55.53 59.03 2.20 65 1000000002 1471
									109.36 113.61 7.21 60 1000000011 232
													55.75 58.16 2.00 66 1000000002 1493
									106.89 112.29 7.25 61 1000000011 236
													55.89 58.30 1.93 67 1000000002 1514
									104.85 112.31 7.49 62 1000000011 239
													56.26 56.80 1.67 68 1000000002 1535
									102.88 113.26 7.72 63 1000000011 242
													56.29 56.64 1.76 69 1000000002 1556
									102.39 114.47 7.70 64 1000000011 245
													56.68 56.92 1.79 70 1000000002 1577
									102.78 114.60 7.67 65 1000000011 248
													56.92 57.03 1.74 71 1000000002 1597
									102.46 113.89 7.73 66 1000000011 251
													56.59 56.59 1.67 72 1000000002 1618
									103.07 113.37 7.64 67 1000000011 254
													56.66 56.43 1.71 73 1000000002 1638
									103.19 112.67 7.58 68 1000000011 257
													56.55 55.62 1.60 74 1000000002 1658
									103.85 112.42 7.51 69 1000000011 260
													57.20 55.59 1.48 75 1000000002 1679
									104.42 112.23 7.54 70 1000000011 263
													57.55 55.11 1.35 76 1000000002 1702
									105.14 112.12 7.41 71 1000000011 265
													58.50 54.83 1.26 77 1000000002 1724
									106.06 110.49 7.24 72 1000000011 267
													58.43 54.80 1.16 78 1000000002 1745
									104.63 110.51 7.57 73 1000000011 269
													58.84 54.98 1.33 79 1000000002 1769
									105.62 110.78 7.47 74 1000000011 270
													13.18 50.54 3.56 1 1000000003 3
									106.36 110.83 7.47 75 1000000011 271
													14.78 50.70 3.40 2 1000000003 17
									106.63 109.35 6.95 76 1000000011 272
													15.17 50.72 3.49 3 1000000003 32
									106.58 109.81 7.17 77 1000000011 273
													15.23 50.63 3.41 4 1000000003 49
									107.45 110.27 7.08 78 1000000011 274
													15.83 49.81 3.22 5 1000000003 67
									101.01 97.32 6.69 54 1000000012 197
													15.08 49.63 3.21 6 1000000003 85
									104.50 102.13 7.09 55 1000000012 203
													14.32 50.45 3.50 7 1000000003 104
									104.16 102.56 7.54 56 1000000012 209
													15.00 50.54 3.46 8 1000000003 125
									107.07 104.04 7.63 57 1000000012 216
													14.88 52.84 4.18 9 1000000003 147
									105.98 105.14 6.91 58 1000000012 221
													15.86 52.34 3.79 10 1000000003 168
									105.23 104.36 7.33 59 1000000012 228
													16.23 51.96 3.64 11 1000000003 192
									101.82 98.03 6.52 56 1000000013 208
													16.54 51.90 3.70 12 1000000003 217
									102.01 100.61 7.25 57 1000000013 215
													20.98 58.04 4.50 1 1000000004 4
									103.99 98.08 6.44 58 1000000013 220
													21.15 58.77 4.69 2 1000000004 20
									103.64 98.21 6.54 59 1000000013 226
													21.74 59.43 4.91 3 1000000004 37
									109.27 120.30 7.56 57 1000000014 219
													21.76 59.99 4.97 4 1000000004 53
									109.23 125.78 8.12 58 1000000014 225
													21.90 60.41 4.97 5 1000000004 71
									109.90 126.67 8.10 59 1000000014 231
													22.68 60.53 5.03 6 1000000004 90
									109.56 126.95 8.18 60 1000000014 234
													22.81 60.58 4.99 7 1000000004 108
									110.33 124.81 7.82 61 1000000014 237
													23.05 60.63 5.03 8 1000000004 130
									110.10 124.81 7.79 62 1000000014 240
													23.53 60.48 4.93 9 1000000004 150
									107.90 123.84 8.05 63 1000000014 243
													23.90 61.23 5.02 10 1000000004 174
									107.53 124.07 8.21 64 1000000014 246
													23.63 61.66 5.15 11 1000000004 198
									107.12 124.41 8.25 65 1000000014 249
													23.54 61.64 5.13 12 1000000004 222
									105.44 122.61 8.24 66 1000000014 252
													23.94 62.90 5.34 13 1000000004 246
									105.50 121.92 8.21 67 1000000014 255
													24.38 63.11 5.42 14 1000000004 270
									105.61 119.43 7.78 68 1000000014 258
													25.03 63.30 5.34 15 1000000004 296
									104.92 117.59 7.77 69 1000000014 261
													24.89 63.42 5.45 16 1000000004 324
													25.05 63.27 5.41 17 1000000004 351
													24.12 63.31 5.46 18 1000000004 380
													24.44 63.62 5.52 19 1000000004 406
													25.58 63.69 5.50 20 1000000004 434
													26.04 63.64 5.32 21 1000000004 462
													26.52 63.80 5.38 22 1000000004 489
													26.04 64.05 5.55 23 1000000004 514
													26.37 64.41 5.46 24 1000000004 540
													26.48 63.91 5.37 25 1000000004 565
													26.85 64.38 5.37 26 1000000004 590
													26.48 64.64 5.59 27 1000000004 616
													27.06 64.95 5.63 28 1000000004 639
													27.28 65.12 5.61 29 1000000004 662
													27.83 64.98 5.58 30 1000000004 685
													28.15 64.99 5.52 31 1000000004 709
													28.38 66.18 5.70 32 1000000004 733
													28.49 67.14 5.95 33 1000000004 758
													29.17 68.13 6.11 34 1000000004 781
													28.04 67.71 6.14 35 1000000004 803
													29.06 68.93 6.22 36 1000000004 827
													28.51 68.94 6.21 37 1000000004 852
													29.37 70.31 6.41 38 1000000004 876
													28.60 68.60 6.27 39 1000000004 899
													28.65 69.79 6.39 40 1000000004 926
													28.95 69.90 6.38 41 1000000004 952
													30.09 69.50 6.26 42 1000000004 976
													30.02 69.30 6.19 43 1000000004 1000
													29.43 70.64 6.53 44 1000000004 1023
													29.55 70.78 6.62 45 1000000004 1045
													29.87 70.84 6.54 46 1000000004 1067
													30.21 71.16 6.66 47 1000000004 1090
													30.49 70.07 6.28 48 1000000004 1113
													30.38 69.49 6.18 49 1000000004 1133
													30.37 69.78 6.31 50 1000000004 1152
													31.41 71.13 6.53 51 1000000004 1173
													31.29 71.46 6.54 52 1000000004 1192
													31.48 71.38 6.55 53 1000000004 1214
													30.14 70.53 6.32 54 1000000004 1235
													32.33 71.10 6.37 55 1000000004 1258
													31.86 71.62 6.43 56 1000000004 1281
													32.25 71.29 6.40 57 1000000004 1302
													32.62 71.69 6.51 58 1000000004 1324
													32.04 71.16 6.41 59 1000000004 1345
													32.09 71.26 6.48 60 1000000004 1366
													32.14 71.29 6.41 61 1000000004 1387
													31.92 71.24 6.41 62 1000000004 1408
													31.77 70.44 6.35 63 1000000004 1430
													31.39 69.85 6.21 64 1000000004 1452
													31.51 70.51 6.29 65 1000000004 1474
													31.68 70.62 6.32 66 1000000004 1497
													31.57 70.88 6.38 67 1000000004 1518
													30.93 70.21 6.24 68 1000000004 1539
													31.01 69.35 6.04 69 1000000004 1560
													28.94 59.25 4.34 1 1000000005 5
													28.42 60.08 4.47 2 1000000005 18
													27.63 60.08 4.52 3 1000000005 36
													27.44 61.03 4.79 4 1000000005 54
													27.45 60.88 4.61 5 1000000005 72
													27.91 60.46 4.52 6 1000000005 87
													27.34 60.60 4.67 7 1000000005 109
													28.77 60.23 4.47 8 1000000005 127
													28.88 62.52 4.94 9 1000000005 151
													29.29 62.19 4.95 10 1000000005 175
													29.13 62.78 5.03 11 1000000005 199
													29.59 61.81 4.82 12 1000000005 223
													29.95 62.65 4.97 13 1000000005 244
													31.41 63.15 4.99 14 1000000005 269
													31.62 63.50 5.03 15 1000000005 294
													31.11 62.94 4.84 16 1000000005 322
													29.53 61.76 4.72 17 1000000005 349
													28.31 60.22 4.62 18 1000000005 377
													29.24 61.39 4.61 19 1000000005 404
													29.08 61.25 4.67 20 1000000005 432
													29.86 61.34 4.60 21 1000000005 460
													30.87 60.98 4.42 22 1000000005 485
													31.13 61.49 4.52 23 1000000005 511
													31.65 61.58 4.51 24 1000000005 537
													30.98 61.20 4.49 25 1000000005 562
													30.79 61.88 4.62 26 1000000005 587
													31.07 61.79 4.63 27 1000000005 613
													31.64 62.24 4.70 28 1000000005 637
													31.75 62.75 4.83 29 1000000005 660
													15.02 57.47 5.12 1 1000000006 6
													15.06 56.54 4.86 2 1000000006 19
													15.57 56.10 4.60 3 1000000006 35
													14.53 56.07 4.75 4 1000000006 52
													15.13 56.46 4.83 5 1000000006 70
													15.15 56.10 4.69 6 1000000006 89
													15.44 57.01 4.93 7 1000000006 107
													15.95 56.97 4.85 8 1000000006 129
													15.49 57.82 4.97 9 1000000006 149
													16.80 58.55 5.04 10 1000000006 173
													16.25 58.69 5.03 11 1000000006 197
													16.37 58.52 5.04 12 1000000006 221
													17.41 58.90 5.08 13 1000000006 243
													18.30 59.70 5.06 14 1000000006 268
													17.27 57.30 4.68 15 1000000006 293
													17.28 58.13 4.93 16 1000000006 321
													16.24 55.64 4.49 17 1000000006 347
													16.93 56.78 4.64 18 1000000006 378
													17.29 54.65 4.19 19 1000000006 403
													18.03 55.26 4.29 20 1000000006 429
													17.67 55.42 4.42 21 1000000006 456
													24.45 61.95 5.03 1 1000000007 7
													21.99 65.89 6.05 2 1000000007 22
													22.78 67.67 6.36 3 1000000007 39
													21.77 67.22 6.31 4 1000000007 56
													23.41 67.55 6.23 5 1000000007 74
													23.68 66.57 6.09 6 1000000007 92
													23.90 67.24 6.15 7 1000000007 111
													23.88 67.27 6.24 8 1000000007 132
													24.70 68.32 6.29 9 1000000007 153
													24.96 68.27 6.29 10 1000000007 176
													25.48 69.71 6.54 11 1000000007 201
													26.64 69.25 6.35 12 1000000007 224
													26.42 70.93 6.63 13 1000000007 247
													26.96 71.04 6.63 14 1000000007 271
													26.94 71.90 6.81 15 1000000007 298
													26.80 70.92 6.69 16 1000000007 326
													27.35 71.22 6.74 17 1000000007 353
													27.99 71.00 6.61 18 1000000007 382
													29.37 72.03 6.70 19 1000000007 408
													29.12 72.09 6.79 20 1000000007 436
													29.36 72.33 6.74 21 1000000007 464
													29.84 71.80 6.69 22 1000000007 491
													30.39 71.89 6.62 23 1000000007 516
													30.26 72.07 6.78 24 1000000007 542
													29.68 71.71 6.84 25 1000000007 567
													28.96 71.22 6.75 26 1000000007 591
													28.57 71.40 6.73 27 1000000007 617
													29.77 72.90 6.85 28 1000000007 640
													30.77 73.24 6.93 29 1000000007 664
													31.51 73.77 6.96 30 1000000007 687
													30.60 73.58 6.90 31 1000000007 711
													30.91 73.10 6.82 32 1000000007 735
													31.88 73.61 6.87 33 1000000007 759
													32.48 73.41 6.77 34 1000000007 782
													33.16 73.83 6.82 35 1000000007 805
													33.67 74.13 6.90 36 1000000007 829
													34.55 74.52 6.88 37 1000000007 853
													34.92 74.77 6.89 38 1000000007 877
													36.57 74.44 6.68 39 1000000007 901
													36.96 74.78 6.83 40 1000000007 927
													37.05 74.99 6.83 41 1000000007 953
													37.31 75.45 6.94 42 1000000007 977
													21.15 78.36 8.64 1 1000000008 8
													21.26 79.92 8.85 2 1000000008 23
													21.95 80.30 8.89 3 1000000008 41
													22.10 80.56 8.87 4 1000000008 58
													22.37 81.04 8.99 5 1000000008 76
													22.37 81.30 8.94 6 1000000008 95
													23.06 81.97 9.17 7 1000000008 115
													23.63 81.53 8.91 8 1000000008 136
													23.03 82.35 9.23 9 1000000008 158
													23.91 83.24 9.22 10 1000000008 181
													23.46 82.13 8.85 11 1000000008 205
													23.41 81.64 8.75 12 1000000008 228
													23.81 81.94 8.83 13 1000000008 251
													23.35 81.69 8.83 14 1000000008 275
													24.95 82.45 8.89 15 1000000008 302
													24.87 81.37 8.70 16 1000000008 329
													24.14 79.20 8.43 17 1000000008 356
													23.53 79.13 8.49 18 1000000008 385
													23.55 79.04 8.51 19 1000000008 411
													23.04 77.86 8.42 20 1000000008 439
													23.68 79.92 8.59 21 1000000008 467
													24.43 79.12 8.31 22 1000000008 494
													25.31 79.69 8.33 23 1000000008 519
													25.83 79.20 8.20 24 1000000008 544
													26.08 78.89 8.17 25 1000000008 569
													27.69 79.71 8.17 26 1000000008 593
													27.74 79.86 8.28 27 1000000008 621
													27.96 80.69 8.40 28 1000000008 644
													28.89 80.38 8.28 29 1000000008 667
													28.57 81.02 8.47 30 1000000008 691
													28.09 80.63 8.50 31 1000000008 715
													28.04 81.18 8.64 32 1000000008 739
													27.67 81.65 8.65 33 1000000008 763
													28.10 80.67 8.43 34 1000000008 786
													28.38 80.41 8.40 35 1000000008 809
													28.43 80.54 8.38 36 1000000008 832
													29.42 81.32 8.52 37 1000000008 857
													30.70 81.32 8.59 38 1000000008 880
													31.61 81.50 8.46 39 1000000008 905
													31.82 81.24 8.37 40 1000000008 930
													32.59 81.54 8.37 41 1000000008 956
													32.67 82.23 8.56 42 1000000008 980
													33.03 81.68 8.47 43 1000000008 1002
													34.09 80.11 8.16 44 1000000008 1024
													33.73 79.93 8.10 45 1000000008 1047
													35.71 80.02 8.02 46 1000000008 1069
													36.53 80.32 7.99 47 1000000008 1092
													36.09 80.94 8.16 48 1000000008 1115
													49.66 66.63 4.10 1 1000000009 9
													49.95 67.00 4.13 2 1000000009 24
													51.29 65.65 3.83 3 1000000009 34
													50.03 66.34 3.97 4 1000000009 59
													50.83 66.64 4.09 5 1000000009 77
													50.23 66.75 4.18 6 1000000009 96
													50.72 66.80 4.17 7 1000000009 117
													51.14 66.65 4.11 8 1000000009 138
													52.68 67.17 4.17 9 1000000009 160
													51.17 66.08 4.09 10 1000000009 183
													50.55 66.35 4.32 11 1000000009 208
													50.60 67.04 4.30 12 1000000009 231
													49.71 68.26 4.66 13 1000000009 254
													49.97 68.24 4.61 14 1000000009 278
													50.71 68.46 4.68 15 1000000009 305
													51.48 68.27 4.51 16 1000000009 332
													50.34 67.34 4.26 17 1000000009 359
													50.84 65.89 3.86 18 1000000009 375
													49.28 66.84 4.19 19 1000000009 414
													48.32 67.01 4.28 20 1000000009 430
													48.55 67.25 4.33 21 1000000009 458
													50.03 65.89 3.83 22 1000000009 483
													49.60 66.49 4.03 23 1000000009 522
													51.54 65.81 3.74 24 1000000009 535
													53.16 64.00 3.29 25 1000000009 560
													53.29 64.42 3.45 26 1000000009 584
													54.22 64.26 3.45 27 1000000009 609
													53.97 64.70 3.52 28 1000000009 634
													53.99 64.50 3.47 29 1000000009 657
													54.61 64.66 3.61 30 1000000009 681
													54.62 65.28 3.69 31 1000000009 705
													55.06 64.70 3.64 32 1000000009 729
													55.48 64.26 3.63 33 1000000009 752
													55.58 64.19 3.37 34 1000000009 776
													55.09 63.80 3.34 35 1000000009 799
													55.68 64.07 3.44 36 1000000009 823
													55.91 65.29 3.73 37 1000000009 847
													56.53 65.40 3.63 38 1000000009 870
													56.10 65.54 3.75 39 1000000009 895
													56.90 65.09 3.78 40 1000000009 919
													57.34 65.40 3.64 41 1000000009 946
													58.03 65.68 3.65 42 1000000009 971
													58.08 65.50 3.83 43 1000000009 995
													57.94 65.72 3.80 44 1000000009 1018
													57.74 67.74 3.91 45 1000000009 1040
													57.63 66.84 3.71 46 1000000009 1063
													57.62 66.76 3.66 47 1000000009 1085
													57.58 66.91 3.71 48 1000000009 1108
													57.11 66.71 3.84 49 1000000009 1130
													57.47 66.40 3.72 50 1000000009 1150
													57.09 66.22 3.71 51 1000000009 1169
													57.60 66.08 3.60 52 1000000009 1188
													57.82 64.89 3.44 53 1000000009 1210
													58.61 65.06 3.23 54 1000000009 1232
													60.16 64.44 2.83 55 1000000009 1255
													60.18 63.93 2.70 56 1000000009 1277
													61.03 61.67 2.38 57 1000000009 1299
													60.09 61.64 2.57 58 1000000009 1321
													60.05 61.49 2.65 59 1000000009 1342
													60.29 61.19 2.62 60 1000000009 1363
													61.18 61.93 2.61 61 1000000009 1384
													60.90 61.86 2.66 62 1000000009 1405
													60.39 62.72 2.72 63 1000000009 1428
													60.88 63.26 2.80 64 1000000009 1450
													61.27 62.73 2.73 65 1000000009 1472
													61.05 63.09 2.68 66 1000000009 1494
													60.71 62.57 2.66 67 1000000009 1515
													61.20 61.52 2.45 68 1000000009 1536
													61.87 61.51 2.49 69 1000000009 1557
													62.04 61.85 2.45 70 1000000009 1578
													62.04 61.88 2.51 71 1000000009 1598
													61.21 62.40 2.53 72 1000000009 1619
													61.22 63.38 2.62 73 1000000009 1639
													60.84 64.06 2.87 74 1000000009 1659
													61.69 63.60 2.62 75 1000000009 1680
													61.39 64.35 2.79 76 1000000009 1703
													62.09 64.58 2.83 77 1000000009 1725
													62.65 65.45 3.03 78 1000000009 1746
													61.90 66.90 3.23 79 1000000009 1770
													62.49 67.25 3.23 80 1000000009 1795
													63.47 65.98 2.78 81 1000000009 1822
													63.89 64.55 2.63 82 1000000009 1849
													62.60 65.34 2.81 83 1000000009 1878
													63.49 66.29 2.99 84 1000000009 1905
													63.43 67.20 3.19 85 1000000009 1932
													63.94 65.97 2.84 86 1000000009 1958
													62.96 67.40 3.19 87 1000000009 1985
													62.97 67.35 3.21 88 1000000009 2010
													62.04 69.95 3.69 89 1000000009 2034
													62.95 67.47 3.21 90 1000000009 2059
													62.90 67.99 3.36 91 1000000009 2083
													62.41 68.25 3.50 92 1000000009 2105
													62.90 66.41 3.19 93 1000000009 2127
													63.12 66.47 3.16 94 1000000009 2147
													62.62 67.39 3.22 95 1000000009 2169
													3.82 49.30 22.49 1 1000000010 10
													4.26 49.40 22.28 2 1000000010 25
													5.25 49.55 22.05 3 1000000010 42
													6.72 50.06 21.75 4 1000000010 60
													5.53 50.13 22.29 5 1000000010 78
													5.62 51.33 22.06 6 1000000010 97
													5.98 51.34 23.06 7 1000000010 118
													6.76 51.32 23.47 8 1000000010 139
													6.85 51.14 23.02 9 1000000010 161
													7.83 50.71 22.43 10 1000000010 184
													8.27 50.60 21.91 11 1000000010 209
													8.95 51.87 21.85 12 1000000010 233
													8.74 52.09 21.76 13 1000000010 256
													8.52 52.17 21.41 14 1000000010 281
													8.73 51.52 22.13 15 1000000010 309
													10.54 50.46 22.00 16 1000000010 336
													10.24 50.17 20.90 17 1000000010 363
													9.98 49.39 21.46 18 1000000010 391
													9.78 49.29 21.29 19 1000000010 417
													10.08 49.07 21.62 20 1000000010 445
													10.94 49.19 21.17 21 1000000010 473
													11.48 49.05 20.69 22 1000000010 500
													11.53 48.86 20.70 23 1000000010 526
													10.81 48.83 20.42 24 1000000010 550
													11.29 49.02 19.93 25 1000000010 573
													11.66 48.54 19.80 26 1000000010 598
													11.79 49.07 20.66 27 1000000010 624
													11.75 48.76 19.89 28 1000000010 647
													12.23 48.24 19.73 29 1000000010 671
													11.80 48.64 20.07 30 1000000010 694
													12.29 49.06 21.59 31 1000000010 718
													12.65 48.93 21.75 32 1000000010 742
													13.26 48.78 22.13 33 1000000010 766
													13.55 49.41 21.54 34 1000000010 789
													13.94 50.66 20.50 35 1000000010 812
													14.47 50.29 21.79 36 1000000010 836
													13.98 50.23 21.57 37 1000000010 860
													14.29 51.37 21.34 38 1000000010 884
													13.66 52.18 22.35 39 1000000010 908
													13.62 51.89 21.89 40 1000000010 934
													13.88 53.09 22.83 41 1000000010 960
													14.76 53.61 22.64 42 1000000010 984
													15.08 53.61 22.65 43 1000000010 1007
													14.77 52.34 23.25 44 1000000010 1029
													15.22 51.18 24.18 45 1000000010 1051
													15.50 51.05 24.32 46 1000000010 1074
													16.01 50.63 24.56 47 1000000010 1097
													17.08 50.69 23.17 48 1000000010 1120
													16.53 50.62 22.93 49 1000000010 1139
													16.17 49.88 23.23 50 1000000010 1159
													16.07 49.42 23.27 51 1000000010 1179
													16.58 49.39 23.66 52 1000000010 1198
													15.88 49.56 23.83 53 1000000010 1220
													16.50 49.59 23.47 54 1000000010 1242
													15.86 49.61 23.32 55 1000000010 1265
													16.23 49.74 23.42 56 1000000010 1287
													16.89 50.39 22.95 57 1000000010 1309
													16.89 51.25 22.47 58 1000000010 1330
													16.86 50.98 22.29 59 1000000010 1351
													16.86 51.23 22.56 60 1000000010 1372
													18.10 52.31 22.81 61 1000000010 1393
													17.85 52.47 23.06 62 1000000010 1415
													17.55 53.32 23.36 63 1000000010 1437
													17.88 53.18 23.81 64 1000000010 1459
													18.24 54.09 23.60 65 1000000010 1481
													18.32 54.15 24.36 66 1000000010 1504
													18.62 54.46 25.07 67 1000000010 1525
													18.63 53.86 24.38 68 1000000010 1546
													18.52 54.23 25.11 69 1000000010 1567
													19.52 54.68 24.79 70 1000000010 1587
													18.84 54.81 24.54 71 1000000010 1607
													18.55 54.14 24.92 72 1000000010 1628
													18.03 53.31 25.45 73 1000000010 1648
													18.70 53.62 26.05 74 1000000010 1668
													17.95 52.58 25.46 75 1000000010 1689
													18.05 52.85 26.23 76 1000000010 1711
													17.97 52.43 26.40 77 1000000010 1732
													18.16 51.37 26.62 78 1000000010 1756
													17.46 50.47 27.10 79 1000000010 1782
													17.80 50.61 27.87 80 1000000010 1809
													18.53 51.73 28.28 81 1000000010 1836
													19.48 52.82 28.87 82 1000000010 1865
													39.47 44.55 33.48 1 1000000011 11
													38.54 44.20 33.41 2 1000000011 26
													39.00 45.25 33.77 3 1000000011 43
													39.43 45.51 33.75 4 1000000011 61
													39.96 46.47 33.86 5 1000000011 79
													39.69 47.07 33.93 6 1000000011 98
													40.57 47.65 33.91 7 1000000011 119
													40.40 47.01 33.76 8 1000000011 140
													40.10 46.76 33.78 9 1000000011 162
													40.15 47.97 33.87 10 1000000011 185
													40.79 49.26 34.33 11 1000000011 210
													42.01 50.62 34.36 12 1000000011 234
													41.14 49.87 34.28 13 1000000011 257
													40.43 49.31 34.18 14 1000000011 282
													40.03 49.68 34.31 15 1000000011 310
													41.08 51.33 34.41 16 1000000011 337
													41.44 52.37 34.88 17 1000000011 365
													46.36 51.71 34.60 1 1000000012 12
													46.95 51.97 34.63 2 1000000012 27
													46.14 51.33 34.53 3 1000000012 44
													46.06 51.98 34.67 4 1000000012 62
													47.02 51.11 34.48 5 1000000012 80
													46.72 51.26 34.30 6 1000000012 99
													49.09 51.87 34.43 7 1000000012 120
													49.16 51.96 34.45 8 1000000012 141
													50.50 53.12 34.65 9 1000000012 163
													48.79 52.76 34.62 10 1000000012 186
													49.16 53.09 34.61 11 1000000012 211
													50.74 55.42 34.79 12 1000000012 235
													52.17 57.36 35.11 13 1000000012 258
													52.10 57.19 35.10 14 1000000012 283
													52.50 58.90 35.40 15 1000000012 311
													52.45 60.01 35.76 16 1000000012 338
													52.36 59.99 35.75 17 1000000012 366
													52.28 61.67 36.04 18 1000000012 393
													52.92 62.40 36.07 19 1000000012 419
													52.97 61.95 35.98 20 1000000012 447
													53.52 62.83 36.15 21 1000000012 475
													52.99 63.02 36.32 22 1000000012 502
													52.32 63.07 36.30 23 1000000012 528
													50.30 64.21 36.63 24 1000000012 552
													50.27 62.72 36.29 25 1000000012 575
													51.59 63.20 36.32 26 1000000012 600
													54.19 55.84 34.74 1 1000000013 13
													54.96 57.18 34.83 2 1000000013 28
													54.57 57.12 34.77 3 1000000013 45
													53.68 57.31 34.99 4 1000000013 63
													54.32 57.79 35.14 5 1000000013 81
													54.48 59.66 35.29 6 1000000013 100
													54.03 60.57 35.62 7 1000000013 121
													53.49 61.86 35.85 8 1000000013 142
													53.31 62.78 36.02 9 1000000013 164
													53.01 63.07 36.13 10 1000000013 187
													53.95 63.55 36.28 11 1000000013 212
													54.40 64.43 36.27 12 1000000013 236
													54.47 63.74 36.11 13 1000000013 259
													54.22 63.73 36.20 14 1000000013 284
													54.17 63.73 36.24 15 1000000013 312
													53.38 63.70 36.43 16 1000000013 339
													54.20 64.28 36.44 17 1000000013 367
													53.76 64.17 36.58 18 1000000013 394
													15.46 64.40 6.24 2 1000000014 21
													15.50 65.00 6.27 3 1000000014 38
													16.15 64.85 6.30 4 1000000014 55
													16.54 65.13 6.35 5 1000000014 73
													16.84 64.85 6.20 6 1000000014 91
													16.87 65.44 6.28 7 1000000014 110
													16.51 65.72 6.36 8 1000000014 131
													16.55 67.47 6.72 9 1000000014 154
													16.72 67.17 6.66 10 1000000014 177
													15.89 68.14 6.92 11 1000000014 200
													58.20 51.36 0.33 3 1000000015 33
													60.79 50.83 0.07 4 1000000015 51
													60.70 50.82 0.07 5 1000000015 68
													59.91 50.33 0.06 6 1000000015 86
													59.84 50.45 0.07 7 1000000015 105
													61.33 51.83 0.23 8 1000000015 126
													61.41 50.85 0.05 9 1000000015 146
													61.97 52.25 0.22 10 1000000015 170
													61.10 50.89 0.06 11 1000000015 194
													22.97 75.64 8.03 3 1000000016 40
													22.06 75.09 8.10 4 1000000016 57
													22.47 74.87 8.06 5 1000000016 75
													22.74 74.89 7.91 6 1000000016 93
													23.57 75.43 7.88 7 1000000016 113
													23.05 75.57 7.83 8 1000000016 135
													22.82 76.09 8.06 9 1000000016 156
													23.56 76.22 8.13 10 1000000016 179
													23.66 76.93 8.25 11 1000000016 202
													24.40 76.08 7.95 12 1000000016 225
													23.85 76.35 8.16 13 1000000016 249
													24.06 76.45 8.13 14 1000000016 273
													22.44 77.67 8.38 15 1000000016 301
													42.37 60.78 3.54 4 1000000017 50
													42.03 62.80 4.01 5 1000000017 69
													41.18 62.88 4.20 6 1000000017 88
													41.44 63.01 4.31 7 1000000017 106
													40.31 64.72 4.46 8 1000000017 128
													41.57 66.21 4.62 9 1000000017 152
													42.66 64.33 4.31 10 1000000017 172
													42.92 62.18 3.87 11 1000000017 193
													44.02 62.22 3.86 12 1000000017 219
													44.51 62.95 3.78 13 1000000017 242
													44.40 63.36 3.86 14 1000000017 266
													45.32 63.68 4.00 15 1000000017 292
													46.74 63.33 3.66 16 1000000017 318
													45.67 63.25 3.79 17 1000000017 345
													45.64 63.07 3.74 18 1000000017 373
													45.70 62.47 3.67 19 1000000017 401
													45.55 63.04 3.71 20 1000000017 426
													45.24 63.54 3.76 21 1000000017 453
													45.59 64.70 4.02 22 1000000017 486
													7.05 77.47 9.38 6 1000000018 94
													10.71 74.82 8.61 7 1000000018 114
													11.56 73.01 8.25 8 1000000018 134
													11.35 73.42 8.33 9 1000000018 157
													12.26 73.51 8.26 10 1000000018 178
													12.73 75.07 8.53 11 1000000018 204
													12.91 75.13 8.46 12 1000000018 227
													12.63 75.06 8.49 13 1000000018 250
													13.56 73.66 8.15 14 1000000018 272
													14.25 73.34 8.09 15 1000000018 299
													14.80 74.58 8.22 16 1000000018 327
													14.18 75.21 8.50 17 1000000018 355
													14.18 74.23 8.23 18 1000000018 383
													14.63 74.27 8.24 19 1000000018 409
													14.99 74.23 8.22 20 1000000018 437
													15.86 74.63 8.20 21 1000000018 465
													15.93 74.89 8.24 22 1000000018 492
													16.01 74.84 8.20 23 1000000018 517
													16.78 75.78 8.38 24 1000000018 543
													16.58 75.10 8.21 25 1000000018 568
													16.57 75.68 8.37 26 1000000018 594
													16.22 75.23 8.40 27 1000000018 618
													16.14 75.95 8.54 28 1000000018 642
													16.40 75.07 8.20 29 1000000018 665
													16.38 75.89 8.51 30 1000000018 689
													16.95 75.10 8.19 31 1000000018 713
													17.33 76.27 8.65 32 1000000018 737
													17.58 76.61 8.59 33 1000000018 761
													18.13 76.66 8.53 34 1000000018 784
													17.56 77.34 8.90 35 1000000018 807
													17.89 77.90 9.12 36 1000000018 833
													18.88 77.13 8.63 37 1000000018 855
													19.23 78.95 9.18 38 1000000018 881
													20.14 78.47 8.86 39 1000000018 903
													19.13 79.50 9.29 40 1000000018 931
													18.93 79.33 9.13 41 1000000018 957
													18.23 79.61 9.21 42 1000000018 981
													18.33 79.50 9.30 43 1000000018 1003
													17.21 80.10 9.82 44 1000000018 1027
													17.79 80.24 9.60 45 1000000018 1049
													18.11 80.05 9.53 46 1000000018 1072
													18.79 80.19 9.42 47 1000000018 1095
													19.25 80.62 9.47 48 1000000018 1118
													19.10 80.65 9.44 49 1000000018 1137
													18.94 81.53 9.76 50 1000000018 1157
													18.85 81.70 9.70 51 1000000018 1177
													19.32 81.60 9.64 52 1000000018 1196
													20.18 80.66 9.35 53 1000000018 1218
													21.34 81.50 9.36 54 1000000018 1240
													21.43 80.90 9.37 55 1000000018 1263
													21.17 80.76 9.13 56 1000000018 1285
													21.61 80.75 9.15 57 1000000018 1307
													21.54 81.06 9.25 58 1000000018 1328
													20.44 81.25 9.32 59 1000000018 1349
													21.23 81.54 9.29 60 1000000018 1370
													21.46 81.62 9.31 61 1000000018 1390
													21.81 81.94 9.35 62 1000000018 1411
													22.04 81.61 9.33 63 1000000018 1433
													22.40 81.72 9.36 64 1000000018 1456
													22.67 80.99 9.20 65 1000000018 1478
													22.96 80.87 9.01 66 1000000018 1500
													22.35 80.86 9.11 67 1000000018 1520
													21.78 81.12 9.12 68 1000000018 1541
													22.02 80.74 9.14 69 1000000018 1563
													22.47 80.38 9.14 70 1000000018 1583
													22.11 80.51 9.15 71 1000000018 1603
													22.40 80.27 9.13 72 1000000018 1625
													22.73 79.38 8.92 73 1000000018 1645
													23.42 79.18 8.79 74 1000000018 1664
													22.71 79.08 8.81 75 1000000018 1685
													23.28 79.96 8.93 76 1000000018 1707
													23.32 80.16 9.18 77 1000000018 1728
													23.24 79.56 8.87 78 1000000018 1751
													23.23 79.62 8.87 79 1000000018 1776
													23.92 79.54 8.89 80 1000000018 1801
													23.78 80.86 9.20 81 1000000018 1828
													23.36 81.18 9.34 82 1000000018 1856
													23.13 81.32 9.38 83 1000000018 1884
													22.78 81.03 9.29 84 1000000018 1912
													22.50 80.88 9.27 85 1000000018 1938
													21.13 80.30 9.15 86 1000000018 1964
													20.58 80.57 9.20 87 1000000018 1990
													19.56 80.73 9.25 88 1000000018 2015
													20.92 80.97 9.35 89 1000000018 2039
													20.94 80.83 9.31 90 1000000018 2065
													21.38 81.23 9.41 91 1000000018 2087
													21.09 81.51 9.44 92 1000000018 2109
													20.82 80.65 9.20 93 1000000018 2130
													20.79 81.26 9.56 94 1000000018 2152
													20.71 81.97 9.84 95 1000000018 2172
													20.86 82.14 9.63 96 1000000018 2190
													21.11 82.35 9.66 97 1000000018 2209
													20.92 82.62 9.65 98 1000000018 2230
													20.34 82.12 9.58 99 1000000018 2250
													20.15 82.07 9.79 100 1000000018 2271
													20.45 81.41 9.72 101 1000000018 2290
													20.42 80.58 9.23 102 1000000018 2310
													20.30 80.39 9.19 103 1000000018 2329
													18.71 80.23 9.20 104 1000000018 2347
													19.68 80.02 9.19 105 1000000018 2366
													19.45 80.44 9.25 106 1000000018 2386
													19.67 80.16 9.08 107 1000000018 2405
													21.39 81.05 9.36 108 1000000018 2423
													21.28 81.06 9.26 109 1000000018 2442
													20.57 81.38 9.50 110 1000000018 2461
													20.61 80.87 9.36 111 1000000018 2478
													19.80 81.64 9.65 112 1000000018 2498
													20.17 81.66 9.72 113 1000000018 2516
													20.23 82.50 9.99 114 1000000018 2536
													20.95 81.70 9.52 115 1000000018 2556
													21.24 81.17 9.43 116 1000000018 2575
													21.35 80.94 9.27 117 1000000018 2595
													21.61 81.48 9.43 118 1000000018 2614
													21.63 80.77 9.15 119 1000000018 2633
													21.67 80.83 9.18 120 1000000018 2651
													22.11 81.14 9.09 121 1000000018 2669
													22.64 80.82 9.18 122 1000000018 2685
													20.92 80.95 9.38 123 1000000018 2702
													20.66 80.64 9.19 124 1000000018 2718
													22.67 80.25 8.86 125 1000000018 2735
													22.14 81.81 9.40 126 1000000018 2752
													19.65 82.44 9.73 127 1000000018 2768
													19.03 83.50 10.21 128 1000000018 2783
													19.12 83.58 10.01 129 1000000018 2799
													18.28 84.81 10.45 130 1000000018 2816
													17.72 85.05 10.69 131 1000000018 2836
													17.27 85.14 10.59 132 1000000018 2855
													18.52 83.26 10.25 133 1000000018 2872
													18.73 82.13 9.92 134 1000000018 2890
													17.88 81.08 9.71 135 1000000018 2907
													19.81 80.89 9.43 136 1000000018 2924
													21.34 80.86 9.23 137 1000000018 2939
													20.13 81.04 9.35 138 1000000018 2954
													19.24 81.73 9.48 139 1000000018 2968
													20.32 80.49 9.26 140 1000000018 2980
													22.78 81.16 9.03 141 1000000018 2991
													21.99 80.65 9.03 142 1000000018 3002
													29.55 75.31 7.60 7 1000000019 112
													29.87 75.45 7.43 8 1000000019 133
													30.40 76.70 7.58 9 1000000019 155
													30.07 77.29 7.91 10 1000000019 180
													30.23 77.70 7.99 11 1000000019 203
													30.76 77.49 7.88 12 1000000019 226
													31.54 78.10 7.71 13 1000000019 248
													31.06 78.43 8.10 14 1000000019 274
													31.13 78.17 8.00 15 1000000019 300
													31.41 78.37 7.94 16 1000000019 328
													31.36 78.48 7.98 17 1000000019 354
													31.19 78.97 8.15 18 1000000019 384
													31.47 78.78 8.11 19 1000000019 410
													30.98 80.08 8.27 20 1000000019 438
													31.78 80.03 8.27 21 1000000019 466
													30.56 80.43 8.27 22 1000000019 493
													32.03 80.60 8.15 23 1000000019 518
													31.50 81.07 8.33 24 1000000019 545
													32.65 80.34 8.21 25 1000000019 570
													32.68 79.11 7.90 26 1000000019 592
													32.98 78.96 7.88 27 1000000019 620
													33.03 79.41 7.89 28 1000000019 641
													33.98 80.13 7.92 29 1000000019 666
													34.43 80.40 7.95 30 1000000019 688
													35.09 79.45 7.61 31 1000000019 712
													34.07 80.68 7.96 32 1000000019 736
													36.22 79.63 7.56 33 1000000019 760
													36.79 79.85 7.61 34 1000000019 783
													36.80 79.96 7.61 35 1000000019 806
													37.22 80.59 7.61 36 1000000019 830
													37.63 81.10 7.75 37 1000000019 854
													39.27 81.10 7.57 38 1000000019 878
													39.95 81.24 7.50 39 1000000019 902
													39.82 81.63 7.62 40 1000000019 928
													40.22 82.39 7.84 41 1000000019 954
													40.54 82.82 7.75 42 1000000019 978
													40.92 82.64 7.86 43 1000000019 1001
													41.58 82.61 7.80 44 1000000019 1025
													42.61 82.47 7.62 45 1000000019 1046
													43.88 80.92 7.36 46 1000000019 1068
													43.69 82.47 7.63 47 1000000019 1091
													43.95 82.40 7.54 48 1000000019 1114
													43.29 83.91 8.20 49 1000000019 1134
													43.36 83.55 8.11 50 1000000019 1154
													43.61 84.52 8.41 51 1000000019 1176
													44.03 84.55 8.28 52 1000000019 1193
													44.82 85.44 8.38 53 1000000019 1217
													45.32 85.82 8.36 54 1000000019 1239
													46.31 86.08 8.20 55 1000000019 1261
													46.66 86.10 8.16 56 1000000019 1283
													47.77 86.23 8.12 57 1000000019 1305
													48.13 84.79 7.88 58 1000000019 1326
													48.29 84.52 7.66 59 1000000019 1346
													48.73 84.38 7.67 60 1000000019 1367
													49.21 84.81 7.70 61 1000000019 1392
													49.26 84.53 7.54 62 1000000019 1413
													49.55 85.94 7.93 63 1000000019 1435
													48.67 85.84 7.92 64 1000000019 1454
													47.67 85.75 8.13 65 1000000019 1477
													48.43 87.10 8.40 66 1000000019 1499
													49.46 87.02 8.48 67 1000000019 1522
													48.96 86.73 8.54 68 1000000019 1543
													48.82 87.51 8.48 69 1000000019 1562
													48.68 87.15 8.29 70 1000000019 1582
													48.28 86.57 8.32 71 1000000019 1602
													48.32 86.51 8.26 72 1000000019 1624
													48.50 86.81 8.19 73 1000000019 1644
													49.12 86.62 8.16 74 1000000019 1666
													49.49 86.56 8.23 75 1000000019 1687
													49.75 86.98 8.28 76 1000000019 1709
													49.73 87.09 8.29 77 1000000019 1730
													49.19 87.08 8.20 78 1000000019 1753
													50.07 86.60 8.27 79 1000000019 1778
													49.45 85.35 8.03 80 1000000019 1805
													49.68 85.32 7.73 81 1000000019 1832
													49.98 86.29 8.12 82 1000000019 1861
													50.40 86.89 8.19 83 1000000019 1889
													50.19 86.52 8.08 84 1000000019 1916
													50.64 86.06 7.93 85 1000000019 1943
													50.02 85.54 8.02 86 1000000019 1969
													50.56 87.05 8.24 87 1000000019 1995
													50.59 87.20 8.42 88 1000000019 2020
													53.44 88.71 8.49 89 1000000019 2044
													53.76 87.84 8.18 90 1000000019 2068
													53.79 88.43 8.44 91 1000000019 2091
													55.63 91.18 10.65 92 1000000019 2113
													56.98 91.91 12.37 93 1000000019 2133
													57.22 92.78 14.01 94 1000000019 2156
													57.95 93.72 14.22 95 1000000019 2176
													58.58 93.69 15.00 96 1000000019 2194
													59.92 94.22 15.20 97 1000000019 2212
													58.69 93.46 15.59 98 1000000019 2233
													58.22 92.86 15.62 99 1000000019 2254
													58.70 92.20 15.69 100 1000000019 2275
													59.26 92.23 15.17 101 1000000019 2295
													59.96 91.60 14.66 102 1000000019 2315
													60.42 91.94 14.96 103 1000000019 2334
													59.89 92.10 13.41 104 1000000019 2350
													60.27 93.83 13.77 105 1000000019 2369
													57.58 94.26 15.68 106 1000000019 2391
													11.52 80.30 9.87 7 1000000020 116
													11.53 81.69 10.15 8 1000000020 137
													11.09 82.05 10.30 9 1000000020 159
													11.15 82.65 10.36 10 1000000020 182
													11.75 83.62 10.55 11 1000000020 207
													11.51 83.08 10.41 12 1000000020 230
													11.29 83.80 10.69 13 1000000020 252
													12.58 84.45 10.70 14 1000000020 276
													12.50 84.27 10.55 15 1000000020 304
													13.09 84.18 10.50 16 1000000020 330
													13.30 84.59 10.45 17 1000000020 357
													12.81 83.52 10.43 18 1000000020 386
													34.33 62.63 4.46 9 1000000021 148
													34.72 62.70 4.46 10 1000000021 171
													34.72 63.07 4.53 11 1000000021 196
													35.14 62.78 4.46 12 1000000021 220
													35.18 63.79 4.64 13 1000000021 245
													35.52 63.17 4.51 14 1000000021 267
													35.57 64.32 4.66 15 1000000021 295
													35.52 64.34 4.89 16 1000000021 323
													34.96 64.69 4.85 17 1000000021 350
													34.39 64.56 4.95 18 1000000021 379
													34.37 64.97 5.00 19 1000000021 405
													33.93 64.54 5.05 20 1000000021 433
													35.11 63.77 4.71 21 1000000021 461
													34.83 64.86 4.95 22 1000000021 488
													34.91 64.89 4.92 23 1000000021 513
													35.16 65.24 4.97 24 1000000021 539
													34.45 65.54 5.15 25 1000000021 564
													35.48 65.42 4.99 26 1000000021 588
													36.16 65.96 5.06 27 1000000021 614
													35.29 66.35 5.14 28 1000000021 638
													36.05 66.38 5.08 29 1000000021 661
													37.03 66.11 5.10 30 1000000021 684
													37.46 65.44 4.86 31 1000000021 708
													37.48 65.40 4.69 32 1000000021 732
													38.26 64.52 4.51 33 1000000021 755
													38.44 65.30 4.61 34 1000000021 778
													37.99 65.88 4.84 35 1000000021 802
													38.19 65.84 4.80 36 1000000021 825
													39.48 66.11 4.82 37 1000000021 849
													39.21 67.56 5.13 38 1000000021 872
													39.22 68.80 5.37 39 1000000021 897
													39.35 69.02 5.25 40 1000000021 923
													39.22 68.52 5.22 41 1000000021 949
													39.44 69.07 5.27 42 1000000021 974
													39.00 69.48 5.51 43 1000000021 998
													38.25 68.97 5.49 44 1000000021 1021
													39.05 70.04 5.61 45 1000000021 1043
													39.77 68.38 5.26 46 1000000021 1065
													39.72 68.84 5.38 47 1000000021 1088
													39.68 68.96 5.36 48 1000000021 1111
													40.64 68.48 5.08 49 1000000021 1131
													39.79 68.69 5.34 50 1000000021 1151
													40.28 69.41 5.41 51 1000000021 1171
													39.89 69.25 5.50 52 1000000021 1190
													40.31 68.87 5.44 53 1000000021 1212
													40.01 69.42 5.40 54 1000000021 1234
													40.70 69.57 5.41 55 1000000021 1257
													41.57 69.60 5.41 56 1000000021 1279
													40.77 69.46 5.34 57 1000000021 1301
													41.64 69.91 5.37 58 1000000021 1323
													41.67 69.46 5.34 59 1000000021 1344
													40.73 69.55 5.38 60 1000000021 1365
													41.50 69.54 5.28 61 1000000021 1386
													40.81 70.54 5.52 62 1000000021 1407
													21.65 54.01 3.84 10 1000000022 169
													20.70 54.77 3.98 11 1000000022 195
													22.30 54.65 3.83 12 1000000022 218
													23.13 54.55 3.80 13 1000000022 241
													22.12 55.02 3.90 14 1000000022 265
													22.53 55.53 4.02 15 1000000022 291
													22.50 56.18 4.13 16 1000000022 320
													22.79 55.99 4.09 17 1000000022 348
													22.26 56.37 4.25 18 1000000022 376
													22.34 46.02 2.35 11 1000000023 191
													20.09 49.60 3.15 12 1000000023 216
													19.51 50.64 3.30 13 1000000023 240
													19.60 50.56 3.31 14 1000000023 264
													20.15 50.61 3.25 15 1000000023 289
													19.98 51.31 3.43 16 1000000023 317
													20.03 51.47 3.42 17 1000000023 344
													21.02 50.96 3.25 18 1000000023 372
													21.99 51.52 3.22 19 1000000023 400
													22.67 51.38 3.13 20 1000000023 424
													22.76 51.58 3.20 21 1000000023 452
													22.57 51.51 3.22 22 1000000023 480
													22.79 51.49 3.27 23 1000000023 507
													22.90 52.11 3.38 24 1000000023 533
													23.63 51.44 3.20 25 1000000023 557
													23.58 51.83 3.40 26 1000000023 581
													24.57 52.57 3.23 27 1000000023 606
													24.45 52.63 3.30 28 1000000023 630
													24.95 52.97 3.34 29 1000000023 653
													25.00 53.37 3.45 30 1000000023 677
													24.64 53.18 3.39 31 1000000023 701
													27.58 57.20 3.83 32 1000000023 726
													29.24 62.11 4.91 33 1000000023 756
													30.32 63.18 5.04 34 1000000023 779
													31.29 63.41 4.94 35 1000000023 801
													31.41 63.17 4.91 36 1000000023 824
													31.98 64.00 5.10 37 1000000023 848
													32.23 65.56 5.34 38 1000000023 873
													33.93 65.97 5.26 39 1000000023 896
													33.92 66.17 5.38 40 1000000023 922
													34.15 66.15 5.46 41 1000000023 948
													34.65 65.74 5.17 42 1000000023 973
													34.87 65.98 5.05 43 1000000023 997
													34.52 65.85 5.11 44 1000000023 1020
													35.06 64.91 4.97 45 1000000023 1042
													35.03 66.12 5.17 46 1000000023 1064
													35.23 66.22 5.09 47 1000000023 1086
													35.71 67.20 5.36 48 1000000023 1110
													26.15 85.09 9.92 11 1000000024 206
													27.11 84.34 9.58 12 1000000024 229
													26.84 85.53 10.18 13 1000000024 253
													27.46 85.89 10.60 14 1000000024 277
													27.62 85.55 9.92 15 1000000024 303
													28.68 86.35 10.86 16 1000000024 331
													28.64 86.79 10.64 17 1000000024 358
													27.89 86.58 10.46 18 1000000024 387
													27.64 86.84 10.35 19 1000000024 412
													28.60 86.70 11.02 20 1000000024 441
													29.69 87.84 10.39 21 1000000024 469
													29.93 88.28 10.41 22 1000000024 496
													30.16 88.63 10.22 23 1000000024 521
													30.18 88.48 10.11 24 1000000024 546
													30.34 87.78 9.76 25 1000000024 571
													30.59 87.67 9.94 26 1000000024 595
													30.71 88.25 9.88 27 1000000024 623
													30.54 89.04 10.05 28 1000000024 645
													31.33 88.31 9.94 29 1000000024 669
													31.52 88.53 10.05 30 1000000024 692
													31.30 88.65 10.02 31 1000000024 716
													31.94 88.95 9.93 32 1000000024 740
													32.04 88.48 9.91 33 1000000024 764
													31.99 87.80 9.62 34 1000000024 787
													32.30 88.42 9.61 35 1000000024 810
													32.99 88.69 9.49 36 1000000024 834
													33.03 89.73 9.65 37 1000000024 858
													33.28 90.42 9.69 38 1000000024 882
													33.80 90.75 9.70 39 1000000024 906
													33.77 91.09 9.81 40 1000000024 932
													34.10 90.55 9.77 41 1000000024 958
													33.94 89.96 9.66 42 1000000024 982
													34.40 91.39 9.75 43 1000000024 1005
													11.99 56.45 15.88 12 1000000025 232
													12.27 56.57 16.11 13 1000000025 255
													12.40 56.89 15.97 14 1000000025 279
													12.00 56.43 16.57 15 1000000025 307
													12.15 56.56 16.26 16 1000000025 334
													11.60 56.61 15.62 17 1000000025 361
													11.29 56.21 15.68 18 1000000025 389
													12.51 56.26 13.91 19 1000000025 413
													12.05 55.96 14.99 20 1000000025 443
													12.56 55.26 15.47 21 1000000025 471
													13.38 54.78 15.71 22 1000000025 498
													13.56 55.21 14.76 23 1000000025 524
													13.59 55.93 13.50 24 1000000025 548
													44.56 45.84 0.45 14 1000000026 260
													46.94 47.56 0.53 15 1000000026 285
													47.00 46.90 0.40 16 1000000026 313
													47.38 47.60 0.50 17 1000000026 340
													47.72 47.91 0.57 18 1000000026 368
													48.89 48.29 0.57 19 1000000026 396
													49.53 48.77 0.56 20 1000000026 427
													49.90 48.54 0.54 21 1000000026 454
													50.13 49.34 0.61 22 1000000026 481
													50.61 49.45 0.52 23 1000000026 508
													50.73 49.82 0.61 24 1000000026 534
													51.46 50.16 0.59 25 1000000026 559
													51.88 49.74 0.54 26 1000000026 583
													52.06 49.69 0.45 27 1000000026 607
													52.90 49.48 0.44 28 1000000026 632
													52.49 48.99 0.28 29 1000000026 655
													53.27 48.19 0.02 30 1000000026 679
													53.34 48.26 0.08 31 1000000026 703
													53.57 47.44 -0.13 32 1000000026 727
													54.72 46.20 -0.47 33 1000000026 750
													54.41 47.35 -0.20 34 1000000026 774
													53.40 47.61 -0.07 35 1000000026 797
													53.16 47.90 0.00 36 1000000026 821
													53.26 48.23 0.06 37 1000000026 845
													54.21 48.35 0.00 38 1000000026 867
													54.04 47.93 -0.07 39 1000000026 892
													55.38 47.93 -0.13 40 1000000026 917
													56.16 48.14 -0.14 41 1000000026 944
													56.83 48.52 -0.08 42 1000000026 969
													56.76 48.20 -0.20 43 1000000026 993
													56.42 48.40 -0.10 44 1000000026 1015
													56.58 47.97 -0.19 45 1000000026 1037
													55.75 45.88 -0.63 46 1000000026 1060
													30.65 83.01 19.51 14 1000000027 280
													29.72 83.05 19.59 15 1000000027 308
													30.58 82.96 18.92 16 1000000027 335
													30.73 82.98 18.96 17 1000000027 362
													30.44 83.11 18.92 18 1000000027 390
													30.85 83.41 19.25 19 1000000027 416
													30.93 83.14 18.65 20 1000000027 444
													30.79 82.99 19.07 21 1000000027 472
													31.09 82.75 18.00 22 1000000027 499
													30.46 82.92 17.50 23 1000000027 525
													30.20 82.99 16.75 24 1000000027 549
													60.21 60.02 1.93 15 1000000028 290
													61.33 60.17 1.85 16 1000000028 319
													62.23 60.35 1.80 17 1000000028 346
													62.67 58.04 1.32 18 1000000028 374
													60.09 58.10 1.56 19 1000000028 402
													61.07 60.16 1.86 20 1000000028 428
													62.13 60.72 1.90 21 1000000028 455
													61.96 60.23 1.84 22 1000000028 482
													62.80 61.12 1.92 23 1000000028 509
													36.52 67.81 5.30 15 1000000029 297
													37.81 68.86 5.54 16 1000000029 325
													37.26 68.54 5.57 17 1000000029 352
													37.76 68.18 5.37 18 1000000029 381
													38.11 68.67 5.43 19 1000000029 407
													39.86 69.46 5.46 20 1000000029 435
													40.23 70.67 5.70 21 1000000029 463
													40.18 69.52 5.52 22 1000000029 490
													40.86 68.95 5.36 23 1000000029 515
													39.27 68.93 5.44 24 1000000029 541
													40.45 69.43 5.45 25 1000000029 566
													40.38 68.35 5.12 26 1000000029 589
													43.21 67.73 4.86 27 1000000029 615
													56.79 84.00 6.88 15 1000000030 306
													57.51 84.67 6.93 16 1000000030 333
													58.06 84.59 6.91 17 1000000030 360
													57.23 84.38 6.98 18 1000000030 388
													57.13 83.99 6.91 19 1000000030 415
													57.51 84.61 6.90 20 1000000030 442
													57.11 84.53 6.97 21 1000000030 470
													57.71 84.77 6.92 22 1000000030 497
													52.98 83.19 6.94 23 1000000030 523
													40.31 49.40 34.33 17 1000000031 364
													39.71 51.39 34.84 18 1000000031 392
													39.90 51.54 34.85 19 1000000031 418
													41.96 52.73 34.85 20 1000000031 446
													41.09 49.89 34.44 21 1000000031 474
													40.71 51.72 34.80 22 1000000031 501
													41.16 52.14 34.92 23 1000000031 527
													42.27 50.75 34.65 24 1000000031 551
													42.40 51.69 34.62 25 1000000031 574
													42.63 52.91 34.90 26 1000000031 599
													33.97 42.48 0.35 19 1000000032 395
													33.74 42.49 0.49 20 1000000032 420
													34.50 43.10 0.52 21 1000000032 448
													34.62 43.42 0.57 22 1000000032 476
													34.77 43.63 0.64 23 1000000032 503
													34.63 43.95 0.66 24 1000000032 529
													34.83 43.86 0.63 25 1000000032 553
													34.21 43.46 0.66 26 1000000032 577
													35.16 44.35 0.70 27 1000000032 602
													35.50 44.35 0.68 28 1000000032 626
													35.68 43.92 0.58 29 1000000032 649
													34.92 44.27 0.68 30 1000000032 673
													35.61 44.52 0.68 31 1000000032 696
													35.92 44.77 0.70 32 1000000032 720
													36.37 44.80 0.70 33 1000000032 744
													36.29 45.45 0.95 34 1000000032 769
													36.76 44.94 0.68 35 1000000032 791
													36.33 44.87 0.65 36 1000000032 814
													36.01 46.21 1.00 37 1000000032 839
													36.60 46.00 0.91 38 1000000032 862
													37.20 46.13 0.86 39 1000000032 886
													37.08 47.20 1.14 40 1000000032 911
													38.64 48.27 1.24 41 1000000032 937
													39.31 48.02 1.13 42 1000000032 963
													38.99 48.87 1.25 43 1000000032 987
													38.55 48.78 1.31 44 1000000032 1010
													39.47 49.03 1.22 45 1000000032 1032
													39.67 49.35 1.34 46 1000000032 1054
													39.44 48.81 1.25 47 1000000032 1077
													39.11 48.57 1.21 48 1000000032 1100
													39.92 48.94 1.16 49 1000000032 1123
													40.03 49.32 1.31 50 1000000032 1142
													40.11 49.46 1.30 51 1000000032 1162
													40.00 49.45 1.26 52 1000000032 1182
													39.69 48.95 1.25 53 1000000032 1203
													39.90 49.25 1.34 54 1000000032 1225
													40.26 49.32 1.37 55 1000000032 1248
													40.26 49.25 1.29 56 1000000032 1270
													40.02 49.27 1.36 57 1000000032 1292
													40.13 48.68 1.22 58 1000000032 1314
													40.30 47.71 1.14 59 1000000032 1335
													40.61 47.45 0.98 60 1000000032 1356
													40.57 46.27 0.75 61 1000000032 1377
													41.07 48.28 1.14 62 1000000032 1398
													41.48 47.51 0.87 63 1000000032 1420
													40.08 45.60 0.61 64 1000000032 1442
													42.23 46.83 0.69 65 1000000032 1464
													42.78 46.60 0.66 66 1000000032 1486
													42.99 46.63 0.55 67 1000000032 1508
													42.46 47.03 0.65 68 1000000032 1529
													42.12 46.05 0.52 69 1000000032 1550
													42.38 45.87 0.53 70 1000000032 1571
													43.65 47.40 0.63 71 1000000032 1591
													43.74 50.32 1.20 72 1000000032 1612
													23.56 55.36 3.88 20 1000000033 425
													23.19 56.56 4.22 21 1000000033 457
													24.56 56.93 4.19 22 1000000033 484
													24.16 57.19 4.22 23 1000000033 510
													24.19 58.16 4.32 24 1000000033 536
													24.37 57.18 4.21 25 1000000033 561
													25.40 57.64 4.16 26 1000000033 585
													25.64 58.02 4.21 27 1000000033 610
													27.30 55.78 3.61 28 1000000033 631
													27.19 56.89 3.85 29 1000000033 654
													27.00 56.18 3.71 30 1000000033 678
													27.35 56.89 3.84 31 1000000033 702
													25.45 53.60 3.27 32 1000000033 725
													25.71 52.90 3.27 33 1000000033 749
													25.40 53.59 3.38 34 1000000033 773
													25.13 53.67 3.38 35 1000000033 796
													25.47 54.10 3.38 36 1000000033 820
													25.42 55.06 3.77 37 1000000033 844
													25.22 56.18 3.96 38 1000000033 871
													26.62 56.45 3.90 39 1000000033 891
													26.45 57.04 4.01 40 1000000033 920
													27.11 56.99 3.90 41 1000000033 943
													13.20 56.54 4.79 20 1000000034 431
													13.13 57.30 4.95 21 1000000034 459
													13.79 57.07 4.92 22 1000000034 487
													13.71 58.05 5.09 23 1000000034 512
													14.35 58.15 5.06 24 1000000034 538
													14.40 58.38 5.03 25 1000000034 563
													14.74 58.04 5.06 26 1000000034 586
													15.48 58.33 5.01 27 1000000034 612
													16.35 58.74 5.02 28 1000000034 636
													15.68 58.05 5.09 29 1000000034 659
													15.94 58.53 5.09 30 1000000034 683
													16.42 58.86 5.04 31 1000000034 707
													15.60 56.21 4.59 32 1000000034 730
													15.01 54.96 4.39 33 1000000034 754
													13.37 84.08 10.50 20 1000000035 440
													13.95 83.64 10.28 21 1000000035 468
													13.43 83.67 10.34 22 1000000035 495
													13.02 84.11 10.54 23 1000000035 520
													13.16 83.89 10.49 24 1000000035 547
													13.26 83.73 10.36 25 1000000035 572
													13.37 83.52 10.37 26 1000000035 596
													14.54 83.50 10.17 27 1000000035 622
													14.50 84.67 10.37 28 1000000035 646
													14.59 85.03 10.62 29 1000000035 670
													13.89 87.47 11.04 30 1000000035 693
													12.42 88.73 11.42 31 1000000035 717
													12.30 89.31 11.48 32 1000000035 741
													12.38 88.69 11.37 33 1000000035 765
													11.78 89.21 11.55 34 1000000035 788
													11.57 89.05 11.50 35 1000000035 811
													12.11 88.56 11.37 36 1000000035 835
													11.65 89.04 11.35 37 1000000035 859
													12.90 89.42 11.52 38 1000000035 883
													13.50 89.33 11.31 39 1000000035 907
													12.98 88.99 11.26 40 1000000035 933
													12.70 89.26 11.18 41 1000000035 959
													12.51 89.51 11.35 42 1000000035 983
													13.22 88.83 11.25 43 1000000035 1006
													12.85 88.91 11.25 44 1000000035 1028
													12.60 88.17 11.34 45 1000000035 1050
													12.24 87.52 11.29 46 1000000035 1073
													12.16 86.89 11.36 47 1000000035 1096
													12.05 86.31 11.31 48 1000000035 1119
													12.25 87.34 11.28 49 1000000035 1138
													11.39 87.95 11.53 50 1000000035 1158
													11.46 87.51 11.69 51 1000000035 1178
													11.55 86.65 11.42 52 1000000035 1197
													11.82 86.91 11.22 53 1000000035 1219
													12.08 87.07 11.36 54 1000000035 1241
													13.01 86.85 11.31 55 1000000035 1264
													12.97 86.61 11.51 56 1000000035 1286
													14.15 86.36 11.78 57 1000000035 1308
													13.81 85.91 11.23 58 1000000035 1329
													12.92 85.52 11.28 59 1000000035 1350
													13.92 84.81 11.18 60 1000000035 1371
													13.77 84.55 10.83 61 1000000035 1391
													13.98 84.43 10.93 62 1000000035 1412
													13.40 84.68 11.40 63 1000000035 1434
													13.06 84.20 10.79 64 1000000035 1457
													13.06 84.71 11.21 65 1000000035 1479
													13.90 83.88 11.35 66 1000000035 1501
													13.41 83.73 11.18 67 1000000035 1521
													13.16 84.09 11.06 68 1000000035 1542
													13.16 84.24 10.85 69 1000000035 1564
													12.51 83.78 10.71 70 1000000035 1584
													12.15 84.78 11.11 71 1000000035 1604
													11.94 84.50 11.09 72 1000000035 1626
													11.40 84.96 10.97 73 1000000035 1646
													11.55 84.21 11.02 74 1000000035 1665
													11.83 83.74 10.62 75 1000000035 1686
													11.53 82.28 10.39 76 1000000035 1708
													11.89 82.66 10.47 77 1000000035 1729
													13.00 83.26 10.48 78 1000000035 1752
													13.14 83.51 10.52 79 1000000035 1777
													12.88 83.08 10.54 80 1000000035 1803
													13.28 83.00 10.41 81 1000000035 1830
													13.34 83.42 10.75 82 1000000035 1858
													13.63 83.96 10.68 83 1000000035 1886
													14.52 85.02 10.65 84 1000000035 1913
													15.20 85.82 11.05 85 1000000035 1940
													15.12 87.18 11.32 86 1000000035 1966
													15.10 87.48 11.27 87 1000000035 1992
													14.61 87.17 11.16 88 1000000035 2017
													14.75 86.45 10.77 89 1000000035 2041
													47.86 65.42 4.02 25 1000000036 558
													47.94 64.20 3.77 26 1000000036 582
													48.32 65.19 3.97 27 1000000036 611
													48.39 65.93 4.11 28 1000000036 635
													47.81 66.28 4.31 29 1000000036 658
													47.80 66.22 4.29 30 1000000036 682
													47.62 65.87 4.09 31 1000000036 706
													48.77 65.62 4.08 32 1000000036 731
													49.51 64.60 3.81 33 1000000036 753
													50.26 64.51 3.90 34 1000000036 777
													50.42 64.24 3.72 35 1000000036 800
													50.96 63.42 3.61 36 1000000036 822
													50.99 63.31 3.66 37 1000000036 846
													51.77 63.42 3.68 38 1000000036 869
													51.05 63.52 3.81 39 1000000036 894
													52.16 63.72 3.68 40 1000000036 918
													52.52 62.97 3.54 41 1000000036 945
													52.74 63.30 3.55 42 1000000036 970
													52.99 64.19 3.80 43 1000000036 994
													52.81 63.94 3.63 44 1000000036 1017
													51.94 64.81 3.82 45 1000000036 1039
													52.74 64.79 3.85 46 1000000036 1062
													52.59 65.20 3.81 47 1000000036 1084
													53.14 65.14 3.76 48 1000000036 1107
													55.17 65.67 36.56 25 1000000037 576
													54.49 65.36 36.49 26 1000000037 601
													54.82 65.35 36.48 27 1000000037 625
													54.66 65.69 36.59 28 1000000037 648
													55.55 65.85 36.56 29 1000000037 672
													55.29 66.74 36.68 30 1000000037 695
													54.23 66.33 36.71 31 1000000037 719
													55.14 66.42 36.54 32 1000000037 743
													55.82 67.07 36.79 33 1000000037 767
													55.38 66.75 36.69 34 1000000037 790
													55.29 65.92 36.58 35 1000000037 813
													54.00 65.71 36.66 36 1000000037 837
													52.90 66.03 36.92 37 1000000037 861
													52.40 66.07 36.95 38 1000000037 885
													52.71 66.00 36.75 39 1000000037 910
													52.48 66.08 36.83 40 1000000037 936
													52.82 65.13 36.66 41 1000000037 962
													52.10 65.98 36.80 42 1000000037 986
													52.52 65.84 36.76 43 1000000037 1009
													51.27 64.95 36.72 44 1000000037 1031
													49.86 63.07 36.45 45 1000000037 1053
													50.07 64.69 36.61 46 1000000037 1076
													50.16 64.95 36.73 47 1000000037 1099
													50.28 65.37 36.84 48 1000000037 1122
													50.55 65.76 36.92 49 1000000037 1141
													50.29 65.87 36.90 50 1000000037 1161
													50.52 65.85 36.83 51 1000000037 1181
													50.95 66.02 36.84 52 1000000037 1202
													50.74 65.57 36.94 53 1000000037 1224
													50.74 65.09 36.87 54 1000000037 1246
													29.05 70.68 11.05 26 1000000038 597
													24.97 76.43 8.04 27 1000000038 619
													23.11 78.48 8.61 28 1000000038 643
													23.01 78.30 8.61 29 1000000038 668
													23.84 78.15 8.49 30 1000000038 690
													23.08 78.38 8.64 31 1000000038 714
													23.81 78.74 8.57 32 1000000038 738
													24.30 78.67 8.46 33 1000000038 762
													24.19 78.59 8.53 34 1000000038 785
													23.84 78.56 8.50 35 1000000038 808
													24.38 78.94 8.56 36 1000000038 831
													24.47 79.49 8.72 37 1000000038 856
													25.30 79.35 8.61 38 1000000038 879
													26.25 79.65 8.59 39 1000000038 904
													25.58 79.91 8.85 40 1000000038 929
													25.36 79.50 8.69 41 1000000038 955
													24.83 80.06 8.82 42 1000000038 979
													24.27 80.27 8.99 43 1000000038 1004
													25.16 80.29 8.89 44 1000000038 1026
													25.43 80.06 8.82 45 1000000038 1048
													25.67 80.61 8.78 46 1000000038 1070
													25.32 80.31 8.86 47 1000000038 1093
													25.83 79.99 8.73 48 1000000038 1116
													26.29 79.91 8.70 49 1000000038 1135
													25.34 79.65 8.71 50 1000000038 1155
													25.91 80.01 8.75 51 1000000038 1174
													26.38 80.16 8.70 52 1000000038 1194
													27.04 80.26 8.71 53 1000000038 1215
													26.84 80.09 8.69 54 1000000038 1237
													27.32 80.07 8.66 55 1000000038 1262
													26.51 80.58 8.77 56 1000000038 1284
													26.68 80.91 8.86 57 1000000038 1306
													27.24 80.57 8.76 58 1000000038 1327
													26.71 81.02 8.86 59 1000000038 1348
													26.84 80.85 8.88 60 1000000038 1369
													27.59 80.50 8.65 61 1000000038 1389
													27.16 79.99 8.59 62 1000000038 1410
													26.44 79.97 8.54 63 1000000038 1432
													25.38 79.46 8.61 64 1000000038 1455
													26.33 78.48 8.20 65 1000000038 1475
													33.77 52.13 2.44 27 1000000039 605
													31.11 48.45 1.81 28 1000000039 629
													30.71 48.22 1.79 29 1000000039 651
													30.88 48.04 1.68 30 1000000039 675
													32.01 47.51 1.54 31 1000000039 698
													33.21 46.50 1.26 32 1000000039 722
													32.11 46.33 1.33 33 1000000039 746
													32.22 46.48 1.33 34 1000000039 770
													31.97 47.46 1.57 35 1000000039 793
													30.57 48.05 1.79 36 1000000039 816
													31.60 47.94 1.68 37 1000000039 840
													32.01 48.94 1.84 38 1000000039 864
													32.65 49.16 1.77 39 1000000039 888
													32.47 49.37 1.89 40 1000000039 913
													33.40 49.88 1.90 41 1000000039 938
													33.62 49.91 1.97 42 1000000039 964
													33.34 49.65 1.84 43 1000000039 988
													33.18 49.92 1.98 44 1000000039 1011
													34.08 50.10 1.88 45 1000000039 1033
													34.73 50.24 1.88 46 1000000039 1055
													34.49 50.57 1.93 47 1000000039 1079
													34.53 50.43 1.93 48 1000000039 1101
													34.28 49.96 1.89 49 1000000039 1124
													35.31 50.16 1.86 50 1000000039 1143
													34.21 49.79 1.90 51 1000000039 1163
													34.01 50.12 1.87 52 1000000039 1183
													33.60 50.06 1.95 53 1000000039 1205
													32.47 49.61 1.89 54 1000000039 1227
													32.87 49.96 1.94 55 1000000039 1250
													32.88 49.81 1.94 56 1000000039 1271
													32.86 49.89 1.98 57 1000000039 1293
													33.40 49.98 1.96 58 1000000039 1315
													33.61 50.16 1.90 59 1000000039 1336
													33.63 50.19 1.92 60 1000000039 1357
													34.39 50.11 1.86 61 1000000039 1378
													34.07 50.20 1.90 62 1000000039 1400
													34.68 50.10 1.86 63 1000000039 1421
													35.34 50.21 1.77 64 1000000039 1443
													35.94 50.17 1.87 65 1000000039 1465
													36.21 50.02 1.87 66 1000000039 1487
													36.57 49.91 1.79 67 1000000039 1509
													36.17 48.99 1.67 68 1000000039 1530
													35.67 49.27 1.73 69 1000000039 1551
													34.63 49.95 1.91 70 1000000039 1572
													37.06 48.34 1.35 71 1000000039 1592
													36.45 49.02 1.57 72 1000000039 1613
													35.59 48.85 1.62 73 1000000039 1633
													36.89 47.92 1.34 74 1000000039 1653
													36.69 47.60 1.34 75 1000000039 1674
													37.11 47.94 1.34 76 1000000039 1696
													37.81 48.07 1.31 77 1000000039 1718
													37.77 47.89 1.29 78 1000000039 1739
													39.16 48.07 1.24 79 1000000039 1763
													39.31 48.46 1.26 80 1000000039 1789
													38.30 48.29 1.28 81 1000000039 1816
													37.54 48.37 1.34 82 1000000039 1843
													37.56 47.97 1.26 83 1000000039 1872
													38.42 46.50 0.98 84 1000000039 1899
													38.09 46.88 1.15 85 1000000039 1925
													39.18 70.91 5.67 29 1000000040 663
													42.40 70.66 5.55 30 1000000040 686
													40.99 70.81 5.60 31 1000000040 710
													41.88 70.79 5.56 32 1000000040 734
													40.07 70.34 5.66 33 1000000040 757
													41.57 71.57 5.67 34 1000000040 780
													41.05 72.02 5.85 35 1000000040 804
													41.72 72.52 5.88 36 1000000040 828
													43.98 72.75 5.72 37 1000000040 850
													44.64 72.94 5.71 38 1000000040 874
													42.76 73.00 5.88 39 1000000040 900
													47.13 73.18 5.68 40 1000000040 924
													47.30 74.32 5.72 41 1000000040 950
													42.61 56.25 2.56 31 1000000041 700
													42.57 56.23 2.52 32 1000000041 724
													41.35 55.74 2.52 33 1000000041 748
													41.92 55.30 2.42 34 1000000041 772
													40.58 55.44 2.57 35 1000000041 795
													41.05 55.94 2.59 36 1000000041 818
													40.13 55.73 2.58 37 1000000041 842
													42.21 57.26 2.73 38 1000000041 866
													41.68 57.39 2.98 39 1000000041 890
													42.68 57.63 2.83 40 1000000041 916
													42.77 57.72 2.87 41 1000000041 942
													43.58 56.90 2.62 42 1000000041 966
													42.34 57.76 2.91 43 1000000041 992
													41.87 57.76 2.96 44 1000000041 1014
													42.10 57.74 2.91 45 1000000041 1036
													41.98 57.46 2.93 46 1000000041 1058
													41.21 57.28 2.86 47 1000000041 1081
													41.58 56.29 2.53 48 1000000041 1104
													41.34 57.26 2.91 49 1000000041 1127
													40.69 57.06 2.95 50 1000000041 1146
													40.08 56.40 2.82 51 1000000041 1166
													39.53 58.13 3.19 52 1000000041 1185
													40.90 57.30 2.86 53 1000000041 1207
													41.40 57.95 3.12 54 1000000041 1229
													41.56 58.79 3.11 55 1000000041 1252
													41.58 58.05 3.03 56 1000000041 1274
													40.87 58.85 3.19 57 1000000041 1296
													41.63 59.14 3.18 58 1000000041 1318
													40.10 60.24 3.54 59 1000000041 1339
													40.99 60.30 3.47 60 1000000041 1360
													41.41 59.88 3.35 61 1000000041 1381
													41.57 61.22 3.68 62 1000000041 1402
													42.57 60.84 3.47 63 1000000041 1424
													42.35 60.51 3.50 64 1000000041 1446
													42.71 60.81 3.44 65 1000000041 1468
													43.20 61.84 3.65 66 1000000041 1490
													42.79 62.51 3.77 67 1000000041 1512
													43.19 62.46 3.75 68 1000000041 1533
													43.68 63.19 3.82 69 1000000041 1554
													43.47 62.30 3.67 70 1000000041 1575
													44.20 62.39 3.63 71 1000000041 1595
													44.23 60.75 3.34 72 1000000041 1616
													45.41 62.52 3.61 73 1000000041 1636
													15.70 63.76 6.11 36 1000000042 826
													20.26 66.67 6.30 37 1000000042 851
													20.07 66.85 6.34 38 1000000042 875
													20.42 66.47 6.26 39 1000000042 898
													20.85 66.67 6.28 40 1000000042 925
													19.47 66.34 6.27 41 1000000042 951
													20.58 66.55 6.29 42 1000000042 975
													19.74 66.36 6.24 43 1000000042 999
													19.44 66.40 6.28 44 1000000042 1022
													19.11 66.35 6.30 45 1000000042 1044
													18.85 65.61 6.20 46 1000000042 1066
													18.69 65.80 6.26 47 1000000042 1089
													18.37 63.11 5.67 48 1000000042 1109
													43.93 56.75 35.52 39 1000000043 909
													43.02 56.03 35.51 40 1000000043 935
													43.94 58.17 35.83 41 1000000043 961
													42.85 59.28 36.16 42 1000000043 985
													42.74 60.23 36.38 43 1000000043 1008
													41.94 61.50 36.78 44 1000000043 1030
													42.58 59.88 36.31 45 1000000043 1052
													42.77 60.14 36.28 46 1000000043 1075
													42.42 59.47 36.28 47 1000000043 1098
													43.54 58.67 35.84 48 1000000043 1121
													43.12 61.04 36.29 49 1000000043 1140
													43.29 59.72 36.13 50 1000000043 1160
													43.28 60.03 36.16 51 1000000043 1180
													43.38 60.14 36.22 52 1000000043 1201
													42.66 60.68 36.23 53 1000000043 1223
													43.09 60.55 36.36 54 1000000043 1245
													43.22 60.35 36.29 55 1000000043 1268
													43.43 62.30 36.58 56 1000000043 1290
													43.91 61.72 36.34 57 1000000043 1312
													44.70 61.45 36.41 58 1000000043 1333
													44.53 61.33 36.17 59 1000000043 1354
													45.64 63.01 36.67 60 1000000043 1375
													45.35 63.63 36.83 61 1000000043 1396
													45.65 63.76 36.66 62 1000000043 1418
													46.45 66.37 37.26 63 1000000043 1440
													47.88 67.62 37.55 64 1000000043 1462
													47.14 67.98 37.58 65 1000000043 1484
													48.01 68.92 37.77 66 1000000043 1506
													48.07 68.81 37.59 67 1000000043 1527
													48.44 69.21 37.76 68 1000000043 1548
													48.18 68.41 37.54 69 1000000043 1569
													48.40 68.94 37.59 70 1000000043 1589
													48.53 68.59 37.65 71 1000000043 1609
													48.69 69.03 37.60 72 1000000043 1630
													48.37 68.47 37.56 73 1000000043 1651
													49.01 69.40 37.68 74 1000000043 1672
													48.79 69.17 37.63 75 1000000043 1694
													45.67 68.26 37.78 76 1000000043 1716
													46.84 68.62 37.77 77 1000000043 1737
													46.75 68.26 37.80 78 1000000043 1761
													46.48 68.42 37.76 79 1000000043 1787
													27.03 60.81 4.70 40 1000000044 921
													27.11 60.78 4.62 41 1000000044 947
													27.78 58.21 4.11 42 1000000044 972
													27.73 57.44 4.13 43 1000000044 996
													27.49 57.76 4.12 44 1000000044 1019
													28.04 57.64 3.96 45 1000000044 1041
													29.43 57.35 3.77 46 1000000044 1059
													29.78 57.73 3.84 47 1000000044 1082
													30.23 58.32 3.93 48 1000000044 1105
													30.93 57.81 3.79 49 1000000044 1128
													30.40 57.67 3.77 50 1000000044 1147
													30.98 60.20 4.35 51 1000000044 1170
													31.66 60.78 4.42 52 1000000044 1189
													31.62 60.39 4.30 53 1000000044 1211
													31.93 61.09 4.44 54 1000000044 1233
													33.54 62.04 4.51 55 1000000044 1256
													33.41 62.26 4.46 56 1000000044 1278
													33.88 62.65 4.58 57 1000000044 1300
													34.71 63.05 4.72 58 1000000044 1322
													34.38 63.55 5.02 59 1000000044 1343
													33.93 63.43 4.72 60 1000000044 1364
													33.92 63.31 4.90 61 1000000044 1385
													33.61 62.97 4.60 62 1000000044 1406
													34.27 62.78 4.72 63 1000000044 1429
													34.38 63.37 4.98 64 1000000044 1451
													35.06 63.71 4.83 65 1000000044 1473
													35.30 62.71 4.48 66 1000000044 1495
													35.26 62.74 4.72 67 1000000044 1516
													35.00 62.81 4.63 68 1000000044 1537
													35.18 63.12 4.66 69 1000000044 1558
													35.37 63.57 4.78 70 1000000044 1579
													35.43 63.13 4.70 71 1000000044 1599
													35.09 63.39 4.65 72 1000000044 1620
													35.80 62.15 4.35 73 1000000044 1640
													36.45 62.29 4.14 74 1000000044 1660
													36.94 62.16 4.09 75 1000000044 1681
													37.36 61.42 3.82 76 1000000044 1700
													37.88 61.35 3.78 77 1000000044 1722
													36.57 63.26 4.42 78 1000000044 1747
													36.05 64.36 4.75 79 1000000044 1771
													36.04 64.80 4.79 80 1000000044 1797
[truncated: 1,323 more rows]

## Sheet: Fig 3 Fig Supp 1A
H2A control	date	name	tail	#				17262 H2A	date	name	tail	#				CG8602 rescue	date	name	tail	#
[truncated: 49 more rows]

[truncated: 7 more sheets: Fig 3 Fig Supp 1C, Fig 3 Fig Supp 1D, Fig 3 Fig Supp 1E, Fig 3 Fig Supp 1G, Fig 3 Fig Supp 1I, Fig 3 Fig Supp 1J, Fig 3 Fig Supp 1L]
