# Supplementary material for: A conserved major facilitator superfamily member orchestrates a subset of O-glycosylation to aid macrophage tissue invasion
Source: eLife. 2019 Mar 26;8:e41801. doi: 10.7554/eLife.41801 (PMC6435326; doi:10.7554/eLife.41801)
Supplement: Figure 5—source data 1. — Source data on the xyz position of macrophages from the tracks that form the basis of the analysis shown in Figure 5E-G. Source data on the quantification of the Pearson's coefficient for Qsox1 colocalization with different markers shown in Figure 5H and the quantification of LanA intensity shown in Figure 5J and Figure 5—figure supplement 1L-N. Source data on the xyz position of macrophages in the movies of the qsox1KG04615 mutant underlying the analysis shown in Figure 5E-G and Figure 5—figure supplement 1F. [file elife-41801-fig5-data1.xlsx]

## Sheet: Fig 5B
	Date	Name	Tail position	# tail	# yolk	sum	tail			yolk			sum					Date	Name	Tail position	# tail	# yolk	sum
1	27th Aug.2018	ora1 control_001	31.0915	50	36	86	25	0.00120725		45	0.00179186		70	0.0479274			1	27th Aug.2018	KG04615ora1_001	30.7872	25	45	70
2	27th Aug.2018	ora1 control_002	38.0044	75	44	119	45			51			96				2	27th Aug.2018	KG04615ora1_002	34.6207	45	51	96
3	27th Aug.2018	ora1 control_003	30.5716	64	43	107	23			43			66				3	27th Aug.2018	KG04615ora1_004	32.4814	23	43	66
4	27th Aug.2018	ora1 control_004	35.4207	38	48	86	30			57			87				4	27th Aug.2018	KG04615ora1_005	33.0553	30	57	87
5	27th Aug.2018	ora1 control_005	29.5474	27	37	64	69			43			112				5	27th Aug.2018	KG04615ora1_006	29.2869	69	43	112
6	27th Aug.2018	ora1 control_006	34.1032	71	37	108	4			31			35				6	27th Aug.2018	KG04615ora1_007	33.6945	4	31	35
7	27th Aug.2018	ora1 control_007	34.1017	66	32	98	50			48			98				7	27th Aug.2018	KG04615ora1_008	33.6945	50	48	98
8	27th Aug.2018	ora1 control_008	31.5725	46	28	74	19			50			69				8	27th Aug.2018	KG04615ora1_009	31.1706	19	50	69
9	27th Aug.2018	ora1 control_010	31.3941	61	36	97	7			42			49				9	29th Aug.2018	KG04615ora1_011	29.1278	7	42	49
10	29th Aug.2018	ora1 control_012	35.3952	84	45	129	34			54			88				10	29th Aug.2018	KG04615ora1_013	28.9894	34	54	88
11	29th Aug.2018	ora1 control_013	32.9177	46	36	82	58			59			117				11	29th Aug.2018	KG04615ora1_014	40.9726	58	59	117
12	29th Aug.2018	ora1 control_014	28.9906	25	56	81	12			56			68				12	29th Aug.2018	KG04615ora1_015	28.8328	12	56	68
13	29th Aug.2018	ora1 control_015	33.5672	70	48	118	58			60			118				13	29th Aug.2018	KG04615ora1_016	34.6164	58	60	118
14	29th Aug.2018	ora1 control_016	32.9099	46	38	84	12			63			75				14	29th Aug.2018	KG04615ora1_017	32.8774	12	63	75
15	29th Aug.2018	ora1 control_018	33.9253	46	38	84	71			31			102				15	31th Aug.2018	KG04615ora1_018	33.2698	71	31	102
16	29th Aug.2018	ora1 control_019	33.091	42	47	89	22			53			75				16	31th Aug.2018	KG04615ora1_019	34.3713	22	53	75
17	29th Aug.2018	ora1 control_020	31.899	71	28	99	9			53			62				17	31th Aug.2018	KG04615ora1_020	29.4201	9	53	62
18	29th Aug.2018	ora1 control_021	36.0208	86	42	128	42			47			89				18	31th Aug.2018	KG04615ora1_022	33.4825	42	47	89

## Sheet: Fig 5C
Control						QSOX RNAi KK
No.			Retraction	Tail	Yolk	No.			Retraction	Tail	Yolk
002	505	158	31.2871	68	29	001	477	149	31.2369	18	81
003	542	172	31.7343	56	64	002	495	162	32.7273	29	86
004	541	215	39.7412	91	25	004	502	166	33.0677	41	85
005	504	182	36.1111	52	52	005	483	155	32.0911	35	70
006	466	162	34.7639	68	29	008	535	194	36.2617	54	62
007	495	168	33.9394	70	67	009	527	179	33.9658	26	68
008	532	177	33.2707	41	70	010	515	183	35.534	69	33
009	540	180	33.3333	60	53	011	475	198	41.6842	59	45
011	530	178	33.5849	54	62	012	457	146	31.9475	22	69
012	491	155	31.5682	39	62	015	572	179	31.2937	23	65
013	528	177	33.5227	47	36	016	465	161	34.6237	22	16
014	462	149	32.2511	28	33	017	560	179	31.9643	14	90
015	473	163	34.4609	60	38	018	543	187	34.4383	51	61
016	477	165	34.5912	48	62	020	488	165	33.8115	20	79
017	448	137	30.5804	65	69	022	493	171	34.6856	39	66
018	463	143	30.8855	12	66	023	474	175	36.9198	50	49
019	413	157	38.0145	57	32	024	464	167	35.9914	53	51
022	508	163	32.0866	73	60	025	568	205	36.0915	34	65
023	478	170	35.5649	48	77	027	516	170	32.9457	15	73
024	471	158	33.5456	51	58	029	512	176	34.375	52	84
033	496	159	32.0565	51	55	031	509	182	35.7564	63	61
034	522	193	36.9732	67	53	032	521	171	32.8215	49	67
036	503	173	34.3936	52	38	033	458	175	38.2096	50	37
038	566	221	39.0459	73	53

## Sheet: Fig 5E
181023 Movie of qsox1 mutant for head										181113 Movie of qsox1 P element mutant for head										24102018 Movie of qsox1 P element mutant for head
29.0602	64.8538	16.6617	um	Spot	Position	1	1000000000	3		Detailed										50.93	37.64	1.72		1	1000000000	1
26.6984	60.5186	17.6482	um	Spot	Position	1	1000000001	4		Position X	Position Y	Position Z	Unit	Category	Collection	Time	TrackID	ID
23.2924	70.569	9.85954	um	Spot	Position	1	1000000002	8		48.6481	49.925	2.78341	um	Spot	Position	1	1000000000	7		56.42	39.15	1.91		1	1000000001	2
27.3737	77.7513	18.2409	um	Spot	Position	1	1000000003	13		49.2691	41.9863	10.3919	um	Spot	Position	1	1000000001	18
35.9955	82.6772	18.1713	um	Spot	Position	1	1000000004	14		28.3886	38.5438	11.7746	um	Spot	Position	1	1000000002	20		53.39	29.57	2.34		1	1000000002	4
29.8177	71.2098	19.5206	um	Spot	Position	1	1000000005	15		37.7829	41.132	13.5217	um	Spot	Position	1	1000000003	30
40.2952	59.1276	21.2952	um	Spot	Position	1	1000000006	16		41.3483	36.9605	14.0841	um	Spot	Position	1	1000000004	31		59.36	31.07	3.15		1	1000000003	5
30.7589	55.4847	22.9629	um	Spot	Position	1	1000000007	17		52.1875	49.5102	14.3205	um	Spot	Position	1	1000000005	32
22.4311	48.8187	23.7247	um	Spot	Position	1	1000000008	18		38.416	45.2494	16.5011	um	Spot	Position	1	1000000006	34		34.53	58.81	3.54		1	1000000004	7
39.1268	52.0551	23.8256	um	Spot	Position	1	1000000009	19		44.3719	57.1502	16.6798	um	Spot	Position	1	1000000007	35
26.0873	44.1997	24.3895	um	Spot	Position	1	1000000010	20		31.2067	47.4726	17.5324	um	Spot	Position	1	1000000008	36		35.03	50.64	4.33		1	1000000005	9
51.2262	48.5249	24.2329	um	Spot	Position	1	1000000011	21		50.8136	52.651	17.8062	um	Spot	Position	1	1000000009	37
51.7458	54.3263	24.5307	um	Spot	Position	1	1000000012	22		51.5577	44.735	18.4264	um	Spot	Position	1	1000000010	38		44.03	55.84	4.65		1	1000000006	10
56.784	43.9078	25.6489	um	Spot	Position	1	1000000013	24		55.6653	53.6438	19.8022	um	Spot	Position	1	1000000011	39
29.2929	49.0298	25.5905	um	Spot	Position	1	1000000014	25		35.6913	38.3387	20.9289	um	Spot	Position	1	1000000012	40		40.48	63.76	4.33		1	1000000007	11
34.0178	50.6888	25.2439	um	Spot	Position	1	1000000015	26		49.589	48.6886	21.2195	um	Spot	Position	1	1000000013	41
27.4546	53.7111	25.4929	um	Spot	Position	1	1000000016	27		39.5895	61.4215	15.134	um	Spot	Position	1	1000000014	48		41.88	42.19	4.68		1	1000000008	12
34.461	56.0571	27.2792	um	Spot	Position	1	1000000017	28		48.1505	65.1973	21.5706	um	Spot	Position	1	1000000015	55
60.8197	47.9452	27.9239	um	Spot	Position	1	1000000018	29		68.4865	84.9795	17.3119	um	Spot	Position	1	1000000016	58		42.71	48.14	4.82		1	1000000009	13
47.2767	50.3827	27.6167	um	Spot	Position	1	1000000019	30		42.1359	36.7942	22.5228	um	Spot	Position	1	1000000017	59
37.4054	60.8651	27.8022	um	Spot	Position	1	1000000020	31		52.9835	37.0875	22.7798	um	Spot	Position	1	1000000018	60		60.55	35.92	5.75		1	1000000010	15
30.1194	48.2694	28.7304	um	Spot	Position	1	1000000021	32		40.5142	44.1453	22.2034	um	Spot	Position	1	1000000019	61
42.9118	60.5815	28.6641	um	Spot	Position	1	1000000022	33		37.7287	50.7398	22.2211	um	Spot	Position	1	1000000020	62		31.46	61.02	5.59		1	1000000011	16
34.1615	61.0765	28.3639	um	Spot	Position	1	1000000023	34		46.6597	36.7688	22.8686	um	Spot	Position	1	1000000021	64
44.7777	39.9084	29.0419	um	Spot	Position	1	1000000024	35		55.5001	49.9518	23.53	um	Spot	Position	1	1000000022	65		55.97	61.53	5.64		1	1000000012	17
35.8379	40.6896	29.5105	um	Spot	Position	1	1000000025	36		57.7114	42.373	24.3679	um	Spot	Position	1	1000000023	66
40.8111	47.5484	29.6652	um	Spot	Position	1	1000000026	37		59.1682	52.5925	25.8079	um	Spot	Position	1	1000000024	67		45.24	47.76	7.01		1	1000000013	19
44.8562	45.318	31.104	um	Spot	Position	1	1000000027	38		52.3178	42.3107	26.6139	um	Spot	Position	1	1000000025	68
57.1498	57.4167	30.9109	um	Spot	Position	1	1000000028	39		50.6696	45.548	26.1776	um	Spot	Position	1	1000000026	69		37.5	51.19	6.41		1	1000000014	20
38.9568	43.9318	32.0281	um	Spot	Position	1	1000000029	40		56.365	47.0621	27.4719	um	Spot	Position	1	1000000027	70
50.9158	48.5576	31.6275	um	Spot	Position	1	1000000030	41		43.8672	44.1288	28.7805	um	Spot	Position	1	1000000028	71		39.33	55.35	6.76		1	1000000015	21
50.3372	56.1188	32.0508	um	Spot	Position	1	1000000031	42		45.9622	48.5961	29.0983	um	Spot	Position	1	1000000029	72
61.1342	60.493	31.6471	um	Spot	Position	1	1000000032	43		57.2326	57.0783	30.9805	um	Spot	Position	1	1000000030	73		50.98	31.41	7.62		1	1000000016	22
48.3687	65.1024	31.9796	um	Spot	Position	1	1000000033	44		65.8523	50.7233	29.5047	um	Spot	Position	1	1000000031	74
41.2508	66.2979	32.6778	um	Spot	Position	1	1000000034	45		66.8246	54.4713	31.4644	um	Spot	Position	1	1000000032	75		46.77	38.15	7.92		1	1000000017	23
41.479	80.718	20.5721	um	Spot	Position	1	1000000035	48		38.3021	69.9526	22.4324	um	Spot	Position	1	1000000033	76
38.8172	80.0231	23.45	um	Spot	Position	1	1000000036	51		54.8576	71.6783	25.2813	um	Spot	Position	1	1000000034	77		43.89	67.78	3.8		1	1000000018	26
41.9768	70.5693	24.3682	um	Spot	Position	1	1000000037	52		44.8708	68.7895	25.8477	um	Spot	Position	1	1000000035	78
51.6936	75.9332	24.9048	um	Spot	Position	1	1000000038	53		55.1073	67.561	29.4551	um	Spot	Position	1	1000000036	79		40.8	71.27	3.79		1	1000000019	27
55.5872	79.5073	25.6957	um	Spot	Position	1	1000000039	54		47.6128	69.2935	30.5485	um	Spot	Position	1	1000000037	80
62.9926	79.9474	25.8795	um	Spot	Position	1	1000000040	55		58.3679	65.3261	31.7901	um	Spot	Position	1	1000000038	81		51.38	80.55	5.98		1	1000000020	35
63.2305	69.4841	29.2771	um	Spot	Position	1	1000000041	56		79.5517	71.4369	22.9426	um	Spot	Position	1	1000000039	82
52.3001	70.3705	28.8971	um	Spot	Position	1	1000000042	57		66.5832	64.216	26.5114	um	Spot	Position	1	1000000040	83		36.15	70.34	6.72		1	1000000021	36
68.3521	81.8767	28.4965	um	Spot	Position	1	1000000043	58		81.3653	74.9073	27.1941	um	Spot	Position	1	1000000041	84
70.0079	76.1534	31.8629	um	Spot	Position	1	1000000044	59		72.4351	69.1234	27.8749	um	Spot	Position	1	1000000042	85		58.47	39.28	8.01		1	1000000022	37
53.7995	47.424	33.5578	um	Spot	Position	1	1000000045	60		74.4222	60.2775	29.2242	um	Spot	Position	1	1000000043	86
53.5898	62.9939	33.1968	um	Spot	Position	1	1000000046	61		81.6703	65.3287	29.0384	um	Spot	Position	1	1000000044	87		34.57	39.75	8.21		1	1000000023	38
52.1621	42.5887	34.1483	um	Spot	Position	1	1000000047	62		61.7469	74.7273	30.1684	um	Spot	Position	1	1000000045	88
52.5193	53.0344	34.3748	um	Spot	Position	1	1000000048	63		69.4755	66.7388	30.5912	um	Spot	Position	1	1000000046	89		34	44.04	8.12		1	1000000024	39
63.1659	53.7726	34.8662	um	Spot	Position	1	1000000049	64		64.243	68.7498	31.2192	um	Spot	Position	1	1000000047	91
46.716	63.7124	35.2971	um	Spot	Position	1	1000000050	65		81.6825	63.3747	32.3104	um	Spot	Position	1	1000000048	92		55.74	48.62	8.68		1	1000000025	40
67.2618	58.8967	33.6674	um	Spot	Position	1	1000000051	66		55.7552	60.2756	33.4058	um	Spot	Position	1	1000000049	93
71.3339	65.1293	34.2086	um	Spot	Position	1	1000000052	67		58.5268	82.1635	38.3443	um	Spot	Position	1	1000000050	94		39.93	59.72	8.51		1	1000000026	41
78.9493	77.2793	33.3058	um	Spot	Position	1	1000000053	68		67.1171	61.5438	33.3419	um	Spot	Position	1	1000000051	95
28.8914	64.0097	17.3148	um	Spot	Position	2	1000000000	73		75.3974	63.8309	33.2968	um	Spot	Position	1	1000000052	96		36.29	44.93	9.41		1	1000000027	43
26.4708	61.3011	18.5953	um	Spot	Position	2	1000000001	74		49.7225	50.7943	6.85586	um	Spot	Position	2	1000000000	111
23.2598	70.8992	9.12309	um	Spot	Position	2	1000000002	76		29.4018	38.129	11.8148	um	Spot	Position	2	1000000002	118		52.95	54.3	9.09		1	1000000028	44
24.7288	78.1476	9.04808	um	Spot	Position	2	1000000054	77		49.3153	41.59	11.4872	um	Spot	Position	2	1000000001	119
27.6279	69.454	15.0636	um	Spot	Position	2	1000000055	81		48.6924	54.6711	13.4125	um	Spot	Position	2	1000000053	131		50.27	57.67	9.03		1	1000000029	45
42.7168	67.8584	16.5375	um	Spot	Position	2	1000000056	83		39.0229	40.6451	13.8952	um	Spot	Position	2	1000000003	132
27.4817	76.1917	17.1177	um	Spot	Position	2	1000000003	84		41.621	36.606	14.5955	um	Spot	Position	2	1000000004	134		48.08	43.2	9.87		1	1000000030	47
35.6119	82.5636	18.1529	um	Spot	Position	2	1000000004	86		51.8595	48.6411	14.883	um	Spot	Position	2	1000000005	135
34.2568	68.8475	19.0438	um	Spot	Position	2	1000000057	87		44.2243	56.5072	16.5159	um	Spot	Position	2	1000000007	136		50.38	45.86	10.31		1	1000000031	48
30.1087	70.9192	19.5037	um	Spot	Position	2	1000000005	88		38.5375	44.3051	17.2288	um	Spot	Position	2	1000000006	137
39.5145	57.806	20.5782	um	Spot	Position	2	1000000006	90		39.1527	57.569	17.7789	um	Spot	Position	2	1000000054	138		37.56	49.16	10.03		1	1000000032	49
23.1685	49.0149	23.1233	um	Spot	Position	2	1000000008	91		36.5527	38.9049	19.5253	um	Spot	Position	2	1000000012	139
50.9767	53.7789	23.7164	um	Spot	Position	2	1000000012	92		52.1629	44.8174	19.583	um	Spot	Position	2	1000000010	140		36.83	63.19	10.24		1	1000000033	50
38.6699	54.4248	23.9856	um	Spot	Position	2	1000000009	93		30.9788	45.8915	19.2491	um	Spot	Position	2	1000000008	141
30.5008	55.7728	23.5398	um	Spot	Position	2	1000000007	94		51.6962	52.1771	19.6001	um	Spot	Position	2	1000000009	142		58.7	32.36	10.69		1	1000000034	51
26.3006	44.6408	24.3399	um	Spot	Position	2	1000000010	95		40.1566	42.3725	20.7799	um	Spot	Position	2	1000000019	143
51.5205	48.17	24.3935	um	Spot	Position	2	1000000011	96		49.0166	47.628	20.4346	um	Spot	Position	2	1000000013	144		60.15	34.77	11.24		1	1000000035	52
49.6872	59.0703	24.6912	um	Spot	Position	2	1000000058	97		56.2955	53.3339	20.531	um	Spot	Position	2	1000000011	145
57.3227	43.8573	24.9701	um	Spot	Position	2	1000000013	99		43.0111	37.3845	21.3774	um	Spot	Position	2	1000000017	146		56.53	37.87	10.61		1	1000000036	53
29.0832	49.4891	25.6254	um	Spot	Position	2	1000000014	100		46.6706	37.3927	21.98	um	Spot	Position	2	1000000021	147
26.8174	54.3924	25.5336	um	Spot	Position	2	1000000016	101		37.673	50.9668	21.8262	um	Spot	Position	2	1000000020	148		65.78	38.59	11.14		1	1000000037	54
33.6027	50.6325	25.7688	um	Spot	Position	2	1000000015	102		40.6511	61.8417	15.7977	um	Spot	Position	2	1000000014	155
45.0229	39.8667	28.1293	um	Spot	Position	2	1000000024	103		38.7739	69.9325	21.5162	um	Spot	Position	2	1000000033	161		45.72	54.87	10.82		1	1000000038	55
37.0915	60.0338	27.1553	um	Spot	Position	2	1000000020	104		48.2954	64.9529	21.5961	um	Spot	Position	2	1000000015	163
33.0215	61.2806	27.1307	um	Spot	Position	2	1000000023	105		68.0216	83.8249	17.7467	um	Spot	Position	2	1000000016	165		59.32	60.72	11.26		1	1000000039	56
47.4295	50.2364	27.9413	um	Spot	Position	2	1000000019	106		82.0074	70.7392	21.8819	um	Spot	Position	2	1000000039	166
34.0859	56.458	27.4924	um	Spot	Position	2	1000000017	107		41.3905	45.5281	22.3182	um	Spot	Position	2	1000000055	169		32.46	58.75	12.1		1	1000000040	57
61.3554	47.4667	28.9888	um	Spot	Position	2	1000000018	108		52.4842	36.5474	22.8418	um	Spot	Position	2	1000000018	170
40.6495	47.8232	28.7899	um	Spot	Position	2	1000000026	109		57.6056	40.947	23.3115	um	Spot	Position	2	1000000023	171		37.08	60.3	11.67		1	1000000041	58
43.5942	60.4293	28.5025	um	Spot	Position	2	1000000022	110		55.9863	49.8632	24.6	um	Spot	Position	2	1000000022	172
36.0689	40.9048	29.4311	um	Spot	Position	2	1000000025	111		59.5888	51.2971	25.6564	um	Spot	Position	2	1000000024	173		48.23	61.94	11.66		1	1000000042	59
31.0488	47.7045	29.5025	um	Spot	Position	2	1000000021	112		53.0556	41.9912	26.1623	um	Spot	Position	2	1000000025	174
57.656	55.9723	30.5633	um	Spot	Position	2	1000000028	113		51.548	45.9729	26.8751	um	Spot	Position	2	1000000026	175		47.37	51.1	12.99		1	1000000043	60
44.2989	45.5538	30.9427	um	Spot	Position	2	1000000027	114		44.3391	43.9037	28.9626	um	Spot	Position	2	1000000028	176
51.3449	48.4181	31.1777	um	Spot	Position	2	1000000030	115		56.0545	47.2694	29.704	um	Spot	Position	2	1000000027	177		63.84	56.26	12.87		1	1000000044	61
61.2648	60.6491	31.3783	um	Spot	Position	2	1000000032	116		46.5485	48.1525	29.397	um	Spot	Position	2	1000000029	178
42.2934	65.7146	30.7681	um	Spot	Position	2	1000000034	117		58.2428	56.866	31.2287	um	Spot	Position	2	1000000030	179		58.21	48.69	13.01		1	1000000045	62
39.0342	43.2038	31.7128	um	Spot	Position	2	1000000029	118		67.8237	49.4285	29.9118	um	Spot	Position	2	1000000031	180
50.7713	55.5627	31.6742	um	Spot	Position	2	1000000031	119		67.5734	54.9603	31.6645	um	Spot	Position	2	1000000032	181		62.35	50.66	13.58		1	1000000046	63
54.1908	62.7557	31.9658	um	Spot	Position	2	1000000046	120		53.5063	72.5836	25.0722	um	Spot	Position	2	1000000034	182
49.722	66.2203	31.8673	um	Spot	Position	2	1000000033	121		45.1017	67.6664	26.0458	um	Spot	Position	2	1000000035	183		62.08	31.8	13.97		1	1000000047	64
41.8216	81.2795	20.5239	um	Spot	Position	2	1000000035	124		55.9998	67.6609	28.1322	um	Spot	Position	2	1000000036	184
38.6447	79.8496	23.4247	um	Spot	Position	2	1000000036	127		49.8499	69.9137	30.2385	um	Spot	Position	2	1000000037	185		50.73	38.91	13.95		1	1000000048	65
41.7812	71.1085	24.3412	um	Spot	Position	2	1000000037	128		58.9635	64.7376	32.1041	um	Spot	Position	2	1000000038	186
52.0885	76.2769	24.8414	um	Spot	Position	2	1000000038	129		79.4905	74.4608	25.4169	um	Spot	Position	2	1000000041	187		64.67	41.96	14.67		1	1000000049	66
56.6636	79.1961	25.2908	um	Spot	Position	2	1000000039	130		66.2744	63.3511	26.4607	um	Spot	Position	2	1000000040	188
63.2337	78.9782	25.3611	um	Spot	Position	2	1000000040	131		73.3102	68.6047	27.0962	um	Spot	Position	2	1000000042	189		56.94	58.8	13.91		1	1000000050	67
57.3955	70.1255	26.2558	um	Spot	Position	2	1000000059	132		82.6713	64.4274	27.9737	um	Spot	Position	2	1000000044	190
51.803	68.7278	27.2624	um	Spot	Position	2	1000000042	133		74.5806	60.1289	28.9536	um	Spot	Position	2	1000000043	191		61.62	44.67	14.86		1	1000000051	68
63.5906	68.9897	29.7256	um	Spot	Position	2	1000000041	134		62.0366	73.943	29.1348	um	Spot	Position	2	1000000045	192
69.091	82.1516	28.7303	um	Spot	Position	2	1000000043	135		64.7451	68.2982	30.1939	um	Spot	Position	2	1000000047	193		46.1	57.39	15.21		1	1000000052	69
70.0417	74.9613	31.2827	um	Spot	Position	2	1000000044	136		70.372	67.5275	30.714	um	Spot	Position	2	1000000046	194
51.3101	42.2546	33.3466	um	Spot	Position	2	1000000047	137		56.0715	59.7285	33.6802	um	Spot	Position	2	1000000049	196		53.17	42.92	16.41		1	1000000053	70
56.0619	43.7145	34.2619	um	Spot	Position	2	1000000060	138		59.2339	79.435	35.9157	um	Spot	Position	2	1000000050	197
53.8691	47.0603	34.0294	um	Spot	Position	2	1000000045	139		80.1661	61.9237	32.7246	um	Spot	Position	2	1000000048	199		36.06	54.86	16.41		1	1000000054	71
53.2312	54.03	34.1375	um	Spot	Position	2	1000000048	140		67.3933	61.086	33.1182	um	Spot	Position	2	1000000051	200
47.205	63.7857	33.9657	um	Spot	Position	2	1000000050	141		76.4735	64.7466	33.3207	um	Spot	Position	2	1000000052	201		60.4	45.84	17.37		1	1000000055	72
62.804	53.0655	34.8012	um	Spot	Position	2	1000000049	142		48.144	50.6205	7.18863	um	Spot	Position	3	1000000000	215
57.5564	64.9667	35.0331	um	Spot	Position	2	1000000061	143		34.537	55.0301	8.84899	um	Spot	Position	3	1000000056	220		66.01	36.46	18.4		1	1000000056	75
67.6925	58.7612	33.729	um	Spot	Position	2	1000000051	144		49.9835	40.7015	11.4254	um	Spot	Position	3	1000000001	223
70.7368	64.606	34.7049	um	Spot	Position	2	1000000052	145		30.8575	38.3153	12.6504	um	Spot	Position	3	1000000002	235		38.87	52.84	18.44		1	1000000057	76
79.2177	77.2644	33.6918	um	Spot	Position	2	1000000053	146		41.6313	36.8878	13.3846	um	Spot	Position	3	1000000004	236
30.0382	63.4399	16.1615	um	Spot	Position	3	1000000000	151		48.4511	54.9595	13.5781	um	Spot	Position	3	1000000053	238		57.75	37.85	20.02		1	1000000058	77
27.5076	61.3833	17.8939	um	Spot	Position	3	1000000001	152		39.0338	40.0439	13.9313	um	Spot	Position	3	1000000003	239
40.3379	57.1072	19.5425	um	Spot	Position	3	1000000006	155		53.085	48.4866	15.3608	um	Spot	Position	3	1000000005	241		60.31	39.89	20.36		1	1000000059	78
23.4344	72.0932	9.42466	um	Spot	Position	3	1000000002	156		39.4291	45.3862	16.2933	um	Spot	Position	3	1000000006	242
24.9065	77.4426	8.96634	um	Spot	Position	3	1000000054	157		29.5053	46.4297	17.5966	um	Spot	Position	3	1000000008	243		56.96	42.37	20.06		1	1000000060	79
43.7862	68.0044	14.2822	um	Spot	Position	3	1000000056	161		44.8214	56.6735	17.2515	um	Spot	Position	3	1000000007	244
28.7703	69.4696	15.3737	um	Spot	Position	3	1000000055	162		37.3272	39.439	18.6733	um	Spot	Position	3	1000000012	245		53.26	46.43	20.85		1	1000000061	80
34.9774	82.6304	17.6857	um	Spot	Position	3	1000000004	165		47.9035	49.4034	18.8766	um	Spot	Position	3	1000000013	246
31.7462	69.4728	19.0744	um	Spot	Position	3	1000000057	166		56.6228	53.9426	19.4231	um	Spot	Position	3	1000000011	247		68.57	50.3	11.88		1	1000000062	81
27.0865	74.0562	18.7316	um	Spot	Position	3	1000000005	167		43.2464	37.7198	19.8724	um	Spot	Position	3	1000000017	248
29.3625	77.8914	18.6233	um	Spot	Position	3	1000000003	168		47.5348	37.3312	20.794	um	Spot	Position	3	1000000021	249		67.07	60.73	16.49		1	1000000063	82
50.9511	53.0665	23.0377	um	Spot	Position	3	1000000012	169		39.2357	40.9062	20.4809	um	Spot	Position	3	1000000019	250
52.4053	48.1407	23.8237	um	Spot	Position	3	1000000011	170		51.4877	44.9697	20.4851	um	Spot	Position	3	1000000010	251		69.09	40.12	18.07		1	1000000064	83
24.1473	49.5189	23.3794	um	Spot	Position	3	1000000008	171		37.1932	50.7264	20.5886	um	Spot	Position	3	1000000020	253
31.5956	55.5673	23.6565	um	Spot	Position	3	1000000007	172		53.7981	33.8547	20.9516	um	Spot	Position	3	1000000057	255		72.21	40.61	18.42		1	1000000065	84
26.3029	43.6412	24.4895	um	Spot	Position	3	1000000010	173		51.8359	53.1681	21.1752	um	Spot	Position	3	1000000009	256
57.4612	44.4196	24.3186	um	Spot	Position	3	1000000013	174		40.3603	61.7795	15.4613	um	Spot	Position	3	1000000014	262		69.6	55.93	18.2		1	1000000066	85
38.8807	53.4254	24.6666	um	Spot	Position	3	1000000009	175		39.5793	58.4203	15.7999	um	Spot	Position	3	1000000054	266
28.5998	53.7139	24.3234	um	Spot	Position	3	1000000016	176		47.7218	64.151	21.3397	um	Spot	Position	3	1000000015	270		76.62	55.02	19.53		1	1000000067	86
30.1732	49.7207	25.4433	um	Spot	Position	3	1000000014	177		39.2264	69.5977	21.105	um	Spot	Position	3	1000000033	271
35.0847	50.8096	25.4604	um	Spot	Position	3	1000000015	178		66.866	81.2595	19.1611	um	Spot	Position	3	1000000016	274		67.12	46.69	19.85		1	1000000068	87
50.4336	58.694	24.9701	um	Spot	Position	3	1000000058	179		81.1583	69.7104	21.556	um	Spot	Position	3	1000000039	275
61.6019	47.6789	27.2847	um	Spot	Position	3	1000000018	181		52.2199	37.5168	22.3781	um	Spot	Position	3	1000000018	276		67.79	58.64	19.92		1	1000000069	88
47.9336	50.3811	27.3323	um	Spot	Position	3	1000000019	182		40.5265	44.5191	22.4778	um	Spot	Position	3	1000000055	277
38.2006	60.9554	27.2368	um	Spot	Position	3	1000000020	183		58.1212	42.3704	23.8718	um	Spot	Position	3	1000000023	278		73.39	52.17	21.21		1	1000000070	89
34.7253	61.8338	27.0695	um	Spot	Position	3	1000000023	184		53.1244	42.4284	25.8312	um	Spot	Position	3	1000000025	279
35.4404	56.2505	27.652	um	Spot	Position	3	1000000017	185		55.9163	50.1541	24.8313	um	Spot	Position	3	1000000022	280		77.72	62.54	20.68		1	1000000071	90
44.7408	59.9362	27.8945	um	Spot	Position	3	1000000022	186		45.8647	48.7429	26.7717	um	Spot	Position	3	1000000029	281
37.2256	40.4881	29.8894	um	Spot	Position	3	1000000025	187		50.6229	44.7323	28.3482	um	Spot	Position	3	1000000026	282		55.88	73.97	9.04		1	1000000072	91
33.2908	46.6677	28.8238	um	Spot	Position	3	1000000021	188		44.7012	43.8199	29.0827	um	Spot	Position	3	1000000028	283
41.4098	47.2349	28.6037	um	Spot	Position	3	1000000026	189		55.37	46.6448	29.9675	um	Spot	Position	3	1000000027	284		64.47	89.44	9.58		1	1000000073	92
42.3546	56.7362	29.3081	um	Spot	Position	3	1000000062	190		58.0032	55.8288	30.7792	um	Spot	Position	3	1000000030	285
42.958	65.2259	30.0026	um	Spot	Position	3	1000000034	191		60.169	50.216	25.1831	um	Spot	Position	3	1000000024	286		43.48	69.77	10.87		1	1000000074	93
50.1051	64.993	30.248	um	Spot	Position	3	1000000033	192		67.3307	50.5609	29.9001	um	Spot	Position	3	1000000031	287
45.2219	38.557	30.8411	um	Spot	Position	3	1000000024	193		67.277	54.8546	31.5435	um	Spot	Position	3	1000000032	288		56.78	65.77	12.22		1	1000000075	95
44.3231	44.7986	31.3539	um	Spot	Position	3	1000000027	194		53.3475	71.8994	25.275	um	Spot	Position	3	1000000034	289
47.6807	42.4084	31.8645	um	Spot	Position	3	1000000063	195		44.1442	66.7696	26.9023	um	Spot	Position	3	1000000035	290		46.48	67.81	13.43		1	1000000076	96
39.4763	43.2055	31.5386	um	Spot	Position	3	1000000029	196		55.9428	67.2596	28.8115	um	Spot	Position	3	1000000036	291
51.2742	47.8253	31.7205	um	Spot	Position	3	1000000030	197		47.4917	68.9397	30.2835	um	Spot	Position	3	1000000037	292		65.51	65.3	16.77		1	1000000077	98
50.3389	55.3993	32.1834	um	Spot	Position	3	1000000031	198		58.4555	65.5284	32.0896	um	Spot	Position	3	1000000038	293
57.5864	55.6545	31.8944	um	Spot	Position	3	1000000028	199		79.1347	74.5059	25.4604	um	Spot	Position	3	1000000041	294		62.19	65.6	16.99		1	1000000078	99
61.7994	60.2221	31.7642	um	Spot	Position	3	1000000032	200		66.1017	63.6155	26.1266	um	Spot	Position	3	1000000040	295
54.7078	62.4665	32.2837	um	Spot	Position	3	1000000046	201		85.0137	66.3421	27.2839	um	Spot	Position	3	1000000044	296		51.4	68.37	18.95		1	1000000079	100
40.5638	81.0184	20.3002	um	Spot	Position	3	1000000035	204		73.4947	68.0092	26.8011	um	Spot	Position	3	1000000042	297
43.8299	70.9813	22.6034	um	Spot	Position	3	1000000037	207		62.1749	73.4639	28.3188	um	Spot	Position	3	1000000045	298		70.62	86.8	10.15		1	1000000080	101
38.5031	79.6217	23.7987	um	Spot	Position	3	1000000036	208		74.7269	60.0347	28.9014	um	Spot	Position	3	1000000043	299
52.9672	75.2684	24.6878	um	Spot	Position	3	1000000038	209		68.9225	66.5094	29.4021	um	Spot	Position	3	1000000046	300		67.16	96.62	10.29		1	1000000081	102
63.2957	79.055	25.1374	um	Spot	Position	3	1000000040	210		64.4199	68.0635	29.4998	um	Spot	Position	3	1000000047	301
56.5959	79.4197	25.2522	um	Spot	Position	3	1000000039	211		56.426	59.6601	33.5375	um	Spot	Position	3	1000000049	303		73.61	93.01	11.09		1	1000000082	103
52.7054	67.7329	27.5452	um	Spot	Position	3	1000000042	212		59.8813	78.2587	34.8125	um	Spot	Position	3	1000000050	304
58.5348	67.376	28.31	um	Spot	Position	3	1000000059	213		79.5948	62.0678	32.8139	um	Spot	Position	3	1000000048	306		66.94	71.03	11.36		1	1000000083	104
62.5233	67.7927	29.5221	um	Spot	Position	3	1000000041	214		76.8127	65.8284	33.0326	um	Spot	Position	3	1000000052	307
69.6895	83.1535	28.0806	um	Spot	Position	3	1000000043	215		68.3354	61.6218	33.2592	um	Spot	Position	3	1000000051	308		79.28	88.89	15.3		1	1000000084	105
69.6451	75.8039	31.2106	um	Spot	Position	3	1000000044	216		34.9603	54.6396	7.01693	um	Spot	Position	4	1000000056	324
51.6186	41.7615	33.6667	um	Spot	Position	3	1000000047	217		47.1766	50.2886	9.86866	um	Spot	Position	4	1000000000	329		77.51	85.08	16.88		1	1000000085	106
56.7933	43.1225	33.6046	um	Spot	Position	3	1000000060	218		47.9197	39.4743	12.3063	um	Spot	Position	4	1000000001	341
52.711	53.8209	33.4858	um	Spot	Position	3	1000000048	219		48.8306	55.3805	12.7135	um	Spot	Position	4	1000000053	343		72.63	66.25	18.17		1	1000000086	107
53.7904	46.8036	34.0186	um	Spot	Position	3	1000000045	220		40.6537	36.5695	14.2372	um	Spot	Position	4	1000000004	344
47.4637	63.4317	34.4745	um	Spot	Position	3	1000000050	221		38.4663	40.5716	14.1481	um	Spot	Position	4	1000000003	345		86.86	90.52	18.14		1	1000000087	108
61.5898	51.9561	34.7669	um	Spot	Position	3	1000000049	222		52.741	48.1241	15.5875	um	Spot	Position	4	1000000005	347
67.4278	59.4003	34.1751	um	Spot	Position	3	1000000051	223		45.9977	49.326	16.2872	um	Spot	Position	4	1000000013	348		87.09	94.38	19.33		1	1000000088	109
71.33	65.6328	34.7355	um	Spot	Position	3	1000000052	224		29.4444	45.8277	17.5634	um	Spot	Position	4	1000000008	349
63.1872	67.7022	34.7408	um	Spot	Position	3	1000000061	225		39.6252	46.237	17.7267	um	Spot	Position	4	1000000006	350		87.69	101.19	18.94		1	1000000089	110
78.8924	77.0177	34.0197	um	Spot	Position	3	1000000053	226		53.6601	36.2063	19.3702	um	Spot	Position	4	1000000057	351
29.5285	63.8267	16.0529	um	Spot	Position	4	1000000000	231		36.8747	38.5651	19.3273	um	Spot	Position	4	1000000012	352		82.29	80.49	20.13		1	1000000090	111
27.4514	61.0795	17.4909	um	Spot	Position	4	1000000001	232		52.3247	46.598	19.2772	um	Spot	Position	4	1000000010	353
24.1768	77.5746	8.49722	um	Spot	Position	4	1000000054	235		36.3809	51.3203	19.1794	um	Spot	Position	4	1000000020	354		81.29	69.28	20.53		1	1000000091	112
23.4587	71.2431	8.66015	um	Spot	Position	4	1000000002	236		48.2668	38.8032	20.0269	um	Spot	Position	4	1000000021	355
28.4112	68.6974	15.4209	um	Spot	Position	4	1000000055	240		39.4841	40.8893	20.5282	um	Spot	Position	4	1000000019	357		57.98	44.58	24.28		1	1000000092	114
28.6664	76.4111	17.3422	um	Spot	Position	4	1000000003	243		56.3424	54.1576	20.4223	um	Spot	Position	4	1000000011	358
44.968	68.101	18.1771	um	Spot	Position	4	1000000056	244		43.992	37.5261	21.7509	um	Spot	Position	4	1000000017	360		64.93	39.41	24.78		1	1000000093	116
38.225	71.8802	18.2926	um	Spot	Position	4	1000000064	245		52.4533	37.816	21.7466	um	Spot	Position	4	1000000018	361
35.1571	82.3502	18.1576	um	Spot	Position	4	1000000004	246		57.2246	43.4075	21.8664	um	Spot	Position	4	1000000023	362		66.29	55.59	21.7		1	1000000094	119
32.036	70.4117	19.7758	um	Spot	Position	4	1000000057	247		38.8767	58.4619	14.9827	um	Spot	Position	4	1000000054	368
41.8915	58.1809	20.0485	um	Spot	Position	4	1000000006	248		39.7701	62.3132	15.361	um	Spot	Position	4	1000000014	371		67.16	44.57	22.23		1	1000000095	120
31.5797	55.9755	22.6876	um	Spot	Position	4	1000000007	250		46.1478	58.0682	16.918	um	Spot	Position	4	1000000007	372
27.1516	43.4395	24.0435	um	Spot	Position	4	1000000010	251		46.4626	63.9559	20.5118	um	Spot	Position	4	1000000015	377		71.89	56.57	23		1	1000000096	121
53.0172	47.8492	23.9231	um	Spot	Position	4	1000000011	252		39.5065	68.3663	21.9937	um	Spot	Position	4	1000000033	378
24.5007	48.7149	23.8114	um	Spot	Position	4	1000000008	253		66.6176	79.1036	19.9974	um	Spot	Position	4	1000000016	380		78.75	47.83	24.33		1	1000000097	122
39.4942	52.831	24.0879	um	Spot	Position	4	1000000009	254		41.192	44.8601	22.6005	um	Spot	Position	4	1000000055	382
28.2139	53.5632	23.6514	um	Spot	Position	4	1000000016	255		53.1842	52.6082	22.235	um	Spot	Position	4	1000000009	383		88.19	60.72	24.16		1	1000000098	123
34.6795	63.1495	24.0338	um	Spot	Position	4	1000000065	256		53.0635	43.6172	25.0535	um	Spot	Position	4	1000000025	384
30.421	49.3181	24.3082	um	Spot	Position	4	1000000014	257		54.8868	51.5598	25.7246	um	Spot	Position	4	1000000022	385		74.05	47.59	24.88		1	1000000099	124
50.7802	58.253	24.8419	um	Spot	Position	4	1000000058	258		45.7557	49.2465	26.1913	um	Spot	Position	4	1000000029	386
35.2909	51.0525	25.0806	um	Spot	Position	4	1000000015	259		51.2834	45.6581	27.4317	um	Spot	Position	4	1000000026	387		82.61	51.21	25.25		1	1000000100	125
58.503	43.3136	26.1119	um	Spot	Position	4	1000000013	261		57.4607	42.9793	27.9719	um	Spot	Position	4	1000000058	388
62.357	48.1748	27.7885	um	Spot	Position	4	1000000018	262		44.8436	43.8371	28.6921	um	Spot	Position	4	1000000028	389		85.29	49.14	25.79		1	1000000101	127
35.4888	56.7193	27.2947	um	Spot	Position	4	1000000017	263		56.1856	48.1782	30.0392	um	Spot	Position	4	1000000027	390
38.4149	61.5211	26.973	um	Spot	Position	4	1000000020	264		58.703	56.0998	31.2352	um	Spot	Position	4	1000000030	391		77.8	52.96	26.81		1	1000000102	128
48.9801	50.3558	27.8369	um	Spot	Position	4	1000000019	265		60.4117	49.7457	25.9923	um	Spot	Position	4	1000000024	392
32.4215	47.3159	28.8991	um	Spot	Position	4	1000000021	266		70.534	50.4926	30.1129	um	Spot	Position	4	1000000031	393		78.13	61.8	26.41		1	1000000103	129
42.3022	47.7873	28.9598	um	Spot	Position	4	1000000026	267		68.3742	55.4632	31.4167	um	Spot	Position	4	1000000032	394
48.5252	54.9983	28.7193	um	Spot	Position	4	1000000066	268		52.7077	72.2945	24.449	um	Spot	Position	4	1000000034	395		90.97	63.5	26.67		1	1000000104	130
42.9088	56.7327	28.6126	um	Spot	Position	4	1000000062	269		45.2776	66.2576	27.0242	um	Spot	Position	4	1000000035	396
45.2142	60.9346	28.5681	um	Spot	Position	4	1000000022	270		55.4233	67.2845	27.9933	um	Spot	Position	4	1000000036	397		74.48	41.42	27.99		1	1000000105	131
34.8317	61.785	28.2365	um	Spot	Position	4	1000000023	271		47.9967	69.6567	29.9964	um	Spot	Position	4	1000000037	398
44.9993	39.9116	29.2894	um	Spot	Position	4	1000000024	272		81.9617	70.2121	22.3997	um	Spot	Position	4	1000000039	399		81.98	44.59	28.17		1	1000000106	132
36.451	41.3242	30.5415	um	Spot	Position	4	1000000025	273		74.9076	67.4294	25.3385	um	Spot	Position	4	1000000042	400
49.2629	42.1847	30.35	um	Spot	Position	4	1000000063	274		64.8547	62.4961	25.8095	um	Spot	Position	4	1000000040	401		84.92	55.86	28.2		1	1000000107	133
50.2969	65.7856	30.1703	um	Spot	Position	4	1000000033	275		80.5103	74.4271	25.8487	um	Spot	Position	4	1000000041	402
44.2655	45.0954	31.2558	um	Spot	Position	4	1000000027	276		84.6527	64.0515	27.1857	um	Spot	Position	4	1000000044	403		78.01	38.67	29.42		1	1000000108	134
44.3713	65.9867	30.7527	um	Spot	Position	4	1000000034	277		62.3023	71.8739	27.7748	um	Spot	Position	4	1000000045	404
58.4363	55.0614	32.1754	um	Spot	Position	4	1000000028	278		69.9577	66.5371	28.4545	um	Spot	Position	4	1000000046	405		70.3	44.22	29.13		1	1000000109	135
51.7609	55.4691	32.1327	um	Spot	Position	4	1000000031	279		76.0616	59.9244	29.1322	um	Spot	Position	4	1000000043	406
62.3059	59.7872	31.7631	um	Spot	Position	4	1000000032	280		65.921	67.2978	29.9917	um	Spot	Position	4	1000000047	407		76.32	48.57	29.78		1	1000000110	137
41.8501	80.3295	20.436	um	Spot	Position	4	1000000035	283		61.3937	64.768	32.1814	um	Spot	Position	4	1000000038	409
43.0829	71.3593	23.4014	um	Spot	Position	4	1000000037	286		57.0939	59.9056	33.5555	um	Spot	Position	4	1000000049	410		95.93	63.34	30.09		1	1000000111	138
39.5558	80.0994	23.6983	um	Spot	Position	4	1000000036	287		81.4999	63.2737	32.9616	um	Spot	Position	4	1000000048	412
53.7451	75.5223	24.7597	um	Spot	Position	4	1000000038	288		61.0588	76.8328	32.742	um	Spot	Position	4	1000000050	413		73.28	38.13	30.83		1	1000000112	139
64.2187	79.0008	24.8213	um	Spot	Position	4	1000000040	289		69.4066	61.7174	33.2043	um	Spot	Position	4	1000000051	414
56.9975	79.7073	24.5948	um	Spot	Position	4	1000000039	290		76.9643	64.7378	33.203	um	Spot	Position	4	1000000052	415		89.18	55.28	31.21		1	1000000113	141
53.7106	68.9899	26.8077	um	Spot	Position	4	1000000042	291		34.8881	54.8723	5.664	um	Spot	Position	5	1000000056	429
58.8552	67.6692	27.7391	um	Spot	Position	4	1000000059	292		48.6735	40.8344	10.6503	um	Spot	Position	5	1000000001	437		76.07	59.01	30.93		1	1000000114	142
69.97	82.9992	27.8914	um	Spot	Position	4	1000000043	293		48.7637	55.2423	12.2155	um	Spot	Position	5	1000000053	447
37.9314	44.2578	33.2243	um	Spot	Position	4	1000000029	294		41.794	37.7525	13.7112	um	Spot	Position	5	1000000004	450		85.35	86.93	22.14		1	1000000115	144
51.0756	47.5072	33.3703	um	Spot	Position	4	1000000030	295		38.6094	40.3121	15.048	um	Spot	Position	5	1000000003	452
53.7925	54.5321	33.9032	um	Spot	Position	4	1000000048	296		53.3587	46.7114	15.5712	um	Spot	Position	5	1000000005	453		88.21	64.65	22.36		1	1000000116	145
54.4503	62.5624	33.1368	um	Spot	Position	4	1000000046	297		46.5511	50.0535	16.1178	um	Spot	Position	5	1000000013	454
53	41.6359	34.224	um	Spot	Position	4	1000000047	298		39.7258	46.9527	16.6674	um	Spot	Position	5	1000000006	455		93.24	82.3	23.1		1	1000000117	146
56.5994	42.4288	34.057	um	Spot	Position	4	1000000060	299		35.8614	51.4444	17.8808	um	Spot	Position	5	1000000020	456
54.7025	47.0227	34.7002	um	Spot	Position	4	1000000045	300		48.166	40.0174	19.2966	um	Spot	Position	5	1000000021	458		91.97	90.8	23.28		1	1000000118	147
47.0294	63.2565	34.423	um	Spot	Position	4	1000000050	301		52.594	47.4016	19.5166	um	Spot	Position	5	1000000010	459
62.5067	52.1716	34.8482	um	Spot	Position	4	1000000049	302		54.6018	36.0617	19.7223	um	Spot	Position	5	1000000057	460		99.25	91.81	23.44		1	1000000119	148
67.9621	59.5371	34.4027	um	Spot	Position	4	1000000051	303		38.0672	39.7255	21.044	um	Spot	Position	5	1000000019	461
70.9247	64.8198	34.6755	um	Spot	Position	4	1000000052	304		43.4585	40.1225	21.2996	um	Spot	Position	5	1000000017	462		94.6	101.75	23.67		1	1000000120	149
63.5557	68.2824	34.9166	um	Spot	Position	4	1000000061	305		51.5909	37.3657	21.6654	um	Spot	Position	5	1000000018	464
72.1468	75.5781	33.3191	um	Spot	Position	4	1000000067	306		57.942	44.6303	21.828	um	Spot	Position	5	1000000023	465		95.33	85.35	26.42		1	1000000121	150
69.7771	77.0085	33.5399	um	Spot	Position	4	1000000044	307		39.8157	46.6849	21.9148	um	Spot	Position	5	1000000055	467
78.8873	76.5654	33.9945	um	Spot	Position	4	1000000053	308		52.429	52.9758	21.6784	um	Spot	Position	5	1000000009	468		95.79	78.08	28.36		1	1000000122	151
30.276	63.9009	15.5783	um	Spot	Position	5	1000000000	313		37.3371	59.1753	14.8282	um	Spot	Position	5	1000000054	475
27.096	61.8454	17.2158	um	Spot	Position	5	1000000001	314		40.0897	63.4481	15.4338	um	Spot	Position	5	1000000014	479		102.04	96.85	28.09		1	1000000123	152
24.4626	71.6861	8.51634	um	Spot	Position	5	1000000002	317		45.9801	57.7727	16.7418	um	Spot	Position	5	1000000007	481
24.2366	77.1886	8.33669	um	Spot	Position	5	1000000054	318		45.5161	63.6295	20.9187	um	Spot	Position	5	1000000015	485		101.28	79.11	30.44		1	1000000124	153
29.1937	68.9363	15.0691	um	Spot	Position	5	1000000055	322		65.6513	78.29	20.3347	um	Spot	Position	5	1000000016	487
44.063	68.2177	16.6207	um	Spot	Position	5	1000000056	324		57.6638	55.4118	23.5113	um	Spot	Position	5	1000000011	488		101.74	84.37	33.06		1	1000000125	155
29.36	76.2116	17.878	um	Spot	Position	5	1000000003	326		45.2765	49.8158	25.8413	um	Spot	Position	5	1000000029	489
35.3773	82.1163	18.1928	um	Spot	Position	5	1000000004	327		52.9374	42.9853	26.9162	um	Spot	Position	5	1000000025	490		51.53	37.95	1.95		2	1000000000	157
31.6812	71.3859	19.7753	um	Spot	Position	5	1000000057	328		51.2106	46.9908	26.0792	um	Spot	Position	5	1000000026	491
38.9801	74.5681	19.4208	um	Spot	Position	5	1000000064	329		56.331	52.2876	26.1444	um	Spot	Position	5	1000000022	492		34.77	43.52	2.08		2	1000000126	158
42.4952	59.9687	21.9534	um	Spot	Position	5	1000000006	331		57.257	43.6084	28.0827	um	Spot	Position	5	1000000058	493
29.8257	49.261	23.2754	um	Spot	Position	5	1000000014	332		45.1566	44.2292	29.3043	um	Spot	Position	5	1000000028	494		53.23	29.63	2.55		2	1000000002	160
27.4612	53.4804	22.8286	um	Spot	Position	5	1000000016	333		55.9178	48.5027	29.4583	um	Spot	Position	5	1000000027	495
50.5228	53.6687	22.9295	um	Spot	Position	5	1000000068	334		57.8332	55.9911	31.2364	um	Spot	Position	5	1000000030	496		59.45	30.53	2.43		2	1000000003	161
31.7468	55.7506	23.0926	um	Spot	Position	5	1000000007	335		62.4046	50.5797	25.7551	um	Spot	Position	5	1000000024	497
25.9471	43.1886	23.8575	um	Spot	Position	5	1000000010	336		68.983	50.8326	30.1521	um	Spot	Position	5	1000000031	498		57.15	38.98	2.21		2	1000000001	162
23.9617	48.7743	23.9099	um	Spot	Position	5	1000000008	337		69.0306	55.4231	31.6869	um	Spot	Position	5	1000000032	499
38.9398	53.8163	23.8512	um	Spot	Position	5	1000000009	338		40.8906	69.451	22.8149	um	Spot	Position	5	1000000033	500		35.06	58.83	3.6		2	1000000004	164
58.1822	43.8844	24.7377	um	Spot	Position	5	1000000013	339		54.2864	72.2528	23.986	um	Spot	Position	5	1000000034	501
52.4082	49.2847	24.5854	um	Spot	Position	5	1000000011	340		45.013	66.2694	27.5872	um	Spot	Position	5	1000000035	502		42.89	48.37	4.42		2	1000000009	165
34.6271	50.9455	25.3613	um	Spot	Position	5	1000000015	342		54.8784	68.0087	27.5761	um	Spot	Position	5	1000000036	503
50.395	58.6591	25.3791	um	Spot	Position	5	1000000058	343		47.6743	70.5679	29.6166	um	Spot	Position	5	1000000037	504		35.32	49.83	4.38		2	1000000005	166
34.4305	62.3928	25.1888	um	Spot	Position	5	1000000065	344		81.0317	69.8121	22.492	um	Spot	Position	5	1000000039	505
38.4272	61.718	26.5087	um	Spot	Position	5	1000000020	345		64.7372	61.1447	25.0603	um	Spot	Position	5	1000000040	506		43.1	41.8	4.87		2	1000000008	168
48.3028	50.348	26.9817	um	Spot	Position	5	1000000019	346		74.3186	67.8219	25.1935	um	Spot	Position	5	1000000042	507
35.1612	57.3182	26.7371	um	Spot	Position	5	1000000017	347		81.2207	74.9065	25.4532	um	Spot	Position	5	1000000041	508		44.21	55.44	4.82		2	1000000006	169
31.966	47.0173	27.6395	um	Spot	Position	5	1000000021	348		69.1524	67.1896	26.4359	um	Spot	Position	5	1000000046	509
62.4303	47.9969	27.922	um	Spot	Position	5	1000000018	349		61.6415	71.1131	27.0922	um	Spot	Position	5	1000000045	510		31.7	60.87	5.15		2	1000000011	170
47.2978	55.1901	28.576	um	Spot	Position	5	1000000066	350		85.4819	67.0683	28.042	um	Spot	Position	5	1000000044	511
42.826	57.3281	29.142	um	Spot	Position	5	1000000062	351		65.5326	66.7434	28.3547	um	Spot	Position	5	1000000047	512		40.7	63.39	4.71		2	1000000007	171
44.3502	60.2119	29.6312	um	Spot	Position	5	1000000022	352		76.4655	59.614	28.9617	um	Spot	Position	5	1000000043	513
44.8349	39.343	30.0694	um	Spot	Position	5	1000000024	353		61.2338	76.0097	31.5139	um	Spot	Position	5	1000000050	515		60.59	36.49	6.09		2	1000000010	173
35.6137	40.2951	29.9338	um	Spot	Position	5	1000000025	354		70.3061	61.6732	32.2946	um	Spot	Position	5	1000000051	516
50.0712	65.7644	30.5955	um	Spot	Position	5	1000000033	355		57.8709	59.2788	33.3252	um	Spot	Position	5	1000000049	517		56.13	61.63	6.3		2	1000000012	174
42.6187	65.8724	31.1181	um	Spot	Position	5	1000000034	356		81.7618	64.2097	33.0353	um	Spot	Position	5	1000000048	519
48.6193	43.27	30.7609	um	Spot	Position	5	1000000063	357		77.3124	65.4032	32.7597	um	Spot	Position	5	1000000052	520		38.05	49.76	6.59		2	1000000014	176
43.8305	45.9408	30.9134	um	Spot	Position	5	1000000027	358		60.5542	65.4463	32.5769	um	Spot	Position	5	1000000038	521
38.2839	43.9862	32.2104	um	Spot	Position	5	1000000029	359		48.0654	41.5937	12.0488	um	Spot	Position	6	1000000001	554		39.73	54.74	6.84		2	1000000015	177
50.7486	56.0731	31.8789	um	Spot	Position	5	1000000031	360		48.9758	54.8017	12.4281	um	Spot	Position	6	1000000053	556
62.2239	59.7517	31.9635	um	Spot	Position	5	1000000032	361		42.9951	38.715	13.9392	um	Spot	Position	6	1000000004	558		45.52	47.68	7.47		2	1000000013	178
57.3039	55.2198	32.6741	um	Spot	Position	5	1000000028	362		52.7285	45.9712	14.2381	um	Spot	Position	6	1000000005	559
42.6759	80.1386	21.1659	um	Spot	Position	5	1000000035	367		38.0852	39.6308	15.0411	um	Spot	Position	6	1000000003	560		45.28	67.28	3.89		2	1000000018	182
42.7606	72.136	23.1093	um	Spot	Position	5	1000000037	368		39.527	47.7857	16.0283	um	Spot	Position	6	1000000006	562
57.7357	79.559	23.8567	um	Spot	Position	5	1000000039	369		47.8409	50.8809	16.0062	um	Spot	Position	6	1000000013	563		41.15	71.36	3.99		2	1000000019	183
39.5865	80.062	23.6993	um	Spot	Position	5	1000000036	370		52.8037	47.637	19.3716	um	Spot	Position	6	1000000010	564
52.8991	75.4916	24.3983	um	Spot	Position	5	1000000038	371		50.7701	36.8384	19.9858	um	Spot	Position	6	1000000018	565		36.5	69.85	5.53		2	1000000021	187
64.5694	79.8167	25.2058	um	Spot	Position	5	1000000040	372		37.0714	38.9473	19.9077	um	Spot	Position	6	1000000019	566
54.3037	68.4391	27.7419	um	Spot	Position	5	1000000042	373		42.805	40.6415	20.0122	um	Spot	Position	6	1000000017	567		51.93	80.34	5.94		2	1000000020	190
59.6735	68.4562	27.6371	um	Spot	Position	5	1000000059	374		47.7146	41.3049	20.2287	um	Spot	Position	6	1000000021	568
63.4158	69.9266	29.5989	um	Spot	Position	5	1000000061	375		38.3251	47.1824	20.4866	um	Spot	Position	6	1000000055	569		51.55	31.97	8.36		2	1000000016	192
70.3104	84.1976	28.2592	um	Spot	Position	5	1000000043	376		54.7572	36.1841	21.0385	um	Spot	Position	6	1000000057	571
71.2265	75.7413	31.4716	um	Spot	Position	5	1000000067	377		38.992	59.3015	15.1378	um	Spot	Position	6	1000000054	578		47.31	38.26	8.01		2	1000000017	193
52.4188	41.1306	33.7042	um	Spot	Position	5	1000000047	378		46.3389	58.057	16.7419	um	Spot	Position	6	1000000007	582
53.0679	54.8813	33.4749	um	Spot	Position	5	1000000048	379		45.4292	64.5206	19.9768	um	Spot	Position	6	1000000015	585		35.96	39.84	8.22		2	1000000023	194
55.1326	62.1617	33.2979	um	Spot	Position	5	1000000046	380		65.57	78.9647	19.6673	um	Spot	Position	6	1000000016	589
46.8717	63.4845	33.67	um	Spot	Position	5	1000000050	381		57.4175	45.4139	23.3015	um	Spot	Position	6	1000000023	590		59.51	40.19	8.76		2	1000000022	195
54.0541	46.2746	34.3869	um	Spot	Position	5	1000000045	382		52.5925	52.6632	22.2279	um	Spot	Position	6	1000000009	592
50.3485	47.0986	34.0334	um	Spot	Position	5	1000000030	383		58.1289	55.8368	23.5508	um	Spot	Position	6	1000000011	593		33.77	43.83	8.23		2	1000000024	196
61.4301	51.384	34.4591	um	Spot	Position	5	1000000049	384		44.7758	49.5493	24.1568	um	Spot	Position	6	1000000029	594
56.3382	64.9592	35.2877	um	Spot	Position	5	1000000069	385		52.3734	43.4942	26.2798	um	Spot	Position	6	1000000025	595		56.18	49.06	8.71		2	1000000025	197
67.5749	59.672	34.4607	um	Spot	Position	5	1000000051	386		50.1284	46.8664	26.1239	um	Spot	Position	6	1000000026	596
70.0182	64.8618	34.7895	um	Spot	Position	5	1000000052	387		55.7729	52.7818	26.4256	um	Spot	Position	6	1000000022	597		44.43	54.33	8.44		2	1000000127	198
78.1695	75.4589	34.2915	um	Spot	Position	5	1000000053	388		45.011	44.4373	29.003	um	Spot	Position	6	1000000028	598
29.384	64.844	15.7086	um	Spot	Position	6	1000000000	391		57.8628	44.5171	28.759	um	Spot	Position	6	1000000058	599		40.39	58.86	8.49		2	1000000026	199
31.6146	62.494	16.5551	um	Spot	Position	6	1000000070	394		54.5359	48.5463	29.4668	um	Spot	Position	6	1000000027	600
27.1353	62.3598	17.2759	um	Spot	Position	6	1000000001	395		57.2539	56.1892	31.2141	um	Spot	Position	6	1000000030	601		48.6	43.2	9.08		2	1000000030	201
25.1158	77.3531	8.52934	um	Spot	Position	6	1000000054	398		61.0528	48.577	26.2077	um	Spot	Position	6	1000000024	602
24.4763	70.7811	8.76239	um	Spot	Position	6	1000000002	399		71.4695	51.6377	30.4625	um	Spot	Position	6	1000000031	603		53.36	54.3	8.88		2	1000000028	202
28.9695	68.0582	15.1077	um	Spot	Position	6	1000000055	403		69.8744	56.5477	31.838	um	Spot	Position	6	1000000032	604
28.7485	74.5781	17.8726	um	Spot	Position	6	1000000003	406		39.4747	69.3695	22.2551	um	Spot	Position	6	1000000033	605		50.14	57.55	9.67		2	1000000029	203
36.4025	83.2819	17.2129	um	Spot	Position	6	1000000004	407		54.0972	72.0866	23.5747	um	Spot	Position	6	1000000034	606
38.3957	76.26	19.5903	um	Spot	Position	6	1000000064	408		44.0982	66.6298	26.7913	um	Spot	Position	6	1000000035	607		57.41	38.38	10.25		2	1000000036	204
42.2767	80.51	19.9398	um	Spot	Position	6	1000000035	409		54.2335	67.7517	27.6906	um	Spot	Position	6	1000000036	608
28.5401	50.2012	22.3138	um	Spot	Position	6	1000000014	412		47.1921	70.3639	28.6347	um	Spot	Position	6	1000000037	609		36.61	44.04	10.48		2	1000000027	205
42.2282	59.4952	22.0656	um	Spot	Position	6	1000000006	413		80.8089	70.5975	22.3474	um	Spot	Position	6	1000000039	610
23.6216	48.7173	22.7042	um	Spot	Position	6	1000000008	414		74.0535	67.1446	24.337	um	Spot	Position	6	1000000042	611		50.6	46.63	10.45		2	1000000031	206
26.4655	53.7681	22.7288	um	Spot	Position	6	1000000016	415		64.1581	60.9435	25.3788	um	Spot	Position	6	1000000040	612
49.5945	52.9308	23.6494	um	Spot	Position	6	1000000068	416		81.6916	74.5417	25.5418	um	Spot	Position	6	1000000041	613		37.27	59.36	10.46		2	1000000041	207
27.0054	43.2033	24.5456	um	Spot	Position	6	1000000010	417		68.9205	66.6627	27.1788	um	Spot	Position	6	1000000046	614
57.5933	43.6234	24.627	um	Spot	Position	6	1000000013	418		87.3379	68.501	26.9369	um	Spot	Position	6	1000000044	615		36.89	63.72	9.95		2	1000000033	208
31.5693	54.957	24.1406	um	Spot	Position	6	1000000007	419		62.4013	70.8149	26.9157	um	Spot	Position	6	1000000045	616
33.7015	51.1427	25.2367	um	Spot	Position	6	1000000015	421		77.9686	59.8629	28.2959	um	Spot	Position	6	1000000043	617		59.01	31.95	10.63		2	1000000034	210
37.9282	53.9869	24.9832	um	Spot	Position	6	1000000009	422		66.2693	66.5915	28.1612	um	Spot	Position	6	1000000047	618
52.8679	50.4811	26.0526	um	Spot	Position	6	1000000011	423		80.1142	67.3286	31.7238	um	Spot	Position	6	1000000052	620		65.68	38.46	11.07		2	1000000037	211
35.437	63.2267	26.3229	um	Spot	Position	6	1000000065	424		61.4526	74.6404	31.7367	um	Spot	Position	6	1000000050	621
50.665	59.1954	26.8012	um	Spot	Position	6	1000000058	425		70.5674	61.7908	32.3898	um	Spot	Position	6	1000000051	622		38.09	48.37	10.55		2	1000000032	212
39.4049	61.9782	26.9095	um	Spot	Position	6	1000000020	426		61.9311	65.7677	32.1345	um	Spot	Position	6	1000000038	623
30.8763	46.8632	28.0392	um	Spot	Position	6	1000000021	427		57.2775	59.4543	33.2241	um	Spot	Position	6	1000000049	624		46.2	54.37	10.52		2	1000000038	213
61.5643	50.4592	27.8245	um	Spot	Position	6	1000000018	428		82.5516	64.0485	33.0731	um	Spot	Position	6	1000000048	626
47.7419	50.618	27.4713	um	Spot	Position	6	1000000019	429		49.4621	54.7723	12.9188	um	Spot	Position	7	1000000053	657		59.19	60.3	10.58		2	1000000039	214
35.6368	57.421	27.6799	um	Spot	Position	6	1000000017	430		48.2976	42.2848	13.1777	um	Spot	Position	7	1000000001	659
46.6387	55.1377	28.9183	um	Spot	Position	6	1000000066	431		53.2806	46.3561	14.3531	um	Spot	Position	7	1000000005	660		48.34	61.66	11.06		2	1000000042	215
43.6937	57.5544	28.7317	um	Spot	Position	6	1000000062	432		39.1679	47.146	14.4729	um	Spot	Position	7	1000000006	661
43.0814	46.3565	29.3284	um	Spot	Position	6	1000000027	433		37.7894	38.4433	16.1672	um	Spot	Position	7	1000000003	662		60.58	34.43	11.8		2	1000000035	216
43.6557	39.4605	29.9219	um	Spot	Position	6	1000000024	434		45.0072	50.9543	17.8824	um	Spot	Position	7	1000000013	664
35.0984	40.6349	30.2125	um	Spot	Position	6	1000000025	435		53.4028	49.4515	19.6332	um	Spot	Position	7	1000000010	665		33.27	58.85	11.35		2	1000000040	217
62.1301	60.0462	31.3173	um	Spot	Position	6	1000000032	436		51.2207	38.2484	20.7515	um	Spot	Position	7	1000000018	667
42.8672	66.47	31.1974	um	Spot	Position	6	1000000034	437		37.927	48.0164	20.261	um	Spot	Position	7	1000000055	668		47.26	50.89	12.67		2	1000000043	218
57.2208	55.5184	32.2648	um	Spot	Position	6	1000000028	438		38.4424	38.8169	21.2308	um	Spot	Position	7	1000000019	669
50.7232	66.0231	31.8631	um	Spot	Position	6	1000000033	439		41.6027	42.3018	20.9664	um	Spot	Position	7	1000000017	670		59.62	31.23	13.63		2	1000000047	219
37.7749	44.0333	32.3804	um	Spot	Position	6	1000000029	440		55.0237	36.4834	21.8486	um	Spot	Position	7	1000000057	671
50.9605	56.0137	32.569	um	Spot	Position	6	1000000031	441		47.0083	41.6137	22.1465	um	Spot	Position	7	1000000021	672		63.42	55.67	13.51		2	1000000044	220
44.4569	61.0118	32.4197	um	Spot	Position	6	1000000022	442		50.4732	52.5928	22.08	um	Spot	Position	7	1000000009	673
54.5625	62.6073	33.071	um	Spot	Position	6	1000000046	443		37.9193	59.6843	15.0735	um	Spot	Position	7	1000000054	678		56.73	59.18	13.33		2	1000000050	221
33.3051	70.2206	20.0489	um	Spot	Position	6	1000000057	446		45.8292	58.092	16.7783	um	Spot	Position	7	1000000007	685
40.9918	73.4553	23.7002	um	Spot	Position	6	1000000037	448		40.0819	63.7386	16.4625	um	Spot	Position	7	1000000059	686		51	38.7	14.37		2	1000000048	222
36.9098	79.5718	23.6437	um	Spot	Position	6	1000000071	449		45.0533	64.2798	20.5759	um	Spot	Position	7	1000000015	689
39.5777	80.522	24.118	um	Spot	Position	6	1000000036	450		39.4711	69.5164	21.6199	um	Spot	Position	7	1000000033	691		58.65	48.58	14.1		2	1000000045	223
51.9559	76.2439	24.6485	um	Spot	Position	6	1000000038	451		65.9931	77.7437	20.3084	um	Spot	Position	7	1000000016	693
57.0043	79.5535	24.1965	um	Spot	Position	6	1000000039	452		79.7594	70.9496	21.5004	um	Spot	Position	7	1000000039	694		61.63	49.78	13.98		2	1000000046	224
64.4386	79.7313	24.4949	um	Spot	Position	6	1000000040	453		56.7972	46.5147	23.4008	um	Spot	Position	7	1000000023	696
59.1758	69.3697	26.9751	um	Spot	Position	6	1000000059	454		58.3943	55.6978	23.9447	um	Spot	Position	7	1000000011	697		62.05	44.59	15.41		2	1000000051	225
54.1428	69.0884	27.6693	um	Spot	Position	6	1000000042	455		50.1186	48.2607	25.2607	um	Spot	Position	7	1000000026	698
62.1441	69.7443	29.2118	um	Spot	Position	6	1000000061	456		44.3181	49.5269	25.6969	um	Spot	Position	7	1000000029	699		63.62	41.11	15.87		2	1000000049	226
70.6833	84.2091	28.0301	um	Spot	Position	6	1000000043	457		55.6463	52.7101	26.7838	um	Spot	Position	7	1000000022	700
71.2137	75.6724	31.2422	um	Spot	Position	6	1000000067	458		52.6166	43.564	27.3945	um	Spot	Position	7	1000000025	701		45.62	58.18	15.5		2	1000000052	227
52.2795	41.3415	33.2923	um	Spot	Position	6	1000000047	459		58.0523	44.9543	29.1404	um	Spot	Position	7	1000000058	702
49.4735	46.8924	33.3639	um	Spot	Position	6	1000000030	460		45.5119	44.4121	29.549	um	Spot	Position	7	1000000028	703		53.76	43.05	16.5		2	1000000053	228
61.0769	52.0015	33.9547	um	Spot	Position	6	1000000049	461		55.6099	49.2741	30.6765	um	Spot	Position	7	1000000027	704
52.9636	47.0085	35.481	um	Spot	Position	6	1000000045	462		57.8911	56.4302	31.0566	um	Spot	Position	7	1000000030	705		37.28	54.4	16.35		2	1000000054	229
46.0027	64.6191	34.8636	um	Spot	Position	6	1000000050	463		61.477	47.5161	26.9753	um	Spot	Position	7	1000000024	706
57.5955	65.1195	35.6904	um	Spot	Position	6	1000000069	464		71.7685	51.3619	30.2328	um	Spot	Position	7	1000000031	707		65.45	64.19	17.05		2	1000000077	230
67.3083	59.2959	33.5708	um	Spot	Position	6	1000000051	465		53.5805	71.5566	23.0389	um	Spot	Position	7	1000000034	708
69.4765	64.2399	34.6414	um	Spot	Position	6	1000000052	466		54.5105	67.2443	27.4658	um	Spot	Position	7	1000000036	709		65.92	36.1	18.16		2	1000000056	233
77.8675	76.8447	34.3727	um	Spot	Position	6	1000000053	467		46.1667	70.0048	27.9341	um	Spot	Position	7	1000000037	710
31.1311	62.5081	16.718	um	Spot	Position	7	1000000070	472		44.7046	65.8333	28.5553	um	Spot	Position	7	1000000035	711		38.65	52.76	18.21		2	1000000057	234
27.3324	61.8087	17.7888	um	Spot	Position	7	1000000001	473		64.2618	61.0933	24.9052	um	Spot	Position	7	1000000040	712
25.4755	70.1872	8.40403	um	Spot	Position	7	1000000002	476		81.4454	74.9258	25.6151	um	Spot	Position	7	1000000041	713		58.02	38.07	19.47		2	1000000058	235
25.9494	75.8446	9.11503	um	Spot	Position	7	1000000054	477		74.5037	66.8179	26.3736	um	Spot	Position	7	1000000042	714
30.1196	67.6107	15.553	um	Spot	Position	7	1000000055	481		62.3423	70.4093	26.1156	um	Spot	Position	7	1000000045	715		61.82	45.99	19.32		2	1000000055	236
29.4483	75.1644	17.3706	um	Spot	Position	7	1000000003	483		69.5181	66.2389	27.2585	um	Spot	Position	7	1000000046	716
36.2215	82.3246	17.3884	um	Spot	Position	7	1000000004	484		86.0905	68.6928	27.7845	um	Spot	Position	7	1000000044	717		60.62	39.88	19.98		2	1000000059	237
32.7507	70.0694	19.3901	um	Spot	Position	7	1000000057	486		80.0436	60.2812	27.989	um	Spot	Position	7	1000000043	718
39.4549	74.5293	19.4227	um	Spot	Position	7	1000000064	487		65.3233	65.7746	28.317	um	Spot	Position	7	1000000047	719		57.29	41.97	19.84		2	1000000060	238
42.3961	80.5222	19.4914	um	Spot	Position	7	1000000035	488		62.0552	73.6779	30.094	um	Spot	Position	7	1000000050	720
25.8521	53.9895	22.357	um	Spot	Position	7	1000000016	491		70.9308	61.2011	31.506	um	Spot	Position	7	1000000051	722		52.81	46.16	20.84		2	1000000061	239
41.6518	60.4068	22.2	um	Spot	Position	7	1000000006	492		79.7556	67.2205	31.8965	um	Spot	Position	7	1000000052	723
27.0949	43.2522	23.8937	um	Spot	Position	7	1000000010	493		58.2267	58.988	33.1298	um	Spot	Position	7	1000000049	724		68.71	49.89	11.74		2	1000000062	240
23.1214	48.315	23.5636	um	Spot	Position	7	1000000008	494		82.5553	64.5815	33.0841	um	Spot	Position	7	1000000048	726
49.4306	53.1655	23.9476	um	Spot	Position	7	1000000068	495		62.3185	64.9192	32.8408	um	Spot	Position	7	1000000038	727		69.25	40.53	17.52		2	1000000064	241
30.5203	55.2123	23.7944	um	Spot	Position	7	1000000007	496		48.1554	55.2681	11.8623	um	Spot	Position	8	1000000053	749
34.8196	64.3497	23.8483	um	Spot	Position	7	1000000072	497		48.3587	42.6638	12.798	um	Spot	Position	8	1000000001	758		69.4	55.03	17.75		2	1000000066	242
52.1165	48.6153	24.9244	um	Spot	Position	7	1000000011	499		38.8687	46.3605	13.7128	um	Spot	Position	8	1000000006	760
47.2666	50.2172	25.4623	um	Spot	Position	7	1000000019	500		37.672	38.0371	14.9362	um	Spot	Position	8	1000000003	763		67.11	59.72	17.28		2	1000000063	243
33.8736	51.2522	25.3844	um	Spot	Position	7	1000000009	501		38.1915	37.8925	19.9198	um	Spot	Position	8	1000000019	766
57.7978	42.5266	26.3695	um	Spot	Position	7	1000000013	502		54.267	49.3376	19.5535	um	Spot	Position	8	1000000010	767		71.84	40.81	18.18		2	1000000065	244
36.8732	52.1698	26.0309	um	Spot	Position	7	1000000015	503		44.8538	50.1468	19.9408	um	Spot	Position	8	1000000013	768
35.0666	62.5634	26.3795	um	Spot	Position	7	1000000065	504		37.0043	48.2875	20.614	um	Spot	Position	8	1000000055	769		76.53	54.99	19.27		2	1000000067	245
50.7941	58.8239	26.7559	um	Spot	Position	7	1000000058	505		51.1071	37.2534	20.9446	um	Spot	Position	8	1000000018	771
30.9465	47.2487	27.7261	um	Spot	Position	7	1000000021	506		41.7607	42.7493	21.6057	um	Spot	Position	8	1000000017	772		68.03	46.94	19.86		2	1000000068	246
60.5239	50.1989	27.7765	um	Spot	Position	7	1000000018	507		51.5895	53.1209	21.7097	um	Spot	Position	8	1000000009	774
39.4162	62.0828	27.5265	um	Spot	Position	7	1000000020	508		37.617	58.3832	14.6827	um	Spot	Position	8	1000000054	782		67.44	58.44	19.85		2	1000000069	247
42.7742	46.5949	28.6813	um	Spot	Position	7	1000000027	509		45.7028	57.9424	17.004	um	Spot	Position	8	1000000007	787
34.8864	57.7494	28.6106	um	Spot	Position	7	1000000017	510		40.7257	62.5843	16.4556	um	Spot	Position	8	1000000059	788		77.56	62.58	19.89		2	1000000071	248
43.2594	40.1095	29.0437	um	Spot	Position	7	1000000024	511		45.2268	64.1142	21.1446	um	Spot	Position	8	1000000015	792
35.8275	41.58	29.5008	um	Spot	Position	7	1000000025	512		40.2086	69.9174	21.3239	um	Spot	Position	8	1000000033	793		73.78	52.43	20.89		2	1000000070	249
43.3458	57.1056	29.5242	um	Spot	Position	7	1000000062	513		65.8866	77.6834	20.3379	um	Spot	Position	8	1000000016	795
45.9902	54.5354	30.1548	um	Spot	Position	7	1000000066	514		55.3521	36.6243	22.6653	um	Spot	Position	8	1000000057	796		56.18	74.27	8.94		2	1000000072	250
38.3391	56.9632	30.2245	um	Spot	Position	7	1000000073	515		46.7255	40.63	22.9496	um	Spot	Position	8	1000000021	797
42.255	65.86	30.3262	um	Spot	Position	7	1000000034	516		57.1825	45.7332	23.1705	um	Spot	Position	8	1000000023	798		65.34	89.87	9.95		2	1000000073	251
62.6858	59.5985	31.4484	um	Spot	Position	7	1000000032	517		52.4197	43.8097	24.326	um	Spot	Position	8	1000000025	799
37.4009	43.839	32.1619	um	Spot	Position	7	1000000029	518		58.4062	56.8371	24.5743	um	Spot	Position	8	1000000011	800		43.19	70.24	10.67		2	1000000074	252
60.5312	51.2973	31.9134	um	Spot	Position	7	1000000049	519		52.0419	48.1089	25.8319	um	Spot	Position	8	1000000026	801
45.3003	60.8013	31.9711	um	Spot	Position	7	1000000022	520		56.8839	53.1722	26.4052	um	Spot	Position	8	1000000022	802		47.79	67.2	11.38		2	1000000076	253
51.8488	42.198	32.3145	um	Spot	Position	7	1000000047	521		45.0201	48.6303	26.7726	um	Spot	Position	8	1000000029	803
57.8847	55.3086	32.4462	um	Spot	Position	7	1000000028	522		58.7303	45.5423	28.9188	um	Spot	Position	8	1000000058	804		56.74	65.72	12.32		2	1000000075	255
41.4513	73.1853	23.2126	um	Spot	Position	7	1000000037	526		46.1045	44.344	29.37	um	Spot	Position	8	1000000028	805
37.0417	78.9335	22.6447	um	Spot	Position	7	1000000071	527		56.2784	49.4266	30.3725	um	Spot	Position	8	1000000027	806		61.66	65.59	17.01		2	1000000078	257
58.1694	79.4236	23.4907	um	Spot	Position	7	1000000039	528		58.9756	56.6134	30.9292	um	Spot	Position	8	1000000030	807
53.9531	75.1274	24.2055	um	Spot	Position	7	1000000038	529		61.5391	47.5747	26.7942	um	Spot	Position	8	1000000024	808		51.93	68.58	18.99		2	1000000079	258
65.8914	80.33	24.6758	um	Spot	Position	7	1000000040	530		69.827	52.2298	30.0632	um	Spot	Position	8	1000000031	809
48.416	66.6931	26.4019	um	Spot	Position	7	1000000074	531		54.2117	71.8371	23.5443	um	Spot	Position	8	1000000034	810		67.65	97.1	10.37		2	1000000081	259
54.5697	69.145	26.9875	um	Spot	Position	7	1000000042	532		46.9073	70.1153	26.8551	um	Spot	Position	8	1000000037	811
59.6345	68.4967	27.8967	um	Spot	Position	7	1000000059	533		54.6784	66.499	27.9281	um	Spot	Position	8	1000000036	812		70.77	87.55	11.26		2	1000000080	260
63.5098	69.5555	29.6931	um	Spot	Position	7	1000000061	534		46.0254	65.5121	28.2616	um	Spot	Position	8	1000000035	813
50.7153	66.5821	32.1614	um	Spot	Position	7	1000000033	535		82.1757	70.6735	22.8439	um	Spot	Position	8	1000000039	814		74.05	92.8	11.53		2	1000000082	261
71.3548	84.0391	27.1243	um	Spot	Position	7	1000000043	536		66.4536	62.8257	24.3712	um	Spot	Position	8	1000000040	815
72.9214	75.4269	31.2772	um	Spot	Position	7	1000000067	537		82.5162	74.9177	25.1929	um	Spot	Position	8	1000000041	816		66.62	69.92	12.28		2	1000000083	262
50.2247	47.5851	33.2383	um	Spot	Position	7	1000000030	538		62.6855	70.4657	26.0018	um	Spot	Position	8	1000000045	817
51.4189	55.7073	33.5194	um	Spot	Position	7	1000000031	539		75.0767	67.3466	26.2266	um	Spot	Position	8	1000000042	818		78.91	89.49	14.64		2	1000000084	263
54.819	62.2904	33.1221	um	Spot	Position	7	1000000046	540		69.7602	67.5152	26.8851	um	Spot	Position	8	1000000046	819
56.0356	40.9843	34.0605	um	Spot	Position	7	1000000075	541		81.211	60.6089	27.7363	um	Spot	Position	8	1000000043	820		72.9	65.73	17.74		2	1000000086	264
46.8792	64.3627	34.5609	um	Spot	Position	7	1000000050	542		86.4113	68.4228	28.4169	um	Spot	Position	8	1000000044	821
53.8196	48.2466	35.1939	um	Spot	Position	7	1000000045	543		64.4756	65.7784	29.3886	um	Spot	Position	8	1000000047	822		77.58	84.57	17.2		2	1000000085	265
57.3005	65.7416	35.4305	um	Spot	Position	7	1000000069	544		61.9271	73.4873	29.7123	um	Spot	Position	8	1000000050	823
69.0592	63.5791	34.5603	um	Spot	Position	7	1000000076	545		80.0866	68.3036	30.7566	um	Spot	Position	8	1000000052	825		87.5	90.48	18.27		2	1000000087	266
67.1168	59.3758	34.7701	um	Spot	Position	7	1000000051	546		73.1439	61.3861	31.5571	um	Spot	Position	8	1000000051	826
71.4528	66.3383	34.9939	um	Spot	Position	7	1000000052	547		59.3998	58.6679	32.8808	um	Spot	Position	8	1000000049	827		82.67	80.53	20.13		2	1000000090	267
78.6076	76.0719	34.1272	um	Spot	Position	7	1000000053	548		63.1669	64.9016	32.7163	um	Spot	Position	8	1000000038	829
32.0817	62.3714	16.6617	um	Spot	Position	8	1000000070	552		83.083	66.5342	33.3364	um	Spot	Position	8	1000000048	830		88.21	94.91	19.94		2	1000000088	268
28.3597	61.4568	17.9034	um	Spot	Position	8	1000000001	554		49.1621	43.2603	11.1891	um	Spot	Position	9	1000000001	853
26.4054	70.0044	8.57213	um	Spot	Position	8	1000000002	557		47.4269	55.4612	12.9764	um	Spot	Position	9	1000000053	862		87.73	100.64	19.96		2	1000000089	269
26.2928	75.9091	9.2332	um	Spot	Position	8	1000000054	558		39.0122	46.6523	14.1762	um	Spot	Position	9	1000000006	865
30.5514	68.0247	15.316	um	Spot	Position	8	1000000055	562		39.204	47.2605	18.6782	um	Spot	Position	9	1000000055	867		81.25	68.61	20.64		2	1000000091	270
35.6575	83.6275	15.6553	um	Spot	Position	8	1000000004	563		43.3914	51.414	19.3052	um	Spot	Position	9	1000000013	869
29.526	74.569	17.73	um	Spot	Position	8	1000000003	565		53.2963	49.8299	20.0582	um	Spot	Position	9	1000000010	870		65.93	55.43	22.06		2	1000000094	272
34.2648	69.9951	19.554	um	Spot	Position	8	1000000057	568		50.6541	37.2894	20.8611	um	Spot	Position	9	1000000018	871
26.2979	54.1409	21.7766	um	Spot	Position	8	1000000016	570		41.4527	43.6287	21.8255	um	Spot	Position	9	1000000017	874		62.89	34.45	24.89		2	1000000128	275
43.505	60.6517	22.07	um	Spot	Position	8	1000000006	571		57.0699	46.4135	21.7071	um	Spot	Position	9	1000000023	875
23.9362	48.8904	23.0772	um	Spot	Position	8	1000000008	572		37.3968	58.8638	14.6263	um	Spot	Position	9	1000000054	882		58.31	44.62	24.74		2	1000000092	276
29.831	50.3283	23.8024	um	Spot	Position	8	1000000009	574		40.8278	63.433	15.8826	um	Spot	Position	9	1000000059	888
31.7374	55.2581	23.9223	um	Spot	Position	8	1000000007	575		45.4631	57.9975	16.905	um	Spot	Position	9	1000000007	890		71.62	56.32	22.87		2	1000000096	278
27.2238	43.117	24.3542	um	Spot	Position	8	1000000010	577		45.085	64.1479	20.7247	um	Spot	Position	9	1000000015	893
51.9836	53.1468	24.3001	um	Spot	Position	8	1000000068	578		81.502	71.1074	21.146	um	Spot	Position	9	1000000039	896		87.77	64.26	22.27		2	1000000116	279
35.7788	64.1691	24.3645	um	Spot	Position	8	1000000072	579		64.8322	77.1149	21.3824	um	Spot	Position	9	1000000016	897
52.2033	49.8783	25.124	um	Spot	Position	8	1000000011	580		55.3343	37.4491	22.3777	um	Spot	Position	9	1000000057	898		67.38	44.25	23.81		2	1000000095	280
47.8036	50.7331	25.885	um	Spot	Position	8	1000000019	581		51.054	53.2661	22.2739	um	Spot	Position	9	1000000009	899
37.4635	52.1662	25.7761	um	Spot	Position	8	1000000015	582		46.9696	42.363	23.4141	um	Spot	Position	9	1000000021	900		78.87	47.84	23.73		2	1000000097	281
58.315	43.2349	26.793	um	Spot	Position	8	1000000013	583		52.5192	43.9293	23.1447	um	Spot	Position	9	1000000025	901
32.0613	47.6598	27.1898	um	Spot	Position	8	1000000021	584		59.2102	57.6474	24.1298	um	Spot	Position	9	1000000011	902		74.44	47.39	24.37		2	1000000099	282
52.251	59.7583	27.263	um	Spot	Position	8	1000000058	585		51.3504	48.9125	25.9943	um	Spot	Position	9	1000000026	903
39.4628	62.0326	26.812	um	Spot	Position	8	1000000020	586		55.8748	54.8238	26.2806	um	Spot	Position	9	1000000022	904		88.43	59.73	24.51		2	1000000098	283
42.9227	40.0452	29.0299	um	Spot	Position	8	1000000024	587		46.3315	44.6786	29.124	um	Spot	Position	9	1000000028	905
60.999	51.5007	28.3055	um	Spot	Position	8	1000000018	588		44.5501	48.1563	30.2336	um	Spot	Position	9	1000000029	906		66.63	38.86	25.24		2	1000000093	284
35.7488	57.1096	28.3224	um	Spot	Position	8	1000000017	589		55.9851	48.8466	30.1996	um	Spot	Position	9	1000000027	907
39.1055	57.2839	28.8369	um	Spot	Position	8	1000000073	590		58.7001	56.1768	30.8491	um	Spot	Position	9	1000000030	908		85.69	49.24	25.8		2	1000000101	285
43.1168	58.6276	28.7794	um	Spot	Position	8	1000000062	591		60.7689	48.1578	26.6225	um	Spot	Position	9	1000000024	909
43.3044	46.7941	29.4112	um	Spot	Position	8	1000000027	592		70.9212	52.5203	30.7025	um	Spot	Position	9	1000000031	910		83.05	50.33	25.75		2	1000000100	286
46.4307	55.4787	29.4367	um	Spot	Position	8	1000000066	593		41.596	69.5481	22.5446	um	Spot	Position	9	1000000033	911
35.7526	40.004	29.9444	um	Spot	Position	8	1000000025	594		54.9875	71.0629	23.5846	um	Spot	Position	9	1000000034	912		77.74	52.9	26.05		2	1000000102	287
42.4936	66.4203	29.9331	um	Spot	Position	8	1000000034	595		55.2066	66.1594	27.6724	um	Spot	Position	9	1000000036	913
50.8464	66.2757	30.532	um	Spot	Position	8	1000000033	596		47.1502	70.3311	27.6579	um	Spot	Position	9	1000000037	914		77.52	60.99	26.21		2	1000000103	289
63.4587	60.7691	31.3224	um	Spot	Position	8	1000000032	597		46.5338	65.2354	29.9622	um	Spot	Position	9	1000000035	915
44.9097	63.6856	30.8427	um	Spot	Position	8	1000000022	598		66.6735	63.6419	23.9911	um	Spot	Position	9	1000000040	916		91.11	62.37	26.48		2	1000000104	290
52.2214	42.6374	31.8869	um	Spot	Position	8	1000000047	599		82.1547	75.1827	24.5988	um	Spot	Position	9	1000000041	917
58.3411	55.8631	32.2436	um	Spot	Position	8	1000000028	600		75.1309	67.4507	24.879	um	Spot	Position	9	1000000042	918		75.06	41.61	27.31		2	1000000105	291
38.3947	44.1765	32.3797	um	Spot	Position	8	1000000029	601		69.9711	67.9489	25.8102	um	Spot	Position	9	1000000046	919
51.789	55.7551	33.0873	um	Spot	Position	8	1000000031	602		61.9517	70.4582	25.7803	um	Spot	Position	9	1000000045	920		82.19	44.26	27.74		2	1000000106	292
43.4925	80.6056	20.1598	um	Spot	Position	8	1000000035	605		82.1003	61.464	28.3609	um	Spot	Position	9	1000000043	921
41.5536	74.1447	22.8632	um	Spot	Position	8	1000000037	607		84.9497	67.3732	28.3745	um	Spot	Position	9	1000000044	922		84.85	55.51	28.69		2	1000000107	293
40.3494	80.5526	23.0675	um	Spot	Position	8	1000000071	608		62.4346	73.8827	29.0534	um	Spot	Position	9	1000000050	923
58.8737	80.1425	23.3149	um	Spot	Position	8	1000000039	609		64.0485	65.6644	29.5961	um	Spot	Position	9	1000000047	924		78.11	38.85	29.09		2	1000000108	294
54.1968	75.896	24.2093	um	Spot	Position	8	1000000038	610		80.9225	69.3356	30.4244	um	Spot	Position	9	1000000052	926
66.5376	80.5731	24.7088	um	Spot	Position	8	1000000040	611		73.9359	61.6757	30.7811	um	Spot	Position	9	1000000051	927		70.54	44.02	29.26		2	1000000109	295
54.7955	68.5272	26.4002	um	Spot	Position	8	1000000042	612		63.6246	64.2475	32.3765	um	Spot	Position	9	1000000038	928
49.8506	67.3424	27.1788	um	Spot	Position	8	1000000074	613		59.3762	58.0079	32.6226	um	Spot	Position	9	1000000049	929		76.79	47.62	29.85		2	1000000110	297
60.0273	68.8138	28.0199	um	Spot	Position	8	1000000059	614		83.9192	67.1892	33.3085	um	Spot	Position	9	1000000048	932
64.1091	70.8397	29.4274	um	Spot	Position	8	1000000061	615		39.3919	48.4273	7.27987	um	Spot	Position	10	1000000060	946		96.01	63.06	30.47		2	1000000111	298
72.2978	86.7641	27.1436	um	Spot	Position	8	1000000043	616		48.4245	43.6324	11.9918	um	Spot	Position	10	1000000001	963
72.5768	77.0179	31.3922	um	Spot	Position	8	1000000067	617		46.8243	56.1334	11.924	um	Spot	Position	10	1000000053	964		73.92	38.59	30.66		2	1000000112	299
57.2599	42.6324	33.7033	um	Spot	Position	8	1000000075	618		42.6005	39.5329	13.0744	um	Spot	Position	10	1000000061	967
50.1533	47.7512	33.5918	um	Spot	Position	8	1000000030	619		55.2161	50.352	16.4957	um	Spot	Position	10	1000000062	970		88.87	55.39	30.74		2	1000000113	301
55.6261	62.5887	33.8823	um	Spot	Position	8	1000000046	620		39.8181	48.1126	18.2044	um	Spot	Position	10	1000000055	972
54.4896	48.0622	34.727	um	Spot	Position	8	1000000045	621		42.78	51.8641	19.6632	um	Spot	Position	10	1000000013	973		75.9	58.76	30.72		2	1000000114	302
62.3885	52.7904	34.2906	um	Spot	Position	8	1000000049	622		53.409	50.3274	20.3294	um	Spot	Position	10	1000000010	976
47.5155	64.1732	34.1175	um	Spot	Position	8	1000000050	623		50.0653	37.3266	21.3328	um	Spot	Position	10	1000000018	977		85.42	87.17	21.86		2	1000000115	304
67.3633	60.1365	33.9789	um	Spot	Position	8	1000000051	624		56.5086	46.4859	20.9379	um	Spot	Position	10	1000000023	978
70.4253	65.6819	35.112	um	Spot	Position	8	1000000076	625		39.7393	38.0286	22.1183	um	Spot	Position	10	1000000063	979		92.22	91.18	23.07		2	1000000118	305
59.4984	66.9096	35.0228	um	Spot	Position	8	1000000069	626		41.7662	44.466	21.5745	um	Spot	Position	10	1000000017	980
79.6639	75.7655	34.0561	um	Spot	Position	8	1000000053	627		50.4167	53.157	21.5679	um	Spot	Position	10	1000000009	981		93.53	82.03	24.14		2	1000000117	306
32.5732	63.461	17.1417	um	Spot	Position	9	1000000070	631		37.5664	59.2101	13.8074	um	Spot	Position	10	1000000054	984
29.5824	60.5383	18.546	um	Spot	Position	9	1000000001	634		45.2751	58.4153	15.8829	um	Spot	Position	10	1000000007	995		99.46	91.78	23.85		2	1000000119	307
26.7293	70.1095	9.19176	um	Spot	Position	9	1000000002	636		41.6383	64.5389	15.9682	um	Spot	Position	10	1000000059	996
26.1817	75.7666	9.24639	um	Spot	Position	9	1000000054	637		44.5848	65.0006	20.7353	um	Spot	Position	10	1000000015	999		94.78	101.72	24.26		2	1000000120	308
31.0929	68.3447	15.9592	um	Spot	Position	9	1000000055	641		83.0051	69.651	21.768	um	Spot	Position	10	1000000039	1001
35.1532	83.2783	15.728	um	Spot	Position	9	1000000004	642		65.13	77.0671	21.5581	um	Spot	Position	10	1000000016	1002		96.22	86.18	26.16		2	1000000121	309
30.017	75.1799	18.0836	um	Spot	Position	9	1000000003	644		55.0493	37.3321	22.9311	um	Spot	Position	10	1000000057	1004
44.2391	62.6487	22.3411	um	Spot	Position	9	1000000006	649		46.8947	42.7045	23.3052	um	Spot	Position	10	1000000021	1005		102.05	96.79	28.21		2	1000000123	310
26.7062	53.9454	22.6708	um	Spot	Position	9	1000000016	650		52.8171	43.5882	24.4264	um	Spot	Position	10	1000000025	1006
30.4624	50.7188	23.4936	um	Spot	Position	9	1000000009	651		50.8373	49.5133	24.7366	um	Spot	Position	10	1000000026	1007		94.91	76.83	29.05		2	1000000122	311
52.2362	52.9903	23.9621	um	Spot	Position	9	1000000068	652		59.8144	57.632	24.537	um	Spot	Position	10	1000000011	1008
49.3414	44.0261	24.6675	um	Spot	Position	9	1000000077	654		56.6394	54.8886	26.1502	um	Spot	Position	10	1000000022	1009		101.46	79.11	30.61		2	1000000124	312
24.382	49.3183	24.7324	um	Spot	Position	9	1000000008	655		59.338	46.5632	27.4917	um	Spot	Position	10	1000000024	1010
31.2185	55.7144	24.7067	um	Spot	Position	9	1000000007	656		45.0019	45.5075	28.103	um	Spot	Position	10	1000000028	1011		101.34	84.23	32.69		2	1000000125	314
27.4491	43.7431	25.001	um	Spot	Position	9	1000000010	657		59.0184	56.3655	30.053	um	Spot	Position	10	1000000030	1012
52.2412	50.4422	25.2286	um	Spot	Position	9	1000000011	658		44.3958	48.4679	30.6632	um	Spot	Position	10	1000000029	1013		59.73	30.98	2.22		3	1000000003	316
38.4471	52.5282	26.4821	um	Spot	Position	9	1000000015	659		54.1482	48.9127	30.639	um	Spot	Position	10	1000000027	1014
55.4744	65.8913	26.0945	um	Spot	Position	9	1000000042	660		70.2499	52.8982	30.6581	um	Spot	Position	10	1000000031	1015		51.05	38.84	2.16		3	1000000000	317
59.2425	43.6239	26.8739	um	Spot	Position	9	1000000013	661		40.2463	69.6295	23.0636	um	Spot	Position	10	1000000033	1016
48.0181	50.6052	26.8774	um	Spot	Position	9	1000000019	662		55.4339	71.3299	23.1333	um	Spot	Position	10	1000000034	1017		57.54	38.58	2.13		3	1000000001	318
53.0819	59.427	26.5971	um	Spot	Position	9	1000000058	663		55.6604	65.7028	26.8156	um	Spot	Position	10	1000000036	1019
35.9388	62.1271	26.9524	um	Spot	Position	9	1000000078	664		47.8466	70.4316	26.9943	um	Spot	Position	10	1000000037	1020		53.55	29.22	2.87		3	1000000002	319
40.1071	61.7191	26.9703	um	Spot	Position	9	1000000020	665		48.9202	65.0057	30.5315	um	Spot	Position	10	1000000035	1021
44.27	58.4242	28.0736	um	Spot	Position	9	1000000062	666		67.4294	62.2036	23.6349	um	Spot	Position	10	1000000040	1022		35.92	43.34	2.6		3	1000000126	320
61.6544	51.6739	28.3283	um	Spot	Position	9	1000000018	667		76.8409	67.187	24.7736	um	Spot	Position	10	1000000042	1023
47.4455	55.7227	28.9864	um	Spot	Position	9	1000000066	668		82.517	75.2239	25.0788	um	Spot	Position	10	1000000041	1024		58.15	34.05	3.19		3	1000000129	322
36.4183	57.4578	28.3454	um	Spot	Position	9	1000000017	669		62.0801	70.309	25.5057	um	Spot	Position	10	1000000045	1025
40.4577	57.9535	28.6955	um	Spot	Position	9	1000000073	670		71.0215	67.8806	26.2977	um	Spot	Position	10	1000000046	1026		34.95	58.92	3.56		3	1000000004	324
36.5911	39.9973	29.2657	um	Spot	Position	9	1000000025	671		86.6217	67.2638	27.5422	um	Spot	Position	10	1000000044	1027
41.3191	39.8608	29.1294	um	Spot	Position	9	1000000024	672		62.6619	73.2002	27.9404	um	Spot	Position	10	1000000050	1028		43.57	48.69	4.47		3	1000000009	325
63.5102	48.1665	29.2114	um	Spot	Position	9	1000000079	674		82.5973	61.9959	28.1966	um	Spot	Position	10	1000000043	1029
64.4683	61.3798	29.9337	um	Spot	Position	9	1000000032	675		74.9565	62.0677	30.23	um	Spot	Position	10	1000000051	1031		44.13	55.25	4.3		3	1000000006	326
53.8535	43.0957	31.2536	um	Spot	Position	9	1000000047	676		63.8419	64.1206	30.3903	um	Spot	Position	10	1000000038	1032
44.6884	46.832	31.2831	um	Spot	Position	9	1000000027	677		81.547	70.1591	30.9805	um	Spot	Position	10	1000000052	1033		41.25	63.12	4.55		3	1000000007	327
46.9749	61.2885	31.3082	um	Spot	Position	9	1000000022	678		60.3633	58.5008	32.6953	um	Spot	Position	10	1000000049	1036
52.154	56.8031	32.0738	um	Spot	Position	9	1000000031	679		74.8139	64.843	32.504	um	Spot	Position	10	1000000064	1037		60.91	36.83	5.35		3	1000000010	330
39.3473	44.5675	32.3552	um	Spot	Position	9	1000000029	680		86.1968	68.2467	32.8957	um	Spot	Position	10	1000000048	1038
51.2269	48.1057	32.7894	um	Spot	Position	9	1000000030	681		40.5629	48.2127	7.13915	um	Spot	Position	11	1000000060	1053		43.95	41.99	4.85		3	1000000008	331
58.9984	56.6355	32.384	um	Spot	Position	9	1000000028	682		48.3935	56.181	11.5025	um	Spot	Position	11	1000000053	1063
34.1524	70.343	20.144	um	Spot	Position	9	1000000057	685		48.6378	44.1385	12.0192	um	Spot	Position	11	1000000001	1071		35.51	48.8	4.92		3	1000000014	332
44.1478	80.5745	20.6145	um	Spot	Position	9	1000000035	686		41.7777	39.5487	13.1515	um	Spot	Position	11	1000000061	1073
39.6609	78.7884	23.1384	um	Spot	Position	9	1000000071	688		39.7002	45.6712	15.1691	um	Spot	Position	11	1000000065	1075		32.25	61.22	4.86		3	1000000011	333
59.6791	79.3707	22.9859	um	Spot	Position	9	1000000039	689		55.4768	49.9544	15.7074	um	Spot	Position	11	1000000062	1076
41.2846	74.724	23.7677	um	Spot	Position	9	1000000037	690		40.6321	47.9478	19.8579	um	Spot	Position	11	1000000055	1082		38.6	49.99	5.93		3	1000000005	334
54.5608	75.0081	23.8106	um	Spot	Position	9	1000000038	691		56.8513	46.0948	20.382	um	Spot	Position	11	1000000023	1083
37.6479	66.8523	25.32	um	Spot	Position	9	1000000072	692		43.6121	51.7026	20.5765	um	Spot	Position	11	1000000013	1084		40.05	54.16	6.12		3	1000000015	335
50.5284	67.8306	27.2192	um	Spot	Position	9	1000000074	693		50.4695	53.6224	20.7183	um	Spot	Position	11	1000000009	1085
60.4545	68.2705	28.744	um	Spot	Position	9	1000000059	694		50.6126	37.9995	21.4356	um	Spot	Position	11	1000000018	1086		56.14	61.65	6.18		3	1000000012	336
65.1054	71.5805	28.8366	um	Spot	Position	9	1000000061	695		40.1077	37.9667	21.6447	um	Spot	Position	11	1000000063	1087
42.9826	66.501	29.2696	um	Spot	Position	9	1000000034	696		53.9815	51.2675	21.008	um	Spot	Position	11	1000000010	1089		51.16	31.92	7.67		3	1000000016	338
51.9821	67.3982	31.4319	um	Spot	Position	9	1000000033	697		38.3397	59.5763	13.4256	um	Spot	Position	11	1000000054	1093
66.8373	81.2721	24.8086	um	Spot	Position	9	1000000040	698		46.1434	58.3959	16.0327	um	Spot	Position	11	1000000007	1102		59.63	40.46	7.47		3	1000000022	339
72.7481	88.0164	26.8871	um	Spot	Position	9	1000000043	699		42.4788	63.9404	16.1741	um	Spot	Position	11	1000000059	1103
71.3453	78.3265	29.6185	um	Spot	Position	9	1000000080	700		45.123	65.1395	21.4621	um	Spot	Position	11	1000000015	1107		45.42	47.88	7.89		3	1000000013	340
73.7923	76.4257	30.6786	um	Spot	Position	9	1000000067	701		40.8165	69.4896	21.8533	um	Spot	Position	11	1000000033	1108
58.2946	42.5835	33.7093	um	Spot	Position	9	1000000075	702		83.368	69.0654	21.7562	um	Spot	Position	11	1000000039	1110		43.91	53.68	7.34		3	1000000127	341
48.806	64.5699	33.6626	um	Spot	Position	9	1000000050	703		65.2801	75.9864	21.6329	um	Spot	Position	11	1000000016	1111
63.5922	53.4597	34.253	um	Spot	Position	9	1000000049	704		36.5231	37.3894	22.2167	um	Spot	Position	11	1000000066	1112		45.77	67.94	4.32		3	1000000018	344
55.4012	62.5996	33.9356	um	Spot	Position	9	1000000046	705		55.0117	38.1906	22.5618	um	Spot	Position	11	1000000057	1113
55.9862	47.4669	34.8077	um	Spot	Position	9	1000000045	706		47.1435	43.0826	23.2949	um	Spot	Position	11	1000000021	1114		41.37	71.17	4.2		3	1000000019	345
67.5537	60.4361	34.1124	um	Spot	Position	9	1000000051	707		53.3119	44.028	23.4234	um	Spot	Position	11	1000000025	1115
60.4729	67.0178	34.4907	um	Spot	Position	9	1000000069	708		41.133	43.4148	23.5249	um	Spot	Position	11	1000000017	1116		36.72	69.85	5.16		3	1000000021	348
79.8629	77.368	33.94	um	Spot	Position	9	1000000053	709		51.139	49.6597	24.782	um	Spot	Position	11	1000000026	1117
71.0901	66.6409	35.2405	um	Spot	Position	9	1000000076	710		59.9414	57.0361	25.2603	um	Spot	Position	11	1000000011	1118		52.18	80.84	5.86		3	1000000020	352
29.3204	61.3063	18.2294	um	Spot	Position	10	1000000001	715		56.5099	54.544	26.0166	um	Spot	Position	11	1000000022	1119
32.4871	63.4977	17.7246	um	Spot	Position	10	1000000070	716		58.7989	46.6552	26.2569	um	Spot	Position	11	1000000024	1120		46.81	38.53	8.01		3	1000000017	356
27.659	70.9959	9.00169	um	Spot	Position	10	1000000002	718		45.0403	46.1264	28.0332	um	Spot	Position	11	1000000028	1121
26.0186	76.5782	8.80426	um	Spot	Position	10	1000000054	719		54.8038	48.7048	30.0308	um	Spot	Position	11	1000000027	1122		33.92	43.18	8.76		3	1000000024	357
36.0097	83.3647	15.7097	um	Spot	Position	10	1000000004	724		59.7797	55.6628	29.9544	um	Spot	Position	11	1000000030	1123
31.9523	68.7735	16.5399	um	Spot	Position	10	1000000055	725		70.7046	52.7462	30.7382	um	Spot	Position	11	1000000031	1124		56.52	49.34	8.38		3	1000000025	358
29.2773	74.4028	18.4872	um	Spot	Position	10	1000000003	727		56.2261	71.4955	23.5744	um	Spot	Position	11	1000000034	1125
26.9552	55.3325	22.1302	um	Spot	Position	10	1000000016	731		55.5129	65.372	27.1729	um	Spot	Position	11	1000000036	1127		53.18	54.49	8.31		3	1000000028	359
44.2098	62.9016	22.9554	um	Spot	Position	10	1000000006	733		47.1357	70.6754	28.5567	um	Spot	Position	11	1000000037	1128
29.872	50.6151	24.2024	um	Spot	Position	10	1000000009	735		49.6654	64.262	30.2667	um	Spot	Position	11	1000000035	1129		36.15	40.18	8.86		3	1000000023	360
52.5401	50.5073	24.856	um	Spot	Position	10	1000000011	736		81.8492	75.4362	22.7041	um	Spot	Position	11	1000000067	1130
30.2847	55.9839	24.5808	um	Spot	Position	10	1000000007	737		66.4775	60.9408	24.418	um	Spot	Position	11	1000000040	1131		49.02	43.12	9.66		3	1000000030	361
28.1672	44.3123	24.9888	um	Spot	Position	10	1000000010	739		78.2279	67.3162	24.7234	um	Spot	Position	11	1000000042	1132
23.9658	49.5961	25.1759	um	Spot	Position	10	1000000008	740		71.4082	67.5457	25.848	um	Spot	Position	11	1000000046	1133		32.52	58.68	9.5		3	1000000040	362
59.6887	43.3356	27.0744	um	Spot	Position	10	1000000013	741		62.472	69.668	25.718	um	Spot	Position	11	1000000045	1134
38.372	52.878	27.2004	um	Spot	Position	10	1000000015	742		83.7142	73.7943	26.2202	um	Spot	Position	11	1000000041	1135		41.13	58.65	8.94		3	1000000026	363
34.9451	57.2759	26.9669	um	Spot	Position	10	1000000017	743		87.2274	68.8653	27.713	um	Spot	Position	11	1000000044	1136
35.3972	62.6885	26.9485	um	Spot	Position	10	1000000078	744		63.6802	72.2294	28.4332	um	Spot	Position	11	1000000050	1137		56.79	38.39	9.87		3	1000000036	365
55.9092	66.1777	26.6244	um	Spot	Position	10	1000000042	745		64.2527	65.1446	29.2458	um	Spot	Position	11	1000000038	1138
48.4446	51.442	27.9364	um	Spot	Position	10	1000000019	746		76.83	61.9226	29.8898	um	Spot	Position	11	1000000051	1140		50.01	57.09	9.95		3	1000000029	366
54.3849	60.0221	27.6694	um	Spot	Position	10	1000000058	747		83.5012	63.3031	29.9959	um	Spot	Position	11	1000000043	1141
31.9968	47.9434	28.7806	um	Spot	Position	10	1000000081	748		80.7411	69.44	31.6305	um	Spot	Position	11	1000000052	1142		57.01	32.99	10.88		3	1000000034	367
62.7061	51.5257	28.5656	um	Spot	Position	10	1000000018	749		61.4342	57.8127	32.7031	um	Spot	Position	11	1000000049	1145
47.9236	55.7303	28.4712	um	Spot	Position	10	1000000066	750		74.6441	64.5208	32.7101	um	Spot	Position	11	1000000064	1146		66.03	38.05	10.75		3	1000000037	368
40.2285	58.4689	28.778	um	Spot	Position	10	1000000073	751		87.3438	69.2267	33.3046	um	Spot	Position	11	1000000048	1147
40.5295	63.1939	28.2856	um	Spot	Position	10	1000000020	752		39.8698	47.9801	7.32123	um	Spot	Position	12	1000000060	1163		37.04	43.77	10.53		3	1000000027	369
41.1476	40.7097	29.2152	um	Spot	Position	10	1000000024	753		48.4912	44.4705	12.4556	um	Spot	Position	12	1000000001	1182
44.9188	47.4981	29.6414	um	Spot	Position	10	1000000077	754		47.1073	57.3904	12.4588	um	Spot	Position	12	1000000053	1183		50.97	46.88	10.58		3	1000000031	370
44.9119	58.6255	29.1516	um	Spot	Position	10	1000000062	755		41.342	38.4415	15.0171	um	Spot	Position	12	1000000061	1185
36.8788	42.3394	30.3823	um	Spot	Position	10	1000000025	757		38.5105	44.8711	14.8742	um	Spot	Position	12	1000000065	1186		38.04	47.91	10.71		3	1000000032	371
63.5041	48.2037	29.9454	um	Spot	Position	10	1000000079	758		53.3662	50.9838	16.7666	um	Spot	Position	12	1000000062	1190
42.4649	48.4538	29.9579	um	Spot	Position	10	1000000027	759		51.8828	44.3509	20.2489	um	Spot	Position	12	1000000068	1194		46.3	54.3	10.81		3	1000000038	372
64.8434	60.7507	30.6292	um	Spot	Position	10	1000000032	760		41.8982	46.8993	19.8746	um	Spot	Position	12	1000000055	1195
47.5564	61.554	30.1735	um	Spot	Position	10	1000000022	761		50.8049	38.6265	20.5168	um	Spot	Position	12	1000000018	1196		37.52	59.42	10.63		3	1000000041	373
51.7746	48.3552	32.0272	um	Spot	Position	10	1000000030	762		56.7218	45.9092	20.3701	um	Spot	Position	12	1000000023	1198
53.1658	43.9356	32.4838	um	Spot	Position	10	1000000047	763		49.7305	53.8622	20.7684	um	Spot	Position	12	1000000009	1199		59.06	60.67	11.31		3	1000000039	374
39.2288	44.6933	32.4709	um	Spot	Position	10	1000000029	764		42.1858	43.2792	21.3848	um	Spot	Position	12	1000000017	1200
54.5505	55.2756	32.6332	um	Spot	Position	10	1000000031	765		43.2185	52.0543	21.3358	um	Spot	Position	12	1000000013	1201		49.02	61.7	11.27		3	1000000042	375
59.5797	56.4471	32.8329	um	Spot	Position	10	1000000028	766		53.3417	51.4748	22.0987	um	Spot	Position	12	1000000010	1202
49.4153	64.9343	33.695	um	Spot	Position	10	1000000050	767		38.0569	59.5235	13.6308	um	Spot	Position	12	1000000054	1207		37.95	63.43	10.56		3	1000000033	376
34.4011	71.2659	20.3895	um	Spot	Position	10	1000000057	770		41.117	63.6268	14.321	um	Spot	Position	12	1000000059	1208
44.7985	80.664	21.0839	um	Spot	Position	10	1000000035	771		45.9162	58.8555	15.6128	um	Spot	Position	12	1000000007	1213		60.07	34.87	11.86		3	1000000035	377
39.4244	79.8815	22.6069	um	Spot	Position	10	1000000071	773		44.2617	64.6702	22.019	um	Spot	Position	12	1000000015	1220
54.3746	75.8063	23.5839	um	Spot	Position	10	1000000038	774		81.3925	75.2494	21.4772	um	Spot	Position	12	1000000067	1222		62.73	32.39	13		3	1000000047	378
60.027	80.0256	23.49	um	Spot	Position	10	1000000039	775		65.6323	76.0018	21.5835	um	Spot	Position	12	1000000016	1223
37.5311	66.991	24.8851	um	Spot	Position	10	1000000072	776		41.8722	37.4452	22.1961	um	Spot	Position	12	1000000063	1224		59.47	40.04	12.24		3	1000000130	379
65.8817	71.9859	27.9996	um	Spot	Position	10	1000000061	777		55.6994	37.9033	22.8021	um	Spot	Position	12	1000000057	1225
61.4919	69.278	28.5073	um	Spot	Position	10	1000000059	778		47.1847	43.6813	22.4875	um	Spot	Position	12	1000000021	1226		47.91	50.87	12.76		3	1000000043	380
42.7572	66.6688	29.3814	um	Spot	Position	10	1000000034	779		53.4655	43.7828	22.8523	um	Spot	Position	12	1000000025	1227
51.4379	68.3697	29.5365	um	Spot	Position	10	1000000074	780		35.7144	39.5273	23.6942	um	Spot	Position	12	1000000066	1228		58.52	48.53	13.11		3	1000000045	381
67.4572	82.487	24.1454	um	Spot	Position	10	1000000040	781		59.7753	57.3307	23.583	um	Spot	Position	12	1000000011	1229
73.4254	91.094	25.5941	um	Spot	Position	10	1000000043	782		50.5442	50.0335	24.9925	um	Spot	Position	12	1000000026	1230		63.24	56.31	13.58		3	1000000044	382
71.6097	78.3703	31.2406	um	Spot	Position	10	1000000080	783		58.8479	46.6712	26.5303	um	Spot	Position	12	1000000024	1231
56.4758	63.0805	33.467	um	Spot	Position	10	1000000046	784		44.7971	46.5883	27.0838	um	Spot	Position	12	1000000028	1232		56.68	59.32	13.3		3	1000000050	383
63.6495	53.1216	34.4562	um	Spot	Position	10	1000000049	785		57.177	55.2041	26.8918	um	Spot	Position	12	1000000022	1233
57.2124	46.2442	35.37	um	Spot	Position	10	1000000075	786		53.6113	47.6824	29.1897	um	Spot	Position	12	1000000027	1234		50.83	38.23	14.3		3	1000000048	384
54.3004	47.7195	35.9776	um	Spot	Position	10	1000000045	787		59.5324	55.4257	29.9226	um	Spot	Position	12	1000000030	1235
68.5283	60.8123	34.1682	um	Spot	Position	10	1000000051	788		69.8579	52.3634	30.492	um	Spot	Position	12	1000000031	1236		62.05	50.52	14.51		3	1000000046	385
60.9827	66.8334	34.6218	um	Spot	Position	10	1000000069	789		41.7457	69.5291	23.2732	um	Spot	Position	12	1000000033	1237
80.6679	76.8605	33.9399	um	Spot	Position	10	1000000053	790		55.8515	70.9796	24.1574	um	Spot	Position	12	1000000034	1238		62.44	44.81	14.88		3	1000000051	386
72.224	66.6862	34.9352	um	Spot	Position	10	1000000076	791		56.2981	65.2627	26.9447	um	Spot	Position	12	1000000036	1240
33.9733	63.3404	17.4837	um	Spot	Position	11	1000000070	794		47.5825	70.0666	27.9395	um	Spot	Position	12	1000000037	1241		53.95	43.05	15.81		3	1000000053	387
29.5942	61.1382	18.0346	um	Spot	Position	11	1000000001	796		51.4783	63.9151	30.8024	um	Spot	Position	12	1000000035	1242
26.8891	71.4884	8.47255	um	Spot	Position	11	1000000002	797		82.9946	68.8874	22.6329	um	Spot	Position	12	1000000039	1243		37.81	55.6	16.12		3	1000000054	388
27.0217	76.4188	8.28897	um	Spot	Position	11	1000000054	798		65.5778	60.0112	24.9869	um	Spot	Position	12	1000000040	1244
35.5531	82.8589	15.3672	um	Spot	Position	11	1000000004	805		78.4497	66.2626	24.8128	um	Spot	Position	12	1000000042	1245		45.71	57.76	15.99		3	1000000052	389
32.5064	68.5607	16.2887	um	Spot	Position	11	1000000055	806		62.3282	68.87	24.9395	um	Spot	Position	12	1000000045	1246
29.0471	72.7241	18.7157	um	Spot	Position	11	1000000003	808		88.4163	66.8973	26.0783	um	Spot	Position	12	1000000044	1247		62.7	40.46	16.54		3	1000000049	391
33.7483	71.0137	19.7987	um	Spot	Position	11	1000000057	810		71.2033	66.3877	27.565	um	Spot	Position	12	1000000046	1248
44.8662	81.0769	19.7762	um	Spot	Position	11	1000000035	811		85.073	72.9072	28.1255	um	Spot	Position	12	1000000041	1249		66.01	36.03	17.88		3	1000000056	393
28.027	56.3045	21.9798	um	Spot	Position	11	1000000016	813		83.6466	62.9484	29.2321	um	Spot	Position	12	1000000043	1250
43.7031	61.9601	22.6998	um	Spot	Position	11	1000000006	815		64.4919	64.5284	29.0215	um	Spot	Position	12	1000000038	1251		39.29	53.28	17.95		3	1000000057	394
29.4937	51.7923	24.2404	um	Spot	Position	11	1000000009	816		64.2315	71.1843	28.6573	um	Spot	Position	12	1000000050	1252
31.4474	56.7009	24.2054	um	Spot	Position	11	1000000007	817		78.3454	61.7636	30.7668	um	Spot	Position	12	1000000051	1254		58.05	37.99	19.09		3	1000000058	395
24.5879	50.435	25.124	um	Spot	Position	11	1000000008	819		65.1976	62.8627	30.5843	um	Spot	Position	12	1000000069	1255
53.1122	50.2823	25.2227	um	Spot	Position	11	1000000011	820		81.4211	69.431	31.7826	um	Spot	Position	12	1000000052	1256		61.02	39.53	19.31		3	1000000059	396
29.2983	44.255	26.5641	um	Spot	Position	11	1000000010	822		87.3579	70.7199	31.7434	um	Spot	Position	12	1000000048	1257
53.7184	60.8261	26.3618	um	Spot	Position	11	1000000058	823		73.7209	65.3402	32.7125	um	Spot	Position	12	1000000064	1259		62.01	45.37	19.13		3	1000000055	397
35.4885	63.1651	26.266	um	Spot	Position	11	1000000078	824		41.4752	48.3223	7.25313	um	Spot	Position	13	1000000060	1275
39.1733	53.8515	27.1566	um	Spot	Position	11	1000000015	825		48.6022	43.6187	10.2987	um	Spot	Position	13	1000000001	1286		53.73	45.74	20.41		3	1000000061	399
56.4579	65.9071	26.6554	um	Spot	Position	11	1000000042	826		42.7807	38.8776	15.0212	um	Spot	Position	13	1000000061	1299
59.8471	43.8786	27.8432	um	Spot	Position	11	1000000013	827		39.4232	44.7784	15.1572	um	Spot	Position	13	1000000065	1301		58.01	41.49	20.59		3	1000000060	400
35.9109	58.1755	27.9105	um	Spot	Position	11	1000000017	828		55.3289	50.3558	16.4395	um	Spot	Position	13	1000000062	1303
63.1414	49.898	28.5988	um	Spot	Position	11	1000000079	829		43.3204	48.1947	18.1978	um	Spot	Position	13	1000000055	1305		68.41	50.23	11.83		3	1000000062	401
48.0284	51.978	28.2132	um	Spot	Position	11	1000000019	830		52.6355	44.4796	19.9464	um	Spot	Position	13	1000000068	1307
41.0565	63.5771	28.2336	um	Spot	Position	11	1000000020	831		57.6072	46.7001	20.683	um	Spot	Position	13	1000000023	1309		69.14	41.41	16.93		3	1000000064	402
41.2557	41.297	29.7119	um	Spot	Position	11	1000000024	832		50.5284	39.577	20.9148	um	Spot	Position	13	1000000018	1310
44.5877	59.0758	29.1507	um	Spot	Position	11	1000000062	833		43.7824	43.4382	21.0894	um	Spot	Position	13	1000000017	1311		67.07	60.64	17.04		3	1000000063	403
37.8666	42.6154	30.2144	um	Spot	Position	11	1000000025	835		44.746	51.8524	21.0898	um	Spot	Position	13	1000000013	1313
32.7131	48.3518	30.1647	um	Spot	Position	11	1000000081	836		51.1723	53.0244	21.4377	um	Spot	Position	13	1000000009	1314		70.26	54.76	17.68		3	1000000066	404
48.329	56.5538	30.2272	um	Spot	Position	11	1000000066	837		47.28	58.038	12.4335	um	Spot	Position	13	1000000053	1316
40.5502	59.3581	30.018	um	Spot	Position	11	1000000073	838		38.2494	59.883	14.4174	um	Spot	Position	13	1000000054	1320		72.16	41.51	18.22		3	1000000065	405
48.4795	61.314	30.1235	um	Spot	Position	11	1000000022	839		40.3104	63.1672	14.5168	um	Spot	Position	13	1000000059	1323
52.9546	44.3426	31.0101	um	Spot	Position	11	1000000047	840		46.3207	60.1253	16.2624	um	Spot	Position	13	1000000007	1326		68.36	46.82	19.65		3	1000000068	406
43.1935	48.5699	30.7289	um	Spot	Position	11	1000000077	841		81.6623	75.541	20.0446	um	Spot	Position	13	1000000067	1333
65.4258	60.9131	31.0787	um	Spot	Position	11	1000000032	842		83.6077	68.5689	21.3267	um	Spot	Position	13	1000000039	1334		77.07	54.34	18.98		3	1000000067	407
51.3086	48.3165	31.6726	um	Spot	Position	11	1000000030	843		65.6517	76.0853	20.9236	um	Spot	Position	13	1000000016	1335
39.7705	45.427	33.0226	um	Spot	Position	11	1000000029	844		47.4436	44.7821	22.81	um	Spot	Position	13	1000000021	1336		73.91	52.69	19.98		3	1000000070	408
54.2406	52.9683	32.5945	um	Spot	Position	11	1000000031	845		41.2994	38.0734	22.8366	um	Spot	Position	13	1000000063	1337
40.2386	80.4185	22.4976	um	Spot	Position	11	1000000071	848		55.6829	38.0581	23.0854	um	Spot	Position	13	1000000057	1338		68.46	58.42	19.92		3	1000000069	409
55.2613	75.2047	22.9564	um	Spot	Position	11	1000000038	850		35.7412	40.4703	23.7768	um	Spot	Position	13	1000000066	1339
60.5043	80.7835	22.8426	um	Spot	Position	11	1000000039	851		56.979	51.9116	24.1054	um	Spot	Position	13	1000000010	1340		77.77	62.88	19.98		3	1000000071	410
37.9283	66.854	24.9826	um	Spot	Position	11	1000000072	852		59.8764	57.7474	23.5903	um	Spot	Position	13	1000000011	1341
43.0323	66.6916	28.875	um	Spot	Position	11	1000000034	853		52.0681	49.4144	25.4775	um	Spot	Position	13	1000000026	1342		56.31	74.45	8.64		3	1000000072	411
61.7886	68.9545	29.1167	um	Spot	Position	11	1000000059	854		45.4413	47.0745	27.8742	um	Spot	Position	13	1000000028	1343
52.0303	67.5774	30.161	um	Spot	Position	11	1000000074	855		56.9764	55.456	27.7858	um	Spot	Position	13	1000000022	1344		65.62	90.08	9.73		3	1000000073	412
68.3585	81.3341	24.1656	um	Spot	Position	11	1000000040	856		54.2258	46.5338	29.8978	um	Spot	Position	13	1000000027	1345
73.8012	91.2196	25.3011	um	Spot	Position	11	1000000043	857		60.5212	47.7498	27.2026	um	Spot	Position	13	1000000024	1346		43.23	70.4	11.15		3	1000000074	413
67.3176	73.668	28.4774	um	Spot	Position	11	1000000061	858		70.408	52.9914	30.3897	um	Spot	Position	13	1000000031	1347
73.5035	77.956	29.9757	um	Spot	Position	11	1000000080	859		61.0079	55.4938	30.2744	um	Spot	Position	13	1000000030	1348		56.76	65.48	12.5		3	1000000075	415
78.7229	77.4899	33.01	um	Spot	Position	11	1000000053	860		42.0634	69.8443	23.3744	um	Spot	Position	13	1000000033	1349
59.7785	56.3295	33.4483	um	Spot	Position	11	1000000028	861		44.4661	65.3579	24.1065	um	Spot	Position	13	1000000015	1350		48.79	67.6	12.4		3	1000000076	416
56.9687	63.05	33.6762	um	Spot	Position	11	1000000046	862		55.2395	72.2034	24.1591	um	Spot	Position	13	1000000034	1351
49.6816	65.8481	33.6646	um	Spot	Position	11	1000000050	863		56.0945	65.846	28.8453	um	Spot	Position	13	1000000036	1353		66.11	65.26	17.04		3	1000000077	418
51.4191	61.1997	35.222	um	Spot	Position	11	1000000082	864		48.0823	69.468	29.7556	um	Spot	Position	13	1000000037	1354
54.4342	47.9055	35.8436	um	Spot	Position	11	1000000045	865		52.5456	63.3435	31.1163	um	Spot	Position	13	1000000035	1355		61.7	65.69	17.21		3	1000000078	419
69.7049	61.4249	33.7261	um	Spot	Position	11	1000000051	866		66.3111	59.5326	25.2129	um	Spot	Position	13	1000000040	1356
72.8233	66.2443	34.96	um	Spot	Position	11	1000000076	867		79.1434	66.7536	24.9093	um	Spot	Position	13	1000000042	1357		52.23	68.42	18.98		3	1000000079	420
61.22	66.5559	34.3206	um	Spot	Position	11	1000000069	868		61.6237	69.8779	25.162	um	Spot	Position	13	1000000045	1358
29.6171	61.8175	18.1145	um	Spot	Position	12	1000000001	873		88.935	69.1061	26.0067	um	Spot	Position	13	1000000044	1359		67.89	96.82	10.26		3	1000000081	421
33.2688	63.3683	17.7747	um	Spot	Position	12	1000000070	874		70.4739	67.0475	26.4387	um	Spot	Position	13	1000000046	1360
27.9935	75.6327	8.42516	um	Spot	Position	12	1000000054	875		63.8608	64.5761	27.8544	um	Spot	Position	13	1000000038	1361		71.22	87.32	10.82		3	1000000080	422
27.4591	70.8245	9.11675	um	Spot	Position	12	1000000002	877		65.0319	71.7417	27.6627	um	Spot	Position	13	1000000050	1362
35.3824	83.5758	14.6943	um	Spot	Position	12	1000000004	881		85.065	73.2128	28.6587	um	Spot	Position	13	1000000041	1363		66.76	69.79	12.66		3	1000000083	423
33.5804	69.1768	16.4218	um	Spot	Position	12	1000000055	883		78.9596	61.4693	30.9632	um	Spot	Position	13	1000000051	1365
29.0267	72.3826	18.6735	um	Spot	Position	12	1000000003	885		84.5825	64.3394	30.6064	um	Spot	Position	13	1000000043	1366		74.82	92.41	12.25		3	1000000082	424
34.409	72.2697	19.8641	um	Spot	Position	12	1000000057	887		66.0081	62.4647	31.2311	um	Spot	Position	13	1000000069	1367
44.5994	81.7701	19.81	um	Spot	Position	12	1000000035	888		75.4368	66.3228	31.2467	um	Spot	Position	13	1000000064	1368		79.33	89.47	15.14		3	1000000084	426
28.5158	56.0504	22.3712	um	Spot	Position	12	1000000016	890		81.679	69.937	31.4685	um	Spot	Position	13	1000000052	1369
43.8852	65.1811	22.8643	um	Spot	Position	12	1000000006	892		87.5636	70.9467	31.367	um	Spot	Position	13	1000000048	1370		78.76	84.59	17.48		3	1000000085	427
53.5204	54.2269	23.9173	um	Spot	Position	12	1000000083	893		48.8954	43.3344	10.2991	um	Spot	Position	14	1000000001	1400
32.2075	56.6936	24.3646	um	Spot	Position	12	1000000007	894		48.1925	56.9283	12.4301	um	Spot	Position	14	1000000053	1412		73	65.68	18.43		3	1000000086	428
61.1239	45.0571	25.5851	um	Spot	Position	12	1000000013	896		43.3867	38.2673	16.2769	um	Spot	Position	14	1000000061	1415
25.2531	50.1472	25.4697	um	Spot	Position	12	1000000008	897		38.0645	44.2338	16.1313	um	Spot	Position	14	1000000065	1416		87.64	90.59	18.76		3	1000000087	429
54.2369	50.5092	25.0785	um	Spot	Position	12	1000000011	898		54.3976	51.5123	17.1948	um	Spot	Position	14	1000000062	1419
31.8555	52.4378	25.1993	um	Spot	Position	12	1000000009	899		44.2214	48.2366	17.9474	um	Spot	Position	14	1000000055	1420		87.73	101.21	19.36		3	1000000089	430
36.3176	53.7739	25.438	um	Spot	Position	12	1000000084	900		52.8955	44.0861	18.9828	um	Spot	Position	14	1000000068	1422
36.6651	58.9106	26.4428	um	Spot	Position	12	1000000017	902		57.8616	45.9002	19.5215	um	Spot	Position	14	1000000023	1423		82.41	80.91	20.36		3	1000000090	431
53.2569	61.2304	25.93	um	Spot	Position	12	1000000058	903		50.4344	40.2586	19.6826	um	Spot	Position	14	1000000018	1425
28.3227	44.3117	27.0963	um	Spot	Position	12	1000000010	904		43.997	42.6245	20.801	um	Spot	Position	14	1000000017	1426		88.87	95.22	20.46		3	1000000088	432
36.9276	63.9746	26.6736	um	Spot	Position	12	1000000078	905		45.0336	51.3643	21.7242	um	Spot	Position	14	1000000013	1428
39.0636	53.9972	27.4337	um	Spot	Position	12	1000000015	906		51.17	53.6098	21.5492	um	Spot	Position	14	1000000009	1429		81.9	67.12	20.77		3	1000000091	433
42.3613	42.1688	29.7726	um	Spot	Position	12	1000000024	907		39.1099	62.821	13.1717	um	Spot	Position	14	1000000059	1431
60.6238	43.4161	29.5883	um	Spot	Position	12	1000000085	908		45.1558	59.4391	16.1346	um	Spot	Position	14	1000000007	1438		64.52	33.28	24.47		3	1000000128	434
33.9532	49.2431	29.3398	um	Spot	Position	12	1000000081	909		81.1794	74.4025	20.0025	um	Spot	Position	14	1000000067	1444
49.6034	52.3251	29.592	um	Spot	Position	12	1000000019	910		82.7134	68.1215	21.3285	um	Spot	Position	14	1000000039	1445		59.09	44.23	24.78		3	1000000092	436
48.0894	55.6709	29.4132	um	Spot	Position	12	1000000066	911		65.1274	74.9661	21.9677	um	Spot	Position	14	1000000016	1446
41.7271	59.8684	29.7033	um	Spot	Position	12	1000000073	912		55.3992	39.1159	22.4477	um	Spot	Position	14	1000000057	1447		68.13	44.94	22.9		3	1000000095	439
48.9118	61.1445	29.4438	um	Spot	Position	12	1000000022	913		48.0452	44.4429	23.229	um	Spot	Position	14	1000000021	1448
41.7621	64.757	29.5704	um	Spot	Position	12	1000000020	914		35.1024	41.2327	24.3916	um	Spot	Position	14	1000000066	1449		66.23	55.02	22.19		3	1000000094	440
63.5997	51.6812	30.0018	um	Spot	Position	12	1000000079	916		58.543	51.9619	25.0555	um	Spot	Position	14	1000000010	1450
46.5118	59.0942	29.9908	um	Spot	Position	12	1000000062	917		52.8782	49.268	25.7709	um	Spot	Position	14	1000000026	1451		71.95	55.89	22.74		3	1000000096	441
38.5619	43.4239	30.9251	um	Spot	Position	12	1000000025	919		57.8507	56.3195	26.6814	um	Spot	Position	14	1000000022	1452
52.5271	48.6983	31.4096	um	Spot	Position	12	1000000030	920		44.4255	47.104	27.5632	um	Spot	Position	14	1000000028	1453		88.52	63.69	22.61		3	1000000116	442
41.7938	49.1254	31.2828	um	Spot	Position	12	1000000077	921		54.556	46.7942	29.5459	um	Spot	Position	14	1000000027	1454
66.252	62.3288	31.4407	um	Spot	Position	12	1000000032	922		61.2016	47.5218	26.1674	um	Spot	Position	14	1000000024	1455		74.87	47.84	23.8		3	1000000099	443
48.393	44.838	32.2748	um	Spot	Position	12	1000000047	923		61.3477	55.6007	29.4907	um	Spot	Position	14	1000000030	1456
40.4151	45.8254	32.3848	um	Spot	Position	12	1000000029	924		71.0727	53.2769	30.8703	um	Spot	Position	14	1000000031	1457		79.54	48.18	23.15		3	1000000097	444
56.7558	55.9067	32.3793	um	Spot	Position	12	1000000031	925		59.0185	57.9965	22.6512	um	Spot	Position	14	1000000011	1458
57.6736	63.1522	32.9447	um	Spot	Position	12	1000000046	926		41.709	70.0319	22.6914	um	Spot	Position	14	1000000033	1459		67.48	40.11	24.61		3	1000000093	445
38.7188	79.585	21.7506	um	Spot	Position	12	1000000071	930		55.8513	72.1274	24.2321	um	Spot	Position	14	1000000034	1460
59.7835	80.9499	22.1733	um	Spot	Position	12	1000000039	931		45.2522	65.8182	25.6949	um	Spot	Position	14	1000000015	1461		89.58	59.42	24.53		3	1000000098	446
55.2951	75.9952	22.7519	um	Spot	Position	12	1000000038	932		48.26	69.7769	28.4662	um	Spot	Position	14	1000000037	1463
38.3069	67.3754	25.5452	um	Spot	Position	12	1000000072	933		56.6636	64.7537	28.795	um	Spot	Position	14	1000000036	1464		86.54	49.03	25.21		3	1000000101	447
57.987	67.4088	26.7323	um	Spot	Position	12	1000000042	934		54.0443	62.1336	31.5896	um	Spot	Position	14	1000000035	1465
61.1088	69.0833	26.9251	um	Spot	Position	12	1000000059	935		79.3348	67.0423	24.5916	um	Spot	Position	14	1000000042	1466		83.25	50.95	24.96		3	1000000100	448
43.6816	67.4213	28.6317	um	Spot	Position	12	1000000034	936		65.9274	59.461	24.9371	um	Spot	Position	14	1000000040	1467
52.3055	68.8012	29.6513	um	Spot	Position	12	1000000074	937		60.2751	69.6507	26.4016	um	Spot	Position	14	1000000045	1468		78	52.88	25.34		3	1000000102	449
68.3823	82.1069	23.5054	um	Spot	Position	12	1000000040	938		89.2698	70.5201	26.0876	um	Spot	Position	14	1000000044	1469
73.3936	93.6544	24.7744	um	Spot	Position	12	1000000043	939		70.5218	66.5481	27.4384	um	Spot	Position	14	1000000046	1470		75.35	42.15	26.27		3	1000000105	450
66.7138	73.7146	27.8492	um	Spot	Position	12	1000000061	940		65.5148	71.5381	27.5592	um	Spot	Position	14	1000000050	1471
73.2665	77.5012	30.6673	um	Spot	Position	12	1000000080	941		64.1306	64.1733	28.061	um	Spot	Position	14	1000000038	1472		77.86	60.75	25.83		3	1000000103	452
60.4047	56.9616	33.9006	um	Spot	Position	12	1000000028	942		84.8363	73.2581	29.1304	um	Spot	Position	14	1000000041	1473
52.1735	61.8484	34.3318	um	Spot	Position	12	1000000082	943		84.6275	64.6168	30.1996	um	Spot	Position	14	1000000043	1475		82.47	44.56	27.02		3	1000000106	453
55.1955	48.5713	35.1305	um	Spot	Position	12	1000000045	944		76.0111	66.558	30.6489	um	Spot	Position	14	1000000064	1476
70.1399	62.138	33.5243	um	Spot	Position	12	1000000051	945		82.4853	69.6346	30.9755	um	Spot	Position	14	1000000052	1477		91.16	62.17	26.44		3	1000000104	454
49.3014	66.7953	33.2486	um	Spot	Position	12	1000000050	946		87.8428	71.4169	30.8409	um	Spot	Position	14	1000000048	1478
62.005	67.7127	34.0472	um	Spot	Position	12	1000000069	947		66.8918	62.0616	31.8166	um	Spot	Position	14	1000000069	1479		78.97	39.86	27.83		3	1000000108	455
77.7083	75.506	34.2021	um	Spot	Position	12	1000000053	948		80.9923	62.277	31.9105	um	Spot	Position	14	1000000051	1480
73.7619	67.1783	34.9479	um	Spot	Position	12	1000000076	949		75.075	59.052	32.5108	um	Spot	Position	14	1000000070	1481		74.48	49.78	27.81		3	1000000131	456
33.7471	63.9477	17.4474	um	Spot	Position	13	1000000070	952		48.7277	43.6218	10.0296	um	Spot	Position	15	1000000001	1509
29.9417	62.5351	17.9894	um	Spot	Position	13	1000000001	953		48.9876	57.0365	11.7844	um	Spot	Position	15	1000000053	1514		84.94	55.14	28.22		3	1000000107	457
27.7529	70.7298	8.59694	um	Spot	Position	13	1000000002	955		38.2755	62.9562	11.7521	um	Spot	Position	15	1000000059	1520
28.0186	74.8895	8.44141	um	Spot	Position	13	1000000054	956		37.806	44.5211	15.9641	um	Spot	Position	15	1000000065	1526		71.46	44.15	28.84		3	1000000109	459
36.281	83.3713	15.3585	um	Spot	Position	13	1000000004	963		43.3091	37.5225	16.7318	um	Spot	Position	15	1000000061	1527
33.5462	69.5658	16.3927	um	Spot	Position	13	1000000055	965		44.8492	48.4813	17.2585	um	Spot	Position	15	1000000055	1529		77.29	46.92	29.87		3	1000000110	460
28.7793	73.1045	18.8537	um	Spot	Position	13	1000000003	966		55.0092	51.6398	17.3834	um	Spot	Position	15	1000000062	1530
45.5486	82.1428	19.782	um	Spot	Position	13	1000000035	968		49.9789	40.5237	19.1023	um	Spot	Position	15	1000000018	1533		74.55	39.11	30.56		3	1000000112	461
21.5622	50.0255	21.9598	um	Spot	Position	13	1000000086	970		57.3718	46.0443	19.7025	um	Spot	Position	15	1000000023	1536
29.1296	56.9996	22.1258	um	Spot	Position	13	1000000016	971		52.9035	44.9873	20.2729	um	Spot	Position	15	1000000068	1537		89.29	55.55	30.85		3	1000000113	463
35.4207	42.5811	23.9587	um	Spot	Position	13	1000000087	973		41.7289	37.4328	22.1163	um	Spot	Position	15	1000000071	1538
32.8644	56.7991	23.4963	um	Spot	Position	13	1000000007	974		39.0299	59.4797	14.6979	um	Spot	Position	15	1000000072	1544		76.47	58.98	30.95		3	1000000114	464
43.892	64.3306	23.4994	um	Spot	Position	13	1000000006	975		45.7592	59.9215	16.087	um	Spot	Position	15	1000000007	1547
31.5882	52.1556	24.4917	um	Spot	Position	13	1000000009	976		57.6375	57.8936	21.9093	um	Spot	Position	15	1000000011	1554		96.18	62.41	30.52		3	1000000111	465
54.1117	49.7158	25.4972	um	Spot	Position	13	1000000011	979		81.7996	72.7926	20.3905	um	Spot	Position	15	1000000067	1556
25.58	50.8012	25.3011	um	Spot	Position	13	1000000008	980		83.2126	67.8802	21.196	um	Spot	Position	15	1000000039	1557		81.66	49.1	31.44		3	1000000132	466
36.0829	54.1516	25.6609	um	Spot	Position	13	1000000084	981		55.9065	39.2274	22.585	um	Spot	Position	15	1000000057	1558
54.6126	54.9443	25.2009	um	Spot	Position	13	1000000083	982		43.0789	42.6489	22.508	um	Spot	Position	15	1000000017	1559		85.34	87.15	22.13		3	1000000115	468
28.3557	45.1223	26.4066	um	Spot	Position	13	1000000010	983		45.6057	50.5494	22.5897	um	Spot	Position	15	1000000013	1560
37.6366	49.179	26.0448	um	Spot	Position	13	1000000088	984		51.3474	54.0022	22.6163	um	Spot	Position	15	1000000009	1561		92.64	91.64	23.13		3	1000000118	469
52.9586	61.7314	26.0864	um	Spot	Position	13	1000000058	985		35.3653	42.3209	24.63	um	Spot	Position	15	1000000066	1562
39.9591	54.4381	26.9738	um	Spot	Position	13	1000000015	986		47.5745	43.2142	25.8387	um	Spot	Position	15	1000000021	1563		93.58	82.4	24.16		3	1000000117	470
37.4482	59.2539	27.4306	um	Spot	Position	13	1000000017	987		44.4812	47.5212	26.4923	um	Spot	Position	15	1000000028	1564
36.8181	64.1329	27.4397	um	Spot	Position	13	1000000078	988		52.9045	50.612	26.0445	um	Spot	Position	15	1000000026	1565		99.71	92.17	24.51		3	1000000119	471
61.0265	44.3116	28.3363	um	Spot	Position	13	1000000085	989		59.3961	52.5494	26.0454	um	Spot	Position	15	1000000010	1566
35.2813	49.4099	28.703	um	Spot	Position	13	1000000081	990		56.3662	55.8718	27.4397	um	Spot	Position	15	1000000022	1567		94.41	102.23	24.76		3	1000000120	472
42.325	59.5873	29.6457	um	Spot	Position	13	1000000073	991		54.7219	46.4594	29.6213	um	Spot	Position	15	1000000027	1568
49.6219	61.7901	29.4519	um	Spot	Position	13	1000000022	992		60.4155	47.5063	26.5958	um	Spot	Position	15	1000000024	1569		94.47	84.89	26.53		3	1000000121	473
42.1857	64.1963	29.4629	um	Spot	Position	13	1000000020	993		61.5386	56.3164	28.7765	um	Spot	Position	15	1000000030	1570
41.5783	41.7324	30.3173	um	Spot	Position	13	1000000024	994		71.2058	53.7518	31.0153	um	Spot	Position	15	1000000031	1571		102.13	96.69	28.51		3	1000000123	474
64.1906	50.5867	30.0508	um	Spot	Position	13	1000000079	995		42.2299	70.2961	23.2098	um	Spot	Position	15	1000000033	1572
48.7957	55.4535	30.0962	um	Spot	Position	13	1000000066	996		56.0247	72.1126	24.1647	um	Spot	Position	15	1000000034	1573		94.93	76.76	29.49		3	1000000122	475
46.7027	58.7441	30.3967	um	Spot	Position	13	1000000062	997		45.4151	66.5626	26.7523	um	Spot	Position	15	1000000015	1575
37.6535	42.1279	31.2316	um	Spot	Position	13	1000000025	999		56.4612	65.2901	28.3281	um	Spot	Position	15	1000000036	1576		101.72	79.23	31.07		3	1000000124	476
42.9718	49.3848	31.0546	um	Spot	Position	13	1000000077	1001		48.0661	69.5909	29.6746	um	Spot	Position	15	1000000037	1577
50.1878	51.8848	30.8481	um	Spot	Position	13	1000000019	1002		55.2335	62.2744	31.6338	um	Spot	Position	15	1000000035	1578		101.7	83.98	32.99		3	1000000125	478
65.9475	63.223	31.1977	um	Spot	Position	13	1000000032	1003		65.7787	74.7577	22.1843	um	Spot	Position	15	1000000016	1579
40.6467	46.4476	31.7546	um	Spot	Position	13	1000000029	1004		79.9398	66.8366	25.1323	um	Spot	Position	15	1000000042	1580		59.27	29.72	2.19		4	1000000133	480
51.6803	48.3588	31.9729	um	Spot	Position	13	1000000030	1005		65.7874	59.041	25.8648	um	Spot	Position	15	1000000040	1581
50.6697	66.1978	31.7983	um	Spot	Position	13	1000000050	1006		61.128	69.5487	25.8912	um	Spot	Position	15	1000000045	1582		60.72	32.22	2.81		4	1000000003	481
57.0434	63.2052	32.318	um	Spot	Position	13	1000000046	1007		63.7218	63.8351	27.2774	um	Spot	Position	15	1000000038	1583
34.5504	72.1797	20.3034	um	Spot	Position	13	1000000057	1010		69.6857	66.4317	27.6888	um	Spot	Position	15	1000000046	1584		58.36	38.46	2.58		4	1000000001	482
55.9902	75.0044	22.0646	um	Spot	Position	13	1000000038	1012		65.5826	71.5751	28.275	um	Spot	Position	15	1000000050	1585
39.5823	79.9287	22.4215	um	Spot	Position	13	1000000071	1013		86.2047	73.81	29.1849	um	Spot	Position	15	1000000041	1586		51.41	38.76	2.8		4	1000000000	483
60.3194	80.5965	22.8119	um	Spot	Position	13	1000000039	1014		77.8176	68.2365	29.684	um	Spot	Position	15	1000000064	1587
38.2056	67.5634	25.5756	um	Spot	Position	13	1000000072	1015		89.7849	72.2731	30.7589	um	Spot	Position	15	1000000048	1589		36.43	44.36	2.63		4	1000000126	485
57.4884	69.3455	27.1671	um	Spot	Position	13	1000000042	1016		85.1895	65.5149	31.2713	um	Spot	Position	15	1000000043	1590
60.8938	69.5398	27.0422	um	Spot	Position	13	1000000059	1017		81.3016	63.4705	32.3346	um	Spot	Position	15	1000000051	1591		32.07	45.71	2.68		4	1000000014	486
42.6582	66.8254	28.6868	um	Spot	Position	13	1000000034	1018		75.3087	59.3905	32.5673	um	Spot	Position	15	1000000070	1592
52.4635	68.5668	31.1765	um	Spot	Position	13	1000000074	1019		68.395	63.6679	32.6368	um	Spot	Position	15	1000000069	1593		52.97	29.17	3.41		4	1000000002	488
68.7435	83.5693	23.6264	um	Spot	Position	13	1000000040	1020		48.3926	43.5758	9.74944	um	Spot	Position	16	1000000001	1621
73.8616	93.568	24.1678	um	Spot	Position	13	1000000043	1021		38.4138	63.0673	11.8146	um	Spot	Position	16	1000000059	1633		57.54	34.01	3.22		4	1000000129	489
67.3982	73.506	27.3277	um	Spot	Position	13	1000000061	1022		48.945	56.7726	11.9882	um	Spot	Position	16	1000000053	1634
71.7191	78.5216	29.1255	um	Spot	Position	13	1000000080	1023		43.6403	36.7684	16.1716	um	Spot	Position	16	1000000061	1636		35.46	59.23	3.51		4	1000000004	490
56.6998	56.2904	33.2921	um	Spot	Position	13	1000000031	1024		55.7754	52.2998	15.8337	um	Spot	Position	16	1000000062	1637
50.2578	47.5296	34.3188	um	Spot	Position	13	1000000047	1025		44.2803	47.6908	16.4856	um	Spot	Position	16	1000000055	1638		44.57	41.76	4.22		4	1000000008	492
60.8547	57.6748	34.3092	um	Spot	Position	13	1000000028	1026		51.8078	45.8033	17.1364	um	Spot	Position	16	1000000068	1642
52.9308	62.6252	34.8663	um	Spot	Position	13	1000000082	1027		50.1895	41.7992	19.4245	um	Spot	Position	16	1000000018	1643		44.11	48.19	4.47		4	1000000009	493
54.1688	48.4498	35.5495	um	Spot	Position	13	1000000045	1028		55.0882	47.5543	18.9934	um	Spot	Position	16	1000000023	1644
70.1965	62.6809	33.6875	um	Spot	Position	13	1000000051	1029		36.6272	43.3904	20.5291	um	Spot	Position	16	1000000065	1647		44.06	54.83	4.26		4	1000000006	494
63.1448	67.8173	34.4574	um	Spot	Position	13	1000000069	1030		56.308	39.1234	21.409	um	Spot	Position	16	1000000057	1648
79.6611	75.7738	33.8243	um	Spot	Position	13	1000000053	1031		45.8881	50.4241	21.3154	um	Spot	Position	16	1000000013	1649		61.13	37.58	5.15		4	1000000010	495
74.8317	67.6825	34.8329	um	Spot	Position	13	1000000076	1032		42.757	35.9281	21.6387	um	Spot	Position	16	1000000071	1650
35.8093	62.6812	17.11	um	Spot	Position	14	1000000070	1035		61.3945	44.5679	19.8618	um	Spot	Position	16	1000000073	1653		32.64	61.79	4.69		4	1000000011	496
30.2713	62.6513	18.4954	um	Spot	Position	14	1000000001	1037		39.3529	59.1146	14.613	um	Spot	Position	16	1000000072	1658
28.7551	75.7613	8.30329	um	Spot	Position	14	1000000054	1038		45.9936	60.1299	16.1386	um	Spot	Position	16	1000000007	1663		42.6	63.28	4.9		4	1000000007	497
27.8404	70.7398	9.11521	um	Spot	Position	14	1000000002	1041		57.6574	58.2828	21.5678	um	Spot	Position	16	1000000011	1668
35.4643	83.9754	14.9145	um	Spot	Position	14	1000000004	1046		82.1902	73.2205	20.4046	um	Spot	Position	16	1000000067	1670		39	49.84	6.03		4	1000000005	498
33.5626	69.9892	17.1834	um	Spot	Position	14	1000000055	1048		83.1042	68.5134	21.6836	um	Spot	Position	16	1000000039	1671
28.7637	74.3688	18.7984	um	Spot	Position	14	1000000003	1049		66.4669	74.2262	21.7174	um	Spot	Position	16	1000000016	1672		39.7	54.61	5.91		4	1000000015	499
40.6167	67.2779	19.749	um	Spot	Position	14	1000000089	1051		43.8186	42.6308	22.4876	um	Spot	Position	16	1000000017	1673
34.2745	72.1849	19.8575	um	Spot	Position	14	1000000057	1052		50.3878	53.6341	22.7922	um	Spot	Position	16	1000000009	1674		56.3	61.76	6.7		4	1000000012	501
46.0984	81.3376	19.4538	um	Spot	Position	14	1000000035	1053		36.2398	40.939	23.8442	um	Spot	Position	16	1000000066	1675
30.9998	52.6976	22.9411	um	Spot	Position	14	1000000009	1055		58.4569	52.8771	23.547	um	Spot	Position	16	1000000010	1676		46.49	39.25	7.76		4	1000000017	502
33.0713	57.0825	23.0712	um	Spot	Position	14	1000000007	1056		52.7844	49.4165	25.4261	um	Spot	Position	16	1000000026	1677
43.6217	65.4454	23.005	um	Spot	Position	14	1000000006	1057		48.6203	42.2615	26.5468	um	Spot	Position	16	1000000021	1678		37.66	69.41	3.71		4	1000000021	505
29.5177	57.5747	23.812	um	Spot	Position	14	1000000016	1059		43.2635	47.5052	26.5858	um	Spot	Position	16	1000000028	1679
21.4212	50.5288	24.7089	um	Spot	Position	14	1000000086	1060		56.8292	56.6964	28.5781	um	Spot	Position	16	1000000022	1680		46.25	67.74	4.38		4	1000000018	506
25.6123	51.231	24.4564	um	Spot	Position	14	1000000008	1061		55.0146	45.9465	28.719	um	Spot	Position	16	1000000027	1681
54.3811	55.2473	24.7902	um	Spot	Position	14	1000000083	1062		60.5648	47.1507	25.4922	um	Spot	Position	16	1000000024	1682		41.5	71.47	4.47		4	1000000019	507
34.9051	43.0195	25.1843	um	Spot	Position	14	1000000087	1065		63.1998	56.0844	28.3797	um	Spot	Position	16	1000000030	1683
54.074	50.358	25.7127	um	Spot	Position	14	1000000011	1066		69.5944	54.2428	31.1607	um	Spot	Position	16	1000000031	1684		52.09	80.55	5.47		4	1000000020	510
36.5331	55.0812	25.3263	um	Spot	Position	14	1000000084	1067		42.745	70.0974	22.2722	um	Spot	Position	16	1000000033	1685
40.54	56.7544	25.3107	um	Spot	Position	14	1000000015	1068		56.4105	72.5263	23.8487	um	Spot	Position	16	1000000034	1686		51.01	32.56	8.14		4	1000000016	518
37.0482	59.9792	25.8395	um	Spot	Position	14	1000000017	1069		56.6392	65.3493	27.3235	um	Spot	Position	16	1000000036	1688
27.1273	45.7902	27.4138	um	Spot	Position	14	1000000010	1070		47.1868	65.8948	27.6256	um	Spot	Position	16	1000000015	1689		59.9	40.95	8.43		4	1000000022	519
61.1186	45.2773	27.0942	um	Spot	Position	14	1000000085	1071		49.3423	69.0449	29.5017	um	Spot	Position	16	1000000037	1690
39.4734	54.4285	27.1011	um	Spot	Position	14	1000000088	1072		56.5779	61.5434	31.2551	um	Spot	Position	16	1000000035	1691		46.05	47.42	8.75		4	1000000013	520
36.5243	64.7751	27.2293	um	Spot	Position	14	1000000078	1073		65.7514	58.708	25.1107	um	Spot	Position	16	1000000040	1692
49.371	61.4662	27.9585	um	Spot	Position	14	1000000022	1074		80.424	67.193	25.1833	um	Spot	Position	16	1000000042	1693		56.86	49.49	8.37		4	1000000025	521
42.7862	58.805	28.9807	um	Spot	Position	14	1000000073	1075		61.299	68.8093	25.4612	um	Spot	Position	16	1000000045	1694
42.0285	41.6345	29.6028	um	Spot	Position	14	1000000024	1076		70.0083	66.9821	27.3061	um	Spot	Position	16	1000000046	1695		53.18	54.62	8.28		4	1000000028	522
61.0846	44.2197	29.5753	um	Spot	Position	14	1000000090	1077		63.9709	63.8103	27.6729	um	Spot	Position	16	1000000038	1696
31.6082	46.0218	29.4833	um	Spot	Position	14	1000000091	1078		65.7683	69.6663	29.0562	um	Spot	Position	16	1000000050	1697		55.9	55.94	8.25		4	1000000134	523
34.1199	49.7119	29.4296	um	Spot	Position	14	1000000081	1079		79.2905	69.3417	29.2039	um	Spot	Position	16	1000000064	1698
48.9813	56.1539	29.3412	um	Spot	Position	14	1000000066	1080		87.048	73.8384	28.787	um	Spot	Position	16	1000000041	1699		50.07	57.07	8.58		4	1000000029	524
46.7125	59.1741	29.4544	um	Spot	Position	14	1000000062	1081		84.6292	66.1625	29.7742	um	Spot	Position	16	1000000043	1701
38.3455	42.9222	30.4257	um	Spot	Position	14	1000000025	1082		90.3322	72.1549	30.0231	um	Spot	Position	16	1000000048	1702		41	58.6	8.51		4	1000000026	525
42.8523	48.5953	30.4115	um	Spot	Position	14	1000000077	1084		80.545	63.9892	31.7533	um	Spot	Position	16	1000000051	1703
54.9705	44.7827	31.1198	um	Spot	Position	14	1000000045	1086		74.5094	59.7782	32.3078	um	Spot	Position	16	1000000070	1705		52.63	28.85	9.1		4	1000000135	526
64.0316	52.3537	30.9653	um	Spot	Position	14	1000000079	1087		68.9749	63.5274	32.942	um	Spot	Position	16	1000000069	1706
57.3948	63.619	31.0508	um	Spot	Position	14	1000000046	1088		48.1431	42.9213	9.73497	um	Spot	Position	17	1000000001	1731		36.37	39.84	9.21		4	1000000023	527
42.2993	64.4461	31.0476	um	Spot	Position	14	1000000020	1089		47.9565	57.3132	11.6837	um	Spot	Position	17	1000000053	1740
65.8025	64.7063	30.7954	um	Spot	Position	14	1000000032	1090		51.1759	45.8577	15.2746	um	Spot	Position	17	1000000068	1747		34.91	42.77	8.91		4	1000000024	528
40.7678	46.3194	31.5617	um	Spot	Position	14	1000000029	1091		44.1728	48.446	15.6878	um	Spot	Position	17	1000000055	1748
50.1134	52.2557	31.669	um	Spot	Position	14	1000000019	1092		55.9506	51.6191	16.3376	um	Spot	Position	17	1000000062	1749		49.85	43.32	9.24		4	1000000030	529
52.2135	48.6021	32.3166	um	Spot	Position	14	1000000030	1093		53.8415	48.0119	18.7259	um	Spot	Position	17	1000000023	1754
39.512	79.3977	21.619	um	Spot	Position	14	1000000071	1097		55.3915	38.8653	19.6058	um	Spot	Position	17	1000000057	1755		44.32	52.62	8.87		4	1000000127	530
56.0465	76.2131	21.8396	um	Spot	Position	14	1000000038	1098		49.5483	42.0964	19.3068	um	Spot	Position	17	1000000018	1756
60.6235	80.5435	22.8509	um	Spot	Position	14	1000000039	1100		36.2168	44.4488	20.4332	um	Spot	Position	17	1000000065	1758		56.62	39.09	10.07		4	1000000036	531
38.0595	67.9495	25.339	um	Spot	Position	14	1000000072	1101		42.7386	36.2599	21.1793	um	Spot	Position	17	1000000071	1759
56.6055	71.3144	25.5995	um	Spot	Position	14	1000000042	1102		45.3249	49.916	22.0104	um	Spot	Position	17	1000000013	1761		33.02	58.87	10.25		4	1000000040	532
61.4636	70.3349	26.066	um	Spot	Position	14	1000000059	1103		62.1398	44.1561	19.5615	um	Spot	Position	17	1000000073	1764
42.3514	67.4885	28.4269	um	Spot	Position	14	1000000034	1104		38.7783	63.0287	12.7594	um	Spot	Position	17	1000000059	1765		37.49	59.83	10.15		4	1000000041	533
51.4304	68.2164	31.4229	um	Spot	Position	14	1000000050	1105		39.4563	59.0122	14.4258	um	Spot	Position	17	1000000072	1768
63.8003	68.4463	31.9461	um	Spot	Position	14	1000000092	1106		45.9957	60.1329	16.4095	um	Spot	Position	17	1000000007	1775		49.31	61.47	10.4		4	1000000042	534
45.9534	67.6083	32.3444	um	Spot	Position	14	1000000093	1107		82.6359	72.7117	21.1726	um	Spot	Position	17	1000000067	1780
68.825	83.4581	23.4316	um	Spot	Position	14	1000000040	1108		67.2513	73.3816	22.0455	um	Spot	Position	17	1000000016	1781		37.57	63.8	10.12		4	1000000033	535
73.7596	93.331	24.4468	um	Spot	Position	14	1000000043	1109		36.9586	40.5163	22.7087	um	Spot	Position	17	1000000066	1782
67.406	73.5686	27.4789	um	Spot	Position	14	1000000061	1110		43.3644	42.7786	22.3414	um	Spot	Position	17	1000000017	1783		56.8	32.81	10.66		4	1000000034	537
71.8633	78.79	28.9108	um	Spot	Position	14	1000000080	1111		48.4756	42.7583	25.1691	um	Spot	Position	17	1000000021	1784
55.8983	57.015	33.7934	um	Spot	Position	14	1000000031	1112		59.3004	46.1269	25.1948	um	Spot	Position	17	1000000024	1785		66.21	38.14	10.65		4	1000000037	538
60.355	58.5502	34.821	um	Spot	Position	14	1000000028	1113		53.5251	49.7365	25.138	um	Spot	Position	17	1000000026	1786
52.3849	63.1599	34.8591	um	Spot	Position	14	1000000082	1114		59.1811	52.0899	25.0622	um	Spot	Position	17	1000000010	1787		38.1	43.79	11.26		4	1000000027	539
62.6252	66.414	34.9693	um	Spot	Position	14	1000000069	1115		50.985	53.0814	25.8376	um	Spot	Position	17	1000000009	1788
70.1489	62.6962	33.8053	um	Spot	Position	14	1000000051	1116		44.3871	47.3707	26.9115	um	Spot	Position	17	1000000028	1789		51.25	46.28	11.14		4	1000000031	540
79.6195	77.2425	33.3906	um	Spot	Position	14	1000000053	1117		55.08	46.3808	29.2081	um	Spot	Position	17	1000000027	1790
76.4106	75.2978	34.1877	um	Spot	Position	14	1000000094	1118		56.7301	56.8255	29.5526	um	Spot	Position	17	1000000022	1791		38.73	48.64	10.91		4	1000000032	541
76.1427	68.9234	34.8174	um	Spot	Position	14	1000000076	1119		63.3411	55.3629	27.9089	um	Spot	Position	17	1000000030	1792
35.1398	63.3528	16.6662	um	Spot	Position	15	1000000070	1122		58.0218	58.3384	23.672	um	Spot	Position	17	1000000011	1793		46.11	54.04	11.16		4	1000000038	542
30.3953	63.1299	17.6912	um	Spot	Position	15	1000000001	1123		42.592	69.6905	23.5164	um	Spot	Position	17	1000000033	1794
27.4215	76.5858	8.39153	um	Spot	Position	15	1000000054	1125		56.8725	72.1636	23.9205	um	Spot	Position	17	1000000034	1795		59.47	60.84	11.05		4	1000000039	543
24.4557	69.4895	10.8335	um	Spot	Position	15	1000000002	1130		57.1594	65.4997	28.0194	um	Spot	Position	17	1000000036	1797
35.6931	84.5426	14.5925	um	Spot	Position	15	1000000004	1133		49.737	68.8716	28.9371	um	Spot	Position	17	1000000037	1798		46.36	63.33	10.71		4	1000000136	544
33.5498	69.7494	15.8485	um	Spot	Position	15	1000000055	1134		48.2586	64.6293	29.4593	um	Spot	Position	17	1000000015	1799
28.3801	74.7947	18.6159	um	Spot	Position	15	1000000003	1136		65.7492	58.8385	25.1402	um	Spot	Position	17	1000000040	1800		59.18	31.5	11.66		4	1000000137	545
46.5898	81.7911	19.1498	um	Spot	Position	15	1000000035	1138		83.2657	66.3465	24.9757	um	Spot	Position	17	1000000039	1801
34.1314	72.6931	19.5368	um	Spot	Position	15	1000000057	1139		79.5238	67.7527	25.9748	um	Spot	Position	17	1000000042	1802		60.07	34.79	11.81		4	1000000035	546
33.5752	57.158	22.3856	um	Spot	Position	15	1000000007	1141		62.021	69.1543	25.821	um	Spot	Position	17	1000000045	1803
26.1702	51.0215	23.6472	um	Spot	Position	15	1000000008	1142		71.4422	66.6961	27.6638	um	Spot	Position	17	1000000046	1804		60.06	40.17	11.39		4	1000000130	547
28.8164	57.5137	23.4591	um	Spot	Position	15	1000000016	1143		88.4413	75.7973	27.877	um	Spot	Position	17	1000000041	1805
36.2501	43.3664	24.7615	um	Spot	Position	15	1000000087	1145		64.6652	64.3557	28.6228	um	Spot	Position	17	1000000038	1806		63.17	32.45	12.31		4	1000000047	548
31.4792	53.0415	24.3832	um	Spot	Position	15	1000000009	1146		92.1649	72.8567	28.7137	um	Spot	Position	17	1000000048	1807
54.5386	56.5694	24.4073	um	Spot	Position	15	1000000083	1147		66.4428	69.1698	29.7713	um	Spot	Position	17	1000000050	1808		48.68	50.38	12.62		4	1000000043	549
54.4017	50.6656	25.0488	um	Spot	Position	15	1000000011	1149		80.4022	69.9643	29.3017	um	Spot	Position	17	1000000064	1809
21.7137	51.1161	25.3685	um	Spot	Position	15	1000000086	1150		85.2311	66.0165	30.665	um	Spot	Position	17	1000000043	1811		58.63	48.93	13.5		4	1000000045	550
37.4393	55.2882	25.8759	um	Spot	Position	15	1000000084	1152		80.6465	64.5552	31.7006	um	Spot	Position	17	1000000051	1812
37.5547	60.192	26.0672	um	Spot	Position	15	1000000017	1153		57.5722	61.6488	32.5429	um	Spot	Position	17	1000000035	1814		63.37	55.46	13.47		4	1000000044	551
43.5401	43.151	27.2772	um	Spot	Position	15	1000000024	1154		76.4996	60.525	32.5354	um	Spot	Position	17	1000000070	1815
36.9539	49.7969	26.9734	um	Spot	Position	15	1000000081	1155		69.688	63.514	32.8747	um	Spot	Position	17	1000000069	1816		56.62	58.28	13.53		4	1000000050	552
49.7489	61.986	27.0029	um	Spot	Position	15	1000000022	1156		90.5907	75.0647	33.296	um	Spot	Position	17	1000000074	1817
28.4789	46.2828	27.7847	um	Spot	Position	15	1000000010	1157		41.7612	40.0857	8.18556	um	Spot	Position	18	1000000075	1839		62.37	50.33	14.36		4	1000000046	553
32.7657	46.6127	28.1294	um	Spot	Position	15	1000000091	1158		50.8339	40.6895	8.73749	um	Spot	Position	18	1000000001	1841
40.7265	55.358	27.5737	um	Spot	Position	15	1000000088	1159		39.0085	63.5332	11.7007	um	Spot	Position	18	1000000059	1858		62.34	45.13	15.12		4	1000000051	555
61.4808	46.2706	29.0743	um	Spot	Position	15	1000000090	1160		48.4078	56.8274	12.2622	um	Spot	Position	18	1000000053	1860
43.5518	59.3303	29.531	um	Spot	Position	15	1000000073	1161		44.8807	49.2443	14.3283	um	Spot	Position	18	1000000055	1861		51.51	38.3	15.69		4	1000000048	556
46.6641	60.2141	29.7183	um	Spot	Position	15	1000000062	1162		51.4678	46.5934	15.1705	um	Spot	Position	18	1000000068	1862
37.5473	64.9677	29.0905	um	Spot	Position	15	1000000078	1163		44.1438	49.9566	17.4522	um	Spot	Position	18	1000000076	1864		54.63	43.13	16.17		4	1000000053	557
55.7674	45.2183	30.6899	um	Spot	Position	15	1000000045	1165		53.3217	47.8128	18.8242	um	Spot	Position	18	1000000023	1867
43.1766	49.5183	31.0155	um	Spot	Position	15	1000000077	1166		55.3384	39.8505	19.2047	um	Spot	Position	18	1000000057	1869		37.38	55.3	16.24		4	1000000054	558
64.136	53.9075	31.1308	um	Spot	Position	15	1000000079	1167		42.7582	36.7138	19.8664	um	Spot	Position	18	1000000071	1870
58.0569	63.8988	30.8938	um	Spot	Position	15	1000000046	1168		49.2911	42.769	19.8509	um	Spot	Position	18	1000000018	1871		45.79	56.83	16.41		4	1000000052	559
41.0552	47.0698	31.5048	um	Spot	Position	15	1000000029	1169		35.7064	46.1831	20.5745	um	Spot	Position	18	1000000065	1872
53.0916	48.7187	32.0182	um	Spot	Position	15	1000000030	1171		45.9047	50.0628	21.1312	um	Spot	Position	18	1000000013	1873		62.75	40.28	17.39		4	1000000049	560
50.2534	52.3072	31.9529	um	Spot	Position	15	1000000019	1172		42.8533	42.377	22.0885	um	Spot	Position	18	1000000017	1874
49.1027	55.9919	31.4729	um	Spot	Position	15	1000000066	1173		62.8636	44.5864	20.73	um	Spot	Position	18	1000000073	1878		39.37	53.25	17.85		4	1000000057	561
41.9206	65.0486	32.0362	um	Spot	Position	15	1000000020	1174		40.1284	58.6361	14.3556	um	Spot	Position	18	1000000072	1882
55.8483	57.2164	32.5066	um	Spot	Position	15	1000000031	1175		46.1786	60.0832	16.0153	um	Spot	Position	18	1000000007	1887		58.53	37.57	19.61		4	1000000058	563
40.8936	79.917	21.1797	um	Spot	Position	15	1000000071	1179		82.6007	72.274	20.8672	um	Spot	Position	18	1000000067	1893
56.1757	76.9516	22.4404	um	Spot	Position	15	1000000038	1181		84.1226	68.0866	21.9257	um	Spot	Position	18	1000000077	1894		62.45	45.06	19.6		4	1000000055	564
42.1453	67.8559	22.5422	um	Spot	Position	15	1000000089	1182		67.8549	72.1017	22.0467	um	Spot	Position	18	1000000016	1895
60.9257	80.6667	22.9225	um	Spot	Position	15	1000000039	1183		38.0172	39.0599	23.6468	um	Spot	Position	18	1000000066	1896		57.82	41.61	19.83		4	1000000060	566
38.1778	68.7579	24.8772	um	Spot	Position	15	1000000072	1184		53.5881	49.7382	24.0364	um	Spot	Position	18	1000000026	1897
61.4824	70.9866	25.3067	um	Spot	Position	15	1000000059	1185		43.879	46.8414	24.1694	um	Spot	Position	18	1000000028	1898		55.09	46.17	20.45		4	1000000061	567
57.1712	69.8004	26.1594	um	Spot	Position	15	1000000042	1186		59.864	52.3906	24.2967	um	Spot	Position	18	1000000010	1899
42.6731	68.0525	29.597	um	Spot	Position	15	1000000034	1187		48.241	43.2905	25.0748	um	Spot	Position	18	1000000021	1900		68.56	50.14	11.91		4	1000000062	568
52.8517	69.4237	29.9118	um	Spot	Position	15	1000000050	1188		59.2716	45.6217	25.5688	um	Spot	Position	18	1000000024	1901
46.4547	67.8979	32.199	um	Spot	Position	15	1000000093	1189		49.1047	52.0081	27.351	um	Spot	Position	18	1000000009	1902		72.53	45.28	16.2		4	1000000064	569
69.0382	84.531	23.3723	um	Spot	Position	15	1000000040	1190		54.851	45.7134	28.1104	um	Spot	Position	18	1000000027	1904
73.7647	93.8666	24.2588	um	Spot	Position	15	1000000043	1191		56.7927	57.3322	29.4461	um	Spot	Position	18	1000000022	1905		67.6	60.41	16.88		4	1000000063	570
67.9312	73.6631	27.582	um	Spot	Position	15	1000000061	1192		63.8116	54.8264	27.6897	um	Spot	Position	18	1000000030	1907
72.7819	80.0993	28.9158	um	Spot	Position	15	1000000080	1193		43.5419	70.2942	23.8661	um	Spot	Position	18	1000000033	1908		66.42	36.55	17.51		4	1000000056	571
51.4738	47.9517	34.0736	um	Spot	Position	15	1000000095	1194		56.5254	70.983	23.5333	um	Spot	Position	18	1000000034	1909
55.0159	49.5461	34.4425	um	Spot	Position	15	1000000096	1195		57.825	58.9216	25.498	um	Spot	Position	18	1000000011	1910		70.85	41.98	17.68		4	1000000065	572
59.8713	58.6471	34.4955	um	Spot	Position	15	1000000028	1196		57.1623	64.8784	28.7173	um	Spot	Position	18	1000000036	1911
52.3994	63.088	34.9207	um	Spot	Position	15	1000000082	1197		49.4513	64.0879	29.7356	um	Spot	Position	18	1000000015	1912		70.17	54.57	17.26		4	1000000066	573
63.0951	65.7758	35.0304	um	Spot	Position	15	1000000069	1198		50.8801	68.2545	30.0727	um	Spot	Position	18	1000000037	1913
70.8141	63.1007	34.2975	um	Spot	Position	15	1000000051	1199		85.2878	64.9193	24.1139	um	Spot	Position	18	1000000039	1914		77.7	62.4	18.8		4	1000000071	574
65.2308	67.1961	33.2256	um	Spot	Position	15	1000000092	1200		65.1852	58.4328	24.9517	um	Spot	Position	18	1000000040	1915
49.2414	67.7478	33.3146	um	Spot	Position	15	1000000097	1201		61.7029	69.0719	25.817	um	Spot	Position	18	1000000045	1916		68.73	47.39	19.33		4	1000000068	575
77.1265	76.8119	34.1973	um	Spot	Position	15	1000000094	1202		78.49	67.4887	26.1742	um	Spot	Position	18	1000000042	1917
79.6759	77.4923	33.972	um	Spot	Position	15	1000000053	1203		89.9502	72.9953	26.472	um	Spot	Position	18	1000000078	1918		77.6	53.86	19.27		4	1000000067	576
77.3338	70.371	34.8075	um	Spot	Position	15	1000000076	1204		63.5065	64.4046	28.0273	um	Spot	Position	18	1000000038	1919
35.7748	62.9243	16.9741	um	Spot	Position	16	1000000070	1207		71.5162	66.6259	28.2566	um	Spot	Position	18	1000000046	1920		74.05	53.51	20.03		4	1000000070	577
31.3052	62.7732	18.0611	um	Spot	Position	16	1000000001	1208		87.9088	76.6794	28.3748	um	Spot	Position	18	1000000041	1921
27.4309	76.3083	8.57842	um	Spot	Position	16	1000000054	1211		81.1754	69.8941	28.7656	um	Spot	Position	18	1000000064	1922		68.57	58.94	19.73		4	1000000069	578
25.6416	68.7242	11.5026	um	Spot	Position	16	1000000002	1216		86.0662	66.2878	29.8442	um	Spot	Position	18	1000000043	1923
36.31	84.9088	14.8697	um	Spot	Position	16	1000000004	1218		92.7396	73.3898	29.6253	um	Spot	Position	18	1000000048	1924		56.48	75.06	8.78		4	1000000072	579
28.9296	75.864	17.7449	um	Spot	Position	16	1000000003	1220		66.4041	68.4606	29.9999	um	Spot	Position	18	1000000050	1925
46.4304	81.3093	19.5036	um	Spot	Position	16	1000000035	1222		81.5664	64.2613	32.0903	um	Spot	Position	18	1000000051	1928		65.5	90.29	10.15		4	1000000073	580
27.679	51.5934	22.9599	um	Spot	Position	16	1000000008	1224		58.5224	61.4092	32.5793	um	Spot	Position	18	1000000035	1929
54.3096	56.4498	24.0099	um	Spot	Position	16	1000000083	1225		76.5587	60.1383	32.6704	um	Spot	Position	18	1000000070	1930		42.56	70.7	10.97		4	1000000074	581
34.1625	57.6613	23.8085	um	Spot	Position	16	1000000007	1226		69.3047	61.4101	32.6746	um	Spot	Position	18	1000000069	1931
31.9503	52.1601	24.3396	um	Spot	Position	16	1000000009	1227		93.4363	76.4725	34.4955	um	Spot	Position	18	1000000074	1932		56.7	65.32	11.97		4	1000000075	582
36.4202	43.2528	25.0581	um	Spot	Position	16	1000000087	1229		50.5355	41.5554	8.54271	um	Spot	Position	19	1000000001	1954
29.2779	56.5445	25.1999	um	Spot	Position	16	1000000016	1230		41.8867	41.0579	9.0437	um	Spot	Position	19	1000000075	1958		49.29	67.06	13.43		4	1000000076	585
22.3905	51.0466	26.0457	um	Spot	Position	16	1000000086	1233		49.4816	55.4476	12.7894	um	Spot	Position	19	1000000053	1974
55.7583	52.2624	25.9244	um	Spot	Position	16	1000000011	1234		43.4659	49.8599	16.5417	um	Spot	Position	19	1000000076	1976		61.35	66.76	16.77		4	1000000078	586
43.5736	43.9438	27.243	um	Spot	Position	16	1000000024	1235		55.0341	39.3841	18.1889	um	Spot	Position	19	1000000057	1979
62.3895	45.8714	26.7711	um	Spot	Position	16	1000000090	1236		53.3516	46.9768	17.9294	um	Spot	Position	19	1000000023	1980		52.25	68.26	18.81		4	1000000079	587
50.1052	62.7537	26.991	um	Spot	Position	16	1000000022	1237		42.7869	37.1588	19.4516	um	Spot	Position	19	1000000071	1982
28.832	46.1858	27.8723	um	Spot	Position	16	1000000010	1238		35.7348	44.4811	20.7162	um	Spot	Position	19	1000000065	1984		71.27	87.41	10.89		4	1000000080	588
32.616	46.0788	28.0809	um	Spot	Position	16	1000000091	1239		49.6631	42.5892	21.1031	um	Spot	Position	19	1000000018	1985
40.8638	55.1913	27.925	um	Spot	Position	16	1000000088	1240		43.0062	43.1954	21.1224	um	Spot	Position	19	1000000017	1986		68.5	96.7	10.85		4	1000000081	589
37.9368	60.1674	27.6415	um	Spot	Position	16	1000000017	1241		45.079	50.55	21.6668	um	Spot	Position	19	1000000013	1987
36.7611	64.6665	28.1032	um	Spot	Position	16	1000000078	1242		62.8414	45.2365	19.8354	um	Spot	Position	19	1000000073	1990		66.72	69.39	12.78		4	1000000083	590
36.462	49.6584	28.6004	um	Spot	Position	16	1000000081	1243		39.5918	62.9978	12.0664	um	Spot	Position	19	1000000059	1991
43.5487	59.8214	29.1719	um	Spot	Position	16	1000000073	1244		40.5252	58.9571	14.2341	um	Spot	Position	19	1000000072	1995		74.6	92.48	12.87		4	1000000082	591
47.9294	60.7521	29.1339	um	Spot	Position	16	1000000062	1245		47.0851	59.5985	16.3514	um	Spot	Position	19	1000000007	1999
56.4138	46.098	29.9488	um	Spot	Position	16	1000000045	1247		82.1562	72.2037	19.9137	um	Spot	Position	19	1000000067	2006		79.29	89.99	16		4	1000000084	593
48.8784	56.5848	29.9693	um	Spot	Position	16	1000000066	1248		43.7325	47.0989	22.2018	um	Spot	Position	19	1000000028	2008
42.2778	47.1145	30.9539	um	Spot	Position	16	1000000029	1249		38.443	37.8933	23.3611	um	Spot	Position	19	1000000066	2009		66.93	65.91	16.76		4	1000000077	594
44.0972	50.3738	31.0177	um	Spot	Position	16	1000000077	1250		58.8449	51.4428	24.0422	um	Spot	Position	19	1000000010	2010
65.2082	53.5765	31.251	um	Spot	Position	16	1000000079	1251		59.2544	45.5339	25.3185	um	Spot	Position	19	1000000024	2012		73.49	65.75	17.8		4	1000000086	595
58.1143	64.5439	31.0424	um	Spot	Position	16	1000000046	1252		52.9259	49.4893	24.8284	um	Spot	Position	19	1000000026	2013
50.0612	53.004	32.2735	um	Spot	Position	16	1000000019	1254		58.8334	57.4919	25.3869	um	Spot	Position	19	1000000011	2014		78.64	85.42	17.6		4	1000000085	596
42.1863	65.0598	31.8884	um	Spot	Position	16	1000000020	1255		47.499	43.106	26.9732	um	Spot	Position	19	1000000021	2015
56.3612	57.5931	32.5442	um	Spot	Position	16	1000000031	1256		54.7076	45.8757	29.0302	um	Spot	Position	19	1000000027	2016		87.34	91.02	18.71		4	1000000087	597
34.3878	71.7737	20.367	um	Spot	Position	16	1000000057	1260		48.0868	50.9043	29.0964	um	Spot	Position	19	1000000009	2017
41.4622	79.9524	22.1317	um	Spot	Position	16	1000000071	1261		57.8773	56.4028	31.0489	um	Spot	Position	19	1000000022	2019		81.06	67.6	20.43		4	1000000091	598
43.0581	68.3304	23.0479	um	Spot	Position	16	1000000089	1263		63.7679	53.1405	29.9212	um	Spot	Position	19	1000000030	2020
57.0181	76.8158	23.1428	um	Spot	Position	16	1000000038	1264		71.6315	54.699	31.4973	um	Spot	Position	19	1000000079	2021		82.28	81.31	20.48		4	1000000090	599
61.0338	80.9929	23.0046	um	Spot	Position	16	1000000039	1265		57.152	72.3593	22.3689	um	Spot	Position	19	1000000034	2022
36.3204	80.2525	23.5537	um	Spot	Position	16	1000000098	1266		44.3948	69.1198	23.9576	um	Spot	Position	19	1000000033	2023		87.48	101.21	20.27		4	1000000089	600
38.5407	68.6064	24.8279	um	Spot	Position	16	1000000072	1267		50.5422	68.4868	28.6708	um	Spot	Position	19	1000000037	2024
61.7486	70.9905	25.0944	um	Spot	Position	16	1000000059	1268		58.0717	64.9662	29.3688	um	Spot	Position	19	1000000036	2025		64.59	32.21	23.9		4	1000000128	603
57.7722	69.9516	26.4529	um	Spot	Position	16	1000000042	1269		50.6147	62.9847	30.8779	um	Spot	Position	19	1000000015	2026
42.5868	67.9882	28.5486	um	Spot	Position	16	1000000034	1270		83.1614	67.4799	22.4474	um	Spot	Position	19	1000000077	2027		60.45	43.75	25.57		4	1000000092	605
53.5339	69.8607	30.8611	um	Spot	Position	16	1000000050	1271		67.6304	71.8788	22.2957	um	Spot	Position	19	1000000016	2028
65.8045	66.8276	32.8588	um	Spot	Position	16	1000000092	1272		64.6303	59.0266	24.7112	um	Spot	Position	19	1000000040	2029		67.32	56	21.73		4	1000000094	606
48.0484	67.9914	32.6254	um	Spot	Position	16	1000000093	1273		86.1485	64.4209	24.3328	um	Spot	Position	19	1000000039	2030
70.0455	85.2091	23.7056	um	Spot	Position	16	1000000040	1274		61.6938	69.488	25.123	um	Spot	Position	19	1000000045	2031		68.06	43.3	22.67		4	1000000095	607
73.6292	95.3266	23.9276	um	Spot	Position	16	1000000043	1275		89.5644	74.0336	24.8031	um	Spot	Position	19	1000000078	2032
67.8655	74.3313	28.0759	um	Spot	Position	16	1000000061	1276		77.4057	67.1823	25.5364	um	Spot	Position	19	1000000042	2033		88.45	63.83	22.84		4	1000000116	608
72.8569	79.5966	30.3675	um	Spot	Position	16	1000000080	1277		71.5293	65.8329	28.1606	um	Spot	Position	19	1000000046	2034
52.8609	48.8065	34.0778	um	Spot	Position	16	1000000095	1278		81.2835	69.7619	28.2692	um	Spot	Position	19	1000000064	2035		79.78	48.01	23.67		4	1000000097	609
60.0505	58.0499	34.6853	um	Spot	Position	16	1000000028	1279		63.0641	64.7484	28.6511	um	Spot	Position	19	1000000038	2036
52.8918	62.6206	34.4139	um	Spot	Position	16	1000000082	1280		88.6665	77.002	28.9861	um	Spot	Position	19	1000000041	2038		72.53	56.36	23.07		4	1000000096	610
56.7776	50.2214	34.838	um	Spot	Position	16	1000000096	1281		86.8993	67.9828	29.54	um	Spot	Position	19	1000000043	2039
63.0693	65.1688	35.1045	um	Spot	Position	16	1000000069	1282		67.375	68.0872	30.0654	um	Spot	Position	19	1000000050	2040		75.29	48.06	24.1		4	1000000099	611
71.5908	63.2243	34.3976	um	Spot	Position	16	1000000051	1283		93.5909	73.2882	29.93	um	Spot	Position	19	1000000048	2041
50.2121	67.5963	34.355	um	Spot	Position	16	1000000097	1284		83.1887	65.5672	32.3418	um	Spot	Position	19	1000000051	2043		67.54	40.07	25.2		4	1000000093	612
80.0726	79.0499	33.8398	um	Spot	Position	16	1000000053	1285		59.6396	61.4042	33.2516	um	Spot	Position	19	1000000035	2044
77.6583	70.5109	34.6338	um	Spot	Position	16	1000000076	1286		77.0146	61.5303	32.7676	um	Spot	Position	19	1000000070	2045		86.44	49.66	24.75		4	1000000101	613
76.9131	76.9636	34.0668	um	Spot	Position	16	1000000094	1287		68.6546	61.905	33.2003	um	Spot	Position	19	1000000069	2046
28.4822	65.9444	8.33376	um	Spot	Position	17	1000000099	1288		94.8624	77.0572	35.1372	um	Spot	Position	19	1000000074	2047		83.67	51.61	25.41		4	1000000100	614
36.1271	63.4738	17.2211	um	Spot	Position	17	1000000070	1291		41.5453	42.6924	7.69466	um	Spot	Position	20	1000000075	2066
32.4097	62.7029	17.86	um	Spot	Position	17	1000000001	1292		49.8889	43.8075	13.3011	um	Spot	Position	20	1000000080	2086		78.23	53.3	24.75		4	1000000102	615
26.6435	77.5633	9.17179	um	Spot	Position	17	1000000054	1297		49.7764	54.4624	14.3606	um	Spot	Position	20	1000000053	2088
26.8924	69.289	11.9499	um	Spot	Position	17	1000000002	1301		42.6495	39.4127	15.1649	um	Spot	Position	20	1000000081	2089		89.87	60.21	24.76		4	1000000098	616
36.0696	84.4271	15.292	um	Spot	Position	17	1000000004	1303		54.9717	39.8387	16.4717	um	Spot	Position	20	1000000057	2091
27.3016	53.3364	21.4437	um	Spot	Position	17	1000000008	1306		43.3973	49.8246	16.53	um	Spot	Position	20	1000000076	2092		78.3	61.37	25.79		4	1000000103	618
33.5601	58.6878	23.278	um	Spot	Position	17	1000000007	1307		36.6301	46.0379	17.5049	um	Spot	Position	20	1000000065	2093
31.5704	53.2127	24.2303	um	Spot	Position	17	1000000009	1309		53.6071	48.2589	18.1532	um	Spot	Position	20	1000000023	2095		75.02	42.79	26.52		4	1000000105	619
54.2052	57.3216	24.6943	um	Spot	Position	17	1000000083	1310		49.8578	42.1052	20.6637	um	Spot	Position	20	1000000018	2098
62.1612	46.3347	25.5787	um	Spot	Position	17	1000000090	1312		44.3799	47.7101	20.6239	um	Spot	Position	20	1000000028	2099		82.76	44.72	26.38		4	1000000106	620
54.9011	52.2276	25.702	um	Spot	Position	17	1000000011	1313		41.3997	36.5547	21.3594	um	Spot	Position	20	1000000071	2100
28.9497	57.5039	25.0148	um	Spot	Position	17	1000000016	1314		62.385	45.564	19.98	um	Spot	Position	20	1000000073	2103		90.99	62.39	26.94		4	1000000104	621
28.9012	47.3706	26.4273	um	Spot	Position	17	1000000010	1316		39.6872	63.3784	12.0124	um	Spot	Position	20	1000000059	2104
37.9374	50.1474	26.2793	um	Spot	Position	17	1000000081	1317		41.0902	58.5097	15.0965	um	Spot	Position	20	1000000072	2110		78.42	40.3	27.83		4	1000000108	622
23.1646	51.4234	26.0177	um	Spot	Position	17	1000000086	1318		46.4529	59.0183	16.815	um	Spot	Position	20	1000000007	2113
48.9831	63.3903	26.9342	um	Spot	Position	17	1000000022	1319		81.9486	71.887	20.4038	um	Spot	Position	20	1000000067	2119		67.71	44.24	27.31		4	1000000138	623
42.3389	43.1504	27.8198	um	Spot	Position	17	1000000024	1320		41.8554	43.1305	22.8893	um	Spot	Position	20	1000000017	2120
32.635	46.3388	27.6022	um	Spot	Position	17	1000000091	1321		45.636	51.5057	22.8529	um	Spot	Position	20	1000000013	2122		74.64	50.59	27.49		4	1000000131	624
41.5566	56.4957	28.108	um	Spot	Position	17	1000000088	1322		37.3113	37.8876	23.5325	um	Spot	Position	20	1000000066	2123
35.2526	42.0696	28.2817	um	Spot	Position	17	1000000087	1323		52.287	50.249	23.9692	um	Spot	Position	20	1000000026	2124		84.27	55.28	27.54		4	1000000107	625
38.0425	60.2809	28.6519	um	Spot	Position	17	1000000017	1325		57.8991	45.4265	24.7461	um	Spot	Position	20	1000000024	2126
49.3688	57.3636	29.9959	um	Spot	Position	17	1000000066	1327		58.3989	52.3047	24.3523	um	Spot	Position	20	1000000010	2127		71.71	43.86	29.41		4	1000000109	627
47.7164	60.4774	30.5891	um	Spot	Position	17	1000000062	1328		47.724	43.5459	27.4803	um	Spot	Position	20	1000000021	2128
42.5614	47.9981	31.0129	um	Spot	Position	17	1000000029	1329		55.1771	44.9919	28.1602	um	Spot	Position	20	1000000027	2129		88.57	55.2	29.94		4	1000000113	628
44.2397	50.636	31.2657	um	Spot	Position	17	1000000077	1331		48.6349	49.8181	29.0759	um	Spot	Position	20	1000000009	2130
38.1262	63.9954	30.9475	um	Spot	Position	17	1000000078	1332		62.7875	52.9712	27.4662	um	Spot	Position	20	1000000030	2132		95.16	62.75	30.19		4	1000000111	629
59.1475	66.278	31.0235	um	Spot	Position	17	1000000046	1333		71.6065	55.4206	31.3906	um	Spot	Position	20	1000000079	2133
65.1559	52.9313	32.1675	um	Spot	Position	17	1000000079	1334		55.4133	71.8606	22.6683	um	Spot	Position	20	1000000034	2134		78.06	46.07	30.69		4	1000000110	630
51.4568	53.2054	31.7439	um	Spot	Position	17	1000000019	1335		44.751	68.7951	24.443	um	Spot	Position	20	1000000033	2135
57.3151	58.2467	32.0046	um	Spot	Position	17	1000000031	1336		58.8308	59.2633	25.9711	um	Spot	Position	20	1000000011	2136		76.68	58.62	30.6		4	1000000114	633
42.7799	64.9882	32.4998	um	Spot	Position	17	1000000020	1337		50.8173	69.398	28.0822	um	Spot	Position	20	1000000037	2137
66.4939	66.6157	31.7139	um	Spot	Position	17	1000000092	1339		59.0154	57.8977	29.9641	um	Spot	Position	20	1000000022	2138		81.65	48.76	31.41		4	1000000132	634
47.089	81.0835	20.7755	um	Spot	Position	17	1000000035	1340		57.7581	65.9685	30.1177	um	Spot	Position	20	1000000036	2139
34.6987	72.2148	20.9204	um	Spot	Position	17	1000000057	1341		51.2728	62.7918	31.5873	um	Spot	Position	20	1000000015	2140		89.62	96.12	21.72		4	1000000088	635
41.5765	79.2301	21.8196	um	Spot	Position	17	1000000071	1343		67.4738	71.0206	23.4096	um	Spot	Position	20	1000000016	2141
42.9545	69.0484	23.0308	um	Spot	Position	17	1000000089	1344		83.1183	67.5966	23.6095	um	Spot	Position	20	1000000077	2142		85.49	87.33	22.52		4	1000000115	636
60.8384	81.4174	22.7971	um	Spot	Position	17	1000000039	1345		86.4741	63.8126	24.291	um	Spot	Position	20	1000000039	2143
56.9833	77.1623	23.7696	um	Spot	Position	17	1000000038	1346		61.4977	69.9469	25.2298	um	Spot	Position	20	1000000045	2144		92.87	92.45	23.37		4	1000000118	637
36.6237	80.3042	23.3658	um	Spot	Position	17	1000000098	1347		65.6469	59.62	25.4534	um	Spot	Position	20	1000000040	2145
62.0799	72.3989	24.9422	um	Spot	Position	17	1000000059	1348		77.153	67.0194	25.4876	um	Spot	Position	20	1000000042	2146		100.31	93.07	24.49		4	1000000119	638
38.9071	67.8438	26.0241	um	Spot	Position	17	1000000072	1349		91.4042	75.0478	26.696	um	Spot	Position	20	1000000078	2147
57.117	70.8109	26.9166	um	Spot	Position	17	1000000042	1350		71.6654	66.0152	28.3904	um	Spot	Position	20	1000000046	2148		94.28	102.45	25.28		4	1000000120	639
42.209	68.8701	29.6538	um	Spot	Position	17	1000000034	1351		87.0041	68.6132	28.5144	um	Spot	Position	20	1000000043	2149
53.1689	70.4396	30.3046	um	Spot	Position	17	1000000050	1352		81.2017	69.7284	28.429	um	Spot	Position	20	1000000064	2150		95.55	86.2	26.17		4	1000000121	640
73.4192	98.5905	23.0678	um	Spot	Position	17	1000000043	1353		88.4306	78.0098	28.1777	um	Spot	Position	20	1000000041	2151
70.1078	87.2931	24.1899	um	Spot	Position	17	1000000040	1354		67.3211	69.3758	29.8088	um	Spot	Position	20	1000000050	2153		94.33	75.91	29.21		4	1000000122	641
69.1041	74.2038	28.5776	um	Spot	Position	17	1000000061	1355		63.3323	65.5337	30.1775	um	Spot	Position	20	1000000038	2154
72.9199	79.9743	30.0308	um	Spot	Position	17	1000000080	1356		92.8384	73.8235	30.3267	um	Spot	Position	20	1000000048	2155		102.39	96.2	29.18		4	1000000123	642
53.6495	49.1184	33.4722	um	Spot	Position	17	1000000095	1357		83.7227	65.5317	32.0045	um	Spot	Position	20	1000000051	2157
60.8961	58.5474	34.2429	um	Spot	Position	17	1000000028	1358		60.106	61.6338	33.558	um	Spot	Position	20	1000000035	2158		101.68	79.25	31.31		4	1000000124	643
53.9745	62.9467	33.9741	um	Spot	Position	17	1000000082	1359		76.8264	62.3733	32.6528	um	Spot	Position	20	1000000070	2159
56.7013	49.2138	34.8289	um	Spot	Position	17	1000000096	1360		69.3879	61.5825	33.128	um	Spot	Position	20	1000000069	2160		101.01	84.84	32.86		4	1000000125	645
64.0978	65.0757	35.2195	um	Spot	Position	17	1000000069	1361		94.8635	77.6174	34.4802	um	Spot	Position	20	1000000074	2161
72.4872	63.6583	34.216	um	Spot	Position	17	1000000051	1363		41.9902	43.2919	8.79107	um	Spot	Position	21	1000000075	2179		33.72	29.94	1.39		5	1000000139	646
47.2507	68.797	33.4981	um	Spot	Position	17	1000000093	1364		50.6007	43.2509	10.3203	um	Spot	Position	21	1000000080	2185
50.5594	67.7413	34.6492	um	Spot	Position	17	1000000097	1365		41.6957	40.2029	13.6075	um	Spot	Position	21	1000000081	2200		59.37	30.14	2.76		5	1000000133	649
80.5661	79.0509	33.5769	um	Spot	Position	17	1000000053	1366		50.1538	54.2193	14.3265	um	Spot	Position	21	1000000053	2202
77.9484	78.2357	34.1452	um	Spot	Position	17	1000000094	1367		36.6162	47.4347	16	um	Spot	Position	21	1000000065	2204		60.79	32.36	2.69		5	1000000003	650
78.4599	71.1902	34.8909	um	Spot	Position	17	1000000076	1368		43.7304	50.1949	15.936	um	Spot	Position	21	1000000076	2205
27.439	66.0973	8.54388	um	Spot	Position	18	1000000099	1369		54.0302	40.7895	16.6778	um	Spot	Position	21	1000000057	2206		52.46	38.22	2.78		5	1000000000	651
36.558	63.0382	17.2762	um	Spot	Position	18	1000000070	1372		54.0966	48.8924	17.2381	um	Spot	Position	21	1000000023	2207
31.2845	63.4958	18.7393	um	Spot	Position	18	1000000001	1374		59.037	53.4692	19.0506	um	Spot	Position	21	1000000082	2211		59.2	38.13	2.64		5	1000000001	652
26.4482	77.4384	8.93023	um	Spot	Position	18	1000000054	1378		49.499	42.321	19.6712	um	Spot	Position	21	1000000018	2212
24.1076	66.8501	9.65245	um	Spot	Position	18	1000000100	1379		41.8685	37.2015	20.4696	um	Spot	Position	21	1000000071	2213		36.46	43.63	2.2		5	1000000126	654
36.2313	84.8227	14.8482	um	Spot	Position	18	1000000004	1384		62.5352	45.9172	19.6819	um	Spot	Position	21	1000000073	2216
29.8656	79.6683	18.0358	um	Spot	Position	18	1000000101	1387		39.9855	63.517	12.593	um	Spot	Position	21	1000000059	2217		32.44	44.71	2.86		5	1000000014	655
27.8869	52.9158	20.9803	um	Spot	Position	18	1000000008	1388		40.6954	59.0145	13.7094	um	Spot	Position	21	1000000072	2218
32.6574	53.0173	23.9652	um	Spot	Position	18	1000000009	1389		46.8341	60.1579	15.2025	um	Spot	Position	21	1000000007	2224		51.87	30.75	3.5		5	1000000002	656
34.2149	59.4356	23.6653	um	Spot	Position	18	1000000007	1390		81.2289	72.8898	20.3833	um	Spot	Position	21	1000000067	2231
51.9208	47.1492	24.7789	um	Spot	Position	18	1000000102	1392		37.2356	39.1776	23.1872	um	Spot	Position	21	1000000066	2232		58.4	34.5	3.22		5	1000000129	657
53.641	57.2468	24.3102	um	Spot	Position	18	1000000083	1393		41.1735	42.8936	23.0444	um	Spot	Position	21	1000000017	2233
43.7913	44.3867	25.6656	um	Spot	Position	18	1000000024	1395		51.3233	50.6715	22.8389	um	Spot	Position	21	1000000026	2235		44.77	42.51	3.56		5	1000000008	658
48.1312	63.6545	25.5669	um	Spot	Position	18	1000000022	1396		44.9697	51.9052	23.3527	um	Spot	Position	21	1000000013	2236
24.1519	52.4391	25.826	um	Spot	Position	18	1000000086	1398		43.4466	47.4959	23.6448	um	Spot	Position	21	1000000028	2237		43.83	55.54	3.82		5	1000000006	659
55.7198	52.2495	26.4145	um	Spot	Position	18	1000000011	1399		57.425	45.6586	24.7952	um	Spot	Position	21	1000000024	2239
28.3615	52.9801	26.0364	um	Spot	Position	18	1000000103	1400		57.5033	51.6185	25.7496	um	Spot	Position	21	1000000010	2240		35.32	59.38	3.43		5	1000000004	660
29.3761	57.3989	26.0067	um	Spot	Position	18	1000000016	1401		55.8639	57.4561	25.7367	um	Spot	Position	21	1000000011	2241
39.4355	50.4954	27.0412	um	Spot	Position	18	1000000081	1402		48.0866	44.8161	27.9991	um	Spot	Position	21	1000000021	2242		42.34	48.82	3.97		5	1000000009	662
38.1785	61.3684	26.974	um	Spot	Position	18	1000000017	1403		55.4181	45.1646	28.3584	um	Spot	Position	21	1000000027	2243
53.4877	63.5249	26.8888	um	Spot	Position	18	1000000104	1404		48.8051	49.7784	29.7679	um	Spot	Position	21	1000000009	2245		42.43	62.49	4.01		5	1000000007	663
35.3592	42.8226	27.8252	um	Spot	Position	18	1000000087	1405		62.7131	53.5795	27.8077	um	Spot	Position	21	1000000030	2246
29.4036	47.8411	27.9375	um	Spot	Position	18	1000000010	1407		72.8126	55.1864	31.3312	um	Spot	Position	21	1000000079	2247		60.95	37.52	4.88		5	1000000010	664
33.4942	46.9623	28.6905	um	Spot	Position	18	1000000091	1408		54.5246	70.9584	22.1863	um	Spot	Position	21	1000000034	2248
43.0317	60.2438	29.147	um	Spot	Position	18	1000000088	1409		45.0278	69.0808	23.9404	um	Spot	Position	21	1000000033	2250		35.56	49.76	5.02		5	1000000140	665
42.8662	48.1824	31.0999	um	Spot	Position	18	1000000029	1411		50.1907	69.2364	29.0546	um	Spot	Position	21	1000000037	2251
49.3104	56.8045	30.9558	um	Spot	Position	18	1000000066	1413		57.2727	66.1501	30.2387	um	Spot	Position	21	1000000036	2252		38.78	50.12	5.21		5	1000000005	666
59.1371	66.2163	31.1125	um	Spot	Position	18	1000000046	1414		58.2609	58.2712	30.745	um	Spot	Position	21	1000000022	2253
44.3238	50.3739	31.5707	um	Spot	Position	18	1000000077	1415		52.4317	62.7842	32.0106	um	Spot	Position	21	1000000015	2254		39.56	54.6	5.17		5	1000000015	667
51.5043	53.4311	31.584	um	Spot	Position	18	1000000019	1416		67.0056	71.2636	23.299	um	Spot	Position	21	1000000016	2255
42.4973	65.3569	31.5358	um	Spot	Position	18	1000000020	1417		83.8537	67.6591	24.3243	um	Spot	Position	21	1000000077	2256		32.22	62.82	4.77		5	1000000011	668
46.8368	60.6104	32.427	um	Spot	Position	18	1000000062	1418		65.9211	59.5252	24.8831	um	Spot	Position	21	1000000040	2257
54.1921	62.1401	32.6578	um	Spot	Position	18	1000000082	1419		77.4139	67.3569	24.8777	um	Spot	Position	21	1000000042	2258		56.16	62.32	5.99		5	1000000012	669
38.0223	64.9439	32.4049	um	Spot	Position	18	1000000078	1420		61.5484	69.4704	24.8746	um	Spot	Position	21	1000000045	2259
66.8758	66.0091	30.6868	um	Spot	Position	18	1000000092	1422		72.2999	66.4559	28.3854	um	Spot	Position	21	1000000046	2261		53.46	54.48	6.82		5	1000000028	671
47.2532	81.6882	20.8411	um	Spot	Position	18	1000000035	1423		86.3222	69.6469	28.2092	um	Spot	Position	21	1000000043	2262
34.6426	71.8128	21.2823	um	Spot	Position	18	1000000057	1424		80.5604	69.5266	28.9543	um	Spot	Position	21	1000000064	2263		46.72	40.12	7.32		5	1000000017	672
41.8521	79.5629	22.6885	um	Spot	Position	18	1000000071	1425		67.2455	69.1319	29.4204	um	Spot	Position	21	1000000050	2264
34.7827	80.5301	22.9801	um	Spot	Position	18	1000000098	1426		92.2026	75.5389	29.6489	um	Spot	Position	21	1000000078	2265		59.6	40.9	7.72		5	1000000022	673
60.5995	82.2915	22.6603	um	Spot	Position	18	1000000039	1427		63.7963	65.8971	30.4181	um	Spot	Position	21	1000000038	2266
56.0635	77.3966	23.7149	um	Spot	Position	18	1000000038	1429		83.577	65.1331	31.7672	um	Spot	Position	21	1000000051	2268		49.73	56.34	7.36		5	1000000029	674
43.6916	71.3092	24.402	um	Spot	Position	18	1000000089	1430		77.1274	63.4208	32.3472	um	Spot	Position	21	1000000070	2269
61.0119	74.732	24.5321	um	Spot	Position	18	1000000059	1431		70.0111	61.3675	32.9244	um	Spot	Position	21	1000000069	2270		56.97	56.71	7.67		5	1000000134	675
38.3601	67.9329	25.3423	um	Spot	Position	18	1000000072	1432		61.1294	62.2285	33.3894	um	Spot	Position	21	1000000035	2271
57.5406	69.3512	26.544	um	Spot	Position	18	1000000042	1433		96.0229	81.4346	33.2183	um	Spot	Position	21	1000000074	2272		38.46	69.43	3.41		5	1000000021	678
41.7228	69.9664	29.6261	um	Spot	Position	18	1000000034	1434		41.3344	42.2668	9.10487	um	Spot	Position	22	1000000075	2291
52.9474	69.9025	30.6475	um	Spot	Position	18	1000000050	1435		36.7851	43.109	9.54894	um	Spot	Position	22	1000000083	2295		45.77	67.44	4.1		5	1000000018	679
46.8798	69.0938	32.5551	um	Spot	Position	18	1000000093	1436		50.1202	42.7743	11.6572	um	Spot	Position	22	1000000080	2303
73.8382	98.7248	23.0234	um	Spot	Position	18	1000000043	1437		41.6521	40.4239	12.1828	um	Spot	Position	22	1000000081	2313		41.43	71.44	5.38		5	1000000019	683
69.4112	87.0402	23.605	um	Spot	Position	18	1000000040	1438		43.4759	49.4068	14.483	um	Spot	Position	22	1000000076	2315
68.3087	75.1498	29.7416	um	Spot	Position	18	1000000061	1439		53.3827	48.7699	15.7208	um	Spot	Position	22	1000000023	2317		52.02	80.71	5.78		5	1000000020	686
72.4666	79.4622	29.6643	um	Spot	Position	18	1000000080	1440		50.4741	52.8526	16.2875	um	Spot	Position	22	1000000053	2318
65.416	52.3224	33.2055	um	Spot	Position	18	1000000079	1441		53.5513	39.6059	16.9547	um	Spot	Position	22	1000000057	2319		50.26	33.87	8.33		5	1000000016	689
57.3668	57.866	33.3	um	Spot	Position	18	1000000031	1442		59.1374	53.146	18.2875	um	Spot	Position	22	1000000082	2322
61.3691	57.9457	34.2467	um	Spot	Position	18	1000000028	1443		37.4021	47.2471	18.3607	um	Spot	Position	22	1000000065	2324		49.38	45.46	8.54		5	1000000030	690
52.0492	47.9766	34.7625	um	Spot	Position	18	1000000095	1444		41.8445	37.3961	19.1367	um	Spot	Position	22	1000000071	2325
56.7416	49.1181	35.0808	um	Spot	Position	18	1000000096	1445		49.3398	42.5272	19.8824	um	Spot	Position	22	1000000018	2326		57.31	49.42	8.08		5	1000000025	691
62.9163	64.1386	35.1638	um	Spot	Position	18	1000000069	1446		40.7541	43.1978	22.1404	um	Spot	Position	22	1000000017	2327
71.3577	63.1924	34.4007	um	Spot	Position	18	1000000051	1448		62.1773	46.4516	19.2197	um	Spot	Position	22	1000000073	2330		43.37	52.62	8.17		5	1000000127	692
50.504	67.2393	35.0823	um	Spot	Position	18	1000000097	1449		40.4208	63.4086	12.4003	um	Spot	Position	22	1000000059	2331
78.5527	78.8564	33.8656	um	Spot	Position	18	1000000053	1450		41.4353	59.0041	14.177	um	Spot	Position	22	1000000072	2334		41.6	58.55	8.43		5	1000000026	693
71.8644	69.8114	34.9933	um	Spot	Position	18	1000000105	1451		46.8945	59.774	15.1765	um	Spot	Position	22	1000000007	2337
77.6349	71.1589	34.8756	um	Spot	Position	18	1000000076	1452		55.0856	71.6636	22.0816	um	Spot	Position	22	1000000034	2344		51.4	28.88	9.44		5	1000000135	695
25.5594	66.2316	8.91808	um	Spot	Position	19	1000000099	1453		81.5637	72.5125	20.1798	um	Spot	Position	22	1000000067	2347
37.2084	62.8389	17.0348	um	Spot	Position	19	1000000070	1456		36.9522	39.1334	22.6681	um	Spot	Position	22	1000000066	2348		36.46	40.09	9.29		5	1000000023	696
32.2542	63.0486	18.0843	um	Spot	Position	19	1000000001	1457		51.994	50.5744	22.6869	um	Spot	Position	22	1000000026	2349
26.2438	76.6962	8.52119	um	Spot	Position	19	1000000054	1461		59.1627	45.4173	23.8029	um	Spot	Position	22	1000000024	2351		35.16	43	9.41		5	1000000024	697
27.8635	69.4514	12.936	um	Spot	Position	19	1000000100	1467		43.506	45.4522	25.141	um	Spot	Position	22	1000000028	2353
37.0655	84.1925	14.7698	um	Spot	Position	19	1000000004	1469		44.9551	51.0915	25.0216	um	Spot	Position	22	1000000013	2354		45.75	48.55	9.25		5	1000000013	698
30.0084	78.5487	17.6245	um	Spot	Position	19	1000000101	1471		58.7274	51.9398	25.3583	um	Spot	Position	22	1000000010	2355
44.1801	75.2437	19.916	um	Spot	Position	19	1000000106	1472		48.377	44.6276	25.8624	um	Spot	Position	22	1000000021	2356		37.51	60.31	9.56		5	1000000041	699
28.1669	54.4862	21.2604	um	Spot	Position	19	1000000008	1473		55.3748	45.3313	27.8307	um	Spot	Position	22	1000000027	2357
25.0015	52.1684	23.5387	um	Spot	Position	19	1000000086	1474		49.1696	48.9162	29.1563	um	Spot	Position	22	1000000009	2359		47.17	63.3	9.44		5	1000000136	700
51.7525	47.9674	24.914	um	Spot	Position	19	1000000102	1476		63.4794	54.5977	27.1449	um	Spot	Position	22	1000000030	2360
34.5565	54.6002	24.4059	um	Spot	Position	19	1000000009	1477		63.9031	49.3609	30.5032	um	Spot	Position	22	1000000084	2361		66.07	37.9	10.05		5	1000000037	702
54.675	57.6554	24.3021	um	Spot	Position	19	1000000083	1478		73.6853	55.3772	31.3549	um	Spot	Position	22	1000000079	2362
35.2327	60.6825	24.4822	um	Spot	Position	19	1000000007	1479		45.5826	67.8044	24.1076	um	Spot	Position	22	1000000033	2363		33.27	59.61	10.46		5	1000000040	703
40.4153	50.7348	25.5081	um	Spot	Position	19	1000000081	1481		56.5754	57.9565	27.3315	um	Spot	Position	22	1000000011	2364
55.1172	52.531	25.6472	um	Spot	Position	19	1000000011	1482		50.0776	68.3152	28.3817	um	Spot	Position	22	1000000037	2365		49.23	60	10.37		5	1000000042	704
29.1573	53.5468	25.133	um	Spot	Position	19	1000000103	1483		53.3563	61.8731	30.9765	um	Spot	Position	22	1000000015	2366
42.4771	58.0347	25.4068	um	Spot	Position	19	1000000107	1484		57.5132	65.2229	30.6196	um	Spot	Position	22	1000000036	2367		56.3	33.04	11.08		5	1000000034	705
43.3692	43.7611	25.9362	um	Spot	Position	19	1000000024	1485		66.8374	70.6438	22.4455	um	Spot	Position	22	1000000016	2368
37.8691	61.4717	26.2764	um	Spot	Position	19	1000000017	1486		82.501	67.7893	23.7543	um	Spot	Position	22	1000000077	2369		56.68	39.12	11.03		5	1000000036	706
48.3224	63.5919	26.3726	um	Spot	Position	19	1000000022	1487		86.662	63.5856	24.1615	um	Spot	Position	22	1000000085	2370
30.1896	57.0901	26.5816	um	Spot	Position	19	1000000016	1490		61.6393	68.4067	24.3439	um	Spot	Position	22	1000000045	2371		38.86	48.99	11.17		5	1000000032	707
54.0349	64.0894	26.9185	um	Spot	Position	19	1000000104	1491		78.2476	67.3006	24.8254	um	Spot	Position	22	1000000042	2372
36.4353	42.8404	28.0182	um	Spot	Position	19	1000000087	1492		70.0213	60.5555	26.9632	um	Spot	Position	22	1000000040	2373		60.16	61.71	10.75		5	1000000039	708
34.7027	46.3982	27.5301	um	Spot	Position	19	1000000091	1493		91.965	76.0727	26.9127	um	Spot	Position	22	1000000086	2374
29.7088	47.4022	27.7767	um	Spot	Position	19	1000000010	1494		72.8586	65.7897	28.2723	um	Spot	Position	22	1000000046	2376		59.22	31.79	12.09		5	1000000137	709
47.7127	61.5669	28.9405	um	Spot	Position	19	1000000062	1495		86.6705	69.0417	28.3185	um	Spot	Position	22	1000000043	2377
43.5177	59.7716	29.3485	um	Spot	Position	19	1000000088	1497		81.8753	70.1188	28.392	um	Spot	Position	22	1000000064	2378		60.16	35.11	11.68		5	1000000035	710
49.4226	57.3419	30.4695	um	Spot	Position	19	1000000066	1498		67.5006	68.5991	29.2853	um	Spot	Position	22	1000000050	2379
37.8919	64.7233	30.4822	um	Spot	Position	19	1000000078	1499		63.8772	64.4877	30.1401	um	Spot	Position	22	1000000038	2380		37.78	44.62	11.39		5	1000000027	711
45.6805	50.7308	31.2932	um	Spot	Position	19	1000000077	1500		92.8067	74.9367	30.8004	um	Spot	Position	22	1000000078	2381
65.4693	55.9993	30.6798	um	Spot	Position	19	1000000108	1501		83.2418	64.8963	31.4037	um	Spot	Position	22	1000000051	2383		46.17	54.83	11.63		5	1000000038	712
43.2116	48.5018	31.7296	um	Spot	Position	19	1000000029	1502		77.0041	61.8846	32.4433	um	Spot	Position	22	1000000070	2384
51.4592	53.6524	31.7305	um	Spot	Position	19	1000000019	1504		69.9097	60.8419	32.8909	um	Spot	Position	22	1000000069	2385		63.36	33.01	12.27		5	1000000047	713
42.3381	65.506	31.5759	um	Spot	Position	19	1000000020	1505		95.9552	82.4922	32.6767	um	Spot	Position	22	1000000074	2386
54.1134	62.9617	32.6984	um	Spot	Position	19	1000000082	1506		62.4211	62.2608	33.5674	um	Spot	Position	22	1000000035	2387		59.35	39.7	12.72		5	1000000130	714
67.4527	66.2622	30.4422	um	Spot	Position	19	1000000092	1507		37.9055	43.2958	10.7551	um	Spot	Position	23	1000000083	2414
34.4693	71.5592	20.4523	um	Spot	Position	19	1000000057	1509		50.7971	43.8163	11.5423	um	Spot	Position	23	1000000080	2416		49.26	49.93	12.51		5	1000000043	715
47.7096	81.793	21.3873	um	Spot	Position	19	1000000035	1510		43.1581	40.5182	12.3559	um	Spot	Position	23	1000000081	2425
41.0044	79.6091	22.2632	um	Spot	Position	19	1000000071	1511		50.6079	53.3413	15.0061	um	Spot	Position	23	1000000053	2431		57.19	57.96	12.76		5	1000000050	716
35.304	80.1019	22.1029	um	Spot	Position	19	1000000098	1512		53.8454	41.347	15.3438	um	Spot	Position	23	1000000057	2432
60.6048	82.3144	22.6435	um	Spot	Position	19	1000000039	1513		43.2912	49.4094	15.591	um	Spot	Position	23	1000000076	2433		58.94	49.34	13.21		5	1000000045	717
57.0033	77.4886	23.6994	um	Spot	Position	19	1000000038	1514		52.7145	49.0326	15.3117	um	Spot	Position	23	1000000023	2434
44.6805	71.443	24.3478	um	Spot	Position	19	1000000089	1516		35.3534	47.6176	16.0843	um	Spot	Position	23	1000000065	2435		62.64	50.84	13.59		5	1000000046	718
61.3798	74.2053	25.419	um	Spot	Position	19	1000000059	1517		49.8275	43.1048	19.5138	um	Spot	Position	23	1000000018	2438
38.0171	68.4073	25.9568	um	Spot	Position	19	1000000072	1518		58.8591	52.8603	19.2731	um	Spot	Position	23	1000000082	2439		63.69	56.8	13.08		5	1000000044	719
58.1368	72.233	26.4475	um	Spot	Position	19	1000000042	1519		42.3917	38.1073	19.899	um	Spot	Position	23	1000000071	2441
40.7115	70.7549	29.4533	um	Spot	Position	19	1000000034	1520		36.3587	41.0332	21.3041	um	Spot	Position	23	1000000066	2442		62.35	46.66	14.04		5	1000000051	720
53.6944	72.1448	29.7926	um	Spot	Position	19	1000000109	1521		41.3005	43.8174	22.012	um	Spot	Position	23	1000000017	2444
58.9778	67.2169	31.0446	um	Spot	Position	19	1000000046	1522		40.1655	63.583	12.9517	um	Spot	Position	23	1000000059	2447		51.02	37.88	16.22		5	1000000048	722
53.0987	69.8619	31.0464	um	Spot	Position	19	1000000050	1523		42.1531	58.8898	14.3167	um	Spot	Position	23	1000000072	2450
47.8101	69.0173	32.4017	um	Spot	Position	19	1000000093	1524		47.3859	59.1517	14.0434	um	Spot	Position	23	1000000007	2451		38.47	54.46	16.79		5	1000000054	723
69.4438	86.9704	23.2803	um	Spot	Position	19	1000000040	1525		61.2357	69.5954	21.4596	um	Spot	Position	23	1000000045	2462
74.2159	97.3753	22.8368	um	Spot	Position	19	1000000043	1526		81.9011	72.5985	20.9233	um	Spot	Position	23	1000000067	2463		54.39	43.44	16.41		5	1000000053	724
68.8612	75.5582	29.5237	um	Spot	Position	19	1000000061	1527		58.6969	45.5334	23.2459	um	Spot	Position	23	1000000024	2465
72.9723	81.1949	29.9831	um	Spot	Position	19	1000000080	1528		51.3557	50.9764	22.8324	um	Spot	Position	23	1000000026	2466		61.91	41.07	17.56		5	1000000049	725
53.8897	49.7163	33.3352	um	Spot	Position	19	1000000095	1529		43.928	51.2628	24.537	um	Spot	Position	23	1000000013	2467
66.1559	52.3516	33.2825	um	Spot	Position	19	1000000079	1530		57.7049	51.4387	26.679	um	Spot	Position	23	1000000010	2468		57.83	37.2	19.12		5	1000000058	726
57.837	58.1709	34.0948	um	Spot	Position	19	1000000031	1531		55.5373	44.9572	27.1682	um	Spot	Position	23	1000000027	2469
61.6896	58.7763	34.6958	um	Spot	Position	19	1000000028	1532		49.0037	44.5658	28.2339	um	Spot	Position	23	1000000021	2470		58.09	42.48	18.9		5	1000000060	727
56.7634	49.5236	34.7422	um	Spot	Position	19	1000000096	1533		48.8322	49.4012	28.5533	um	Spot	Position	23	1000000009	2471
63.0648	64.822	35.359	um	Spot	Position	19	1000000069	1534		55.4475	57.6443	28.3999	um	Spot	Position	23	1000000011	2472		63.27	46.2	19.34		5	1000000055	728
72.8184	65.3949	33.7361	um	Spot	Position	19	1000000051	1535		63.0013	52.9119	27.5828	um	Spot	Position	23	1000000030	2474
66.4215	68.2783	34.1066	um	Spot	Position	19	1000000105	1536		64.0017	49.5001	30.4909	um	Spot	Position	23	1000000084	2475		54.98	46.21	19.85		5	1000000061	730
50.2365	68.1143	35.3644	um	Spot	Position	19	1000000097	1537		74.0677	55.4816	31.5304	um	Spot	Position	23	1000000079	2476
76.371	79.6483	33.7234	um	Spot	Position	19	1000000053	1538		55.4911	70.7572	22.4146	um	Spot	Position	23	1000000034	2477		69.11	50.52	11.73		5	1000000062	731
79.7425	81.1502	33.2263	um	Spot	Position	19	1000000110	1539		45.4382	67.3719	24.5155	um	Spot	Position	23	1000000033	2479
77.9549	72.3129	34.8192	um	Spot	Position	19	1000000076	1540		49.0759	67.9645	28.6098	um	Spot	Position	23	1000000037	2480		70.3	53.92	16.18		5	1000000066	732
24.6948	65.8266	8.49264	um	Spot	Position	20	1000000099	1541		57.807	64.6091	31.7718	um	Spot	Position	23	1000000036	2481
37.5287	63.4795	17.0171	um	Spot	Position	20	1000000070	1545		53.1415	61.0559	32.0745	um	Spot	Position	23	1000000015	2482		68.3	61.34	16.83		5	1000000063	733
32.7587	63.2713	19.486	um	Spot	Position	20	1000000001	1546		67.1925	68.9737	23.7239	um	Spot	Position	23	1000000016	2483
25.9527	75.7284	8.50683	um	Spot	Position	20	1000000054	1548		82.3233	68.1825	24.4309	um	Spot	Position	23	1000000077	2484		66.53	37.17	17.55		5	1000000056	734
28.3725	68.7284	14.3545	um	Spot	Position	20	1000000100	1555		86.5607	63.2894	24.8959	um	Spot	Position	23	1000000085	2485
36.3562	84.2294	14.9159	um	Spot	Position	20	1000000004	1556		79.5921	68.7176	25.0842	um	Spot	Position	23	1000000042	2486		69.76	42.54	17.55		5	1000000065	735
47.7794	68.6771	16.5677	um	Spot	Position	20	1000000111	1558		71.9743	60.4005	27.1838	um	Spot	Position	23	1000000040	2488
29.8738	79.3342	17.1436	um	Spot	Position	20	1000000101	1559		73.3267	65.9804	27.37	um	Spot	Position	23	1000000046	2489		68.69	48.58	19.28		5	1000000068	736
34.4143	70.7213	18.2389	um	Spot	Position	20	1000000057	1560		61.2032	66.7611	27.9164	um	Spot	Position	23	1000000087	2490
43.2215	74.8516	19.9286	um	Spot	Position	20	1000000106	1561		91.3457	79.8915	27.8781	um	Spot	Position	23	1000000086	2491		77.59	53.84	19.17		5	1000000067	737
27.6619	56.0373	21.3693	um	Spot	Position	20	1000000008	1565		64.3867	63.3941	28.1733	um	Spot	Position	23	1000000038	2492
51.127	47.654	24.2009	um	Spot	Position	20	1000000102	1567		86.8948	69.9306	28.4615	um	Spot	Position	23	1000000043	2493		77.29	62.74	19.18		5	1000000071	738
32.8341	53.2852	24.8727	um	Spot	Position	20	1000000009	1568		81.4812	70.4663	29.1371	um	Spot	Position	23	1000000064	2494
54.7007	56.6461	24.4537	um	Spot	Position	20	1000000083	1569		67.7804	67.8995	29.4648	um	Spot	Position	23	1000000050	2495		74.3	53.8	20.34		5	1000000070	739
35.1771	60.4216	24.8338	um	Spot	Position	20	1000000007	1570		83.4487	65.5682	31.0989	um	Spot	Position	23	1000000051	2497
39.9157	50.7478	25.5279	um	Spot	Position	20	1000000081	1572		93.6282	76.6566	31.468	um	Spot	Position	23	1000000078	2498		69.65	59.23	20.18		5	1000000069	740
25.1759	53.0667	25.4656	um	Spot	Position	20	1000000086	1573		68.7671	59.8856	32.2273	um	Spot	Position	23	1000000069	2499
55.039	53.0009	25.6142	um	Spot	Position	20	1000000011	1574		77.8077	62.9572	32.6107	um	Spot	Position	23	1000000070	2500		80.54	61.41	19.88		5	1000000141	741
28.7521	54.5597	25.2866	um	Spot	Position	20	1000000103	1575		96.0855	83.865	33.0927	um	Spot	Position	23	1000000074	2501
42.1791	57.6648	26.2325	um	Spot	Position	20	1000000107	1577		62.1473	60.9765	33.2156	um	Spot	Position	23	1000000035	2502		55.87	74.94	8.23		5	1000000072	743
48.2918	64.4513	26.0431	um	Spot	Position	20	1000000022	1578		39.5894	43.7316	9.82259	um	Spot	Position	24	1000000083	2527
43.9212	42.8596	26.798	um	Spot	Position	20	1000000024	1579		53.2039	41.9879	12.6463	um	Spot	Position	24	1000000080	2532		37.5	64.59	9.3		5	1000000033	744
34.0771	46.9553	27.3546	um	Spot	Position	20	1000000091	1581		42.3248	41.0677	12.8866	um	Spot	Position	24	1000000081	2543
30.078	47.9786	27.2497	um	Spot	Position	20	1000000010	1582		51.5501	49.2661	13.938	um	Spot	Position	24	1000000023	2546		64.82	90.66	9.53		5	1000000073	745
30.6378	57.8909	27.3359	um	Spot	Position	20	1000000016	1583		49.4836	53.293	14.6542	um	Spot	Position	24	1000000053	2547
38.0838	60.4588	27.0831	um	Spot	Position	20	1000000017	1584		35.7911	48.0904	15.3407	um	Spot	Position	24	1000000065	2548		42.44	70.86	10.15		5	1000000074	746
53.9712	63.491	26.9318	um	Spot	Position	20	1000000104	1585		43.3951	50.2256	15.4205	um	Spot	Position	24	1000000076	2549
43.1868	60.2709	29.3323	um	Spot	Position	20	1000000088	1586		49.6769	43.7611	18.4948	um	Spot	Position	24	1000000018	2552		56.64	64.74	11.5		5	1000000075	747
47.7077	61.4914	29.7428	um	Spot	Position	20	1000000062	1587		43.1117	40.3799	20.1233	um	Spot	Position	24	1000000071	2554
35.7546	42.2271	30.1448	um	Spot	Position	20	1000000087	1588		36.5123	41.797	20.216	um	Spot	Position	24	1000000066	2555		49.36	65.75	12.34		5	1000000076	750
56.1781	45.7819	30.5586	um	Spot	Position	20	1000000095	1589		60.4808	53.0901	20.8676	um	Spot	Position	24	1000000082	2556
42.8019	48.286	31.155	um	Spot	Position	20	1000000029	1591		40.7528	45.1037	21.434	um	Spot	Position	24	1000000017	2557		66.23	69.21	13.35		5	1000000083	751
45.4421	51.3422	30.8199	um	Spot	Position	20	1000000077	1593		58.4339	46.5799	21.9482	um	Spot	Position	24	1000000024	2559
65.2959	56.649	30.6983	um	Spot	Position	20	1000000108	1594		38.8036	63.6509	13.9261	um	Spot	Position	24	1000000059	2565		60.55	67.01	15.9		5	1000000078	752
49.8324	57.2953	31.3062	um	Spot	Position	20	1000000066	1595		41.7175	59.3141	14.6772	um	Spot	Position	24	1000000072	2567
37.2279	64.4013	31.2502	um	Spot	Position	20	1000000078	1596		46.8337	59.3544	14.9843	um	Spot	Position	24	1000000007	2568		52.08	68.56	18.35		5	1000000079	753
41.8554	65.1224	31.1178	um	Spot	Position	20	1000000020	1597		55.7563	71.9499	20.6518	um	Spot	Position	24	1000000034	2574
51.1133	53.5067	32.1029	um	Spot	Position	20	1000000019	1598		61.414	71.1992	20.7326	um	Spot	Position	24	1000000045	2578		68.43	96.71	10.88		5	1000000081	754
65.6229	52.2089	32.858	um	Spot	Position	20	1000000079	1599		81.4676	72.0488	21.6467	um	Spot	Position	24	1000000067	2579
34.7958	79.3954	21.5076	um	Spot	Position	20	1000000098	1602		50.3732	51.3291	22.6456	um	Spot	Position	24	1000000026	2581		71.21	87.93	11.46		5	1000000080	755
47.278	82.0111	21.0586	um	Spot	Position	20	1000000035	1603		44.6892	46.5034	23.8553	um	Spot	Position	24	1000000088	2582
60.3882	82.9112	22.4594	um	Spot	Position	20	1000000039	1605		55.1744	43.1952	25.15	um	Spot	Position	24	1000000027	2583		74.65	92.29	13.64		5	1000000082	757
40.5345	79.8554	22.7068	um	Spot	Position	20	1000000071	1606		44.4519	51.8194	25.1268	um	Spot	Position	24	1000000013	2584
44.2104	71.8739	24.4609	um	Spot	Position	20	1000000089	1607		56.8593	51.4996	26.9055	um	Spot	Position	24	1000000010	2585		66.93	67.26	16.44		5	1000000077	758
62.0763	74.0496	25.4618	um	Spot	Position	20	1000000059	1609		49.1147	44.5071	29.5993	um	Spot	Position	24	1000000021	2587
57.1149	77.2834	24.9862	um	Spot	Position	20	1000000038	1610		53.9322	57.3602	30.1938	um	Spot	Position	24	1000000011	2588		79.79	89.93	16.72		5	1000000084	759
37.2048	68.1332	26.8779	um	Spot	Position	20	1000000072	1611		62.0829	52.7094	26.9763	um	Spot	Position	24	1000000030	2589
38.2949	70.9977	27.803	um	Spot	Position	20	1000000034	1612		62.6001	48.5212	30.1064	um	Spot	Position	24	1000000084	2590		78.32	85.41	17.72		5	1000000085	760
59.1079	67.1388	30.5926	um	Spot	Position	20	1000000046	1613		73.6094	55.3999	31.2906	um	Spot	Position	24	1000000079	2591
52.1869	72.16	30.0653	um	Spot	Position	20	1000000109	1614		45.4507	67.4592	24.1145	um	Spot	Position	24	1000000033	2593		73.78	66.72	18.02		5	1000000086	761
46.8866	68.9944	31.992	um	Spot	Position	20	1000000093	1615		47.8715	68.0273	29.7934	um	Spot	Position	24	1000000037	2594
52.0194	69.4378	31.6896	um	Spot	Position	20	1000000050	1616		57.3454	63.9681	32.16	um	Spot	Position	24	1000000036	2595		86.83	92.85	18.92		5	1000000087	762
66.1401	67.6741	32.1791	um	Spot	Position	20	1000000105	1617		66.856	68.8484	23.8183	um	Spot	Position	24	1000000016	2596
70.3309	90.0944	23.0469	um	Spot	Position	20	1000000040	1618		72.6939	64.5095	25.1858	um	Spot	Position	24	1000000089	2597		80.85	67.29	20.43		5	1000000091	763
74.5953	98.4485	22.8434	um	Spot	Position	20	1000000043	1619		79.3899	69.2412	25.1667	um	Spot	Position	24	1000000042	2598
73.0361	81.1581	29.3999	um	Spot	Position	20	1000000080	1620		83.7026	67.412	25.6035	um	Spot	Position	24	1000000085	2599		87.45	101.08	20.42		5	1000000089	764
68.4067	75.8289	29.9484	um	Spot	Position	20	1000000061	1621		71.9853	60.3833	27.0759	um	Spot	Position	24	1000000040	2600
54.8093	63.2001	33.1866	um	Spot	Position	20	1000000082	1622		72.2359	67.1875	27.7449	um	Spot	Position	24	1000000046	2602		82.68	81.39	20.53		5	1000000090	765
58.2021	58.3997	34.2952	um	Spot	Position	20	1000000031	1623		60.9775	65.5851	28.5137	um	Spot	Position	24	1000000087	2603
55.826	48.9419	35.0022	um	Spot	Position	20	1000000096	1624		91.8158	81.6551	29.8781	um	Spot	Position	24	1000000086	2604		65.04	32.04	24.07		5	1000000128	767
62.0366	58.7968	34.8493	um	Spot	Position	20	1000000028	1625		65.571	63.4746	29.5879	um	Spot	Position	24	1000000038	2605
63.6913	63.6695	35.3073	um	Spot	Position	20	1000000069	1626		88.0701	70.6553	29.6249	um	Spot	Position	24	1000000043	2606		64.21	34.96	24.5		5	1000000142	768
73.022	64.997	33.5224	um	Spot	Position	20	1000000051	1627		84.5081	71.7639	30.1235	um	Spot	Position	24	1000000064	2608
50.8666	67.6758	35.1465	um	Spot	Position	20	1000000097	1628		83.2937	65.369	31.4619	um	Spot	Position	24	1000000051	2609		60.82	44.18	25.14		5	1000000092	771
80.2553	80.4921	33.5288	um	Spot	Position	20	1000000110	1629		68.3364	66.8944	31.311	um	Spot	Position	24	1000000050	2610
76.7442	79.374	34.0118	um	Spot	Position	20	1000000053	1630		69.1942	58.6227	31.9505	um	Spot	Position	24	1000000069	2611		67.44	56.26	21.72		5	1000000094	772
76.8951	71.9886	34.8851	um	Spot	Position	20	1000000076	1631		54.1629	60.5274	32.5774	um	Spot	Position	24	1000000015	2612
24.8799	65.7504	9.02856	um	Spot	Position	21	1000000099	1632		62.2148	60.4509	33.0217	um	Spot	Position	24	1000000035	2613		72.44	56.62	22.85		5	1000000096	773
36.8471	62.9097	16.9871	um	Spot	Position	21	1000000070	1635		77.5023	63.3193	32.7826	um	Spot	Position	24	1000000070	2614
32.6413	62.7048	18.1201	um	Spot	Position	21	1000000001	1636		94.4752	77.0417	32.7125	um	Spot	Position	24	1000000078	2615		88.05	63.54	22.83		5	1000000116	774
25.5459	76.1219	9.02425	um	Spot	Position	21	1000000054	1640		95.2096	87.9977	32.8872	um	Spot	Position	24	1000000074	2616
27.9224	66.8348	14.3622	um	Spot	Position	21	1000000100	1645		39.6723	44.4153	9.40602	um	Spot	Position	25	1000000083	2640		83.37	44.58	24.3		5	1000000143	775
36.5657	83.2501	15.6605	um	Spot	Position	21	1000000004	1646		51.9759	39.1873	10.5935	um	Spot	Position	25	1000000090	2642
29.0649	79.5394	17.1729	um	Spot	Position	21	1000000101	1648		41.8242	42.5533	13.0343	um	Spot	Position	25	1000000081	2656		75.6	47.46	24.01		5	1000000099	776
47.5227	68.7579	17.8277	um	Spot	Position	21	1000000111	1649		51.9568	48.8985	13.7234	um	Spot	Position	25	1000000023	2659
42.6303	74.4787	18.735	um	Spot	Position	21	1000000106	1651		36.8782	48.1946	14.2378	um	Spot	Position	25	1000000065	2662		79.92	48.07	23.97		5	1000000097	777
26.2715	57.2911	21.1231	um	Spot	Position	21	1000000008	1655		53.9991	41.7854	14.8681	um	Spot	Position	25	1000000080	2663
52.5792	46.8043	24.2634	um	Spot	Position	21	1000000102	1658		50.4949	53.4116	14.5597	um	Spot	Position	25	1000000053	2664		78.47	53.56	24.32		5	1000000102	778
32.7227	53.8583	24.2672	um	Spot	Position	21	1000000009	1659		44.066	50.3681	16.0933	um	Spot	Position	25	1000000076	2665
43.8087	44.2572	25.5726	um	Spot	Position	21	1000000024	1660		49.8615	44.84	18.8128	um	Spot	Position	25	1000000018	2668		86.91	49.67	25.34		5	1000000101	779
29.1914	54.9076	25.6375	um	Spot	Position	21	1000000103	1661		36.9704	42.1449	20.1126	um	Spot	Position	25	1000000066	2669
42.3807	56.4102	25.7519	um	Spot	Position	21	1000000107	1662		41.8239	45.4675	20.3042	um	Spot	Position	25	1000000017	2671		83.71	50.95	24.87		5	1000000100	780
34.8228	60.0545	25.0322	um	Spot	Position	21	1000000007	1663		44.3416	48.5976	20.9011	um	Spot	Position	25	1000000088	2673
51.6749	63.0504	25.0853	um	Spot	Position	21	1000000104	1664		51.7404	51.5191	22.0374	um	Spot	Position	25	1000000026	2674		90.02	60.03	25.36		5	1000000098	782
40.1592	51.1567	25.9856	um	Spot	Position	21	1000000081	1665		61.011	53.5165	20.2312	um	Spot	Position	25	1000000082	2677
24.9334	53.499	25.8635	um	Spot	Position	21	1000000086	1666		38.7227	63.3826	13.9588	um	Spot	Position	25	1000000059	2682		77.15	60.7	24.76		5	1000000103	783
30.509	58.4091	26.1146	um	Spot	Position	21	1000000016	1667		46.2999	58.6157	14.6137	um	Spot	Position	25	1000000007	2683
56.2346	58.1862	26.0163	um	Spot	Position	21	1000000083	1668		41.5897	60.0325	15.2991	um	Spot	Position	25	1000000072	2686		67.04	40.01	25.51		5	1000000093	784
38.3039	60.2224	26.1576	um	Spot	Position	21	1000000017	1669		56.5905	72.0666	20.4211	um	Spot	Position	25	1000000034	2691
49.1782	63.5567	26.1296	um	Spot	Position	21	1000000022	1670		61.69	71.7769	20.6624	um	Spot	Position	25	1000000045	2695		79.12	40.67	25.74		5	1000000108	785
30.5531	48.4631	26.8679	um	Spot	Position	21	1000000010	1671		44.2666	39.3176	22.3147	um	Spot	Position	25	1000000071	2696
56.0473	52.4801	27.0242	um	Spot	Position	21	1000000011	1672		59.152	46.3259	22.3294	um	Spot	Position	25	1000000024	2697		84	55.67	26.24		5	1000000107	786
54.9261	62.9167	26.8765	um	Spot	Position	21	1000000112	1673		54.9168	43.6374	26.1087	um	Spot	Position	25	1000000027	2698
35.1122	46.0108	29.5406	um	Spot	Position	21	1000000091	1676		57.4471	51.9461	26.574	um	Spot	Position	25	1000000010	2699		74.76	43.12	26.67		5	1000000105	787
55.6291	46.2169	29.6832	um	Spot	Position	21	1000000095	1677		50.8668	50.3247	26.8529	um	Spot	Position	25	1000000091	2701
43.7877	59.9134	29.1273	um	Spot	Position	21	1000000088	1678		44.5302	51.3332	26.8132	um	Spot	Position	25	1000000013	2702		75.15	52.22	26.6		5	1000000131	788
48.7533	60.946	29.6545	um	Spot	Position	21	1000000062	1679		54.1732	57.0524	29.0429	um	Spot	Position	25	1000000011	2703
36.7269	40.9884	30.4194	um	Spot	Position	21	1000000087	1680		49.995	45.5512	30.0359	um	Spot	Position	25	1000000021	2704		90.73	62.37	26.68		5	1000000104	789
37.8441	63.9372	30.3575	um	Spot	Position	21	1000000078	1682		64.5585	53.5271	26.9071	um	Spot	Position	25	1000000030	2705
42.9493	64.6876	30.1583	um	Spot	Position	21	1000000020	1683		62.8751	48.1802	30.3041	um	Spot	Position	25	1000000084	2706		68.16	44.93	27.6		5	1000000138	790
42.9543	48.004	31.2092	um	Spot	Position	21	1000000029	1684		63.7199	51.9404	29.9473	um	Spot	Position	25	1000000092	2707
45.0189	50.9715	30.8672	um	Spot	Position	21	1000000077	1686		75.4685	57.0086	31.9086	um	Spot	Position	25	1000000079	2708		71.5	44.51	28.16		5	1000000109	792
65.233	57.2021	30.8689	um	Spot	Position	21	1000000108	1687		44.9836	67.0881	23.3808	um	Spot	Position	25	1000000033	2710
49.7344	56.9423	31.7167	um	Spot	Position	21	1000000066	1688		47.3766	68.0486	28.1788	um	Spot	Position	25	1000000037	2711		83.08	45.22	28.25		5	1000000106	793
50.5066	53.4072	32.9777	um	Spot	Position	21	1000000019	1689		71.3649	65.0712	23.2659	um	Spot	Position	25	1000000089	2712
47.9081	81.804	20.415	um	Spot	Position	21	1000000035	1693		80.5063	71.3626	23.3384	um	Spot	Position	25	1000000067	2713		78.38	45.88	30.21		5	1000000110	794
34.2014	79.5542	21.9861	um	Spot	Position	21	1000000098	1694		66.4467	68.2045	24.7711	um	Spot	Position	25	1000000016	2714
60.0661	83.2914	22.1386	um	Spot	Position	21	1000000039	1695		73.9719	61.5647	25.476	um	Spot	Position	25	1000000040	2715		87.73	55.4	30.01		5	1000000113	795
40.1968	79.3607	22.7874	um	Spot	Position	21	1000000071	1696		78.5088	70.0415	25.8515	um	Spot	Position	25	1000000042	2716
44.5122	70.1869	24.5502	um	Spot	Position	21	1000000089	1698		83.4353	70.0027	25.6267	um	Spot	Position	25	1000000085	2717		77.2	58.99	30.14		5	1000000114	796
57.1985	75.7604	24.8855	um	Spot	Position	21	1000000038	1699		86.5265	64.147	26.5995	um	Spot	Position	25	1000000093	2718
62.0149	73.7713	25.722	um	Spot	Position	21	1000000059	1700		60.4672	65.1911	29.0307	um	Spot	Position	25	1000000087	2721		96.55	62.53	30.76		5	1000000111	799
38.1131	71.7012	26.4381	um	Spot	Position	21	1000000034	1701		71.0605	68.8656	28.6719	um	Spot	Position	25	1000000046	2722
37.6098	67.2986	26.7242	um	Spot	Position	21	1000000072	1702		67.2739	64.0563	29.7032	um	Spot	Position	25	1000000038	2723		81.41	48.66	31.38		5	1000000132	800
57.3181	71.9241	27.011	um	Spot	Position	21	1000000113	1703		67.3463	67.3276	30.3779	um	Spot	Position	25	1000000050	2725
52.399	71.5048	30.6211	um	Spot	Position	21	1000000109	1704		88.6794	70.6914	30.0581	um	Spot	Position	25	1000000043	2726		85.77	88.28	21.81		5	1000000115	801
59.6078	67.2483	31.2146	um	Spot	Position	21	1000000046	1705		82.4993	64.6786	31.0212	um	Spot	Position	25	1000000051	2727
51.8661	68.0781	31.8845	um	Spot	Position	21	1000000050	1706		87.1259	72.5404	31.7175	um	Spot	Position	25	1000000064	2728		89.68	96.63	22.65		5	1000000088	802
46.6696	68.3195	32.1238	um	Spot	Position	21	1000000093	1707		92.9856	82.596	31.5577	um	Spot	Position	25	1000000086	2729
70.2207	91.5792	22.9688	um	Spot	Position	21	1000000040	1708		62.5665	60.214	32.1795	um	Spot	Position	25	1000000035	2730		92.72	92.1	23.83		5	1000000118	803
75.5372	98.1937	23.4417	um	Spot	Position	21	1000000043	1709		77.975	63.3234	31.864	um	Spot	Position	25	1000000070	2731
72.5817	82.7897	28.9309	um	Spot	Position	21	1000000080	1710		55.2847	60.2994	32.8987	um	Spot	Position	25	1000000015	2732		100.14	93.44	24.8		5	1000000119	804
69.1157	76.4499	29.6811	um	Spot	Position	21	1000000061	1711		57.6181	63.566	32.789	um	Spot	Position	25	1000000036	2733
67.1277	66.7446	30.7012	um	Spot	Position	21	1000000105	1712		68.8247	58.4237	32.5586	um	Spot	Position	25	1000000069	2734		95.89	86.66	26.16		5	1000000121	805
64.6122	50.7503	33.6515	um	Spot	Position	21	1000000079	1713		75.5736	63.8809	32.6856	um	Spot	Position	25	1000000094	2735
55.7851	49.7893	34.464	um	Spot	Position	21	1000000096	1714		95.1346	77.1685	32.953	um	Spot	Position	25	1000000078	2736		94.66	101.58	26.05		5	1000000120	806
54.8635	62.5108	34.17	um	Spot	Position	21	1000000114	1715		95.4017	89.6085	32.8052	um	Spot	Position	25	1000000074	2737
58.7154	58.4948	34.7803	um	Spot	Position	21	1000000031	1716		38.4186	45.2454	8.90717	um	Spot	Position	26	1000000083	2759		94.39	76.38	29.53		5	1000000122	807
62.6198	58.5853	35.1447	um	Spot	Position	21	1000000028	1717		51.7032	39.5019	10.2636	um	Spot	Position	26	1000000090	2763
63.1954	64.0846	35.4942	um	Spot	Position	21	1000000069	1718		40.0443	43.6009	10.9124	um	Spot	Position	26	1000000081	2767		102.47	96.15	29.42		5	1000000123	808
58.8997	46.2307	35.6334	um	Spot	Position	21	1000000115	1719		51.9474	48.8228	13.4601	um	Spot	Position	26	1000000023	2777
72.3619	66.8062	33.5977	um	Spot	Position	21	1000000051	1720		54.3388	40.9262	14.8478	um	Spot	Position	26	1000000080	2780		101.64	79.33	31.21		5	1000000124	809
75.9952	79.116	33.6357	um	Spot	Position	21	1000000053	1721		43.9582	50.8465	14.9214	um	Spot	Position	26	1000000076	2781
80.6191	80.7378	33.2832	um	Spot	Position	21	1000000110	1722		50.1213	54.2109	14.9694	um	Spot	Position	26	1000000053	2782		101.36	84.63	32.5		5	1000000125	811
67.0183	68.0383	34.7714	um	Spot	Position	21	1000000116	1723		37.1322	49.0809	15.9483	um	Spot	Position	26	1000000065	2784
77.5043	72.4005	34.8405	um	Spot	Position	21	1000000076	1724		48.9881	47.5721	16.6133	um	Spot	Position	26	1000000018	2787		59.3	30.19	2.97		6	1000000133	813
24.5604	66.0368	8.80276	um	Spot	Position	22	1000000099	1725		37.1594	41.6134	20.045	um	Spot	Position	26	1000000066	2788
33.4644	63.3077	18.5928	um	Spot	Position	22	1000000001	1728		51.9652	43.3058	19.7517	um	Spot	Position	26	1000000095	2789		60.92	32.42	2.81		6	1000000003	814
25.1227	76.4335	8.40873	um	Spot	Position	22	1000000054	1731		41.7777	45.6603	19.94	um	Spot	Position	26	1000000017	2790
27.7078	67.0773	14.5193	um	Spot	Position	22	1000000100	1738		44.9709	40.9222	20.5295	um	Spot	Position	26	1000000071	2792		52.56	38.81	2.76		6	1000000000	815
36.6449	83.8146	15.9051	um	Spot	Position	22	1000000004	1740		58.6439	45.7851	21.8472	um	Spot	Position	26	1000000024	2794
48.5468	68.7742	16.4103	um	Spot	Position	22	1000000111	1741		43.5533	49.4415	21.6973	um	Spot	Position	26	1000000088	2795		59.14	38.6	2.75		6	1000000001	816
31.3303	78.9516	17.4288	um	Spot	Position	22	1000000101	1743		62.2019	52.646	20.3291	um	Spot	Position	26	1000000082	2798
42.8339	75.9165	18.2325	um	Spot	Position	22	1000000106	1744		45.4801	58.6183	14.629	um	Spot	Position	26	1000000007	2803		36.73	44.26	2.66		6	1000000126	818
48.8034	82.995	18.6323	um	Spot	Position	22	1000000035	1746		38.0588	63.5474	14.9161	um	Spot	Position	26	1000000059	2804
26.6458	56.1995	20.8361	um	Spot	Position	22	1000000008	1747		41.6303	59.7608	15.695	um	Spot	Position	26	1000000072	2806		32.17	44.56	2.86		6	1000000014	819
32.4492	53.5979	24.253	um	Spot	Position	22	1000000009	1751		55.6278	72.2355	20.882	um	Spot	Position	26	1000000034	2813
39.2172	55.525	24.4116	um	Spot	Position	22	1000000117	1752		61.6855	71.1773	20.6591	um	Spot	Position	26	1000000045	2816		51.51	31.14	3.55		6	1000000002	821
53.9931	62.885	24.6778	um	Spot	Position	22	1000000104	1753		70.2096	65.5584	22.0227	um	Spot	Position	26	1000000089	2817
44.4788	45.0144	25.3442	um	Spot	Position	22	1000000024	1755		51.5693	52.8779	22.8697	um	Spot	Position	26	1000000026	2818		57.06	34.87	3.49		6	1000000129	822
39.2028	51.6858	25.3884	um	Spot	Position	22	1000000081	1756		54.1626	43.7267	26.6475	um	Spot	Position	26	1000000027	2819
28.5929	54.5939	25.1031	um	Spot	Position	22	1000000103	1757		57.6243	51.7941	27.1796	um	Spot	Position	26	1000000010	2821		43.51	55.91	3.73		6	1000000006	823
24.4089	53.4125	26.0892	um	Spot	Position	22	1000000086	1759		46.8843	51.3372	27.7269	um	Spot	Position	26	1000000091	2822
41.7118	58.1776	26.0656	um	Spot	Position	22	1000000107	1760		53.6545	57.0635	28.9174	um	Spot	Position	26	1000000011	2823		35.28	60.09	3.55		6	1000000004	824
56.4366	58.0441	26.0944	um	Spot	Position	22	1000000083	1761		50.6828	46.5432	29.6697	um	Spot	Position	26	1000000021	2824
35.5272	60.1392	26.0258	um	Spot	Position	22	1000000007	1762		65.6957	53.8287	26.9259	um	Spot	Position	26	1000000030	2825		42.32	63.1	3.83		6	1000000007	825
56.4563	52.4954	26.6912	um	Spot	Position	22	1000000011	1763		63.586	47.3678	30.0585	um	Spot	Position	26	1000000084	2826
30.4075	57.7062	27.2384	um	Spot	Position	22	1000000016	1764		64.2751	51.0855	30.4455	um	Spot	Position	26	1000000092	2827		39.07	31.68	4.81		6	1000000139	827
38.5183	60.5786	26.8962	um	Spot	Position	22	1000000017	1765		41.7558	66.3102	22.7178	um	Spot	Position	26	1000000033	2828
30.5512	48.6356	28.0977	um	Spot	Position	22	1000000010	1766		46.1317	68.5828	24.6336	um	Spot	Position	26	1000000037	2830		35.54	49.68	5.28		6	1000000140	828
49.7419	61.0043	28.412	um	Spot	Position	22	1000000062	1767		80.5032	71.8998	22.8228	um	Spot	Position	26	1000000067	2831
35.087	46.4567	29.2381	um	Spot	Position	22	1000000091	1769		65.9878	68.2121	24.3801	um	Spot	Position	26	1000000016	2832		43.06	49.45	4.72		6	1000000009	829
35.583	42.2909	30.402	um	Spot	Position	22	1000000087	1771		86.1945	65.9003	26.03	um	Spot	Position	26	1000000093	2833
40.1794	45.8015	30.1229	um	Spot	Position	22	1000000029	1772		78.8302	70.4912	25.7441	um	Spot	Position	26	1000000042	2834		39.26	55.3	5.31		6	1000000015	830
55.439	46.7618	30.2009	um	Spot	Position	22	1000000095	1773		83.875	72.7646	25.8599	um	Spot	Position	26	1000000085	2835
44.2493	51.1334	30.398	um	Spot	Position	22	1000000077	1774		75.2663	61.1919	26.3554	um	Spot	Position	26	1000000040	2836		32.4	63.45	4.78		6	1000000011	831
64.4996	57.2995	30.5006	um	Spot	Position	22	1000000108	1775		60.5391	64.233	27.8559	um	Spot	Position	26	1000000087	2837
42.849	59.8578	30.081	um	Spot	Position	22	1000000088	1776		67.672	64.0693	29.0311	um	Spot	Position	26	1000000038	2841		61.08	37.26	5.75		6	1000000010	832
43.0229	64.8096	30.0634	um	Spot	Position	22	1000000020	1777		71.3382	68.8997	28.8319	um	Spot	Position	26	1000000046	2842
38.1465	65.2892	30.4802	um	Spot	Position	22	1000000078	1778		88.1087	68.4835	29.6139	um	Spot	Position	26	1000000043	2843		49.14	56.69	5.71		6	1000000029	833
49.7081	58.2152	31.1353	um	Spot	Position	22	1000000066	1779		82.4302	64.4088	30.7155	um	Spot	Position	26	1000000051	2844
50.5256	53.2356	32.6819	um	Spot	Position	22	1000000019	1781		66.9437	67.2069	30.562	um	Spot	Position	26	1000000050	2845		55.71	62.14	6.09		6	1000000012	834
55.4542	60.8885	32.7042	um	Spot	Position	22	1000000112	1782		62.108	59.5597	31.8228	um	Spot	Position	26	1000000035	2846
59.8759	84.5174	20.6171	um	Spot	Position	22	1000000039	1784		77.6003	65.1355	32.2854	um	Spot	Position	26	1000000096	2847		38.78	51.02	6.65		6	1000000005	836
40.1535	80.1882	21.9159	um	Spot	Position	22	1000000071	1785		95.3874	77.8074	31.858	um	Spot	Position	26	1000000078	2848
44.7882	71.0801	23.4786	um	Spot	Position	22	1000000089	1787		92.9748	83.8047	31.8877	um	Spot	Position	26	1000000086	2849		53.21	54.25	6.71		6	1000000028	837
57.8665	76.7661	24.3663	um	Spot	Position	22	1000000038	1788		55.0511	59.5372	33.2013	um	Spot	Position	26	1000000015	2850
37.809	72.498	25.5628	um	Spot	Position	22	1000000034	1789		58.0894	62.5053	33.6833	um	Spot	Position	26	1000000036	2851		47.08	40.89	7.35		6	1000000017	839
62.4911	73.7554	25.4713	um	Spot	Position	22	1000000059	1790		67.5603	58.3216	32.6404	um	Spot	Position	26	1000000069	2852
57.9201	71.8042	26.1251	um	Spot	Position	22	1000000113	1791		75.0656	64.8525	32.486	um	Spot	Position	26	1000000094	2853		60.83	42.66	7.35		6	1000000022	840
38.057	67.6872	27.1454	um	Spot	Position	22	1000000072	1792		94.4583	91.7988	32.939	um	Spot	Position	26	1000000074	2854
47.2079	68.4304	30.385	um	Spot	Position	22	1000000093	1793		88.2843	72.7956	33.5521	um	Spot	Position	26	1000000064	2855		57.32	49.66	7.94		6	1000000025	841
53.0519	71.379	30.6395	um	Spot	Position	22	1000000109	1794		40.4044	41.8011	8.66894	um	Spot	Position	27	1000000081	2871
59.8165	66.762	31.2479	um	Spot	Position	22	1000000046	1795		36.7375	44.6517	9.40934	um	Spot	Position	27	1000000083	2875		57.14	56.78	7.22		6	1000000134	842
51.3917	67.8313	30.7855	um	Spot	Position	22	1000000114	1796		52.7303	40.6016	10.4916	um	Spot	Position	27	1000000090	2879
70.3154	92.4659	22.0147	um	Spot	Position	22	1000000040	1797		51.0158	49.9464	12.1624	um	Spot	Position	27	1000000023	2892		45.4	67.36	3.94		6	1000000018	845
76.0334	98.2502	23.4853	um	Spot	Position	22	1000000043	1798		43.9379	46.5951	14.3896	um	Spot	Position	27	1000000097	2894
72.0942	83.962	27.333	um	Spot	Position	22	1000000080	1799		43.979	51.0984	15.4062	um	Spot	Position	27	1000000076	2896		41.13	71.6	5.47		6	1000000019	850
67.4298	68.214	30.2542	um	Spot	Position	22	1000000105	1800		48.3451	49.3058	15.9389	um	Spot	Position	27	1000000018	2898
69.3096	77.5221	30.2723	um	Spot	Position	22	1000000061	1801		50.3547	54.5071	16.0188	um	Spot	Position	27	1000000053	2899		52.08	80.82	5.48		6	1000000020	851
73.3242	80.606	31.2304	um	Spot	Position	22	1000000053	1802		35.6758	47.6731	17.6432	um	Spot	Position	27	1000000065	2903
72.2025	66.7874	32.9728	um	Spot	Position	22	1000000051	1803		45.6233	42.6173	20.9632	um	Spot	Position	27	1000000071	2905		55.38	75.07	7.89		6	1000000072	855
64.7369	50.8258	33.5009	um	Spot	Position	22	1000000079	1804		52.7913	42.8021	21.2942	um	Spot	Position	27	1000000095	2906
58.7687	45.5408	35.0769	um	Spot	Position	22	1000000115	1805		57.7694	47.0266	20.9298	um	Spot	Position	27	1000000024	2907		48.36	45.47	8.08		6	1000000030	856
55.1394	48.7348	34.9063	um	Spot	Position	22	1000000096	1806		38.5376	47.1021	21.864	um	Spot	Position	27	1000000017	2908
63.2401	58.4755	35.0062	um	Spot	Position	22	1000000028	1807		61.8561	53.3225	19.9657	um	Spot	Position	27	1000000082	2911		44.06	53.62	8.07		6	1000000127	857
58.8592	58.8309	35.1384	um	Spot	Position	22	1000000031	1808		46.1399	58.8084	14.3093	um	Spot	Position	27	1000000007	2915
63.2064	64.4553	35.001	um	Spot	Position	22	1000000069	1809		37.8389	63.5832	15.487	um	Spot	Position	27	1000000059	2919		41.1	59.83	8.03		6	1000000026	858
50.9174	66.7271	33.8424	um	Spot	Position	22	1000000050	1811		41.6449	59.609	16.1696	um	Spot	Position	27	1000000072	2921
81.4705	81.4814	34.1551	um	Spot	Position	22	1000000110	1812		57.4335	73.5815	20.5726	um	Spot	Position	27	1000000034	2926		37.58	60.33	8.79		6	1000000041	859
67.5725	68.0618	34.8023	um	Spot	Position	22	1000000116	1813		62.4864	71.6036	20.5765	um	Spot	Position	27	1000000045	2929
76.2085	72.1793	34.8339	um	Spot	Position	22	1000000076	1814		52.0351	52.8294	22.3093	um	Spot	Position	27	1000000026	2932		50.05	34.06	9.32		6	1000000016	860
32.6566	62.8207	18.2123	um	Spot	Position	23	1000000001	1817		46.1685	48.3472	23.9059	um	Spot	Position	27	1000000088	2933
24.2068	66.5611	8.63211	um	Spot	Position	23	1000000099	1821		55.3596	43.3647	25.7665	um	Spot	Position	27	1000000027	2934		36.58	40.2	9.02		6	1000000023	861
24.7752	75.9141	9.17507	um	Spot	Position	23	1000000054	1823		56.212	52.3455	27.2669	um	Spot	Position	27	1000000010	2936
27.6677	66.7402	14.1491	um	Spot	Position	23	1000000100	1828		59.1817	51.4723	27.3627	um	Spot	Position	27	1000000098	2937		35.26	43.19	9.11		6	1000000024	862
37.2437	83.718	15.7584	um	Spot	Position	23	1000000004	1830		45.5271	50.7931	28.8891	um	Spot	Position	27	1000000091	2938
32.7725	79.6252	17.8594	um	Spot	Position	23	1000000101	1833		53.0294	45.0215	29.6434	um	Spot	Position	27	1000000021	2939		33.33	60.22	9.31		6	1000000040	863
48.5939	83.5763	17.8508	um	Spot	Position	23	1000000035	1834		53.9968	56.5596	29.5782	um	Spot	Position	27	1000000011	2940
43.5005	76.0045	18.7672	um	Spot	Position	23	1000000106	1835		66.6689	53.2729	27.0206	um	Spot	Position	27	1000000030	2941		52.73	29.75	9.72		6	1000000135	865
59.4682	85.1615	19.8218	um	Spot	Position	23	1000000039	1836		62.8769	47.5583	29.9827	um	Spot	Position	27	1000000084	2942
25.6835	57.2099	21.4334	um	Spot	Position	23	1000000008	1840		62.8102	50.5979	30.5637	um	Spot	Position	27	1000000092	2943		66.12	38	9.94		6	1000000037	866
38.6803	55.6866	24.8158	um	Spot	Position	23	1000000117	1843		40.1665	65.4171	22.5965	um	Spot	Position	27	1000000033	2944
56.5468	58.2671	25.4971	um	Spot	Position	23	1000000083	1844		47.9232	68.5082	24.6345	um	Spot	Position	27	1000000037	2945		46.12	49.09	10.04		6	1000000013	867
54.4383	62.7369	25.342	um	Spot	Position	23	1000000104	1845		60.0817	64.9029	27.8002	um	Spot	Position	27	1000000087	2946
50.5424	62.8981	25.2256	um	Spot	Position	23	1000000118	1846		70.8257	65.2419	22.4486	um	Spot	Position	27	1000000089	2947		59.49	61.41	9.85		6	1000000039	868
44.8537	45.1748	26.3517	um	Spot	Position	23	1000000024	1847		80.1206	71.7564	24.004	um	Spot	Position	27	1000000067	2948
56.6558	52.6253	26.4284	um	Spot	Position	23	1000000011	1848		66.3089	68.1539	24.717	um	Spot	Position	27	1000000016	2949		45.2	64.01	10.13		6	1000000136	869
43.191	59.8646	26.3378	um	Spot	Position	23	1000000107	1849		85.5903	65.8611	25.7559	um	Spot	Position	27	1000000093	2950
35.3272	60.5436	26.384	um	Spot	Position	23	1000000007	1850		75.9108	62.5094	26.5242	um	Spot	Position	27	1000000040	2951		58.1	32.35	11.31		6	1000000137	870
39.0354	61.2637	26.1887	um	Spot	Position	23	1000000017	1851		82.5351	72.9322	26.2447	um	Spot	Position	27	1000000085	2952
39.1804	52.998	26.9077	um	Spot	Position	23	1000000081	1852		88.0947	68.7874	27.9382	um	Spot	Position	27	1000000043	2953		37.87	44.94	11.07		6	1000000027	871
29.5941	54.3986	26.8085	um	Spot	Position	23	1000000103	1853		67.8731	63.3798	28.7087	um	Spot	Position	27	1000000038	2957
30.7537	57.9678	26.8593	um	Spot	Position	23	1000000016	1854		71.6904	68.9507	29.1802	um	Spot	Position	27	1000000046	2958		46.32	54.49	10.98		6	1000000038	872
25.5166	53.284	28.2594	um	Spot	Position	23	1000000086	1858		83.6474	64.1004	30.8682	um	Spot	Position	27	1000000051	2959
50.454	60.8492	28.7941	um	Spot	Position	23	1000000062	1859		67.1492	66.7985	31.1173	um	Spot	Position	27	1000000050	2960		48.28	60.88	10.82		6	1000000042	873
34.7194	46.5814	29.2278	um	Spot	Position	23	1000000091	1860		63.0656	59.2619	31.6868	um	Spot	Position	27	1000000035	2961
30.364	48.6312	29.3527	um	Spot	Position	23	1000000010	1861		76.7301	59.139	31.5101	um	Spot	Position	27	1000000096	2962		56.37	39.74	11.7		6	1000000036	874
35.7228	42.5376	30.2233	um	Spot	Position	23	1000000087	1863		76.3073	64.6207	31.8254	um	Spot	Position	27	1000000094	2963
55.5392	46.4618	29.9591	um	Spot	Position	23	1000000095	1864		68.4274	58.6163	31.9901	um	Spot	Position	27	1000000069	2964		63.7	57.14	11.98		6	1000000044	875
43.7027	60.0151	29.936	um	Spot	Position	23	1000000088	1865		96.2132	76.2349	32.1441	um	Spot	Position	27	1000000078	2965
40.4507	45.7994	31.0918	um	Spot	Position	23	1000000029	1866		93.259	83.7338	32.0709	um	Spot	Position	27	1000000086	2966		63.63	33.26	12.73		6	1000000047	876
44.752	50.3357	31.2495	um	Spot	Position	23	1000000077	1867		93.4015	91.5015	31.9392	um	Spot	Position	27	1000000074	2967
50.2541	58.0452	30.9249	um	Spot	Position	23	1000000066	1868		55.0808	60.3073	32.8869	um	Spot	Position	27	1000000015	2968		59.87	34.99	12.35		6	1000000035	877
65.1632	58.6521	31.0721	um	Spot	Position	23	1000000108	1869		59.4611	62.8529	33.7793	um	Spot	Position	27	1000000036	2969
44.7388	65.3411	31.1031	um	Spot	Position	23	1000000020	1870		88.2201	72.1679	33.3797	um	Spot	Position	27	1000000064	2970		57.88	49.92	12.82		6	1000000045	878
39.3243	66.2858	30.7905	um	Spot	Position	23	1000000078	1871		40.5954	41.2961	8.35948	um	Spot	Position	28	1000000081	2987
39.5901	80.3886	21.2907	um	Spot	Position	23	1000000071	1876		36.0203	44.7828	9.11328	um	Spot	Position	28	1000000083	2989		56.54	59	12.7		6	1000000050	879
44.3873	71.0245	23.0386	um	Spot	Position	23	1000000089	1877		50.8959	37.9018	11.3142	um	Spot	Position	28	1000000090	2997
57.6305	76.0371	24.58	um	Spot	Position	23	1000000038	1878		44.1863	46.4035	12.461	um	Spot	Position	28	1000000097	3006		61.83	46.77	13.21		6	1000000051	880
38.7521	70.8722	25.9415	um	Spot	Position	23	1000000034	1879		51.1259	50.3886	13.0114	um	Spot	Position	28	1000000023	3009
62.9356	73.7226	26.1432	um	Spot	Position	23	1000000059	1880		53.8816	41.203	14.9665	um	Spot	Position	28	1000000099	3010		61.89	51.14	14.03		6	1000000046	881
58.2836	71.9319	26.6104	um	Spot	Position	23	1000000113	1881		48.7871	49.3728	14.9071	um	Spot	Position	28	1000000018	3012
38.5869	68.3589	27.5372	um	Spot	Position	23	1000000072	1882		41.4574	52.5916	15.3373	um	Spot	Position	28	1000000076	3015		39.22	54.9	16.42		6	1000000054	882
49.2599	70.5736	28.8533	um	Spot	Position	23	1000000114	1883		51.1852	54.6209	16.1583	um	Spot	Position	28	1000000053	3016
52.8706	71.6842	30.1249	um	Spot	Position	23	1000000109	1884		35.1994	48.4837	16.7116	um	Spot	Position	28	1000000065	3017		54.82	43.18	16.3		6	1000000053	883
59.3836	68.2637	32.0025	um	Spot	Position	23	1000000046	1885		38.5629	42.1652	19.8521	um	Spot	Position	28	1000000100	3020
45.7682	69.5819	31.6313	um	Spot	Position	23	1000000093	1886		58.3135	46.8845	20.0549	um	Spot	Position	28	1000000024	3021		51.12	37.92	16.63		6	1000000048	884
65.0221	69.2186	32.1125	um	Spot	Position	23	1000000105	1887		44.8364	42.7199	20.4788	um	Spot	Position	28	1000000071	3023
70.2095	92.3358	21.3619	um	Spot	Position	23	1000000040	1888		52.5236	41.8644	20.9723	um	Spot	Position	28	1000000095	3024		46.25	55.5	16.75		6	1000000144	885
75.8627	98.0898	23.6572	um	Spot	Position	23	1000000043	1889		37.0474	47.8963	21.9848	um	Spot	Position	28	1000000017	3025
72.1537	84.4299	26.9385	um	Spot	Position	23	1000000080	1890		52.2095	53.2094	22.0674	um	Spot	Position	28	1000000026	3026		61.12	41.46	17.19		6	1000000049	888
70.1923	77.931	30.1644	um	Spot	Position	23	1000000061	1891		61.7032	53.6818	19.8307	um	Spot	Position	28	1000000082	3029
74.3591	82.1959	30.6322	um	Spot	Position	23	1000000053	1892		46.9961	59.5869	14.6056	um	Spot	Position	28	1000000007	3037		57.95	42.89	18.5		6	1000000060	889
64.723	51.0976	33.7591	um	Spot	Position	23	1000000079	1893		37.7561	63.62	16.111	um	Spot	Position	28	1000000059	3041
51.1789	54.0179	33.2656	um	Spot	Position	23	1000000019	1894		42.3347	60.6012	16.4302	um	Spot	Position	28	1000000072	3042		63.94	46.76	18.98		6	1000000055	890
56.2616	50.2674	34.2935	um	Spot	Position	23	1000000096	1895		39.4935	64.9353	21.6067	um	Spot	Position	28	1000000033	3047
55.4746	62.3486	34.1798	um	Spot	Position	23	1000000112	1896		62.3076	70.162	20.4226	um	Spot	Position	28	1000000045	3050		60.55	38.87	20		6	1000000145	892
58.7113	46.9949	35.3674	um	Spot	Position	23	1000000115	1897		61.46	73.2702	20.7038	um	Spot	Position	28	1000000034	3051
63.422	59.6659	35.1912	um	Spot	Position	23	1000000028	1898		45.5989	49.0802	24.1458	um	Spot	Position	28	1000000088	3053		55.03	45.77	19.71		6	1000000061	893
63.2001	65.0196	34.7908	um	Spot	Position	23	1000000069	1899		55.2383	43.9963	25.2448	um	Spot	Position	28	1000000027	3054
58.6378	59.1598	35.6693	um	Spot	Position	23	1000000031	1900		56.2593	51.5394	27.1127	um	Spot	Position	28	1000000010	3056		68.93	50.87	11.17		6	1000000062	894
50.1378	66.8229	33.8357	um	Spot	Position	23	1000000050	1902		58.7531	50.5559	27.8801	um	Spot	Position	28	1000000098	3057
72.6616	67.8073	33.3707	um	Spot	Position	23	1000000051	1903		53.7623	45.0826	29.3661	um	Spot	Position	28	1000000021	3058		70.04	53.42	15.49		6	1000000066	895
77.3123	79.0441	33.4806	um	Spot	Position	23	1000000119	1904		54.526	56.9608	29.6639	um	Spot	Position	28	1000000011	3059
66.7903	69.1125	34.5434	um	Spot	Position	23	1000000116	1905		45.9336	50.1124	30.7028	um	Spot	Position	28	1000000091	3060		66.63	37.27	17.12		6	1000000056	896
75.3258	72.0117	34.6125	um	Spot	Position	23	1000000076	1906		64.9555	53.6478	27.4178	um	Spot	Position	28	1000000030	3061
82.0106	82.2527	34.266	um	Spot	Position	23	1000000110	1907		62.7456	46.6215	29.9935	um	Spot	Position	28	1000000084	3062		69.84	42.94	16.61		6	1000000065	897
24.6598	65.6978	8.48773	um	Spot	Position	24	1000000099	1908		47.7943	68.2666	25.0449	um	Spot	Position	28	1000000037	3063
27.8076	65.8102	14.8111	um	Spot	Position	24	1000000100	1911		59.9777	64.2043	27.3497	um	Spot	Position	28	1000000087	3064		68.53	60.97	16.87		6	1000000063	898
32.2245	62.6075	18.5405	um	Spot	Position	24	1000000001	1913		70.3913	65.3173	22.8792	um	Spot	Position	28	1000000089	3065
36.2707	83.1755	16.5417	um	Spot	Position	24	1000000004	1924		65.8682	67.5628	24.6364	um	Spot	Position	28	1000000016	3066		68.93	48.39	18.38		6	1000000068	899
31.5612	80.0689	17.2713	um	Spot	Position	24	1000000101	1926		79.5454	70.65	24.2667	um	Spot	Position	28	1000000067	3067
46.6572	84.004	17.5326	um	Spot	Position	24	1000000035	1927		75.5498	62.4305	25.2719	um	Spot	Position	28	1000000040	3068		77.74	53.34	18.51		6	1000000067	900
58.6092	85.8565	19.6825	um	Spot	Position	24	1000000039	1929		86.7291	66.272	25.6528	um	Spot	Position	28	1000000093	3069
24.8303	57.7374	21.4688	um	Spot	Position	24	1000000008	1932		82.3589	73.0389	27.8577	um	Spot	Position	28	1000000085	3072		77.09	62.71	18.15		6	1000000071	901
42.9877	44.7241	22.0347	um	Spot	Position	24	1000000024	1933		88.8285	67.6976	28.1872	um	Spot	Position	28	1000000043	3074
33.4486	54.1303	24.3313	um	Spot	Position	24	1000000120	1937		71.7246	69.512	28.2466	um	Spot	Position	28	1000000046	3075		73.92	53.45	19.15		6	1000000070	902
38.6349	55.5391	25.0022	um	Spot	Position	24	1000000117	1939		62.5461	59.7165	30.2957	um	Spot	Position	28	1000000035	3076
43.5535	60.1388	25.5032	um	Spot	Position	24	1000000107	1940		70.3698	64.6474	29.9215	um	Spot	Position	28	1000000038	3077		69.06	59.53	19.16		6	1000000069	903
50.531	62.7553	25.2909	um	Spot	Position	24	1000000118	1941		93.2795	92.9575	31.0912	um	Spot	Position	28	1000000074	3078
53.831	63.1763	24.9695	um	Spot	Position	24	1000000104	1942		68.4678	57.8911	31.3543	um	Spot	Position	28	1000000069	3079		80.7	61.19	18.98		6	1000000141	904
57.738	52.4088	25.9852	um	Spot	Position	24	1000000011	1943		83.259	63.9627	31.2046	um	Spot	Position	28	1000000051	3080
28.6277	54.0605	25.9511	um	Spot	Position	24	1000000103	1944		76.902	64.4732	31.4793	um	Spot	Position	28	1000000094	3081		37.24	65.49	8.71		6	1000000033	905
31.3607	58.4576	26.5161	um	Spot	Position	24	1000000016	1945		94.897	77.9219	31.2397	um	Spot	Position	28	1000000078	3082
57.0797	58.2901	26.3567	um	Spot	Position	24	1000000083	1946		93.2725	84.1971	31.631	um	Spot	Position	28	1000000086	3083		65.24	90.9	9.55		6	1000000073	907
35.4988	60.3019	26.3181	um	Spot	Position	24	1000000007	1947		76.8514	58.6782	32.1788	um	Spot	Position	28	1000000096	3084
39.3422	61.2086	26.4197	um	Spot	Position	24	1000000017	1948		55.3164	60.255	32.6851	um	Spot	Position	28	1000000015	3085		52.03	73.71	10.85		6	1000000146	908
40.3431	52.4794	27.2497	um	Spot	Position	24	1000000081	1949		60.1138	63.6191	33.5624	um	Spot	Position	28	1000000036	3086
30.9027	49.6456	28.7287	um	Spot	Position	24	1000000010	1953		89.5225	71.6351	34.4836	um	Spot	Position	28	1000000064	3087		56.2	65.41	11.75		6	1000000075	910
25.0295	52.5223	28.9864	um	Spot	Position	24	1000000086	1954		40.7053	40.6638	8.22001	um	Spot	Position	29	1000000081	3104
50.6611	60.9247	28.7994	um	Spot	Position	24	1000000062	1955		35.4639	45.4676	10.1529	um	Spot	Position	29	1000000083	3110		49.25	65.7	12.87		6	1000000076	911
55.754	46.4593	29.5443	um	Spot	Position	24	1000000095	1956		40.951	43.6262	11.5255	um	Spot	Position	29	1000000101	3115
44.2199	59.5695	29.2093	um	Spot	Position	24	1000000088	1957		50.8804	38.3079	12.5449	um	Spot	Position	29	1000000090	3124		66.09	69.35	12.84		6	1000000083	912
39.6226	66.163	29.1676	um	Spot	Position	24	1000000078	1958		44.0989	46.7058	13.4003	um	Spot	Position	29	1000000097	3125
44.8844	65.1472	30.0948	um	Spot	Position	24	1000000020	1959		40.5323	54.5361	13.9705	um	Spot	Position	29	1000000076	3127		61.17	66.72	16.15		6	1000000078	913
35.7595	42.6102	31.0126	um	Spot	Position	24	1000000087	1961		50.303	49.7778	14.6794	um	Spot	Position	29	1000000018	3129
41.3197	46.2396	30.9114	um	Spot	Position	24	1000000029	1962		52.3478	39.5567	16.2874	um	Spot	Position	29	1000000099	3132		51.71	68.16	18.78		6	1000000079	914
35.049	46.8412	30.8155	um	Spot	Position	24	1000000091	1963		59.4607	48.7448	15.9866	um	Spot	Position	29	1000000102	3133
45.0398	50.7143	31.4592	um	Spot	Position	24	1000000077	1964		50.374	54.8635	16.7254	um	Spot	Position	29	1000000053	3134		68.69	96.42	11.13		6	1000000081	915
65.4345	59.166	30.9264	um	Spot	Position	24	1000000108	1965		37.7956	44.1346	18.3365	um	Spot	Position	29	1000000100	3136
52.7345	49.4951	31.7501	um	Spot	Position	24	1000000121	1966		57.7123	46.8636	20.8043	um	Spot	Position	29	1000000024	3138		71.14	87.84	11.51		6	1000000080	916
51.7713	54.4657	32.0361	um	Spot	Position	24	1000000019	1967		52.9087	42.458	21.8687	um	Spot	Position	29	1000000095	3140
38.1553	80.762	22.1138	um	Spot	Position	24	1000000071	1971		61.94	53.2171	20.5637	um	Spot	Position	29	1000000082	3143		74.66	92.31	14.2		6	1000000082	918
45.0116	71.8884	22.7011	um	Spot	Position	24	1000000089	1972		41.6659	61.9444	15.0247	um	Spot	Position	29	1000000072	3151
38.3893	71.6067	24.5933	um	Spot	Position	24	1000000034	1973		46.8975	59.7805	15.2271	um	Spot	Position	29	1000000007	3153		66.53	67.22	15.85		6	1000000077	919
57.7097	77.1449	24.5237	um	Spot	Position	24	1000000038	1974		38.4872	64.8919	16.0398	um	Spot	Position	29	1000000059	3155
63.1444	73.5894	26.7379	um	Spot	Position	24	1000000059	1975		39.4065	65.5352	21.8386	um	Spot	Position	29	1000000033	3161		79.24	91.03	16.96		6	1000000084	920
49.597	71.5612	28.0058	um	Spot	Position	24	1000000109	1976		62.2413	69.1078	20.0606	um	Spot	Position	29	1000000045	3163
58.1575	71.4201	27.5934	um	Spot	Position	24	1000000113	1977		62.0069	74.3937	20.8015	um	Spot	Position	29	1000000034	3165		73.3	66.85	17.88		6	1000000086	921
46.4576	69.8275	29.2887	um	Spot	Position	24	1000000114	1978		44.9627	42.7339	22.3399	um	Spot	Position	29	1000000071	3166
59.9686	67.9615	30.5592	um	Spot	Position	24	1000000046	1979		37.347	48.6349	22.5529	um	Spot	Position	29	1000000017	3167		78.34	85.3	18.51		6	1000000085	922
65.445	69.9652	31.1626	um	Spot	Position	24	1000000105	1980		46.3974	49.352	22.577	um	Spot	Position	29	1000000088	3168
70.4549	94.0538	22.0428	um	Spot	Position	24	1000000040	1981		51.8614	49.7959	22.7589	um	Spot	Position	29	1000000103	3169		90.46	110.39	19.13		6	1000000147	923
78.2153	101.124	24.6128	um	Spot	Position	24	1000000043	1982		53.4922	56.3091	22.2682	um	Spot	Position	29	1000000026	3170
71.5703	84.5047	27.0272	um	Spot	Position	24	1000000080	1983		55.6217	44.8913	25.7478	um	Spot	Position	29	1000000027	3172		79.9	67.68	20.42		6	1000000091	924
74.4856	82.4732	30.2225	um	Spot	Position	24	1000000053	1984		51.4957	49.5625	26.7329	um	Spot	Position	29	1000000021	3173
69.9328	78.411	31.0154	um	Spot	Position	24	1000000061	1985		58.3881	51.7524	28.3664	um	Spot	Position	29	1000000098	3175		86.84	93.92	19.73		6	1000000087	925
64.8718	51.1435	34.3902	um	Spot	Position	24	1000000079	1986		54.0754	56.397	29.8114	um	Spot	Position	29	1000000011	3176
55.5245	62.3039	34.4267	um	Spot	Position	24	1000000112	1987		46.9788	50.3682	30.6528	um	Spot	Position	29	1000000091	3177		82.24	81.19	20.86		6	1000000090	926
63.3859	64.7732	34.3758	um	Spot	Position	24	1000000069	1988		65.6752	54.7665	27.0004	um	Spot	Position	29	1000000030	3178
60	47.0802	35.1013	um	Spot	Position	24	1000000115	1989		60.3532	48.1899	29.8755	um	Spot	Position	29	1000000084	3180		86.53	101.53	20.82		6	1000000089	927
56.2337	50.0792	34.7314	um	Spot	Position	24	1000000096	1990		70.571	57.5982	31.6561	um	Spot	Position	29	1000000069	3181
59.0269	59.2285	35.2761	um	Spot	Position	24	1000000031	1991		48.094	68.9221	24.5396	um	Spot	Position	29	1000000037	3182		64.9	31.74	24.2		6	1000000128	928
64.3117	60.0494	35.6009	um	Spot	Position	24	1000000028	1992		59.7461	63.9645	26.9171	um	Spot	Position	29	1000000087	3183
51.2788	66.6023	34.3376	um	Spot	Position	24	1000000050	1994		56.6044	61.2644	32.179	um	Spot	Position	29	1000000015	3184		63.96	35.49	24.41		6	1000000142	929
72.5566	67.1431	33.3998	um	Spot	Position	24	1000000051	1995		70.0431	65.5646	23.1563	um	Spot	Position	29	1000000089	3185
77.7281	79.5641	33.4713	um	Spot	Position	24	1000000119	1996		80.3021	71.6477	24.1041	um	Spot	Position	29	1000000067	3186		60.56	43.3	24.13		6	1000000092	930
81.8757	82.3167	34.1432	um	Spot	Position	24	1000000110	1997		65.6712	67.7095	24.1729	um	Spot	Position	29	1000000016	3187
76.4034	72.8682	34.7398	um	Spot	Position	24	1000000076	1998		76.179	62.0466	25.3512	um	Spot	Position	29	1000000040	3188		78.33	53.66	21.63		6	1000000102	933
28.0064	64.809	14.9719	um	Spot	Position	25	1000000100	2001		87.0409	66.008	25.1936	um	Spot	Position	29	1000000093	3189
33.2921	62.6321	18.2722	um	Spot	Position	25	1000000001	2003		81.9972	71.3389	27.7859	um	Spot	Position	29	1000000085	3192		83.31	43.68	22.8		6	1000000143	934
36.1956	83.3115	15.5621	um	Spot	Position	25	1000000004	2013		73.3061	67.3929	28.9177	um	Spot	Position	29	1000000046	3194
46.4439	84.4681	16.4158	um	Spot	Position	25	1000000035	2015		88.4878	68.8041	29.2334	um	Spot	Position	29	1000000043	3195		87.41	63.1	22.91		6	1000000116	935
58.6646	85.7822	18.7161	um	Spot	Position	25	1000000039	2017		62.2618	59.7423	29.422	um	Spot	Position	29	1000000035	3196
24.5382	58.7743	21.8619	um	Spot	Position	25	1000000008	2021		91.8308	83.8129	30.5237	um	Spot	Position	29	1000000086	3197		80.12	47.63	23.7		6	1000000097	936
33.0834	54.1745	24.0209	um	Spot	Position	25	1000000120	2023		76.5552	64.6136	31.1656	um	Spot	Position	29	1000000094	3198
38.9166	55.1382	24.7836	um	Spot	Position	25	1000000117	2024		93.0668	93.3676	31.0772	um	Spot	Position	29	1000000074	3199		72.56	56.52	23.21		6	1000000096	937
43.1864	59.4583	24.5397	um	Spot	Position	25	1000000107	2025		83.6419	63.5408	31.3794	um	Spot	Position	29	1000000051	3200
56.9531	57.7757	25.1084	um	Spot	Position	25	1000000083	2027		94.605	77.8695	31.5442	um	Spot	Position	29	1000000078	3201		76.53	46.9	24.5		6	1000000099	938
50.8347	62.3208	26.4042	um	Spot	Position	25	1000000118	2028		76.5966	58.0708	32.1018	um	Spot	Position	29	1000000096	3202
40.67	51.8425	26.9995	um	Spot	Position	25	1000000081	2029		69.46	64.3826	32.1367	um	Spot	Position	29	1000000038	3203		85.9	49.04	24.46		6	1000000101	939
58.2352	52.4774	27.0113	um	Spot	Position	25	1000000011	2030		60.9302	63.0002	33.3945	um	Spot	Position	29	1000000036	3204
30.3686	54.2803	26.8027	um	Spot	Position	25	1000000103	2031		91.2121	72.7152	35.219	um	Spot	Position	29	1000000064	3205		83.48	50.11	24.13		6	1000000100	940
39.1282	60.4933	26.8163	um	Spot	Position	25	1000000017	2032		39.7656	40.595	8.35135	um	Spot	Position	30	1000000081	3225
31.6948	58.0683	27.9475	um	Spot	Position	25	1000000016	2035		35.5435	45.129	9.31749	um	Spot	Position	30	1000000083	3229		89.15	59.62	24.38		6	1000000098	941
35.9479	60.3124	27.9977	um	Spot	Position	25	1000000007	2036		50.6073	39.4648	11.8129	um	Spot	Position	30	1000000090	3233
55.2544	46.5972	28.971	um	Spot	Position	25	1000000095	2037		44.505	47.1582	12.0722	um	Spot	Position	30	1000000097	3243		67.3	40.34	25.35		6	1000000093	942
39.9698	65.135	28.7411	um	Spot	Position	25	1000000078	2038		38.4766	48.9132	12.1672	um	Spot	Position	30	1000000104	3244
43.3019	63.8227	29.3194	um	Spot	Position	25	1000000020	2042		40.8969	55.4204	12.9976	um	Spot	Position	30	1000000076	3245		83.34	54.95	25.33		6	1000000107	943
42.017	47.0753	29.8511	um	Spot	Position	25	1000000029	2043		43.604	42.2991	13.2042	um	Spot	Position	30	1000000101	3246
31.0927	49.812	30.1343	um	Spot	Position	25	1000000010	2044		50.9686	50.1725	14.4922	um	Spot	Position	30	1000000018	3248		76.61	60.44	25.17		6	1000000103	945
25.7192	52.2292	30.2562	um	Spot	Position	25	1000000086	2045		52.5472	40.2379	15.88	um	Spot	Position	30	1000000099	3250
46.4077	52.4241	30.4074	um	Spot	Position	25	1000000122	2046		37.5696	43.6161	16.1007	um	Spot	Position	30	1000000100	3251		78.08	62.8	24.76		6	1000000148	946
36.2766	42.4529	31.2681	um	Spot	Position	25	1000000087	2047		58.7209	49.2763	16.0772	um	Spot	Position	30	1000000102	3253
44.5014	49.4359	31.0207	um	Spot	Position	25	1000000077	2048		50.843	54.8061	16.3688	um	Spot	Position	30	1000000053	3254		75.19	43.14	26.2		6	1000000105	947
51.5832	55.2337	31.3945	um	Spot	Position	25	1000000019	2049		52.5282	42.0781	20.5234	um	Spot	Position	30	1000000095	3257
65.5134	59.5946	31.0933	um	Spot	Position	25	1000000108	2050		57.3531	47.3266	20.8915	um	Spot	Position	30	1000000024	3258		77.72	40.74	26.75		6	1000000108	948
35.6709	46.7193	32.0937	um	Spot	Position	25	1000000091	2051		44.8872	42.6721	21.5657	um	Spot	Position	30	1000000071	3261
52.7559	48.9976	32.7003	um	Spot	Position	25	1000000121	2053		46.6349	49.1143	21.8878	um	Spot	Position	30	1000000088	3262		74.98	51.76	26.47		6	1000000131	949
35.759	78.6703	20.4086	um	Spot	Position	25	1000000071	2055		54.6712	56.9617	21.7136	um	Spot	Position	30	1000000026	3263
45.7185	70.279	22.321	um	Spot	Position	25	1000000089	2058		63.1416	53.6864	18.7519	um	Spot	Position	30	1000000082	3265		68.36	44.61	27.3		6	1000000138	950
38.3876	71.1306	24.7794	um	Spot	Position	25	1000000034	2059		41.1281	61.0935	13.4171	um	Spot	Position	30	1000000072	3271
57.782	76.7174	24.9904	um	Spot	Position	25	1000000038	2060		46.8806	60.0545	16.2131	um	Spot	Position	30	1000000007	3278		72.36	44.36	28.26		6	1000000109	952
63.7344	73.494	26.4373	um	Spot	Position	25	1000000059	2061		38.8929	64.6322	16.3292	um	Spot	Position	30	1000000059	3279
48.2511	71.5188	27.1676	um	Spot	Position	25	1000000109	2062		39.7654	65.4393	21.4791	um	Spot	Position	30	1000000033	3281		77.16	59.08	29.42		6	1000000114	953
45.6505	68.7333	29.3076	um	Spot	Position	25	1000000114	2063		62.4967	68.9242	20.201	um	Spot	Position	30	1000000045	3285
59.9626	67.5056	30.3047	um	Spot	Position	25	1000000046	2064		61.6179	73.3836	20.8484	um	Spot	Position	30	1000000034	3287		83.1	44.94	30		6	1000000106	954
53.5006	72.217	31.0906	um	Spot	Position	25	1000000113	2065		67.4661	71.7232	21.9391	um	Spot	Position	30	1000000105	3288
65.3014	70.0046	31.7661	um	Spot	Position	25	1000000105	2066		37.6004	48.0568	22.1839	um	Spot	Position	30	1000000017	3289		77.89	46.39	29.76		6	1000000110	955
70.9226	95.1565	21.4403	um	Spot	Position	25	1000000040	2067		51.3625	48.7666	22.7619	um	Spot	Position	30	1000000103	3290
77.7512	100.986	23.9649	um	Spot	Position	25	1000000043	2068		55.989	44.3411	25.2182	um	Spot	Position	30	1000000027	3291		81.36	48.33	31.3		6	1000000132	957
71.2745	85.5339	26.158	um	Spot	Position	25	1000000080	2069		51.9302	50.4872	27.8306	um	Spot	Position	30	1000000021	3293
70.781	79.4757	30.8711	um	Spot	Position	25	1000000061	2070		58.3537	53.1091	27.7417	um	Spot	Position	30	1000000098	3294		95.83	61.69	31.11		6	1000000111	958
73.3661	80.9643	31.3206	um	Spot	Position	25	1000000053	2071		54.8162	45.9758	29.6819	um	Spot	Position	30	1000000106	3295
50.3157	66.3568	33.8748	um	Spot	Position	25	1000000050	2072		58.837	49.378	29.3487	um	Spot	Position	30	1000000084	3296		92.22	82.69	22.79		6	1000000149	960
65.5467	52.1896	34.2516	um	Spot	Position	25	1000000079	2073		47.1321	50.217	30.7827	um	Spot	Position	30	1000000091	3297
60.6259	47.223	35.2825	um	Spot	Position	25	1000000115	2074		54.0145	56.2897	31.5289	um	Spot	Position	30	1000000011	3298		85.82	88.67	22.8		6	1000000115	961
56.2548	49.6748	34.8801	um	Spot	Position	25	1000000096	2075		65.1992	54.1021	26.1088	um	Spot	Position	30	1000000030	3299
64.7029	61.0037	35.4061	um	Spot	Position	25	1000000028	2076		70.153	57.4929	31.8243	um	Spot	Position	30	1000000069	3301		92.16	91.58	23.47		6	1000000118	962
55.7618	62.6196	34.962	um	Spot	Position	25	1000000112	2077		76.0543	57.5305	32.1141	um	Spot	Position	30	1000000096	3302
62.4178	65.5959	35.0613	um	Spot	Position	25	1000000069	2078		48.0269	69.4307	23.8809	um	Spot	Position	30	1000000037	3304		89.87	98.78	23.91		6	1000000088	963
60.2133	59.1449	35.7328	um	Spot	Position	25	1000000031	2079		58.5307	64.8439	27.196	um	Spot	Position	30	1000000087	3305
71.1812	68.4354	33.3841	um	Spot	Position	25	1000000051	2081		69.5079	64.9933	24.1666	um	Spot	Position	30	1000000089	3307		99.57	93.26	25.5		6	1000000119	964
77.6768	79.0352	33.7406	um	Spot	Position	25	1000000119	2082		87.2654	66.8628	25.8132	um	Spot	Position	30	1000000093	3308
81.228	82.629	34.0991	um	Spot	Position	25	1000000110	2083		78.0402	69.5292	25.6856	um	Spot	Position	30	1000000067	3309		93.89	84.29	25.81		6	1000000150	965
75.3589	73.8755	34.7827	um	Spot	Position	25	1000000076	2084		76.7448	60.995	26.4628	um	Spot	Position	30	1000000040	3310
27.7434	65.7612	14.42	um	Spot	Position	26	1000000100	2087		89.3743	67.3174	28.8539	um	Spot	Position	30	1000000043	3313		95.78	86.33	26.93		6	1000000121	966
34.1991	62.9906	18.5967	um	Spot	Position	26	1000000001	2089		70.0459	69.3368	28.6144	um	Spot	Position	30	1000000107	3315
36.2851	83.8782	15.4641	um	Spot	Position	26	1000000004	2101		61.1231	59.9766	29.5304	um	Spot	Position	30	1000000035	3316		94.09	100.9	26.63		6	1000000120	967
46.1072	84.4561	17.4299	um	Spot	Position	26	1000000035	2104		73.8524	67.2687	29.5973	um	Spot	Position	30	1000000046	3317
58.1878	85.2074	18.6912	um	Spot	Position	26	1000000039	2106		81.7644	71.3911	29.6164	um	Spot	Position	30	1000000085	3318		94.07	75.6	28.92		6	1000000122	968
34.8381	79.9728	19.6448	um	Spot	Position	26	1000000071	2107		92.6363	84.761	31.1517	um	Spot	Position	30	1000000086	3319
44.2444	60.4131	23.0232	um	Spot	Position	26	1000000107	2110		76.8248	63.8309	31.8209	um	Spot	Position	30	1000000094	3320		101.86	96.32	29.03		6	1000000123	969
25.2767	58.6468	23.5824	um	Spot	Position	26	1000000008	2113		83.9696	63.3528	31.8729	um	Spot	Position	30	1000000051	3321
54.3909	46.2088	24.3144	um	Spot	Position	26	1000000095	2114		95.8831	76.6269	31.8426	um	Spot	Position	30	1000000078	3322		100.73	78.73	31.43		6	1000000124	970
33.5483	54.2487	24.2493	um	Spot	Position	26	1000000120	2115		56.1073	60.4915	32.5576	um	Spot	Position	30	1000000015	3323
39.156	56.478	24.473	um	Spot	Position	26	1000000117	2116		68.3018	63.9047	32.7882	um	Spot	Position	30	1000000038	3324		100.64	72.91	32.23		6	1000000151	972
57.1518	58.5948	25.7091	um	Spot	Position	26	1000000083	2118		92.7757	95.2513	32.6402	um	Spot	Position	30	1000000074	3325
40.5802	52.4753	26.0946	um	Spot	Position	26	1000000081	2119		61.1395	63.125	33.6992	um	Spot	Position	30	1000000036	3326		100.57	83.81	32.39		6	1000000125	973
58.0816	52.6647	26.0895	um	Spot	Position	26	1000000011	2120		38.9032	41.7593	8.81981	um	Spot	Position	31	1000000081	3347
30.5693	54.0321	27.2785	um	Spot	Position	26	1000000103	2121		40.3226	46.3904	9.07921	um	Spot	Position	31	1000000108	3348		60.41	31.86	2.14		7	1000000003	974
39.66	60.801	26.9009	um	Spot	Position	26	1000000017	2122		34.2209	45.4219	10.2068	um	Spot	Position	31	1000000083	3349
50.6926	62.1112	27.1089	um	Spot	Position	26	1000000118	2123		45.4862	47.4654	12.2294	um	Spot	Position	31	1000000097	3364		41.52	33.5	1.66		7	1000000139	975
32.9734	58.562	29.6737	um	Spot	Position	26	1000000016	2127		50.5541	38.3163	12.663	um	Spot	Position	31	1000000090	3365
36.5218	60.8028	29.8133	um	Spot	Position	26	1000000007	2128		41.2619	55.2909	12.7844	um	Spot	Position	31	1000000076	3366		58.98	29.62	2.52		7	1000000133	978
43.4975	64.3099	29.2805	um	Spot	Position	26	1000000020	2129		44.3981	41.9588	13.4713	um	Spot	Position	31	1000000101	3367
40.2781	65.7993	29.2879	um	Spot	Position	26	1000000078	2130		38.2508	48.219	13.5749	um	Spot	Position	31	1000000104	3368		51.09	32.22	2.34		7	1000000002	979
35.517	47.7966	30.362	um	Spot	Position	26	1000000091	2131		51.5894	49.7731	14.3116	um	Spot	Position	31	1000000018	3370
30.859	49.8485	30.2448	um	Spot	Position	26	1000000010	2132		37.8137	42.6232	15.8581	um	Spot	Position	31	1000000100	3372		52.44	39.5	2.93		7	1000000000	980
26.0974	52.4418	30.2041	um	Spot	Position	26	1000000086	2133		50.2027	54.0254	15.9024	um	Spot	Position	31	1000000053	3375
36.8469	43.0169	31.2932	um	Spot	Position	26	1000000087	2135		60.1299	49.2023	17.4415	um	Spot	Position	31	1000000102	3376		36.59	43.71	2.43		7	1000000126	982
44.6489	49.1077	31.2555	um	Spot	Position	26	1000000077	2136		53.6288	41.8594	17.7494	um	Spot	Position	31	1000000099	3378
47.3808	53.1892	30.6562	um	Spot	Position	26	1000000122	2137		54.8606	57.2989	20.4126	um	Spot	Position	31	1000000026	3381		32.39	44.57	2.71		7	1000000014	983
53.0198	54.6056	31.3376	um	Spot	Position	26	1000000019	2138		38.7963	48.8237	21.9054	um	Spot	Position	31	1000000017	3382
50.4013	58.3893	30.7485	um	Spot	Position	26	1000000123	2139		61.4924	54.1489	17.5084	um	Spot	Position	31	1000000082	3384		59.71	38.1	3.38		7	1000000001	985
65.5154	61.1631	31.3046	um	Spot	Position	26	1000000108	2140		47.1451	60.3212	15.7211	um	Spot	Position	31	1000000007	3395
53.8657	49.1894	32.0491	um	Spot	Position	26	1000000121	2141		43.1766	60.955	15.3039	um	Spot	Position	31	1000000072	3396		43.21	55.44	3.55		7	1000000006	986
50.8591	66.0706	33.0226	um	Spot	Position	26	1000000050	2143		39.6116	64.533	15.9767	um	Spot	Position	31	1000000059	3398
45.8855	70.7507	21.847	um	Spot	Position	26	1000000089	2146		40.1788	65.9528	21.6237	um	Spot	Position	31	1000000033	3402		34.95	60.42	3.69		7	1000000004	987
37.9691	72.7074	23.0624	um	Spot	Position	26	1000000034	2147		63.4229	69.4016	20.8014	um	Spot	Position	31	1000000045	3405
57.4333	77.0993	24.2787	um	Spot	Position	26	1000000038	2148		62.249	74.2793	21.2839	um	Spot	Position	31	1000000034	3406		42.11	63.46	3.71		7	1000000007	988
38.9605	68.4978	25.5088	um	Spot	Position	26	1000000124	2149		45.6678	41.6525	22.4152	um	Spot	Position	31	1000000071	3407
63.6929	75.1321	25.9525	um	Spot	Position	26	1000000059	2150		51.0745	48.3462	22.4075	um	Spot	Position	31	1000000103	3409		44.13	49	4.4		7	1000000009	989
48.7345	71.5214	27.9254	um	Spot	Position	26	1000000109	2151		55.319	46.177	23.2489	um	Spot	Position	31	1000000024	3410
57.8599	71.9051	27.7738	um	Spot	Position	26	1000000125	2152		46.6537	49.1751	23.0507	um	Spot	Position	31	1000000088	3411		39.29	55.46	5.31		7	1000000015	990
44.494	69.0845	30.7737	um	Spot	Position	26	1000000114	2153		56.4187	43.8682	25.8922	um	Spot	Position	31	1000000027	3412
61.1535	68.8534	30.7018	um	Spot	Position	26	1000000046	2154		52.4759	51.8393	27.2323	um	Spot	Position	31	1000000021	3414		49.43	57.31	4.95		7	1000000029	991
53.0321	71.0406	31.2073	um	Spot	Position	26	1000000113	2155		58.0953	53.1445	27.5147	um	Spot	Position	31	1000000098	3415
65.2797	71.2284	31.4336	um	Spot	Position	26	1000000105	2156		54.5617	46.4357	30.0615	um	Spot	Position	31	1000000106	3416		32.71	63.48	4.75		7	1000000011	992
70.3322	96.4346	20.5057	um	Spot	Position	26	1000000040	2157		47.3973	49.2637	30.6849	um	Spot	Position	31	1000000091	3417
76.8354	99.9013	23.9835	um	Spot	Position	26	1000000043	2158		53.7696	56.409	32.3232	um	Spot	Position	31	1000000011	3418		34.94	48.08	5.96		7	1000000140	994
71.6205	85.5078	26.6955	um	Spot	Position	26	1000000080	2159		63.6347	53.5139	26.9253	um	Spot	Position	31	1000000030	3419
76.1992	82.0257	29.6442	um	Spot	Position	26	1000000126	2160		68.3641	57.6985	30.9634	um	Spot	Position	31	1000000069	3421		39.35	51.04	6		7	1000000005	995
70.035	79.9618	30.5142	um	Spot	Position	26	1000000061	2161		75.5181	57.3241	32.0696	um	Spot	Position	31	1000000096	3422
73.6451	82.5833	31.4479	um	Spot	Position	26	1000000053	2162		47.5605	68.0062	23.8714	um	Spot	Position	31	1000000037	3424		53.76	54.84	5.54		7	1000000028	996
66.0164	52.82	33.8458	um	Spot	Position	26	1000000079	2163		58.8922	64.2356	26.637	um	Spot	Position	31	1000000087	3426
60.4211	45.9925	35.1001	um	Spot	Position	26	1000000115	2164		54.0443	61.8956	32.0866	um	Spot	Position	31	1000000015	3428		55.49	62.83	6.08		7	1000000012	997
56.2856	49.4073	34.9948	um	Spot	Position	26	1000000096	2165		69.4352	70.4301	23.1819	um	Spot	Position	31	1000000105	3429
64.8909	61.2006	35.2698	um	Spot	Position	26	1000000028	2166		69.0823	65.5747	24.3673	um	Spot	Position	31	1000000089	3430		60.77	42.88	7.04		7	1000000022	998
56.0835	62.666	35.1983	um	Spot	Position	26	1000000112	2167		78.8298	71.6496	25.9731	um	Spot	Position	31	1000000067	3432
63.0298	67.8123	35.1125	um	Spot	Position	26	1000000069	2169		76.6727	61.9721	26.3855	um	Spot	Position	31	1000000040	3433		40.42	59.79	7.07		7	1000000026	999
71.3733	69.5682	33.8535	um	Spot	Position	26	1000000051	2170		70.132	69.6237	27.2084	um	Spot	Position	31	1000000107	3434
77.6967	79.9878	33.3611	um	Spot	Position	26	1000000119	2171		85.0148	72.6037	27.687	um	Spot	Position	31	1000000085	3436		47.19	41.74	7.18		7	1000000017	1001
67.26	71.6853	34.021	um	Spot	Position	26	1000000127	2172		89.7318	67.286	28.6918	um	Spot	Position	31	1000000043	3439
80.9507	83.2143	34.2995	um	Spot	Position	26	1000000110	2173		75.3885	68.8092	29.6557	um	Spot	Position	31	1000000046	3440		49.28	46.98	7.28		7	1000000030	1002
75.3634	74.7129	34.7458	um	Spot	Position	26	1000000076	2174		60.6183	61.1422	30.0801	um	Spot	Position	31	1000000035	3441
28.4602	65.1215	14.9856	um	Spot	Position	27	1000000100	2178		84.3305	64.6154	31.7858	um	Spot	Position	31	1000000051	3442		57.88	56.14	7.49		7	1000000134	1003
34.898	61.7678	18.5616	um	Spot	Position	27	1000000001	2181		92.7153	85.7612	31.3406	um	Spot	Position	31	1000000086	3443
36.2272	83.7663	15.5663	um	Spot	Position	27	1000000004	2190		77.5862	64.4141	32.1915	um	Spot	Position	31	1000000094	3444		45.13	67.61	3.76		7	1000000018	1005
42.7627	77.3396	17.2665	um	Spot	Position	27	1000000128	2192		95.9217	76.9418	31.9905	um	Spot	Position	31	1000000078	3445
46.6831	84.2899	16.9281	um	Spot	Position	27	1000000035	2194		92.3905	96.1533	32.6213	um	Spot	Position	31	1000000074	3446		51.44	80.64	5.01		7	1000000020	1010
58.4147	86.1888	18.3977	um	Spot	Position	27	1000000039	2195		61.4016	63.0559	33.3035	um	Spot	Position	31	1000000036	3447
44.5371	60.361	23.3725	um	Spot	Position	27	1000000107	2201		67.4807	63.1517	33.3641	um	Spot	Position	31	1000000038	3448		40.78	71.53	5.65		7	1000000019	1012
45.7874	63.8656	24.4771	um	Spot	Position	27	1000000129	2203		37.4366	42.5389	8.80139	um	Spot	Position	32	1000000081	3467
56.3069	58.7714	25.2288	um	Spot	Position	27	1000000083	2204		45.2515	42.7057	9.22445	um	Spot	Position	32	1000000109	3468		55.18	75.09	7.68		7	1000000072	1016
39.3542	56.2305	26.0956	um	Spot	Position	27	1000000117	2205		39.9409	45.7723	9.4257	um	Spot	Position	32	1000000108	3470
51.3253	63.3085	25.8645	um	Spot	Position	27	1000000118	2206		34.3106	45.8181	11.6695	um	Spot	Position	32	1000000083	3476		35.15	42.9	8.59		7	1000000024	1017
41.2478	52.2435	27.0611	um	Spot	Position	27	1000000081	2208		44.6791	47.8555	12.4925	um	Spot	Position	32	1000000097	3487
59.6237	52.8841	26.63	um	Spot	Position	27	1000000011	2209		40.0114	54.4629	12.436	um	Spot	Position	32	1000000076	3488		57.33	49.4	8.59		7	1000000025	1018
25.5792	58.4297	26.6808	um	Spot	Position	27	1000000008	2210		49.878	38.7427	13.5675	um	Spot	Position	32	1000000090	3491
58.4189	59.4736	26.8972	um	Spot	Position	27	1000000130	2211		43.4352	42.9161	13.6094	um	Spot	Position	32	1000000101	3492		43.79	53.28	8.2		7	1000000127	1019
39.7509	60.7897	27.08	um	Spot	Position	27	1000000017	2212		51.0621	50.2921	13.8505	um	Spot	Position	32	1000000018	3493
31.2485	54.2088	27.5553	um	Spot	Position	27	1000000103	2214		38.778	50.3612	14.7596	um	Spot	Position	32	1000000104	3494		49.24	34.37	9.45		7	1000000016	1020
35.2241	47.6983	28.5113	um	Spot	Position	27	1000000131	2216		53.6943	44.0872	16.7111	um	Spot	Position	32	1000000099	3497
39.9547	65.8744	28.4543	um	Spot	Position	27	1000000078	2217		49.0879	54.0996	17.1665	um	Spot	Position	32	1000000053	3498		66.14	37.77	9.39		7	1000000037	1021
44.5347	64.5804	29.6367	um	Spot	Position	27	1000000020	2220		39.4957	43.2403	19.1071	um	Spot	Position	32	1000000100	3501
42.3088	47.6408	30.0264	um	Spot	Position	27	1000000077	2221		50.9104	49.4044	21.9242	um	Spot	Position	32	1000000103	3505		33.22	60.77	8.99		7	1000000040	1022
45.638	49.6388	29.8727	um	Spot	Position	27	1000000132	2222		54.5827	57.4706	21.6059	um	Spot	Position	32	1000000026	3506
25.5116	51.9607	30.0622	um	Spot	Position	27	1000000086	2223		60.4248	50.6289	16.9978	um	Spot	Position	32	1000000102	3507		37.31	60.72	9.11		7	1000000041	1023
35.9585	47.0139	30.9476	um	Spot	Position	27	1000000091	2225		62.1218	55.0253	18.1754	um	Spot	Position	32	1000000082	3508
31.3337	49.1436	30.7623	um	Spot	Position	27	1000000010	2226		42.8308	60.7593	16.2515	um	Spot	Position	32	1000000072	3522		53.23	30.38	10.37		7	1000000135	1025
46.8833	52.5001	31.337	um	Spot	Position	27	1000000122	2227		46.4906	59.2775	16.7315	um	Spot	Position	32	1000000007	3523
53.091	54.9724	31.2707	um	Spot	Position	27	1000000019	2228		39.6478	64.8214	16.6313	um	Spot	Position	32	1000000059	3524		38.38	45.47	9.84		7	1000000027	1026
49.8117	58.1461	31.2982	um	Spot	Position	27	1000000123	2229		39.5524	64.9112	19.527	um	Spot	Position	32	1000000033	3525
33.9657	59.3873	30.7733	um	Spot	Position	27	1000000016	2230		63.3086	68.8906	20.2228	um	Spot	Position	32	1000000045	3529		57.61	33.5	10.94		7	1000000137	1027
50.2067	60.7917	30.853	um	Spot	Position	27	1000000133	2231		62.4815	73.8073	21.0952	um	Spot	Position	32	1000000034	3531
36.7101	61.6518	31.0065	um	Spot	Position	27	1000000007	2232		45.5963	42.3675	22.4659	um	Spot	Position	32	1000000071	3532		56.15	39.73	11.27		7	1000000036	1028
65.9459	61.4313	30.8869	um	Spot	Position	27	1000000108	2233		38.5278	49.8154	22.2234	um	Spot	Position	32	1000000017	3533
37.7818	42.6413	32.1609	um	Spot	Position	27	1000000087	2234		46.1099	50.7912	22.2806	um	Spot	Position	32	1000000088	3534		46.97	49.74	10.54		7	1000000013	1029
53.0565	49.2115	32.6851	um	Spot	Position	27	1000000121	2236		54.5368	47.1855	23.0264	um	Spot	Position	32	1000000024	3535
62.2809	52.7256	32.7161	um	Spot	Position	27	1000000134	2237		56.1024	45.0937	25.9222	um	Spot	Position	32	1000000027	3536		46.79	54.62	11.12		7	1000000038	1030
45.1363	71.345	21.9968	um	Spot	Position	27	1000000089	2239		51.5118	51.4792	27.1938	um	Spot	Position	32	1000000021	3538
38.0334	72.7865	22.965	um	Spot	Position	27	1000000034	2241		57.6462	54.0214	26.8546	um	Spot	Position	32	1000000098	3539		48.02	60.96	10.88		7	1000000042	1031
58.2341	76.7627	24.1657	um	Spot	Position	27	1000000038	2242		55.0584	48.2474	30.4369	um	Spot	Position	32	1000000106	3540
64.9115	74.6921	25.4784	um	Spot	Position	27	1000000059	2243		44.7333	48.9235	31.1676	um	Spot	Position	32	1000000091	3541		45.44	62.16	10.7		7	1000000136	1032
38.6311	68.9315	26.1692	um	Spot	Position	27	1000000124	2244		64.1979	54.6599	28.2668	um	Spot	Position	32	1000000030	3542
45.3418	69.6292	28.7362	um	Spot	Position	27	1000000114	2245		76.2463	57.4124	32.0733	um	Spot	Position	32	1000000096	3544		59.88	61.81	10.88		7	1000000039	1033
48.0903	72.1321	28.6833	um	Spot	Position	27	1000000109	2246		47.1376	67.1641	22.4369	um	Spot	Position	32	1000000037	3545
58.9074	72.9963	28.4905	um	Spot	Position	27	1000000125	2247		58.4105	64.4766	25.4775	um	Spot	Position	32	1000000087	3547		50.35	46.44	11.48		7	1000000152	1034
61.4209	69.6017	31.2364	um	Spot	Position	27	1000000046	2248		60.0571	60.4519	29.8278	um	Spot	Position	32	1000000035	3549
65.469	70.7007	31.3805	um	Spot	Position	27	1000000105	2249		53.5268	61.4557	30.7031	um	Spot	Position	32	1000000015	3550		63.54	56.98	11.92		7	1000000044	1035
52.6634	71.0855	31.1664	um	Spot	Position	27	1000000113	2250		69.2219	70.6967	22.7527	um	Spot	Position	32	1000000105	3551
50.6381	66.5467	32.4621	um	Spot	Position	27	1000000050	2251		69.0583	65.4568	24.1179	um	Spot	Position	32	1000000089	3552		63.83	33.62	12.57		7	1000000047	1036
70.8369	96.2773	21.6074	um	Spot	Position	27	1000000040	2252		79.8523	72.472	25.9604	um	Spot	Position	32	1000000067	3553
77.8133	101.657	23.8571	um	Spot	Position	27	1000000043	2253		76.4726	62.6665	26.3663	um	Spot	Position	32	1000000040	3555		62.45	45.35	12.85		7	1000000051	1037
72.7859	83.8762	26.91	um	Spot	Position	27	1000000080	2254		89.1659	68.1591	28.2507	um	Spot	Position	32	1000000043	3557
70.3605	80.1507	29.6421	um	Spot	Position	27	1000000061	2255		70.5005	69.4082	27.4049	um	Spot	Position	32	1000000107	3558		56.48	59.33	12.52		7	1000000050	1038
76.2875	81.7623	29.7501	um	Spot	Position	27	1000000126	2256		76.3272	69.1731	29.4519	um	Spot	Position	32	1000000046	3561
69.3803	72.9575	30.0932	um	Spot	Position	27	1000000127	2257		86.8192	73.4162	29.4642	um	Spot	Position	32	1000000085	3562		62.36	51.53	14.61		7	1000000046	1039
73.8904	80.6603	31.5916	um	Spot	Position	27	1000000053	2258		68.0815	57.9894	30.6374	um	Spot	Position	32	1000000069	3563
72.7713	68.6262	32.8196	um	Spot	Position	27	1000000051	2259		84.3212	65.4632	31.6015	um	Spot	Position	32	1000000051	3564		38.83	55.77	14.84		7	1000000153	1040
66.1285	53.6165	33.6453	um	Spot	Position	27	1000000079	2260		96.2383	77.6315	31.9547	um	Spot	Position	32	1000000078	3565
56.3269	62.3797	35.2188	um	Spot	Position	27	1000000112	2261		53.0052	56.9298	32.7499	um	Spot	Position	32	1000000011	3566		50.67	38.23	15.66		7	1000000048	1041
65.2658	62.524	34.9235	um	Spot	Position	27	1000000028	2262		78.1523	64.529	32.7668	um	Spot	Position	32	1000000094	3567
60.4031	46.8927	35.605	um	Spot	Position	27	1000000115	2263		68.9541	63.1535	33.2794	um	Spot	Position	32	1000000038	3568		60.29	40.39	16.03		7	1000000049	1042
63.0975	68.581	35.3887	um	Spot	Position	27	1000000069	2265		61.668	63.5788	33.4378	um	Spot	Position	32	1000000036	3569
75.8015	76.1407	34.1762	um	Spot	Position	27	1000000076	2266		93.8294	87.0248	33.1412	um	Spot	Position	32	1000000086	3570		54.47	42.6	16.57		7	1000000053	1044
79.724	82.5289	33.9896	um	Spot	Position	27	1000000119	2267		92.4825	96.3633	33.2003	um	Spot	Position	32	1000000074	3571
82.6751	85.2093	34.1879	um	Spot	Position	27	1000000110	2268		44.0671	41.1724	7.5372	um	Spot	Position	33	1000000109	3591		46.48	54.7	17.09		7	1000000144	1045
28.4286	64.5456	15.3675	um	Spot	Position	28	1000000100	2272		36.4325	41.0523	9.04296	um	Spot	Position	33	1000000081	3594
35.3537	61.9369	18.0485	um	Spot	Position	28	1000000001	2274		38.0604	45.3257	10.6377	um	Spot	Position	33	1000000108	3597		40.33	54.65	17.36		7	1000000054	1047
36.4672	84.0542	15.4832	um	Spot	Position	28	1000000004	2284		33.2257	46.135	11.6894	um	Spot	Position	33	1000000083	3600
46.6613	84.9586	16.0289	um	Spot	Position	28	1000000035	2286		44.0324	47.0546	11.5189	um	Spot	Position	33	1000000097	3601		58.77	42.28	18.69		7	1000000060	1048
43.2769	78.4505	17.4865	um	Spot	Position	28	1000000128	2287		38.48	53.7122	11.5922	um	Spot	Position	33	1000000076	3602
58.5631	87.1307	17.7605	um	Spot	Position	28	1000000039	2290		48.9876	49.4479	12.3372	um	Spot	Position	33	1000000018	3616		57.12	36.05	19.37		7	1000000145	1049
45.9175	63.9621	23.9791	um	Spot	Position	28	1000000129	2296		43.9123	42.5319	14.4669	um	Spot	Position	33	1000000101	3619
34.1254	55.0574	25.6968	um	Spot	Position	28	1000000103	2298		53.6188	43.5763	15.3048	um	Spot	Position	33	1000000099	3622		64.45	45.33	18.91		7	1000000055	1050
56.8045	58.7307	25.3659	um	Spot	Position	28	1000000083	2299		60.0715	50.2592	15.4545	um	Spot	Position	33	1000000102	3623
40.148	56.7657	26.1474	um	Spot	Position	28	1000000117	2300		48.2369	53.4791	15.3645	um	Spot	Position	33	1000000053	3624		55.77	45.37	20.25		7	1000000061	1052
25.5642	59.021	26.051	um	Spot	Position	28	1000000008	2301		59.7911	55.1785	17.9131	um	Spot	Position	33	1000000082	3626
39.9686	61.3031	26.2285	um	Spot	Position	28	1000000017	2302		51.2229	49.7164	18.7717	um	Spot	Position	33	1000000103	3627		67.87	50.53	10.89		7	1000000062	1053
51.8705	64.8429	26.0864	um	Spot	Position	28	1000000118	2303		39.6037	43.2317	19.2736	um	Spot	Position	33	1000000100	3629
58.3008	54.094	26.9691	um	Spot	Position	28	1000000011	2304		38.313	49.6679	21.171	um	Spot	Position	33	1000000017	3633		70.41	53.1	15.16		7	1000000066	1054
59.542	60.5839	26.8787	um	Spot	Position	28	1000000130	2305		53.8955	47.1509	22.0882	um	Spot	Position	33	1000000024	3634
39.0625	52.0305	28.0744	um	Spot	Position	28	1000000081	2306		47.057	50.3011	22.0267	um	Spot	Position	33	1000000088	3635		66.89	36.96	16.06		7	1000000056	1055
35.3504	47.8065	28.3711	um	Spot	Position	28	1000000131	2308		54.2459	56.9216	21.747	um	Spot	Position	33	1000000026	3636
40.2602	66.4824	28.2619	um	Spot	Position	28	1000000078	2309		41.2183	59.3331	15.151	um	Spot	Position	33	1000000072	3647		70.13	42.47	15.7		7	1000000065	1056
55.9905	45.7923	30.3421	um	Spot	Position	28	1000000135	2312		45.6301	59.2762	15.7393	um	Spot	Position	33	1000000007	3648
30.9763	49.9193	30.5718	um	Spot	Position	28	1000000010	2314		39.4862	64.4154	18.8517	um	Spot	Position	33	1000000033	3651		68.8	60.94	15.93		7	1000000063	1057
25.8968	52.6665	30.3389	um	Spot	Position	28	1000000086	2315		63.9592	68.4589	20.1509	um	Spot	Position	33	1000000045	3656
50.0995	61.154	29.8948	um	Spot	Position	28	1000000133	2317		62.6813	73.6711	20.6704	um	Spot	Position	33	1000000034	3657		68.85	48.11	17.16		7	1000000068	1058
44.7027	65.4872	30.0176	um	Spot	Position	28	1000000020	2318		46.0794	42.6685	23.733	um	Spot	Position	33	1000000071	3658
45.0211	48.544	31.3736	um	Spot	Position	28	1000000132	2319		55.618	45.1803	25.6653	um	Spot	Position	33	1000000027	3660		77.73	62.23	17.63		7	1000000071	1059
53.1298	55.2118	30.8251	um	Spot	Position	28	1000000019	2320		51.4235	50.4555	26.61	um	Spot	Position	33	1000000021	3662
49.5602	58.2803	30.9165	um	Spot	Position	28	1000000123	2321		57.4436	53.9145	26.6364	um	Spot	Position	33	1000000098	3663		81.09	61.76	18.75		7	1000000141	1060
33.0697	59.4983	30.6672	um	Spot	Position	28	1000000016	2322		53.3251	48.1595	30.7044	um	Spot	Position	33	1000000106	3664
36.9414	62.2694	30.8531	um	Spot	Position	28	1000000007	2323		43.9447	48.8468	30.9359	um	Spot	Position	33	1000000091	3665		73.95	53.19	18.91		7	1000000070	1061
65.8507	62.6433	31.0244	um	Spot	Position	28	1000000108	2324		65.4232	54.2026	28.477	um	Spot	Position	33	1000000030	3666
38.0647	42.8369	31.6989	um	Spot	Position	28	1000000087	2326		66.6477	57.0637	29.5448	um	Spot	Position	33	1000000069	3668		78.19	53.37	20.43		7	1000000102	1062
47.3339	52.8924	32.1585	um	Spot	Position	28	1000000122	2328		75.5641	57.4692	31.9403	um	Spot	Position	33	1000000096	3669
53.3765	49.2645	33.0131	um	Spot	Position	28	1000000121	2329		46.9566	66.4775	23.2616	um	Spot	Position	33	1000000037	3670		68.87	58.41	19.05		7	1000000069	1063
51.1868	66.1172	33.036	um	Spot	Position	28	1000000050	2330		58.6349	63.2166	25.8278	um	Spot	Position	33	1000000087	3673
44.8452	71.383	21.1559	um	Spot	Position	28	1000000089	2332		58.0657	61.3154	29.7845	um	Spot	Position	33	1000000035	3674		36.76	65.86	8.32		7	1000000033	1064
38.5741	73.0978	22.8287	um	Spot	Position	28	1000000034	2334		50.6948	62.622	29.8596	um	Spot	Position	33	1000000015	3675
58.3912	78.9412	23.9552	um	Spot	Position	28	1000000038	2335		68.8946	70.6886	23.3281	um	Spot	Position	33	1000000105	3676		65.17	90.59	9.3		7	1000000073	1065
39.0198	69.5368	25.6898	um	Spot	Position	28	1000000124	2336		69.0022	65.0455	24.5455	um	Spot	Position	33	1000000089	3677
64.909	75.2582	25.7937	um	Spot	Position	28	1000000059	2337		65.3461	66.8037	26.1866	um	Spot	Position	33	1000000110	3678		55.84	64.73	10.04		7	1000000075	1066
45.9885	70.3385	28.1507	um	Spot	Position	28	1000000114	2338		80.7172	73.0633	26.6457	um	Spot	Position	33	1000000067	3679
48.1098	73.0129	27.7304	um	Spot	Position	28	1000000109	2339		75.6044	62.8967	26.7999	um	Spot	Position	33	1000000040	3682		51	73.08	11.54		7	1000000146	1068
57.9669	73.7427	29.0026	um	Spot	Position	28	1000000125	2340		71.4168	69.735	28.1248	um	Spot	Position	33	1000000107	3684
61.0118	69.3993	31.1151	um	Spot	Position	28	1000000046	2341		89.5603	68.6471	29.7444	um	Spot	Position	33	1000000043	3686		49.1	66.17	12.84		7	1000000076	1070
51.832	71.4825	31.1491	um	Spot	Position	28	1000000113	2342		76.8466	70.3708	30.2457	um	Spot	Position	33	1000000046	3687
65.5073	71.7211	31.2793	um	Spot	Position	28	1000000105	2343		87.2301	74.5669	30.0529	um	Spot	Position	33	1000000085	3688		66.22	69.28	12.45		7	1000000083	1071
71.0402	97.2327	20.9927	um	Spot	Position	28	1000000040	2344		84.1881	65.4477	31.7768	um	Spot	Position	33	1000000051	3689
77.8377	101.818	23.5565	um	Spot	Position	28	1000000043	2345		96.8422	77.5603	32.3189	um	Spot	Position	33	1000000078	3690		61.19	66.75	15.66		7	1000000078	1072
72.1636	85.7924	25.8405	um	Spot	Position	28	1000000080	2346		53.1324	57.2849	32.9048	um	Spot	Position	33	1000000011	3691
69.1339	73.7734	29.3414	um	Spot	Position	28	1000000127	2347		62.3202	63.6201	32.7061	um	Spot	Position	33	1000000036	3692		51.86	67.86	17.36		7	1000000079	1073
70.6136	80.867	29.3573	um	Spot	Position	28	1000000061	2348		76.2365	64.6646	33.0681	um	Spot	Position	33	1000000094	3693
77.3353	83.3618	30.1263	um	Spot	Position	28	1000000126	2349		92.1675	96.3405	32.8318	um	Spot	Position	33	1000000074	3694		68.69	95.52	10.9		7	1000000081	1074
74.4846	81.5352	31.2613	um	Spot	Position	28	1000000053	2350		67.4989	62.4719	33.1872	um	Spot	Position	33	1000000038	3695
72.1545	68.7888	32.2835	um	Spot	Position	28	1000000051	2351		95.0016	87.2546	33.6776	um	Spot	Position	33	1000000086	3696		71.34	87.79	11.95		7	1000000080	1075
66.0483	55.0893	33.6066	um	Spot	Position	28	1000000079	2352		94.5124	81.1249	35.8448	um	Spot	Position	33	1000000111	3697
60.4553	45.4068	34.6189	um	Spot	Position	28	1000000115	2353		44.2904	42.06	6.35127	um	Spot	Position	34	1000000109	3711		74.88	91.85	14.49		7	1000000082	1077
61.3616	52.2602	34.8749	um	Spot	Position	28	1000000134	2354		38.3964	41.8778	6.97986	um	Spot	Position	34	1000000112	3716
56.4049	62.3883	35.2824	um	Spot	Position	28	1000000112	2355		39.1272	46.0668	7.95522	um	Spot	Position	34	1000000108	3719		66.68	67.18	15.82		7	1000000077	1078
62.2018	68.5637	35.0957	um	Spot	Position	28	1000000069	2357		36.3714	41.3342	8.81629	um	Spot	Position	34	1000000081	3721
76.1871	76.3624	33.825	um	Spot	Position	28	1000000076	2358		35.1106	45.9584	10.4544	um	Spot	Position	34	1000000083	3724		79.16	91.8	16.94		7	1000000084	1079
80.3313	80.3463	34.4508	um	Spot	Position	28	1000000119	2359		38.5645	52.57	10.0083	um	Spot	Position	34	1000000076	3725
83.1345	84.3484	34.0486	um	Spot	Position	28	1000000110	2360		44.3502	47.4017	11.0374	um	Spot	Position	34	1000000097	3727		73.64	67.12	17.33		7	1000000086	1080
29.602	64.7138	16.2961	um	Spot	Position	29	1000000100	2364		47.445	38.7052	11.5599	um	Spot	Position	34	1000000113	3729
36.3065	62.6431	17.5632	um	Spot	Position	29	1000000001	2365		49.0678	49.4201	12.4357	um	Spot	Position	34	1000000018	3742		78.59	85.51	18.52		7	1000000085	1081
37.354	84.7424	14.6197	um	Spot	Position	29	1000000004	2376		43.8934	42.124	13.4481	um	Spot	Position	34	1000000101	3743
46.9119	85.0204	16.7667	um	Spot	Position	29	1000000035	2379		39.9768	57.2284	14.8315	um	Spot	Position	34	1000000072	3748		86.32	94.76	19.51		7	1000000087	1082
50.259	69.3999	16.9711	um	Spot	Position	29	1000000136	2380		53.3885	43.4198	15.2797	um	Spot	Position	34	1000000099	3749
43.5767	79.1295	17.4006	um	Spot	Position	29	1000000128	2381		47.7553	53.0562	16.7053	um	Spot	Position	34	1000000053	3751		81	67.07	20.33		7	1000000091	1083
58.5185	88.2622	17.2116	um	Spot	Position	29	1000000039	2382		52.387	50.3451	18.2219	um	Spot	Position	34	1000000103	3753
45.7394	63.4827	22.9841	um	Spot	Position	29	1000000129	2389		39.211	50.9529	18.7027	um	Spot	Position	34	1000000017	3755		81.44	81.51	20.39		7	1000000090	1084
34.2078	55.5004	24.315	um	Spot	Position	29	1000000103	2391		39.6939	43.1719	19.6773	um	Spot	Position	34	1000000100	3757
41.8002	57.2861	25.3771	um	Spot	Position	29	1000000117	2393		53.529	48.5852	21.1786	um	Spot	Position	34	1000000024	3759		86.23	102.33	19.73		7	1000000089	1085
40.8596	61.4005	25.1696	um	Spot	Position	29	1000000017	2394		54.5686	56.898	20.9332	um	Spot	Position	34	1000000026	3760
51.4122	64.8522	25.6906	um	Spot	Position	29	1000000118	2395		47.3582	50.4287	22.0257	um	Spot	Position	34	1000000088	3762		90.64	109.81	20.11		7	1000000147	1086
26.1638	59.5289	26.236	um	Spot	Position	29	1000000008	2396		60.1698	50.354	15.1037	um	Spot	Position	34	1000000102	3763
57.2843	60.0919	25.9388	um	Spot	Position	29	1000000083	2397		60.2799	54.8339	16.8864	um	Spot	Position	34	1000000082	3764		61.32	31.61	24.56		7	1000000154	1088
60.5028	61.8195	26.777	um	Spot	Position	29	1000000130	2398		45.213	59.5116	15.0684	um	Spot	Position	34	1000000007	3772
58.982	55.1125	27.4934	um	Spot	Position	29	1000000011	2399		39.0968	63.4743	16.275	um	Spot	Position	34	1000000114	3777		65.43	31.83	24.43		7	1000000128	1089
34.9171	47.6127	28.4498	um	Spot	Position	29	1000000131	2401		39.5236	64.6576	19.0313	um	Spot	Position	34	1000000033	3780
32.2135	51.179	29.1197	um	Spot	Position	29	1000000010	2404		62.7737	73.3117	20.611	um	Spot	Position	34	1000000034	3785		65.42	34.84	24.58		7	1000000142	1090
25.9452	53.0563	29.2853	um	Spot	Position	29	1000000086	2405		62.6169	68.0593	21.3058	um	Spot	Position	34	1000000045	3786
39.3482	52.9512	29.0933	um	Spot	Position	29	1000000081	2406		46.087	42.304	23.9198	um	Spot	Position	34	1000000071	3787		60.52	43.15	24.18		7	1000000092	1091
42.8637	46.5081	30.5168	um	Spot	Position	29	1000000137	2408		56.472	54.2458	25.9918	um	Spot	Position	34	1000000098	3788
53.927	47.248	30.3943	um	Spot	Position	29	1000000135	2409		55.5627	44.7376	26.1738	um	Spot	Position	34	1000000027	3789		83.14	43.36	22.7		7	1000000143	1093
34.8506	59.9285	30.3384	um	Spot	Position	29	1000000016	2410		52.0504	51.8195	26.8502	um	Spot	Position	34	1000000021	3791
43.4706	61.3849	30.04	um	Spot	Position	29	1000000138	2411		59.7426	50.7061	28.2072	um	Spot	Position	34	1000000115	3792		72.9	56.41	22.48		7	1000000096	1094
45.7344	42.7649	30.9646	um	Spot	Position	29	1000000139	2412		52.762	47.436	30.6575	um	Spot	Position	34	1000000106	3793
52.9965	55.7488	30.9707	um	Spot	Position	29	1000000019	2413		44.8368	49.0966	30.6619	um	Spot	Position	34	1000000091	3794		78.51	62.47	23.55		7	1000000148	1095
38.3327	63.2091	31.2355	um	Spot	Position	29	1000000007	2414		54.0316	56.5178	31.8767	um	Spot	Position	34	1000000011	3795
46.1545	66.1939	30.705	um	Spot	Position	29	1000000020	2415		65.721	54.3424	27.1444	um	Spot	Position	34	1000000030	3796		83.19	50.37	23.95		7	1000000100	1096
37.9517	42.9093	31.9611	um	Spot	Position	29	1000000087	2417		60.213	54.2237	31.7987	um	Spot	Position	34	1000000116	3798
56.6055	46.6191	31.9775	um	Spot	Position	29	1000000115	2418		46.8893	65.779	24.1477	um	Spot	Position	34	1000000037	3799		66.44	39.88	24.71		7	1000000093	1097
45.29	49.1014	32.1865	um	Spot	Position	29	1000000132	2420		57.8616	64.4786	25.7875	um	Spot	Position	34	1000000087	3803
66.3369	63.3156	31.778	um	Spot	Position	29	1000000108	2421		47.9675	65.0646	27.8733	um	Spot	Position	34	1000000015	3804		77.3	45.82	25.41		7	1000000099	1098
46.4832	52.208	32.541	um	Spot	Position	29	1000000122	2423		56.9366	61.9719	29.3963	um	Spot	Position	34	1000000035	3805
48.7221	58.8426	33.0053	um	Spot	Position	29	1000000123	2424		69.3777	70.0233	23.7978	um	Spot	Position	34	1000000105	3806		80.45	47.49	24.71		7	1000000097	1099
49.1218	61.8885	32.5286	um	Spot	Position	29	1000000133	2425		69.3375	65.2802	24.6834	um	Spot	Position	34	1000000089	3807
66.7316	54.4808	32.2503	um	Spot	Position	29	1000000079	2427		64.8948	66.9869	25.6905	um	Spot	Position	34	1000000110	3809		83.5	55.18	25.19		7	1000000107	1100
45.4728	72.5457	21.8454	um	Spot	Position	29	1000000089	2429		81.4426	73.962	27.0292	um	Spot	Position	34	1000000067	3810
37.1121	74.7292	22.0715	um	Spot	Position	29	1000000034	2430		74.8753	63.3562	27.6828	um	Spot	Position	34	1000000040	3812		89.56	60.5	25.94		7	1000000098	1101
59.1898	78.9144	23.7895	um	Spot	Position	29	1000000038	2431		65.6822	58.1812	28.7635	um	Spot	Position	34	1000000069	3813
39.1157	70.6179	25.5044	um	Spot	Position	29	1000000124	2432		72.895	69.3248	29.0572	um	Spot	Position	34	1000000107	3814		74.8	42.82	26		7	1000000105	1102
65.7829	76.4229	26.2309	um	Spot	Position	29	1000000059	2433		88.1541	78.4633	28.8684	um	Spot	Position	34	1000000085	3815
40.8858	67.4278	28.0581	um	Spot	Position	29	1000000078	2434		89.7458	68.8814	30.4692	um	Spot	Position	34	1000000043	3817		86.58	48.87	25.64		7	1000000101	1103
48.6366	73.531	27.6679	um	Spot	Position	29	1000000109	2435		79.6559	71.1546	30.8027	um	Spot	Position	34	1000000046	3819
57.856	74.0768	28.555	um	Spot	Position	29	1000000125	2436		92.8964	95.2253	30.9723	um	Spot	Position	34	1000000074	3820		76.66	59.35	26.25		7	1000000103	1105
60.5445	69.8428	30.1358	um	Spot	Position	29	1000000046	2437		74.8812	57.8208	31.9645	um	Spot	Position	34	1000000096	3821
44.815	70.8074	29.8925	um	Spot	Position	29	1000000114	2438		61.7983	63.0634	31.8997	um	Spot	Position	34	1000000036	3822		77.98	40.86	26.77		7	1000000108	1106
52.0389	72.1195	30.9116	um	Spot	Position	29	1000000113	2439		84.1361	65.5159	31.9525	um	Spot	Position	34	1000000051	3823
65.8206	73.6795	31.2532	um	Spot	Position	29	1000000105	2440		66.8775	61.8801	32.7746	um	Spot	Position	34	1000000038	3824		75.02	50.54	26.49		7	1000000131	1107
71.3474	96.7554	20.5729	um	Spot	Position	29	1000000040	2441		74.2507	64.1768	33.2979	um	Spot	Position	34	1000000094	3825
78.0788	102.09	24.1583	um	Spot	Position	29	1000000043	2442		97.3252	77.3643	33.1231	um	Spot	Position	34	1000000078	3826		68.56	44.41	28.69		7	1000000138	1108
73.1291	85.0762	27.0966	um	Spot	Position	29	1000000080	2443		95.1739	87.9313	34.8045	um	Spot	Position	34	1000000086	3827
70.0866	82.3614	28.6678	um	Spot	Position	29	1000000061	2444		94.7471	82.7934	35.9867	um	Spot	Position	34	1000000111	3828		72.34	44.49	28.12		7	1000000109	1109
69.7304	74.937	29.8306	um	Spot	Position	29	1000000127	2445		39.5336	41.7103	5.54223	um	Spot	Position	35	1000000112	3843
76.1789	83.7695	31.0694	um	Spot	Position	29	1000000126	2446		44.8749	42.0088	6.30087	um	Spot	Position	35	1000000109	3846		84.3	53.65	29.31		7	1000000155	1111
71.1517	69.6636	32.0872	um	Spot	Position	29	1000000051	2447		40.8876	46.3794	7.71992	um	Spot	Position	35	1000000108	3850
53.8206	50.0913	33.676	um	Spot	Position	29	1000000121	2448		36.3667	43.1753	8.53451	um	Spot	Position	35	1000000081	3851		78.07	46.86	29.86		7	1000000110	1112
52.3431	66.442	33.4267	um	Spot	Position	29	1000000050	2449		44.3823	47.11	10.5634	um	Spot	Position	35	1000000097	3855
62.335	52.8004	34.3673	um	Spot	Position	29	1000000134	2450		34.7466	45.4995	10.9235	um	Spot	Position	35	1000000083	3856		84.16	44.89	30.77		7	1000000106	1113
66.3139	58.8354	35.163	um	Spot	Position	29	1000000140	2451		48.5019	38.6751	11.6941	um	Spot	Position	35	1000000113	3857
57.0124	63.045	35.1239	um	Spot	Position	29	1000000112	2452		37.4972	51.9986	11.5289	um	Spot	Position	35	1000000076	3860		81.44	48.82	31.3		7	1000000132	1115
62.4388	69.0163	34.6505	um	Spot	Position	29	1000000069	2454		49.1935	49.9372	12.7965	um	Spot	Position	35	1000000018	3873
75.8263	76.9339	33.1314	um	Spot	Position	29	1000000076	2455		45.5018	42.076	14.1594	um	Spot	Position	35	1000000101	3875		96.56	61.58	30.95		7	1000000111	1117
80.7308	79.5925	34.3365	um	Spot	Position	29	1000000119	2456		59.8428	50.3018	14.7998	um	Spot	Position	35	1000000102	3878
83.8527	84.8403	34.3469	um	Spot	Position	29	1000000110	2457		53.3019	43.2379	15.4958	um	Spot	Position	35	1000000099	3879		91.42	82.85	22.17		7	1000000149	1118
29.5861	64.7496	15.8661	um	Spot	Position	30	1000000100	2461		47.9733	54.9264	15.5584	um	Spot	Position	35	1000000053	3880
37.082	61.9974	18.2323	um	Spot	Position	30	1000000001	2463		39.5194	56.5991	15.3253	um	Spot	Position	35	1000000072	3881		85.51	89.4	22.14		7	1000000115	1119
38.0012	84.9101	15.2979	um	Spot	Position	30	1000000004	2477		60.5839	54.7242	16.9074	um	Spot	Position	35	1000000082	3882
46.1418	86.5753	16.0763	um	Spot	Position	30	1000000035	2478		38.4589	50.6891	17.9324	um	Spot	Position	35	1000000017	3885		91.75	91.42	23.1		7	1000000118	1120
44.5472	80.271	18.2351	um	Spot	Position	30	1000000128	2479		40.935	44.4014	18.5199	um	Spot	Position	35	1000000100	3887
50.8768	70.5025	18.5981	um	Spot	Position	30	1000000136	2480		53.3067	50.1933	18.5219	um	Spot	Position	35	1000000103	3888		90.48	99.72	24.09		7	1000000088	1121
35.2913	56.0692	24.1255	um	Spot	Position	30	1000000103	2487		54.9587	56.2896	20.6458	um	Spot	Position	35	1000000026	3891
40.7253	61.8046	24.3023	um	Spot	Position	30	1000000017	2488		47.4185	50.1085	21.3729	um	Spot	Position	35	1000000088	3892		99.73	94.21	25.22		7	1000000119	1122
24.2003	52.0707	25.1688	um	Spot	Position	30	1000000141	2490		45.0377	59.2522	14.6459	um	Spot	Position	35	1000000007	3899
26.3422	59.7731	25.5951	um	Spot	Position	30	1000000008	2491		38.5709	61.2118	15.0405	um	Spot	Position	35	1000000114	3900		93.74	85.34	25.86		7	1000000150	1123
57.1043	60.2218	26.0171	um	Spot	Position	30	1000000083	2492		39.9694	63.3209	19.2121	um	Spot	Position	35	1000000033	3908
41.4524	58.422	26.7083	um	Spot	Position	30	1000000117	2493		62.8055	72.6763	21.3901	um	Spot	Position	35	1000000034	3912		95.89	87.05	27.43		7	1000000121	1124
52.5263	65.9619	26.9438	um	Spot	Position	30	1000000118	2494		62.8724	68.3833	21.6397	um	Spot	Position	35	1000000045	3913
36.341	48.6148	27.8729	um	Spot	Position	30	1000000131	2495		46.9966	41.5718	23.8594	um	Spot	Position	35	1000000071	3915		95	101.35	27.17		7	1000000120	1125
58.8375	55.5926	27.6254	um	Spot	Position	30	1000000011	2496		55.8705	44.9846	25.8853	um	Spot	Position	35	1000000027	3916
53.6046	48.7151	29.5015	um	Spot	Position	30	1000000135	2499		51.4542	51.741	26.5949	um	Spot	Position	35	1000000021	3918		93.86	75.71	29.13		7	1000000122	1126
40.0233	53.7597	29.2019	um	Spot	Position	30	1000000081	2500		57.1155	53.6323	26.1155	um	Spot	Position	35	1000000098	3919
35.2427	59.6452	29.452	um	Spot	Position	30	1000000016	2501		52.7017	46.8643	30.3988	um	Spot	Position	35	1000000106	3920		101.66	96.42	29.33		7	1000000123	1127
44.8201	61.8608	29.5339	um	Spot	Position	30	1000000138	2502		44.0819	48.032	30.7117	um	Spot	Position	35	1000000091	3921
43.7114	47.1882	30.5726	um	Spot	Position	30	1000000137	2503		55.5609	55.2525	31.7871	um	Spot	Position	35	1000000011	3922		100.29	70.41	31.57		7	1000000151	1128
46.2979	49.8993	30.4837	um	Spot	Position	30	1000000132	2504		65.8902	54.8736	26.3637	um	Spot	Position	35	1000000030	3923
25.8123	53.3289	29.9354	um	Spot	Position	30	1000000086	2505		60.5205	50.5744	29.297	um	Spot	Position	35	1000000115	3925		99.96	78.66	31.81		7	1000000124	1129
45.7074	43.4761	30.8319	um	Spot	Position	30	1000000139	2507		61.7137	53.5899	31.5908	um	Spot	Position	35	1000000116	3926
32.1127	51.1256	31.1319	um	Spot	Position	30	1000000010	2508		75.3439	57.1646	31.9001	um	Spot	Position	35	1000000096	3927		100.58	83.77	32.81		7	1000000125	1131
53.8673	56.6204	31.0477	um	Spot	Position	30	1000000019	2509		58.8083	64.4418	25.2516	um	Spot	Position	35	1000000087	3929
39.3252	41.1732	31.7171	um	Spot	Position	30	1000000142	2510		46.5169	65.8097	25.7153	um	Spot	Position	35	1000000037	3931		60.21	31.41	2.3		8	1000000003	1133
37.9644	44.1987	32.1846	um	Spot	Position	30	1000000087	2512		56.3851	60.9389	29.3174	um	Spot	Position	35	1000000035	3933
56.1419	46.4875	32.1973	um	Spot	Position	30	1000000115	2513		71.8811	71.9307	23.999	um	Spot	Position	35	1000000105	3934		41.73	33.55	1.54		8	1000000139	1134
38.237	63.5271	31.5861	um	Spot	Position	30	1000000007	2515		64.2049	69.5597	24.6573	um	Spot	Position	35	1000000110	3935
66.1557	63.9713	31.7098	um	Spot	Position	30	1000000108	2516		65.8591	58.3321	28.516	um	Spot	Position	35	1000000069	3938		49.97	34.38	2.08		8	1000000156	1135
47.0011	53.2145	32.4631	um	Spot	Position	30	1000000122	2518		75.9465	61.6465	28.1557	um	Spot	Position	35	1000000040	3939
66.4141	54.3328	32.7103	um	Spot	Position	30	1000000079	2519		90.0153	79.4048	29.1808	um	Spot	Position	35	1000000085	3942		37.06	43.25	2.16		8	1000000126	1137
49.4746	61.0419	32.578	um	Spot	Position	30	1000000133	2520		75.792	68.9011	29.4885	um	Spot	Position	35	1000000107	3943
45.4868	75.6024	21.8965	um	Spot	Position	30	1000000089	2523		63.0164	61.9194	30.3488	um	Spot	Position	35	1000000036	3944		57.6	34.59	2.92		8	1000000133	1139
36.8097	75.9142	22.6432	um	Spot	Position	30	1000000034	2524		85.1689	67.6535	30.7786	um	Spot	Position	35	1000000051	3945
45.7702	66.9257	24.3737	um	Spot	Position	30	1000000129	2525		83.659	71.7749	30.7968	um	Spot	Position	35	1000000046	3946		32.59	44.82	2.4		8	1000000014	1140
59.4831	79.2764	24.0484	um	Spot	Position	30	1000000038	2526		90.3229	68.3605	31.3745	um	Spot	Position	35	1000000043	3947
65.6894	79.5409	25.0591	um	Spot	Position	30	1000000059	2527		93.1954	94.1902	31.2064	um	Spot	Position	35	1000000074	3948		51.66	31.48	3.26		8	1000000002	1141
39.5491	71.1316	26.7214	um	Spot	Position	30	1000000124	2528		81.734	63.7052	33.2711	um	Spot	Position	35	1000000117	3950
41.2984	67.7572	27.5755	um	Spot	Position	30	1000000078	2529		73.1863	64.0791	33.3037	um	Spot	Position	35	1000000094	3951		52.35	39.88	3.66		8	1000000000	1143
49.317	73.3929	28.1114	um	Spot	Position	30	1000000109	2530		97.9971	76.8608	33.289	um	Spot	Position	35	1000000078	3952
58.4995	74.5074	28.9678	um	Spot	Position	30	1000000125	2531		96.2628	87.4712	34.3545	um	Spot	Position	35	1000000086	3953		44.63	48.96	3.81		8	1000000009	1144
47.2796	66.6646	29.4767	um	Spot	Position	30	1000000020	2532		95.6093	82.7804	36.5754	um	Spot	Position	35	1000000111	3954
43.9106	72.5343	29.6781	um	Spot	Position	30	1000000114	2533		38.9508	42.3643	5.78907	um	Spot	Position	36	1000000112	3970		43.31	54.74	3.19		8	1000000006	1145
52.7395	72.5608	30.5065	um	Spot	Position	30	1000000113	2534		45.055	42.4554	5.87164	um	Spot	Position	36	1000000109	3971
61.7776	70.1412	30.7495	um	Spot	Position	30	1000000046	2535		39.954	45.8871	7.1061	um	Spot	Position	36	1000000108	3976		39.99	55.54	4.53		8	1000000015	1146
65.3492	73.3447	31.0435	um	Spot	Position	30	1000000105	2536		35.4823	43.7394	8.19708	um	Spot	Position	36	1000000081	3979
53.1195	66.7142	31.9289	um	Spot	Position	30	1000000050	2537		37.2313	52.8784	8.44396	um	Spot	Position	36	1000000076	3980		49.14	57.35	4.39		8	1000000029	1147
71.4149	98.8966	21.2635	um	Spot	Position	30	1000000040	2538		45.287	47.7164	10.608	um	Spot	Position	36	1000000097	3982
79.2011	104.476	24.093	um	Spot	Position	30	1000000043	2539		48.9079	38.1334	11.9294	um	Spot	Position	36	1000000113	3995		32.59	62.68	4.58		8	1000000011	1148
72.7533	86.7128	26.1757	um	Spot	Position	30	1000000080	2540		48.5055	49.6741	12.172	um	Spot	Position	36	1000000018	3996
69.9165	82.3417	26.9496	um	Spot	Position	30	1000000061	2541		46.0963	41.2844	14.1588	um	Spot	Position	36	1000000101	4000		41.91	63.08	3.96		8	1000000007	1149
69.6078	76.183	30.5624	um	Spot	Position	30	1000000127	2542		37.967	56.1949	13.8944	um	Spot	Position	36	1000000072	4001
75.6753	82.8111	31.3742	um	Spot	Position	30	1000000126	2543		59.3169	50.0082	14.8184	um	Spot	Position	36	1000000102	4002		60.9	37.31	5.12		8	1000000001	1152
71.8248	69.4969	32.2877	um	Spot	Position	30	1000000051	2544		48.0443	55.0408	14.8512	um	Spot	Position	36	1000000053	4003
53.8502	50.7109	34.3292	um	Spot	Position	30	1000000121	2545		53.5535	43.6378	15.5859	um	Spot	Position	36	1000000099	4004		39.22	50.69	4.78		8	1000000005	1153
61.8715	53.2346	34.6028	um	Spot	Position	30	1000000134	2546		38.0473	51.4597	16.6679	um	Spot	Position	36	1000000118	4007
57.5491	64.3891	35.0717	um	Spot	Position	30	1000000112	2547		52.8821	50.9107	18.1967	um	Spot	Position	36	1000000103	4010		53.56	54.47	5.44		8	1000000028	1154
67.154	59.6926	35.209	um	Spot	Position	30	1000000140	2549		54.8837	56.705	19.2456	um	Spot	Position	36	1000000026	4012
63.8307	69.4347	34.9227	um	Spot	Position	30	1000000069	2550		51.4332	45.3188	19.9419	um	Spot	Position	36	1000000119	4013		49.41	46.6	6.32		8	1000000030	1155
75.8515	77.8471	33.2777	um	Spot	Position	30	1000000076	2551		47.3393	50.2481	20.0344	um	Spot	Position	36	1000000088	4014
81.2347	80.0808	34.2891	um	Spot	Position	30	1000000119	2552		60.71	54.2211	16.8603	um	Spot	Position	36	1000000082	4017		55.3	62.05	6.2		8	1000000012	1156
83.9021	88.8383	34.5087	um	Spot	Position	30	1000000110	2553		36.8325	60.8656	13.601	um	Spot	Position	36	1000000114	4021
29.8986	64.6121	15.9002	um	Spot	Position	31	1000000100	2557		44.1972	58.937	14.5936	um	Spot	Position	36	1000000007	4025		45	42.32	6.76		8	1000000157	1157
36.884	61.601	18.1293	um	Spot	Position	31	1000000001	2558		40.5812	63.8156	19.207	um	Spot	Position	36	1000000033	4030
38.6159	63.9552	18.1117	um	Spot	Position	31	1000000143	2559		65.687	72.911	19.7223	um	Spot	Position	36	1000000120	4034		61.16	42.96	6.79		8	1000000022	1158
37.6344	85.4045	14.505	um	Spot	Position	31	1000000004	2572		46.959	41.1756	24.0036	um	Spot	Position	36	1000000071	4035
46.3106	87.128	14.881	um	Spot	Position	31	1000000035	2573		56.7258	52.3043	24.5055	um	Spot	Position	36	1000000121	4037		40.05	59.95	6.83		8	1000000026	1159
50.6564	69.7004	17.1094	um	Spot	Position	31	1000000136	2575		55.7457	44.3969	25.4852	um	Spot	Position	36	1000000027	4038
45.439	79.6363	19.6154	um	Spot	Position	31	1000000128	2579		51.6305	51.3709	26.3922	um	Spot	Position	36	1000000021	4040		49.91	42.02	7.38		8	1000000017	1161
33.7256	55.628	23.1909	um	Spot	Position	31	1000000103	2581		57.5425	54.6837	26.9492	um	Spot	Position	36	1000000098	4041
39.7836	61.3694	24.2957	um	Spot	Position	31	1000000017	2585		52.8137	46.1967	30.2743	um	Spot	Position	36	1000000106	4042		57.81	49.23	7.99		8	1000000025	1162
24.6467	52.3156	25.3776	um	Spot	Position	31	1000000141	2587		44.5257	47.2821	30.7263	um	Spot	Position	36	1000000091	4043
26.3647	60.3922	26.3023	um	Spot	Position	31	1000000008	2588		56.0623	54.4142	31.3087	um	Spot	Position	36	1000000011	4044		58.08	55.38	7.68		8	1000000134	1163
54.5234	64.3295	26.0283	um	Spot	Position	31	1000000118	2589		64.1411	53.8062	27.4156	um	Spot	Position	36	1000000030	4045
59.4818	61.7761	26.9384	um	Spot	Position	31	1000000083	2590		60.2268	50.0625	28.7071	um	Spot	Position	36	1000000115	4046		44.53	68.22	3.83		8	1000000018	1165
36.5272	47.6939	27.8796	um	Spot	Position	31	1000000131	2591		62.9249	53.357	30.7392	um	Spot	Position	36	1000000116	4048
30.5876	45.0726	28.4391	um	Spot	Position	31	1000000144	2593		46.0191	65.9991	23.0106	um	Spot	Position	36	1000000122	4049		51.77	81.53	5.26		8	1000000020	1169
39.521	52.703	28.9941	um	Spot	Position	31	1000000081	2594		59.8538	64.1828	25.3285	um	Spot	Position	36	1000000087	4051
58.8767	57.0912	28.7416	um	Spot	Position	31	1000000011	2595		45.744	66.2879	26.1945	um	Spot	Position	36	1000000037	4053		40.11	71.3	5.86		8	1000000019	1170
43.2858	47.3305	29.6279	um	Spot	Position	31	1000000137	2597		56.5398	60.8965	29.2346	um	Spot	Position	36	1000000035	4055
45.6975	50.8262	29.588	um	Spot	Position	31	1000000132	2598		61.3607	68.5282	22.2751	um	Spot	Position	36	1000000045	4056		55.22	74.91	7.42		8	1000000072	1175
25.6708	54.1727	29.1337	um	Spot	Position	31	1000000086	2599		72.8996	73.0909	22.4553	um	Spot	Position	36	1000000105	4057
41.1053	56.6939	29.3581	um	Spot	Position	31	1000000117	2600		60.8255	72.2341	23.1793	um	Spot	Position	36	1000000034	4058		49.87	34.83	8.61		8	1000000016	1176
34.5871	59.6937	29.8228	um	Spot	Position	31	1000000016	2601		62.6534	70.3688	26.06	um	Spot	Position	36	1000000110	4059
40.6959	41.6825	30.3829	um	Spot	Position	31	1000000142	2602		65.7607	58.9884	27.6603	um	Spot	Position	36	1000000069	4062		65.99	37.71	8.67		8	1000000037	1177
44.3308	62.995	29.8826	um	Spot	Position	31	1000000138	2604		76.4646	61.308	27.7309	um	Spot	Position	36	1000000040	4063
46.1141	43.2929	30.9436	um	Spot	Position	31	1000000139	2605		62.2721	61.7972	30.2754	um	Spot	Position	36	1000000036	4065		34.3	41.99	8.33		8	1000000024	1178
33.3148	52.3743	31.1985	um	Spot	Position	31	1000000010	2607		76.9082	68.6445	30.0428	um	Spot	Position	36	1000000107	4066
50.3673	62.6	31.3978	um	Spot	Position	31	1000000145	2608		90.1503	81.6938	29.9438	um	Spot	Position	36	1000000085	4067		44.24	53.35	8.4		8	1000000127	1179
38.5479	63.7377	31.0662	um	Spot	Position	31	1000000007	2609		76.0293	58.9745	31.2715	um	Spot	Position	36	1000000117	4069
65.4255	63.6378	30.7719	um	Spot	Position	31	1000000108	2610		85.9269	68.5345	31.2561	um	Spot	Position	36	1000000051	4070		33.32	59.76	8.8		8	1000000040	1180
38.7877	44.3719	31.9223	um	Spot	Position	31	1000000087	2612		84.6112	72.2647	31.32	um	Spot	Position	36	1000000046	4071
56.1461	46.7096	32.0662	um	Spot	Position	31	1000000115	2613		93.1804	94.4183	31.5064	um	Spot	Position	36	1000000074	4072		38.39	45.78	9.16		8	1000000027	1181
47.1604	53.7739	32.1039	um	Spot	Position	31	1000000122	2614		90.6533	67.9932	32.3022	um	Spot	Position	36	1000000043	4074
54.5233	56.9396	31.5927	um	Spot	Position	31	1000000019	2615		73.1137	63.1711	32.9002	um	Spot	Position	36	1000000094	4075		36.86	60.64	9.03		8	1000000041	1182
49.8269	59.8455	32.2324	um	Spot	Position	31	1000000133	2616		100.412	75.8987	33.035	um	Spot	Position	36	1000000078	4076
45.4091	74.8638	21.2106	um	Spot	Position	31	1000000089	2619		96.2478	89.0466	34.6045	um	Spot	Position	36	1000000086	4077		52.6	31.07	9.81		8	1000000135	1184
36.8314	76.019	21.2516	um	Spot	Position	31	1000000034	2620		96.533	76.5215	35.1449	um	Spot	Position	36	1000000123	4078
45.5528	67.8036	23.5154	um	Spot	Position	31	1000000129	2621		95.7771	84.2247	37.0233	um	Spot	Position	36	1000000111	4079		38.81	50.96	9.94		8	1000000158	1185
59.5789	80.045	23.803	um	Spot	Position	31	1000000038	2622		46.1445	41.4621	5.28645	um	Spot	Position	37	1000000109	4093
65.4044	80.4061	24.776	um	Spot	Position	31	1000000059	2623		36.2791	43.9998	8.22522	um	Spot	Position	37	1000000081	4102		59.22	61.41	10.03		8	1000000039	1186
38.4813	72.548	25.6934	um	Spot	Position	31	1000000124	2624		40.8928	45.649	8.3717	um	Spot	Position	37	1000000108	4103
53.0739	66.9592	25.7719	um	Spot	Position	31	1000000146	2625		40.0563	41.7937	9.21581	um	Spot	Position	37	1000000112	4105		57.74	34.4	11.2		8	1000000137	1187
41.3577	68.1844	27.9624	um	Spot	Position	31	1000000078	2626		38.3697	52.9513	9.21765	um	Spot	Position	37	1000000076	4106
46.7356	67.3391	28.7991	um	Spot	Position	31	1000000020	2627		44.7128	47.2221	10.6846	um	Spot	Position	37	1000000097	4107		47.12	54.53	11.1		8	1000000038	1188
49.7058	73.9805	28.3374	um	Spot	Position	31	1000000109	2628		47.993	49.7046	11.4486	um	Spot	Position	37	1000000018	4109
57.9988	74.0963	28.8714	um	Spot	Position	31	1000000125	2629		48.8019	38.3521	12.4817	um	Spot	Position	37	1000000113	4121		47.53	60.77	10.91		8	1000000042	1189
61.4527	71.2686	30.2976	um	Spot	Position	31	1000000046	2630		59.1168	51.7756	12.6038	um	Spot	Position	37	1000000102	4123
43.8432	72.7249	30.1084	um	Spot	Position	31	1000000114	2631		47.3707	56.0756	14.4238	um	Spot	Position	37	1000000053	4126		44.01	61.33	11.08		8	1000000136	1190
52.474	72.9802	30.6828	um	Spot	Position	31	1000000113	2632		46.5491	41.0027	14.605	um	Spot	Position	37	1000000101	4127
53.3929	67.1677	31.8186	um	Spot	Position	31	1000000050	2633		53.4708	43.5547	16.0338	um	Spot	Position	37	1000000099	4130		55.83	39.75	11.69		8	1000000036	1191
71.1297	97.9025	21.0792	um	Spot	Position	31	1000000040	2634		59.4757	55.1976	16.9286	um	Spot	Position	37	1000000082	4131
78.8583	104.117	23.7112	um	Spot	Position	31	1000000043	2635		40.893	46.4871	17.5149	um	Spot	Position	37	1000000118	4132		49.76	47.16	11.52		8	1000000152	1192
71.903	88.1478	25.5293	um	Spot	Position	31	1000000080	2636		52.8901	51.5822	17.648	um	Spot	Position	37	1000000103	4133
69.5059	82.9436	26.3402	um	Spot	Position	31	1000000061	2637		37.891	52.0163	17.6324	um	Spot	Position	37	1000000124	4134		48.31	49.59	11.64		8	1000000013	1193
76.0932	84.1823	29.5259	um	Spot	Position	31	1000000147	2638		51.3249	46.3109	19.2573	um	Spot	Position	37	1000000119	4138
70.8869	76.3969	30.2365	um	Spot	Position	31	1000000127	2639		46.8436	50.8387	19.4881	um	Spot	Position	37	1000000088	4139		64.17	56.41	12.07		8	1000000044	1194
67.0728	74.6355	30.9379	um	Spot	Position	31	1000000105	2640		54.4646	57.3089	19.8186	um	Spot	Position	37	1000000026	4141
72.3711	70.8874	31.6589	um	Spot	Position	31	1000000051	2641		39.8582	67.9588	13.1417	um	Spot	Position	37	1000000125	4146		63.19	33.62	12.29		8	1000000047	1195
76.0086	83.8331	32.368	um	Spot	Position	31	1000000126	2642		43.9592	59.5721	14.3767	um	Spot	Position	37	1000000007	4150
54.548	51.0275	33.2868	um	Spot	Position	31	1000000121	2643		36.7912	60.3484	13.9578	um	Spot	Position	37	1000000114	4151		62.19	44.8	12.71		8	1000000051	1196
65.7443	54.3719	33.1477	um	Spot	Position	31	1000000079	2644		40.1395	64.3623	19.5012	um	Spot	Position	37	1000000033	4156
57.4007	65.1568	34.1267	um	Spot	Position	31	1000000112	2645		66.6737	73.2737	19.4489	um	Spot	Position	37	1000000120	4160		57.99	49.38	12.45		8	1000000159	1197
62.1135	53.3646	34.9462	um	Spot	Position	31	1000000134	2646		56.2756	51.4124	22.3996	um	Spot	Position	37	1000000121	4162
66.8002	59.6525	35.2214	um	Spot	Position	31	1000000140	2648		46.8507	42.0307	23.6725	um	Spot	Position	37	1000000071	4164		56.46	59	12.33		8	1000000050	1198
64.5294	70.3073	35.2561	um	Spot	Position	31	1000000069	2649		56.684	45.6184	24.4935	um	Spot	Position	37	1000000027	4165
75.7136	77.5137	33.2343	um	Spot	Position	31	1000000076	2650		53.9828	43.8007	25.6204	um	Spot	Position	37	1000000126	4166		62.54	51.77	14.2		8	1000000046	1199
81.0667	80.8148	33.6101	um	Spot	Position	31	1000000119	2651		51.1567	51.5407	25.5061	um	Spot	Position	37	1000000021	4168
84.0256	88.393	34.1537	um	Spot	Position	31	1000000110	2652		57.7554	56.3117	27.8957	um	Spot	Position	37	1000000098	4169		38.61	55.13	14.64		8	1000000153	1200
28.8584	63.4158	15.4312	um	Spot	Position	32	1000000100	2655		59.0337	49.9649	28.7552	um	Spot	Position	37	1000000115	4170
16.8257	54.677	17.7342	um	Spot	Position	32	1000000148	2657		52.0028	47.1208	30.1323	um	Spot	Position	37	1000000106	4171		50.14	38.31	15.28		8	1000000048	1202
39.0632	65.3922	18.0757	um	Spot	Position	32	1000000143	2658		44.5641	48.503	31.158	um	Spot	Position	37	1000000091	4172
37.3559	60.9921	19.4179	um	Spot	Position	32	1000000001	2661		54.72	53.5853	30.7184	um	Spot	Position	37	1000000011	4173		59.96	40.51	15.65		8	1000000049	1203
37.4213	85.0744	15.0303	um	Spot	Position	32	1000000004	2670		64.5829	55.0301	26.2327	um	Spot	Position	37	1000000030	4174
45.9869	86.7623	15.0389	um	Spot	Position	32	1000000035	2671		62.7723	53.2212	30.7384	um	Spot	Position	37	1000000116	4176		65.68	37.92	16.48		8	1000000056	1204
39.6109	78.7246	19.6192	um	Spot	Position	32	1000000149	2676		72.3007	55.5156	31.5822	um	Spot	Position	37	1000000117	4177
45.5827	79.138	19.4796	um	Spot	Position	32	1000000128	2677		45.7362	66.4242	22.5638	um	Spot	Position	37	1000000122	4178		54.24	41.98	16.69		8	1000000053	1205
71.0478	98.759	19.8548	um	Spot	Position	32	1000000040	2679		59.1376	71.9962	22.6308	um	Spot	Position	37	1000000034	4179
33.4423	55.0059	23.1632	um	Spot	Position	32	1000000103	2680		59.194	63.9559	25.419	um	Spot	Position	37	1000000087	4182		40.89	54.06	17.11		8	1000000054	1206
22.2505	52.2562	25.684	um	Spot	Position	32	1000000141	2685		45.2882	66.2685	26.0641	um	Spot	Position	37	1000000037	4183
40.3049	61.8493	25.3421	um	Spot	Position	32	1000000017	2686		55.0354	61.3629	29.5341	um	Spot	Position	37	1000000035	4184		46.13	54.07	17.19		8	1000000144	1207
42.1799	44.0489	26.242	um	Spot	Position	32	1000000142	2687		61.5002	68.7797	23.2069	um	Spot	Position	37	1000000045	4185
36.3615	50.2639	25.8609	um	Spot	Position	32	1000000131	2688		73.6215	73.1587	23.9813	um	Spot	Position	37	1000000105	4186		57.02	36.14	19.36		8	1000000145	1209
25.9632	60.4403	27.3288	um	Spot	Position	32	1000000008	2689		65.8779	59.7389	27.1561	um	Spot	Position	37	1000000069	4188
41.7467	57.2081	28.0238	um	Spot	Position	32	1000000117	2690		62.1676	69.281	27.0678	um	Spot	Position	37	1000000110	4189		58.6	42.2	19.03		8	1000000060	1210
58.3667	62.0911	28.1778	um	Spot	Position	32	1000000118	2691		76.2529	61.8894	28.2065	um	Spot	Position	37	1000000040	4191
61.0084	63.6575	28.0029	um	Spot	Position	32	1000000083	2692		60.9816	61.8321	29.1246	um	Spot	Position	37	1000000036	4192		64.7	45.32	19.31		8	1000000055	1211
31.5835	44.7978	28.5277	um	Spot	Position	32	1000000144	2694		91.1093	71.7798	29.3133	um	Spot	Position	37	1000000127	4195
38.6863	53.2575	28.9888	um	Spot	Position	32	1000000081	2695		77.039	70.7333	30.1736	um	Spot	Position	37	1000000107	4196		55.46	45.37	19.84		8	1000000061	1212
25.4228	54.8958	28.6342	um	Spot	Position	32	1000000086	2696		86.4249	69.5956	30.838	um	Spot	Position	37	1000000051	4197
34.8398	59.4488	29.1642	um	Spot	Position	32	1000000016	2698		84.8689	73.056	31.5705	um	Spot	Position	37	1000000046	4198		67.68	50.07	10.98		8	1000000062	1214
58.3142	59.4466	30.119	um	Spot	Position	32	1000000011	2700		91.4581	84.1961	31.5719	um	Spot	Position	37	1000000085	4199
45.7708	43.4229	30.8199	um	Spot	Position	32	1000000139	2702		93.3253	94.0329	31.4502	um	Spot	Position	37	1000000074	4200		70.68	42.42	15.28		8	1000000065	1215
43.1701	47.7445	30.9755	um	Spot	Position	32	1000000137	2703		74.1871	63.9002	32.2327	um	Spot	Position	37	1000000094	4201
32.159	51.2653	31.0245	um	Spot	Position	32	1000000010	2704		90.0107	68.6674	32.5061	um	Spot	Position	37	1000000043	4204		71.32	53.56	15.26		8	1000000066	1216
45.6135	51.2747	31.2789	um	Spot	Position	32	1000000132	2705		101.99	76.2776	32.8472	um	Spot	Position	37	1000000078	4205
49.9313	62.9227	31.285	um	Spot	Position	32	1000000145	2706		97.7972	88.8445	34.9284	um	Spot	Position	37	1000000086	4206		68.67	61.12	15.74		8	1000000063	1217
43.8933	63.7979	31.3255	um	Spot	Position	32	1000000138	2707		94.9552	78.1387	35.6826	um	Spot	Position	37	1000000123	4207
38.893	64.1922	30.7607	um	Spot	Position	32	1000000007	2708		98.2328	86.126	37.2402	um	Spot	Position	37	1000000111	4208		68.39	47.81	16.79		8	1000000068	1218
38.7147	44.29	31.6139	um	Spot	Position	32	1000000087	2709		45.5499	41.2128	5.29744	um	Spot	Position	38	1000000109	4224
47.1058	54.5708	31.9693	um	Spot	Position	32	1000000122	2711		36.2387	44.4988	8.10239	um	Spot	Position	38	1000000081	4231		77.69	62.36	17.55		8	1000000071	1219
65.5994	63.986	31.9595	um	Spot	Position	32	1000000108	2712		39.3013	53.6781	9.77674	um	Spot	Position	38	1000000076	4233
56.1618	46.8073	33.0048	um	Spot	Position	32	1000000115	2713		43.9766	46.6979	10.2801	um	Spot	Position	38	1000000097	4234		81.09	61.93	18.25		8	1000000141	1220
54.2995	57.4692	32.9888	um	Spot	Position	32	1000000019	2714		48.1936	50.3524	11.6875	um	Spot	Position	38	1000000018	4240
49.6064	59.4112	32.9585	um	Spot	Position	32	1000000133	2715		48.0084	37.2442	13.1647	um	Spot	Position	38	1000000113	4251		74.6	52.82	19.28		8	1000000070	1221
35.5854	76.2639	21.1066	um	Spot	Position	32	1000000034	2717		37.3445	47.7938	13.6713	um	Spot	Position	38	1000000124	4253
45.6432	68.2592	23.4457	um	Spot	Position	32	1000000129	2718		48.0792	56.8586	13.4397	um	Spot	Position	38	1000000053	4254		69.25	58.12	19.42		8	1000000069	1222
59.1127	80.1449	23.3985	um	Spot	Position	32	1000000038	2719		46.6417	42.0255	14.1187	um	Spot	Position	38	1000000101	4255
38.4574	72.7151	24.9654	um	Spot	Position	32	1000000124	2720		58.9213	50.9181	14.1477	um	Spot	Position	38	1000000102	4256		78.26	53.22	20.34		8	1000000102	1223
66.4317	80.8123	25.4877	um	Spot	Position	32	1000000059	2721		53.4246	43.2319	15.8769	um	Spot	Position	38	1000000099	4259
41.218	67.5654	26.4067	um	Spot	Position	32	1000000078	2722		52.8139	50.6368	16.8374	um	Spot	Position	38	1000000103	4260		35.98	65.52	8.08		8	1000000033	1224
53.0896	67.5355	28.0133	um	Spot	Position	32	1000000146	2723		58.8448	55.1661	16.466	um	Spot	Position	38	1000000082	4261
44.1856	72.934	27.8469	um	Spot	Position	32	1000000114	2724		51.5173	47.1338	19.3152	um	Spot	Position	38	1000000119	4265		64.6	91.11	10.08		8	1000000073	1225
48.4877	75.7135	28.0197	um	Spot	Position	32	1000000109	2725		46.0473	50.833	19.142	um	Spot	Position	38	1000000088	4266
46.65	67.8362	28.4845	um	Spot	Position	32	1000000020	2726		53.7277	56.9565	20.1032	um	Spot	Position	38	1000000026	4267		55.35	65.05	11.15		8	1000000075	1226
59.1877	75.245	28.4138	um	Spot	Position	32	1000000125	2727		40.7444	43.234	20.4035	um	Spot	Position	38	1000000118	4268
62.6782	72.5019	30.783	um	Spot	Position	32	1000000046	2728		55.913	50.8844	21.4227	um	Spot	Position	38	1000000121	4270		48.78	65.32	12.43		8	1000000076	1229
53.2961	73.6818	31.3386	um	Spot	Position	32	1000000113	2729		35.8795	59.466	12.9514	um	Spot	Position	38	1000000114	4274
54.1081	67.7359	31.7579	um	Spot	Position	32	1000000050	2730		42.9987	59.458	14.6083	um	Spot	Position	38	1000000007	4279		65.54	68.75	12.75		8	1000000083	1230
[truncated: 12,045 more rows]

## Sheet: Fig 5F,G
181023 Qsox1 P element germband movie										181024 Qsox1 P element germband movie
Detailed										Detailed
Position X	Position Y	Position Z	Unit	Category	Collection	Time	TrackID	ID		Position X	Position Y	Position Z	Unit	Category	Collection	Time	TrackID	ID
86.4954	105.869	5.66703	um	Spot	Position	1	1000000000	0		106.043	98.5756	3.69739	um	Spot	Position	4	1000000000	29
85.6661	107.068	6.00641	um	Spot	Position	2	1000000000	1		107.554	99.3225	3.59428	um	Spot	Position	5	1000000000	40
88.0086	108.205	5.85426	um	Spot	Position	3	1000000000	2		109.178	100.625	3.37675	um	Spot	Position	6	1000000000	51
87.6839	107.571	5.53087	um	Spot	Position	4	1000000000	3		99.3514	90.762	4.43941	um	Spot	Position	6	1000000001	52
86.6543	106.144	5.65672	um	Spot	Position	7	1000000000	4		110.303	100.866	3.50157	um	Spot	Position	7	1000000000	62
86.9188	106.028	5.88381	um	Spot	Position	8	1000000000	5		100.538	91.0455	5.39514	um	Spot	Position	7	1000000001	64
87.6252	105.533	5.23639	um	Spot	Position	9	1000000000	6		110.722	101.113	3.64113	um	Spot	Position	8	1000000000	74
87.2469	106.057	5.57745	um	Spot	Position	10	1000000000	7		101.044	91.1869	5.74397	um	Spot	Position	8	1000000001	75
87.2117	105.79	5.26251	um	Spot	Position	11	1000000000	8		110.256	100.852	3.67282	um	Spot	Position	9	1000000000	84
87.9561	106.046	5.10134	um	Spot	Position	12	1000000000	9		100.405	90.6537	5.35949	um	Spot	Position	9	1000000001	85
88.1676	105.076	5.04469	um	Spot	Position	13	1000000000	10		109.903	100.818	3.51997	um	Spot	Position	10	1000000000	93
87.5261	103.736	5.25559	um	Spot	Position	14	1000000000	11		100.423	91.0054	6.27459	um	Spot	Position	10	1000000001	95
80.8681	101.536	5.80312	um	Spot	Position	14	1000000001	12		110.14	100.817	3.61222	um	Spot	Position	11	1000000000	104
81.4759	101.948	5.76838	um	Spot	Position	15	1000000001	13		102.206	91.5525	6.14602	um	Spot	Position	11	1000000001	106
86.6124	105.013	6.0008	um	Spot	Position	15	1000000000	14		110.247	101.213	3.87959	um	Spot	Position	12	1000000000	115
82.3733	96.1749	8.1618	um	Spot	Position	15	1000000002	15		103.163	91.7295	6.56569	um	Spot	Position	12	1000000001	117
82.5369	102.348	6.09168	um	Spot	Position	16	1000000001	16		109.807	101.284	3.80024	um	Spot	Position	13	1000000000	126
85.8589	105.227	5.66331	um	Spot	Position	16	1000000000	17		102.834	91.2037	6.45298	um	Spot	Position	13	1000000001	129
82.5243	97.0586	8.96722	um	Spot	Position	16	1000000002	18		110.454	102.096	3.81189	um	Spot	Position	14	1000000000	138
86.3914	105.449	5.02874	um	Spot	Position	17	1000000000	19		101.799	91.7253	4.03554	um	Spot	Position	14	1000000001	140
86.9595	101.907	7.62445	um	Spot	Position	17	1000000001	20		102.513	92.1689	3.67562	um	Spot	Position	15	1000000001	150
82.6438	97.9266	11.1202	um	Spot	Position	17	1000000002	21		110.425	102.288	3.70003	um	Spot	Position	15	1000000000	151
87.0034	107.464	5.00892	um	Spot	Position	18	1000000000	22		107.138	95.1229	5.79968	um	Spot	Position	15	1000000002	154
88.165	103.625	7.56622	um	Spot	Position	18	1000000001	23		104.178	92.6744	3.59809	um	Spot	Position	16	1000000001	163
81.9529	96.1894	11.6452	um	Spot	Position	18	1000000002	24		111.084	102.152	4.10924	um	Spot	Position	16	1000000000	164
90.5889	107.125	4.451	um	Spot	Position	19	1000000000	25		111.308	98.8708	5.94052	um	Spot	Position	16	1000000002	167
89.3015	104.821	7.4396	um	Spot	Position	19	1000000001	26		105.009	92.978	3.51862	um	Spot	Position	17	1000000001	176
81.2728	95.8944	11.2018	um	Spot	Position	19	1000000002	27		110.886	101.874	3.98463	um	Spot	Position	17	1000000000	177
90.6586	108.334	4.33847	um	Spot	Position	20	1000000000	28		112.531	99.4093	5.70785	um	Spot	Position	17	1000000002	178
88.9557	105.758	8.29282	um	Spot	Position	20	1000000001	29		106.229	93.362	3.66877	um	Spot	Position	18	1000000001	190
82.3627	95.5808	10.2358	um	Spot	Position	20	1000000002	30		110.892	102.22	4.10268	um	Spot	Position	18	1000000000	191
90.4369	108.2	4.33675	um	Spot	Position	21	1000000000	31		113.608	99.2889	5.57791	um	Spot	Position	18	1000000002	192
89.8059	105.852	7.83989	um	Spot	Position	21	1000000001	32		106.561	93.6252	3.43339	um	Spot	Position	19	1000000001	203
84.0017	95.6236	9.93822	um	Spot	Position	21	1000000002	33		111.282	102.722	3.63286	um	Spot	Position	19	1000000000	204
90.1026	107.051	7.62095	um	Spot	Position	22	1000000001	34		112.935	98.2296	5.1023	um	Spot	Position	19	1000000002	205
83.97	95.758	9.99849	um	Spot	Position	22	1000000002	35		106.412	92.9727	3.30342	um	Spot	Position	20	1000000001	216
90.7781	106.771	7.24317	um	Spot	Position	23	1000000001	36		112.722	101.902	3.60435	um	Spot	Position	20	1000000000	217
83.7381	95.1815	10.9593	um	Spot	Position	23	1000000002	37		114.2	97.8664	5.14158	um	Spot	Position	20	1000000002	219
90.774	109.383	4.69181	um	Spot	Position	24	1000000000	39		106.16	93.5851	3.28755	um	Spot	Position	21	1000000001	229
82.2035	106.807	6.03291	um	Spot	Position	24	1000000003	40		113.411	101.92	3.36538	um	Spot	Position	21	1000000000	230
90.4935	106.971	7.80364	um	Spot	Position	24	1000000001	41		115.64	98.74	4.6859	um	Spot	Position	21	1000000002	231
87.7591	95.0126	11.2069	um	Spot	Position	24	1000000002	42		106.876	93.9793	3.37909	um	Spot	Position	22	1000000001	242
94.1594	109.886	4.49593	um	Spot	Position	25	1000000000	44		113.033	103.117	3.30521	um	Spot	Position	22	1000000000	243
84.666	106.935	5.65803	um	Spot	Position	25	1000000003	45		116.535	100.566	4.43246	um	Spot	Position	22	1000000002	244
91.034	106.091	8.29457	um	Spot	Position	25	1000000001	46		102.897	90.8162	5.76224	um	Spot	Position	22	1000000003	245
90.4902	94.3512	10.5141	um	Spot	Position	25	1000000002	47		109.289	95.334	3.68199	um	Spot	Position	23	1000000001	256
84.9528	107.703	4.95665	um	Spot	Position	26	1000000003	49		113.403	103.323	3.38189	um	Spot	Position	23	1000000000	257
94.8583	112.217	4.60628	um	Spot	Position	26	1000000000	50		120.835	103.846	4.17791	um	Spot	Position	23	1000000002	259
90.5388	106.181	6.8011	um	Spot	Position	26	1000000001	51		104.379	92.4102	5.48403	um	Spot	Position	23	1000000003	260
90.4222	96.3192	8.01527	um	Spot	Position	26	1000000002	52		110.265	96.8241	3.87878	um	Spot	Position	24	1000000001	270
90.5147	106.26	4.95113	um	Spot	Position	27	1000000001	54		115.495	103.637	3.41034	um	Spot	Position	24	1000000000	271
85.8631	108.311	4.76088	um	Spot	Position	27	1000000003	55		125.039	103.998	4.62963	um	Spot	Position	24	1000000002	273
100.234	114.099	4.77052	um	Spot	Position	27	1000000000	56		106.653	93.8595	5.72566	um	Spot	Position	24	1000000003	275
90.8523	96.6249	7.22428	um	Spot	Position	27	1000000002	57		111.352	96.9193	3.75172	um	Spot	Position	25	1000000001	285
90.6544	106.584	4.68059	um	Spot	Position	28	1000000001	59		117.832	103.486	3.33018	um	Spot	Position	25	1000000000	286
85.8325	108.178	4.83017	um	Spot	Position	28	1000000003	60		127.801	103.499	4.41813	um	Spot	Position	25	1000000002	287
101.529	115.126	4.83492	um	Spot	Position	28	1000000000	61		108.033	95.1264	5.21246	um	Spot	Position	25	1000000003	290
90.6108	96.8032	7.36691	um	Spot	Position	28	1000000002	62		110.193	96.7901	4.0717	um	Spot	Position	26	1000000001	301
90.4402	106.296	6.13048	um	Spot	Position	29	1000000001	64		118.594	104.714	3.20021	um	Spot	Position	26	1000000000	302
87.1374	107.213	4.98704	um	Spot	Position	29	1000000003	65		128.123	102.56	4.799	um	Spot	Position	26	1000000002	304
102.231	114.663	5.52384	um	Spot	Position	29	1000000000	66		110.472	97.9037	4.1828	um	Spot	Position	27	1000000001	317
90.679	96.7237	7.80908	um	Spot	Position	29	1000000002	67		118.983	105.79	3.15537	um	Spot	Position	27	1000000000	318
87.5065	107.516	5.0477	um	Spot	Position	30	1000000003	69		128.071	102.628	4.66875	um	Spot	Position	27	1000000002	319
92.3148	108.056	5.28397	um	Spot	Position	30	1000000001	70		120.113	106.894	3.36987	um	Spot	Position	28	1000000000	331
103.49	114.488	5.61142	um	Spot	Position	30	1000000000	71		110.425	99.1439	4.48808	um	Spot	Position	28	1000000003	332
90.9385	96.1046	7.38204	um	Spot	Position	30	1000000002	72		112.663	99.4094	4.16375	um	Spot	Position	28	1000000001	333
88.0099	107.3	5.04647	um	Spot	Position	31	1000000003	74		128.024	102.096	4.84685	um	Spot	Position	28	1000000002	337
95.3708	110.081	5.69776	um	Spot	Position	31	1000000001	75		114.341	100.876	3.99264	um	Spot	Position	29	1000000001	349
104.192	114.174	5.78185	um	Spot	Position	31	1000000000	76		112.238	102.932	4.6154	um	Spot	Position	29	1000000003	350
90.8862	95.3392	7.1201	um	Spot	Position	31	1000000002	77		120.573	106.394	4.42288	um	Spot	Position	29	1000000000	351
88.7089	107.425	4.86946	um	Spot	Position	32	1000000003	79		128.48	101.643	5.33165	um	Spot	Position	29	1000000002	352
104.488	113.966	5.1736	um	Spot	Position	32	1000000000	80		110.299	96.6428	3.70894	um	Spot	Position	30	1000000004	361
96.6932	111.84	5.90805	um	Spot	Position	32	1000000001	81		117.188	102.07	4.66915	um	Spot	Position	30	1000000001	365
91.0725	95.0482	8.17613	um	Spot	Position	32	1000000002	82		114.97	105.627	5.302	um	Spot	Position	30	1000000003	366
89.4516	108.312	4.37997	um	Spot	Position	33	1000000003	84		123.216	106.341	5.04003	um	Spot	Position	30	1000000000	367
105.391	117.496	4.18299	um	Spot	Position	33	1000000000	85		129.593	101.461	5.82749	um	Spot	Position	30	1000000002	368
99.594	114.074	6.06672	um	Spot	Position	33	1000000001	86		113.3	98.9958	3.49167	um	Spot	Position	31	1000000004	380
104.846	114.224	5.7298	um	Spot	Position	33	1000000004	87		100.617	94.9738	3.96196	um	Spot	Position	31	1000000005	381
91.1607	94.2637	10.4152	um	Spot	Position	33	1000000002	88		117.693	101.966	5.70911	um	Spot	Position	31	1000000001	383
89.7803	108.313	4.44822	um	Spot	Position	34	1000000003	90		117.116	105.699	5.6198	um	Spot	Position	31	1000000003	384
105.022	117.456	4.64149	um	Spot	Position	34	1000000000	91		124.256	106.59	5.18462	um	Spot	Position	31	1000000000	385
103.356	114.588	6.72401	um	Spot	Position	34	1000000001	92		129.235	101.392	6.0281	um	Spot	Position	31	1000000002	387
99.9442	115.478	6.74475	um	Spot	Position	34	1000000004	93		115.676	100.168	3.51778	um	Spot	Position	32	1000000004	397
90.2147	96.6581	8.68833	um	Spot	Position	34	1000000002	94		103.174	94.2267	3.9475	um	Spot	Position	32	1000000005	398
88.0688	108.911	4.3424	um	Spot	Position	35	1000000003	96		125.643	106.37	5.23267	um	Spot	Position	32	1000000000	399
98.7967	112.733	5.84022	um	Spot	Position	35	1000000004	97		120.73	107.239	5.07288	um	Spot	Position	32	1000000003	400
105.788	114.801	5.65979	um	Spot	Position	35	1000000001	98		129.122	101.379	6.16076	um	Spot	Position	32	1000000002	403
90.0132	98.1087	8.45424	um	Spot	Position	35	1000000002	99		118.241	101.165	6.78268	um	Spot	Position	32	1000000001	405
88.2353	109.336	4.15333	um	Spot	Position	36	1000000003	101		116.67	100.785	3.65794	um	Spot	Position	33	1000000004	414
98.9967	111.945	5.65092	um	Spot	Position	36	1000000004	102		104.222	93.5101	4.97314	um	Spot	Position	33	1000000005	416
90.6953	98.9379	7.65786	um	Spot	Position	36	1000000002	103		127.194	106.031	5.3808	um	Spot	Position	33	1000000000	418
108.541	115.538	7.36193	um	Spot	Position	36	1000000001	104		123.91	107.835	4.85648	um	Spot	Position	33	1000000003	419
88.4567	109.542	4.04985	um	Spot	Position	37	1000000003	106		129.168	100.498	6.85974	um	Spot	Position	33	1000000002	422
100.9	113.224	6.47488	um	Spot	Position	37	1000000004	108		120.643	101.509	7.36732	um	Spot	Position	33	1000000001	423
92.5454	100.019	7.70845	um	Spot	Position	37	1000000002	109		117.135	101.539	3.62373	um	Spot	Position	34	1000000004	433
111.2	115.859	7.9784	um	Spot	Position	37	1000000001	110		104.771	93.3547	5.00501	um	Spot	Position	34	1000000005	436
88.4886	109.37	4.31243	um	Spot	Position	38	1000000003	112		128.411	105.746	5.02941	um	Spot	Position	34	1000000000	438
102.842	114.608	6.70309	um	Spot	Position	38	1000000004	114		125.032	108.132	5.54437	um	Spot	Position	34	1000000003	439
93.0651	100.791	8.16279	um	Spot	Position	38	1000000002	115		131.086	100.872	6.35753	um	Spot	Position	34	1000000002	440
112.744	117.338	8.24543	um	Spot	Position	38	1000000001	116		122.311	102.065	7.83019	um	Spot	Position	34	1000000001	442
88.9878	109.121	4.42003	um	Spot	Position	39	1000000003	118		104.842	92.924	4.16728	um	Spot	Position	35	1000000005	452
104.461	115.266	7.0274	um	Spot	Position	39	1000000004	120		118.252	101.899	3.6674	um	Spot	Position	35	1000000004	454
93.8818	101.897	8.16571	um	Spot	Position	39	1000000002	121		126.336	108.955	4.02883	um	Spot	Position	35	1000000003	457
113.666	116.866	8.82258	um	Spot	Position	39	1000000001	122		128.977	105.224	5.82991	um	Spot	Position	35	1000000000	459
90.5775	108.954	5.64865	um	Spot	Position	40	1000000003	125		122.045	102.266	7.0494	um	Spot	Position	35	1000000001	460
93.9698	102.185	6.92931	um	Spot	Position	40	1000000002	126		130.168	100.188	7.61041	um	Spot	Position	35	1000000002	461
105.661	117.078	6.84033	um	Spot	Position	40	1000000004	127		107.201	94.2126	3.65944	um	Spot	Position	36	1000000005	473
115.147	116.981	7.91623	um	Spot	Position	40	1000000001	128		119.143	101.851	3.76095	um	Spot	Position	36	1000000004	474
91.5657	109.041	5.54295	um	Spot	Position	41	1000000003	131		128.318	109.063	3.89232	um	Spot	Position	36	1000000003	475
93.6852	102.042	6.96534	um	Spot	Position	41	1000000002	132		101.959	93.104	4.2902	um	Spot	Position	36	1000000006	477
115.32	117.255	7.64403	um	Spot	Position	41	1000000001	133		130.281	104.688	6.0041	um	Spot	Position	36	1000000000	480
107.015	118.184	7.09632	um	Spot	Position	41	1000000004	134		124.003	102.003	7.3955	um	Spot	Position	36	1000000001	481
92.8828	109.44	6.07839	um	Spot	Position	42	1000000003	137		130.42	99.8093	8.07133	um	Spot	Position	36	1000000002	482
93.6815	102.217	6.62979	um	Spot	Position	42	1000000002	138		129.568	108.622	3.88616	um	Spot	Position	37	1000000003	497
107.966	118.04	6.8887	um	Spot	Position	42	1000000004	139		120.838	102.413	3.92217	um	Spot	Position	37	1000000004	498
115.699	117.496	7.08104	um	Spot	Position	42	1000000001	140		103.257	92.0432	4.95169	um	Spot	Position	37	1000000006	500
94.6579	109.503	5.84779	um	Spot	Position	43	1000000003	143		109.436	94.6469	5.03029	um	Spot	Position	37	1000000005	501
117.255	117.835	5.565	um	Spot	Position	43	1000000001	144		131.784	104.088	6.07526	um	Spot	Position	37	1000000000	503
94.065	102.555	6.70346	um	Spot	Position	43	1000000002	145		124.187	101.437	7.43848	um	Spot	Position	37	1000000001	504
109.375	117.957	6.81409	um	Spot	Position	43	1000000004	146		131.12	99.2329	7.76953	um	Spot	Position	37	1000000002	505
118.481	117.537	5.14383	um	Spot	Position	44	1000000001	149		121.329	102.607	3.75703	um	Spot	Position	38	1000000004	520
93.7577	102.229	5.70477	um	Spot	Position	44	1000000002	150		130.743	107.233	3.64204	um	Spot	Position	38	1000000003	521
95.534	110.133	5.99888	um	Spot	Position	44	1000000003	151		105.327	90.4654	5.21648	um	Spot	Position	38	1000000006	523
108.742	116.838	7.08765	um	Spot	Position	44	1000000004	152		110.72	95.3436	5.12987	um	Spot	Position	38	1000000005	524
94.1608	103.94	5.97054	um	Spot	Position	45	1000000002	155		132.762	103.744	5.91789	um	Spot	Position	38	1000000000	525
101.386	113.568	5.53923	um	Spot	Position	45	1000000003	156		125.935	100.69	7.43154	um	Spot	Position	38	1000000001	526
121.102	116.706	5.98113	um	Spot	Position	45	1000000001	157		130.573	98.5913	8.68927	um	Spot	Position	38	1000000002	529
109.86	116.381	7.50582	um	Spot	Position	45	1000000004	158		122.533	103.286	3.74317	um	Spot	Position	39	1000000004	543
95.7308	106.81	5.25371	um	Spot	Position	46	1000000002	160		131.121	106.577	3.83097	um	Spot	Position	39	1000000003	544
105.878	117.031	6.0934	um	Spot	Position	46	1000000003	162		112.127	94.7431	4.99914	um	Spot	Position	39	1000000005	546
122.104	116.847	7.32381	um	Spot	Position	46	1000000001	163		106.582	91.4588	6.78409	um	Spot	Position	39	1000000006	547
111.627	116.551	8.52022	um	Spot	Position	46	1000000004	164		128.345	99.6738	7.2618	um	Spot	Position	39	1000000001	548
97.7325	108.876	5.64282	um	Spot	Position	47	1000000002	167		130.792	98.5529	9.20829	um	Spot	Position	39	1000000002	551
106.848	119.067	5.75709	um	Spot	Position	47	1000000003	168		134.422	103.481	5.53606	um	Spot	Position	39	1000000000	554
111.92	116.102	7.52126	um	Spot	Position	47	1000000004	169		110.86	97.6137	3.62636	um	Spot	Position	40	1000000006	567
122.337	117.416	7.99036	um	Spot	Position	47	1000000001	170		124.33	103.842	3.67932	um	Spot	Position	40	1000000004	568
99.1283	109.665	6.1292	um	Spot	Position	48	1000000002	173		132.583	106.24	3.68944	um	Spot	Position	40	1000000003	569
107.974	119.473	6.64872	um	Spot	Position	48	1000000003	174		111.646	93.4671	4.95353	um	Spot	Position	40	1000000005	571
122.649	116.82	7.39104	um	Spot	Position	48	1000000001	175		130.684	98.7745	7.35019	um	Spot	Position	40	1000000001	573
114.045	117.597	8.7632	um	Spot	Position	48	1000000004	176		135.415	103.244	5.31871	um	Spot	Position	40	1000000000	577
100.842	111.245	5.46936	um	Spot	Position	49	1000000002	179		111.995	98.3636	3.64341	um	Spot	Position	41	1000000006	590
123.454	117.917	6.75087	um	Spot	Position	49	1000000001	180		124.86	104.022	3.71298	um	Spot	Position	41	1000000004	591
109.326	120.903	7.4409	um	Spot	Position	49	1000000003	181		110.884	92.9619	4.99321	um	Spot	Position	41	1000000005	594
115.629	117.866	9.07144	um	Spot	Position	49	1000000004	182		114.158	97.9606	6.37311	um	Spot	Position	41	1000000007	596
105.146	114.793	4.0791	um	Spot	Position	50	1000000002	185		131.775	98.4181	8.74053	um	Spot	Position	41	1000000001	598
123.337	116.894	6.61984	um	Spot	Position	50	1000000001	186		133.429	105.602	3.62723	um	Spot	Position	41	1000000003	601
111.576	121.284	7.30664	um	Spot	Position	50	1000000003	187		136.828	103.542	4.9567	um	Spot	Position	41	1000000000	602
116.524	117.033	9.53917	um	Spot	Position	50	1000000004	188		113.193	98.8166	3.8682	um	Spot	Position	42	1000000006	614
109.367	117.352	5.58251	um	Spot	Position	51	1000000002	191		125.75	103.926	3.75935	um	Spot	Position	42	1000000004	615
124.545	116.337	6.443	um	Spot	Position	51	1000000001	192		111.98	93.0895	5.91646	um	Spot	Position	42	1000000005	618
114.421	120.27	7.45446	um	Spot	Position	51	1000000003	193		116.45	99.8699	5.96388	um	Spot	Position	42	1000000007	619
119.509	115.616	9.34893	um	Spot	Position	51	1000000004	194		132.157	98.7881	7.45979	um	Spot	Position	42	1000000001	620
										133.682	105.43	3.7232	um	Spot	Position	42	1000000003	625
										137.849	103.919	4.67071	um	Spot	Position	42	1000000000	626
										126.092	104.815	3.48918	um	Spot	Position	43	1000000004	640
										114.077	99.8399	4.23619	um	Spot	Position	43	1000000006	641
										112.536	92.7562	6.24119	um	Spot	Position	43	1000000005	643
										118	100.867	5.83247	um	Spot	Position	43	1000000007	644
										132.743	98.7116	7.57503	um	Spot	Position	43	1000000001	646
										134.089	105.386	3.64946	um	Spot	Position	43	1000000003	651
										138.653	104.532	4.00335	um	Spot	Position	43	1000000000	652
										127.588	105.841	3.48663	um	Spot	Position	44	1000000004	663
										117.45	102.759	5.07992	um	Spot	Position	44	1000000006	666
										120.046	101.624	6.13683	um	Spot	Position	44	1000000007	669
										113.562	93.5335	7.10624	um	Spot	Position	44	1000000005	671
										132.201	99.1718	7.91961	um	Spot	Position	44	1000000001	673
										139.021	104.734	3.88886	um	Spot	Position	44	1000000000	676
										135.142	105.674	3.58535	um	Spot	Position	44	1000000003	677
										128.026	106.221	3.51838	um	Spot	Position	45	1000000004	688
										121.124	102.012	6.52442	um	Spot	Position	45	1000000007	692
										113.416	94.4058	7.22038	um	Spot	Position	45	1000000005	693
										117.637	104.728	6.90541	um	Spot	Position	45	1000000006	695
										132.174	98.8177	7.62377	um	Spot	Position	45	1000000001	697
										139.23	104.267	3.77773	um	Spot	Position	45	1000000000	699
										135.022	105.644	3.68018	um	Spot	Position	45	1000000003	700
										128.809	106.878	3.61121	um	Spot	Position	46	1000000004	713
										113.792	93.4965	6.25379	um	Spot	Position	46	1000000005	717
										131.997	99.3865	7.35744	um	Spot	Position	46	1000000001	719
										122.19	103.722	6.64393	um	Spot	Position	46	1000000007	720
										117.339	105.857	8.42771	um	Spot	Position	46	1000000006	721
										136.032	105.705	3.60111	um	Spot	Position	46	1000000003	724
										138.934	103.724	3.99372	um	Spot	Position	46	1000000000	725
										129.388	106.831	3.54816	um	Spot	Position	47	1000000004	736
										115.159	95.0409	6.13783	um	Spot	Position	47	1000000005	740
										122.755	105.897	6.31114	um	Spot	Position	47	1000000007	741
										132.251	99.1428	7.72439	um	Spot	Position	47	1000000001	742
										117.757	105.93	8.2792	um	Spot	Position	47	1000000006	743
										138.864	103.128	3.74693	um	Spot	Position	47	1000000000	746
										129.273	107.109	3.39372	um	Spot	Position	48	1000000004	757
										122.203	106.446	5.69543	um	Spot	Position	48	1000000007	761
										116.452	95.5239	5.81675	um	Spot	Position	48	1000000005	762
										132.351	98.9373	6.90798	um	Spot	Position	48	1000000001	763
										118.475	106.355	8.04669	um	Spot	Position	48	1000000006	766
										139.976	103.629	3.22514	um	Spot	Position	48	1000000000	768
										129.239	107.142	3.43813	um	Spot	Position	49	1000000004	780
										118.569	95.5684	4.36634	um	Spot	Position	49	1000000005	781
										121.23	106.344	5.3214	um	Spot	Position	49	1000000007	783
										132.977	99.5893	6.50935	um	Spot	Position	49	1000000001	785
										118.643	106.611	7.78145	um	Spot	Position	49	1000000006	787
										141.356	105.405	3.38748	um	Spot	Position	49	1000000000	791
										130.915	107.535	3.38704	um	Spot	Position	50	1000000004	803
										119.719	97.0019	4.04288	um	Spot	Position	50	1000000005	805
										121.152	105.412	5.4893	um	Spot	Position	50	1000000007	807
										118.887	106.092	7.45372	um	Spot	Position	50	1000000006	809
										134.352	99.7689	6.08022	um	Spot	Position	50	1000000001	814
										119.151	98.2681	3.79361	um	Spot	Position	51	1000000005	825
										132.724	107.368	3.44975	um	Spot	Position	51	1000000004	826
										120.437	105.289	5.29948	um	Spot	Position	51	1000000007	829
										135.535	100.114	5.83562	um	Spot	Position	51	1000000001	833
										119.566	99.416	3.86809	um	Spot	Position	52	1000000005	846
										119.784	104.848	5.98589	um	Spot	Position	52	1000000007	850
										133.79	106.396	3.40438	um	Spot	Position	52	1000000004	853
										134.663	100.993	6.14795	um	Spot	Position	52	1000000001	854
										121.662	99.3112	3.98802	um	Spot	Position	53	1000000005	870
										118.432	104.794	5.46715	um	Spot	Position	53	1000000007	871
										120.095	105.154	9.42463	um	Spot	Position	53	1000000006	875
										134.312	105.889	3.38863	um	Spot	Position	53	1000000004	876
										137.157	100.431	6.20361	um	Spot	Position	53	1000000001	877
										123.606	99.912	3.97305	um	Spot	Position	54	1000000005	892
										119.03	103.506	5.3101	um	Spot	Position	54	1000000007	893
										122.754	103.535	7.82668	um	Spot	Position	54	1000000006	897
										134.777	105.767	3.2716	um	Spot	Position	54	1000000004	899
										138.73	101.357	7.23141	um	Spot	Position	54	1000000001	900
										119.71	103.194	5.0691	um	Spot	Position	55	1000000007	916
										123.689	103.606	7.5595	um	Spot	Position	55	1000000006	920
										136.452	105.461	3.45357	um	Spot	Position	55	1000000004	922
										139.039	102.042	6.96563	um	Spot	Position	55	1000000001	924
										120.352	103.671	4.28575	um	Spot	Position	56	1000000007	938
										125.155	103.193	6.49392	um	Spot	Position	56	1000000006	942
										137.554	105.121	3.71537	um	Spot	Position	56	1000000004	945
										137.953	101.996	7.71864	um	Spot	Position	56	1000000001	947
										121.455	104.107	3.97378	um	Spot	Position	57	1000000007	963
										127.037	103.164	5.43967	um	Spot	Position	57	1000000006	964
										137.039	105.182	3.49834	um	Spot	Position	57	1000000004	969
										136.447	102.173	8.43729	um	Spot	Position	57	1000000001	971
										129.222	102.253	4.62893	um	Spot	Position	58	1000000006	985
										121.758	103.647	4.05031	um	Spot	Position	58	1000000007	986
										138.789	106.656	3.80316	um	Spot	Position	58	1000000004	990
										135.652	102.13	9.46007	um	Spot	Position	58	1000000001	992
										130.206	103.297	3.85987	um	Spot	Position	59	1000000006	1005
										121.475	102.604	4.06683	um	Spot	Position	59	1000000007	1008
										138.799	107.256	4.16395	um	Spot	Position	59	1000000004	1011
										135.377	102.764	8.545	um	Spot	Position	59	1000000001	1013
										121.653	101.501	4.2584	um	Spot	Position	60	1000000007	1025
										142.089	107.815	4.25999	um	Spot	Position	60	1000000004	1030
										134.968	102.868	6.63398	um	Spot	Position	60	1000000001	1031

## Sheet: Fig 5H
QSOX COLOC WITH MARKERS
Cnx 99a		GMAP		Golgin 84		Golgin 245		Hrs 27.4.		Rab 7		DAPI		mrva 3x Cherry
SII 001	-0.01	SII 001	0.23	SII 001	0.53	SII 001	0.39	SII 001	0.09	SII 001	-0.14	SII 001 (GMAP)	-0.26	Slide A_001a	0.34
SII 002	-0.19	SII 002	0.67	SII 002	0.5	SII 002	0.56	SII 002	0.56	SII 002	0.6	SII 002 (GMAP)	-0.17	Slide A_001B	0.05
SII 003	-0.17	SII 003	0.57	SII 003	0.35	SII 003	0.49	SII 003	0.28	SII 003	-0.1	SII 003 (GMAP)	-0.24	Slide A_002a	0.08
SII 004	-0.12	SII 004	0.47	SII 004	0.08	SII 004	0.46	SII 004	0.09	SII 004	0.03	SII 004 (GMAP)	-0.26	Slide A_002b	0.42
SII 005	0.25	SII 005	0.2	SII 005	0.69	SII 005	0.16	SII 005	0.53	SII 005	0.08	SII 005 (GMAP)	-0.04	Slide A_003	0.49
SIII 001	0.33	SIII 001	0.5	SIII 001	0.72	SIII 001	0.73	SIII 001	0.68	SIII 001	0.49	SIII 001 (GMAP)	-0.07	Slide A_004	0.37
SIII 002	0.02	SIII 002	0.71	SIII 002	0.57	SIII 002	0.55	SIII 002	0.45	SIII 002	0.56	SIII 002 (GMAP)	-0.25	Slide A_005	0.33
SIII 003	-0.29	SIII 003	0.4	SIII 003	0.71	SIII 003	0.74	SIII 003	0.62	SIII 003	0.47	SIII 003 (GMAP)	-0.12	Slide B_001	0.43
SIII 004	-0.1	SIII 004	0.78	SIII 004	0.69	SIII 004	-0.02	SIII 004	0.64	SIII 004	0.27	SIII 004 (GMAP)	-0.17	Slide B_002	0.29
SIII 005	0.2	SIII 005	0.73	SIII 005	0.77	SIII 005	0.28	SIII 005	0.45	SIII 005	0.16	SIII 005 (GMAP)	-0.18	Slide B_003	0.6
SIV 001	0.51	SIV 001	0.57	SIV 001	0.78	SIV 001	-0.03	SIII 006	0.65	SIV 001	0.3	SIV (Golgin 84) 001	-0.06	Slide B_004	0.24
SIV 002	-0.05	SIV 002	0.69	SIV 002	0.82	SIV 002	0.13	SIII 007	0.66	SIV 002	0.33	SIV (Golgin 84)002	-0.12	Slide B_005	0.35
SIV 003	0.62	SIV 003	0.59	SIV 003	0.85	SIV 003	0.23	SIII 008	0.63	SIV 003	0.38	SIV (Golgin 84) 003	-0.11	Slide C_001	0.67
SIV 004	0.31	SIV 004	0.18	SIV 004	0.79	SIV 004	0.14	SIV 001	0.65	SIV 004	0.56	SIV (Golgin 84) 004	-0.12	Slide C_001a	0.41
SIV 005	0.41	SIV 005	0.5	SIV 005	0.81	SIV 005	0.39			SIV 005	0.6	SIV (Golgin 84) 005	-0.1	Slide C_002	0.39
														Slide C_003	0.45
														Slide C_004	0.52
														Slide C_005	0.65

## Sheet: Fig 5J
LAN A DATA	control
position on line
0	1.23781	0.744971	0.744971	0.962653	0.349092	0.528726	0.43014	0.637226	0.663191	0.436073	0.677219	0.295437	0.940261	0.845853	0.715735	0.689901	0.815323	0.689901	0.799969	0.971828	0.971828	0.98825	4.10669	0.742246	1.31407	3.10094	3.10094	0.467682	0.467682	0.703161	0.703161	1.91841	1.91841	0.401365	0.303024	0.628223	1.20159	0.558475	1.69443	1.69443	1.20379	0.79279	0.915188	4.76547	0.278862	1.51351	0.721966	0.991254	0.469339
0.11371	1.39683	0.56446	0.56446	0.976166	0.346145	0.592303	0.432014	0.56664	0.533575	0.671934	0.603531	0.329365	0.680786	1.36188	0.549524	0.529689	1.31273	0.529689	0.735621	1.15162	1.15162	1.17108	3.41473	0.944736	1.27632	2.76581	2.76581	0.606644	0.606644	0.827133	0.827133	1.97712	1.97712	0.421386	0.308501	0.731021	0.916928	0.688624	2.11099	2.11099	1.26411	0.975897	0.680573	4.71743	0.351865	1.79661	0.495	1.42127	0.484882
0.22742	1.79099	0.716547	0.716547	0.936151	0.328713	0.455448	0.419086	0.586419	0.347941	0.92139	0.590775	0.476807	0.451831	1.4383	0.919255	0.886076	1.38638	0.886076	0.515077	0.774205	0.774205	0.787288	1.96271	1.26125	1.48136	2.89992	2.89992	0.97807	0.97807	1.20682	1.20682	1.76247	1.76247	0.69789	0.445161	0.725951	0.696781	0.764142	2.20932	2.20932	2.45759	1.27901	0.835762	4.15473	0.562388	1.7843	0.690232	1.29401	0.408678
0.34113	1.38031	0.562477	0.562477	0.973316	0.37574	0.450235	0.537297	0.622895	0.317706	1.1058	1.01363	0.42385	0.663384	0.763512	0.967538	0.932616	0.735954	0.932616	0.613205	0.726457	0.726457	0.738733	2.84779	0.822605	1.40213	2.59182	2.59182	1.16567	1.16567	0.950879	0.950879	0.850402	0.850402	0.443502	0.658098	0.723714	0.607154	1.43621	2.04903	2.04903	2.50591	1.29429	0.627853	3.0612	1.06458	1.69771	1.56195	0.795061	0.586837
0.45484	1.38018	0.865548	0.865548	0.884125	0.506041	0.466258	0.497068	0.276563	0.700348	1.2514	0.546756	0.569921	0.836993	1.03808	0.800402	0.771512	1.00061	0.771512	0.962203	0.806199	0.806199	0.819822	4.1893	1.07262	1.86122	3.05706	3.05706	1.05701	1.05701	0.366611	0.366611	1.4463	1.4463	0.790597	0.632065	0.409724	0.660171	1.28459	1.51169	1.51169	3.35683	2.02347	0.728032	2.47311	1.1551	1.75292	1.07054	1.12571	0.777088
0.56856	1.9544	1.01361	1.01361	0.54025	0.547222	0.625962	0.570918	0.164277	1.0465	1.44031	0.504418	0.374015	1.15627	1.06312	1.18988	1.14693	1.02475	1.14693	0.548874	0.770966	0.770966	0.783994	3.70057	0.535421	2.42409	2.17452	2.17452	0.82114	0.82114	0.411883	0.411883	1.64526	1.64526	1.31501	0.585147	0.474851	1.1959	1.02634	1.93837	1.93837	1.98267	3.07815	0.76185	1.87572	0.971742	2.3009	2.28451	1.11481	0.749968
0.68227	2.86457	0.702516	0.702516	0.518103	0.452728	0.674974	0.756964	0.265546	0.836078	2.333	0.824836	0.738941	0.702641	1.39457	1.44426	1.39213	1.34423	1.39213	0.536674	0.600472	0.600472	0.610619	2.51501	0.902015	2.00421	2.78551	2.78551	0.824	0.824	0.607999	0.607999	0.967538	0.967538	0.831661	0.737317	0.358092	0.829917	1.22179	1.8405	1.8405	2.17015	3.56764	0.235716	1.24421	0.653272	1.61278	2.41876	1.48986	0.526759
0.79598	5.69117	0.87243	0.87243	0.623616	0.927993	0.927179	1.48527	0.37783	0.943118	3.33288	0.98771	0.96513	0.926602	0.811911	1.17335	1.131	0.782606	1.131	0.673127	0.532203	0.532203	0.541196	3.7061	0.460083	1.71871	3.67948	3.67948	2.12965	2.12965	0.871203	0.871203	1.85161	1.85161	1.06027	0.649486	0.265545	0.786001	1.08169	1.00302	1.00302	2.68523	3.10349	0.656506	0.906322	0.427931	2.03076	2.33673	1.1913	0.792084
0.90969	6.30782	0.563898	0.563898	0.933501	1.63899	1.54872	0.571149	0.516612	1.7565	5.00099	0.843358	1.06138	0.804886	0.672103	1.27514	1.22911	0.647844	1.22911	1.36364	0.710048	0.710048	0.722046	3.98101	0.659587	1.77633	3.37218	3.37218	2.25302	2.25302	0.581602	0.581602	0.691942	0.691942	0.541539	1.47317	0.287824	0.881409	1.91555	1.21087	1.21087	3.47372	5.50085	0.846307	0.80901	0.540541	2.69607	1.60127	1.9167	0.775831
1.0234	5.65997	0.788345	0.788345	1.295	1.99457	1.19221	0.70297	0.615996	2.34054	6.26441	0.92068	1.35131	0.443934	1.34145	1.58708	1.52979	1.29303	1.52979	2.57459	0.979439	0.979439	0.995989	2.72284	0.443075	2.30265	3.51823	3.51823	2.31593	2.31593	0.854511	0.854511	1.82182	1.82182	0.51872	1.83272	0.620075	1.61725	2.8662	1.55367	1.55367	3.28498	6.92647	0.574602	1.1114	0.797937	2.56869	3.07316	2.02107	0.586632
1.13711	5.20972	1.28414	1.28414	1.4674	2.73399	1.05491	1.37958	0.553486	2.43114	4.89867	1.04371	0.812416	1.03891	0.818386	1.57581	1.51893	0.788847	1.51893	1.07653	1.2914	1.2914	1.31322	2.42834	0.945724	2.61243	3.04357	3.04357	3.35952	3.35952	0.926448	0.926448	1.73876	1.73876	0.452863	1.56318	0.503027	2.34912	3.17	1.88561	1.88561	2.7781	8.51722	0.674643	1.19526	0.653566	2.29199	1.91629	2.10674	0.548535
1.25082	6.16288	0.816366	0.816366	2.36321	4.8908	1.73918	0.825208	1.02281	2.58438	4.53477	2.0022	1.11035	0.47806	0.619292	1.8372	1.77089	0.596939	1.77089	0.5566	1.10552	1.10552	1.1242	2.94645	0.597689	2.30699	2.01898	2.01898	3.93798	3.93798	0.984161	0.984161	1.79133	1.79133	0.429415	2.36304	0.946215	1.99923	4.37059	1.84686	1.84686	3.34232	8.1374	0.651207	0.844374	0.62745	2.09562	2.80428	2.57839	0.897094
1.36453	6.48975	0.866014	0.866014	4.13874	8.96013	3.38712	0.734122	0.795188	4.13509	4.67438	1.6606	2.30685	1.02395	1.0409	1.81509	1.74957	1.00333	1.74957	1.08087	0.912475	0.912475	0.927894	3.11523	0.869503	2.3237	2.25228	2.25228	5.53213	5.53213	1.42138	1.42138	1.86168	1.86168	0.617607	3.26754	0.817721	2.4487	5.92688	2.05844	2.05844	4.34704	8.14118	0.526434	0.896254	0.718216	2.33037	2.9816	2.5055	1.08451
1.47825	7.08773	0.729289	0.729289	6.31832	12.6432	6.55156	1.24435	0.722996	4.89584	3.98573	1.32031	3.12097	1.32365	1.30314	1.41043	1.35952	1.2561	1.35952	0.468973	1.68135	1.68135	1.70976	3.18546	0.629414	3.34124	2.65184	2.65184	6.95109	6.95109	2.09931	2.09931	1.76118	1.76118	1.04406	3.77717	1.13658	2.15939	7.68761	2.3479	2.3479	4.01959	6.67304	0.722183	0.758989	1.00052	2.47202	3.50546	3.7619	1.18183
1.59196	8.55782	0.777841	0.777841	8.6095	11.4105	10.0402	1.56279	0.708855	6.70319	3.90134	2.22577	4.52842	0.84957	1.59748	1.66414	1.60408	1.53982	1.60408	0.631527	2.53602	2.53602	2.57888	4.30866	0.632962	3.51428	4.1238	4.1238	7.39403	7.39403	3.15418	3.15418	2.7317	2.7317	2.27626	4.17159	1.59302	2.94859	8.69955	2.76155	2.76155	2.72647	5.07842	1.35293	0.723645	0.768156	3.16283	3.60922	5.04703	1.69607
1.70567	10.6882	0.89452	0.89452	10.1823	7.05232	10.742	1.73701	0.985683	8.91072	2.80492	2.31885	4.97854	1.12983	1.11756	1.80904	1.74375	1.07722	1.74375	0.467902	2.58469	2.58469	2.62837	7.44949	0.371917	4.45692	4.0579	4.0579	8.19297	8.19297	3.93402	3.93402	2.98089	2.98089	1.60181	3.48744	2.11469	5.54701	11.5551	3.68691	3.68691	2.2371	3.34053	1.60661	0.66816	1.02169	4.96459	3.30573	6.7429	2.28298
1.81938	11.5707	0.757898	0.757898	12.0388	4.49967	5.84296	1.87237	1.19534	6.34784	4.10987	3.15232	7.899	1.28722	1.16608	1.62211	1.56356	1.124	1.56356	0.788753	5.89002	5.89002	5.98955	11.0956	2.00487	3.30871	5.95079	5.95079	7.0031	7.0031	4.71851	4.71851	3.79822	3.79822	1.5175	1.72457	2.35895	7.84547	8.97487	5.4098	5.4098	1.77069	1.7714	1.49425	0.881836	1.14469	7.48497	6.88665	7.54343	3.22887
1.93309	8.57259	1.1599	1.1599	14.5475	3.35848	3.46542	2.8234	1.1771	4.79307	6.7911	4.14951	9.69799	1.47825	1.49117	2.39544	2.30898	1.43735	2.30898	1.05343	10.7077	10.7077	10.8886	11.3123	4.6068	5.63139	6.43392	6.43392	6.43724	6.43724	5.90142	5.90142	4.74986	4.74986	3.868	1.50004	3.03354	10.3963	5.97684	5.42418	5.42418	0.935531	1.36129	2.0265	0.966385	1.36296	13.0189	9.01087	10.6141	3.83688
2.0468	5.44892	0.713973	0.713973	13.1181	2.47482	2.29188	4.42387	2.1525	3.59188	7.72601	4.30185	9.5898	1.90426	1.46634	3.39797	3.27533	1.41342	3.27533	1.79047	9.77878	9.77878	9.94402	9.74021	9.56797	4.55864	7.27741	7.27741	5.12503	5.12503	6.30114	6.30114	8.28312	8.28312	5.00674	1.56133	3.73347	11.8856	4.27924	4.84044	4.84044	1.36936	1.52539	2.91499	3.85665	1.44191	13.6835	6.15289	10.9869	3.04517
2.16051	4.74796	0.768004	0.768004	8.21933	1.89841	1.47089	4.55843	2.94798	3.90188	6.60688	5.70447	7.83233	2.97217	3.4901	4.1432	3.99365	3.36413	3.99365	3.87254	8.20074	8.20074	8.33932	7.92707	12.9881	3.90976	6.45121	6.45121	4.67234	4.67234	5.27378	5.27378	8.93128	8.93128	8.87967	1.47235	3.61716	11.3369	3.83895	3.82877	3.82877	1.04924	1.73285	3.89789	7.7239	2.17853	9.86311	2.6299	9.007	2.07586
2.27422	2.68895	0.837625	0.837625	4.20413	1.50495	0.796722	4.92496	2.91858	4.23402	3.81653	5.23746	5.60025	3.99891	3.91689	4.68815	4.51894	3.77552	4.51894	9.17234	5.03192	5.03192	5.11695	6.76459	10.2456	3.19243	6.01916	6.01916	4.90692	4.90692	3.76098	3.76098	10.5081	10.5081	7.19399	1.02368	4.22332	11.6322	3.42608	2.98456	2.98456	0.873401	1.81533	6.79919	9.02876	3.85975	6.22136	0.850126	7.4317	1.54733
2.38793	2.15851	0.896775	0.896775	1.74108	1.09226	0.493858	5.40111	2.53917	5.4794	2.54604	4.54131	3.6169	5.02802	6.26628	5.38074	5.18652	6.04011	5.18652	11.4566	2.32109	2.32109	2.36032	5.41574	7.56939	2.53914	4.76764	4.76764	3.48811	3.48811	2.9825	2.9825	12.7762	12.7762	5.27386	0.477962	3.80794	6.97133	2.29852	2.63448	2.63448	0.482638	1.27727	10.354	11.499	5.73408	3.08275	0.889006	8.49843	1.10311
2.50165	1.70441	0.849057	0.849057	0.861522	0.791368	0.784846	6.19092	1.9492	5.1049	1.67474	3.48539	2.35065	5.7868	10.4911	7.16266	6.90413	10.1125	6.90413	8.13555	1.31669	1.31669	1.33894	4.64069	6.92726	2.36812	3.83607	3.83607	2.85354	2.85354	2.54547	2.54547	7.81644	7.81644	4.64987	0.700738	2.95781	4.3118	2.0444	2.54363	2.54363	0.372857	1.47324	10.9522	11.9136	7.18748	2.65772	1.19199	7.90205	1.0949
2.61536	1.81713	1.28027	1.28027	0.936319	0.590643	0.611933	5.94297	1.83805	4.04525	1.33824	2.54505	2.18528	5.24564	11.7121	8.0748	7.78335	11.2893	7.78335	4.25966	1.44513	1.44513	1.46955	4.06359	6.2563	2.46442	3.39258	3.39258	2.19047	2.19047	1.90992	1.90992	7.29058	7.29058	2.33982	0.339659	2.19436	2.90685	1.65371	2.2976	2.2976	0.401489	1.88077	12.4064	14.8938	8.03326	1.16728	1.15279	7.98026	1.20109
2.72907	1.85362	1.25048	1.25048	0.786264	0.647116	0.367334	5.46134	2.25019	3.2674	1.4063	2.42025	0.97525	5.75406	12.0749	8.94719	8.62425	11.6391	8.62425	2.84808	1.35669	1.35669	1.37961	3.28012	6.32337	2.58384	3.01761	3.01761	2.534	2.534	1.6192	1.6192	3.60979	3.60979	2.45733	0.721009	1.02994	2.50832	1.69776	1.65705	1.65705	0.320306	1.93099	13.5252	11.775	8.64956	0.803999	0.563394	7.39509	0.945323
2.84278	1.55823	1.1112	1.1112	0.548854	0.69242	0.524414	5.92186	1.72975	2.83576	1.06113	1.9385	1.03545	4.33719	9.79512	8.3247	8.02423	9.44158	8.02423	1.75477	0.998208	0.998208	1.01508	3.03247	7.88824	2.79679	3.41665	3.41665	2.15817	2.15817	1.30685	1.30685	2.56535	2.56535	1.12722	0.885332	1.41992	1.93131	1.32042	0.975893	0.975893	0.295034	1.8129	17.179	10.2129	8.76569	1.00799	0.690359	8.16809	0.737992
2.95649	1.74745	1.57669	1.57669	0.567977	0.433623	0.828689	6.09516	1.64717	2.54878	1.53075	1.30622	0.893282	3.84957	5.22995	6.7688	6.52448	5.04118	6.52448	1.23703	1.12109	1.12109	1.14003	2.6163	9.50336	2.09295	3.38068	3.38068	2.41836	2.41836	1.37898	1.37898	2.83596	2.83596	0.700653	0.732235	0.933178	0.98312	1.16132	1.75717	1.75717	0.407323	1.53449	21.7607	6.40746	7.9496	0.571294	0.149927	8.20751	0.499932
3.0702	1.87684	1.28819	1.28819	0.414176	0.206578	0.364604	4.29212	1.68454	2.636	1.21002	1.48455	0.616754	3.77675	3.40318	5.48366	5.28573	3.28035	5.28573	1.13913	1.04423	1.04423	1.06187	2.74811	9.8655	1.42829	4.16229	4.16229	2.0766	2.0766	1.59987	1.59987	4.09181	4.09181	0.613135	0.48275	0.484135	0.656281	0.845427	1.39829	1.39829	0.466824	1.16782	11.5787	7.13949	9.6018	0.550171	0.785894	9.37637	0.845895
3.18391	1.16994	1.49221	1.49221	0.313987	0.519255	0.2839	3.78043	1.65421	1.5373	0.946272	0.595614	0.710685	3.15513	2.94495	6.04578	5.82757	2.83866	5.82757	0.735532	0.754214	0.754214	0.766958	2.38896	9.25128	1.17352	3.15985	3.15985	1.6425	1.6425	1.46295	1.46295	5.16827	5.16827	0.546454	0.55553	0.406793	0.824212	0.905236	1.02005	1.02005	0.43577	1.13962	7.00037	3.69306	9.36861	0.893422	0.715423	9.10858	0.762139
3.29762	1.20096	1.67013	1.67013	0.410408	0.635909	0.490483	2.58747	1.65376	1.11288	0.831581	1.4794	0.773714	2.23065	2.01019	5.17559	4.98879	1.93764	4.98879	0.769144	0.470114	0.470114	0.478058	1.44306	7.85443	2.06106	2.94971	2.94971	1.71215	1.71215	1.47923	1.47923	3.99851	3.99851	0.50544	0.620549	0.367504	0.853775	0.786404	0.884607	0.884607	0.587906	1.6355	1.8894	1.87239	5.54916	0.996713	0.335682	8.24801	0.481157
3.41134	1.12281	1.3909	1.3909	0.445821	0.578248	0.399766	2.52321	1.39386	1.07124	0.966202	1.19431	0.753784	2.90904	1.68497	5.11674	4.93205	1.62415	4.93205	0.547963	0.430341	0.430341	0.437613	1.39627	6.25378	2.78305	2.43581	2.43581	1.46203	1.46203	1.3595	1.3595	4.7249	4.7249	0.438643	0.730004	0.483971	0.346303	0.62458	1.25915	1.25915	0.787188	0.99611	0.648319	1.09334	5.02758	0.991305	0.512741	3.77349	0.4322
3.52505	1.19531	1.05349	1.05349	0.304443	0.381976	0.497682	2.45459	0.97961	0.646108	0.791772	0.911531	0.821948	0.855005	1.18196	5.04579	4.86367	1.1393	4.86367	0.667425	0.708856	0.708856	0.720834	1.29064	5.0406	2.29487	1.8395	1.8395	1.33429	1.33429	1.77059	1.77059	2.68871	2.68871	0.321516	0.488056	0.352322	0.416932	0.752148	1.85988	1.85988	0.440965	0.801631	0.48707	0.697498	4.49	0.824172	0.298302	1.42606	0.421839
3.63876	1.18557	1.07525	1.07525	0.198581	0.221813	0.548208	1.68496	0.748208	0.393601	0.776011	1.26998	0.882708	0.888872	1.3608	3.56415	3.43551	1.31169	3.43551	0.713783	0.859217	0.859217	0.873736	1.4261	4.05184	2.53885	2.30229	2.30229	1.2937	1.2937	1.5225	1.5225	4.43203	4.43203	0.675486	0.391972	0.405759	0.152456	0.646605	1.16981	1.16981	0.293109	1.18288	0.283103	0.444613	3.45337	0.690062	0.249301	2.00873	0.571532
3.75247	0.828452	1.297	1.297	0.261954	0.187471	0.840673	1.40195	1.01666	0.326512	0.740203	0.787523	0.474415	0.814882	0.917732	2.19804	2.1187	0.884607	2.1187	0.532637	0.662781	0.662781	0.673981	1.61658	3.0102	2.51186	3.16283	3.16283	1.62444	1.62444	1.38404	1.38404	5.42651	5.42651	0.681565	0.634106	0.595871	0.718606	0.641073	0.715021	0.715021	0.404176	0.797328	0.611579	0.377542	2.03085	0.401745	0.450492	2.37478	0.763482
3.86618	0.812541	1.45999	1.45999	0.368495	0.28705	0.606933	1.28027	0.589867	0.212924	0.621181	0.922785	0.596809	0.461043	0.59513	1.69701	1.63576	0.57365	1.63576	0.32488	0.822833	0.822833	0.836737	1.97643	3.14925	2.89168	4.59117	4.59117	1.40139	1.40139	1.33906	1.33906	4.68488	4.68488	0.607613	0.514616	0.365204	0.713172	1.0434	0.531862	0.531862	0.766186	0.311997	0.8467	0.624118	1.52115	0.399668	0.968996	3.1453	1.13116
3.97989	0.595261	1.46291	1.46291	0.312976	0.29596	0.788669	0.804854	0.622525	0.484453	0.530183	1.06576	0.433019	0.569619	0.464233	1.50042	1.44626	0.447477	1.44626	0.446847	1.03698	1.03698	1.0545	1.43316	2.1345	2.60613	4.64578	4.64578	1.23419	1.23419	1.40547	1.40547	5.36885	5.36885	0.5036	0.248402	0.387363	0.630961	0.815852	1.68563	1.68563	0.316734	0.740898	0.703151	0.743981	1.51304	0.822248	0.748336	2.68824	1.13315
LAN A DATA	mrva
position on line
0	1.06104	0.128371	0.59748	0.574764	1.5559	0.723078	6.05681	5.63578	2.92506	1.08033	7.84885	0.464158	0.365497	1.28698	0.321359	0.310781	1.44936	0.656061	0.755908	0.202021	0.529052	1.71841	1.27624	1.27624	1.21645	1.68515	1.71736	2.65571	1.27664	2.79018	0.85729	1.86366	0.736254	2.07183	1.20862	0.886498	9.09019	1.76399	1.41234	3.35366	1.74029	2.38859	0.157123	1.67803	0.363961	2.94255	0.931133	1.45034	0.709794
0.11371	0.706195	0.450245	0.59726	0.793793	0.852021	0.779104	6.83587	5.50837	3.43577	1.47768	9.96528	0.528596	0.843976	1.0099	1.2131	0.317877	2.17938	0.613567	0.207677	0.246554	0.603351	2.0296	1.10932	1.10932	0.901665	0.607776	1.97449	3.7652	1.172	3.04681	0.914739	2.20769	0.781189	3.2172	1.44996	1.4549	9.67324	3.08576	1.38282	2.40774	1.33366	3.26106	0.552962	0.738667	0.539388	2.08356	1.3706	1.0345	0.622681
0.22742	1.04136	0.815218	0.645832	1.09369	1.24563	1.07131	9.78924	4.0361	2.31975	1.3336	7.8715	0.767919	0.877413	1.94305	0.647414	1.06681	2.41594	0.403413	0.526097	0.268631	0.658382	2.66675	1.77647	1.77647	1.38917	0.594889	2.36542	4.24261	1.0157	2.34614	1.29166	1.70306	0.940802	2.49634	0.554937	1.44336	13.6275	0.934394	1.23551	3.35082	1.94895	3.88852	0.99427	0.340034	0.524779	1.90816	1.33339	1.487	0.848086
0.34113	0.885192	0.959811	1.24361	1.2621	0.996064	0.89644	7.16113	2.4785	3.36758	1.84332	6.2464	0.889486	0.780044	3.48924	0.385456	1.08767	1.51871	0.541151	0.402102	0.458508	0.738196	3.03743	1.24649	1.24649	2.05028	0.682032	2.59765	3.14177	1.08263	2.53389	0.708504	1.13295	0.949137	3.72873	1.02608	2.64806	11.9087	2.28341	1.05488	5.90442	0.618345	2.923	1.63602	1.02482	0.287309	2.96047	1.00011	1.71017	0.919983
0.45484	1.47605	1.52289	1.00905	1.27069	0.900754	1.17571	4.71747	1.76421	4.33294	1.34635	7.14861	1.12608	1.06361	3.33524	1.63213	0.39611	1.40201	0.872622	0.7002	0.532757	0.611295	4.24431	1.78812	1.78812	1.76054	0.41707	3.56159	3.53077	1.16623	3.07925	0.95553	1.49115	1.14631	3.26652	1.37875	2.33992	8.92771	2.36101	1.40342	4.86285	1.73378	3.10906	1.54758	1.08637	0.88359	2.94377	1.47765	1.70444	1.09399
0.56856	0.655524	1.95231	1.33365	1.25218	1.05809	1.68988	5.30617	3.31738	3.40764	0.923881	6.59779	1.68775	0.849452	1.3636	0.311897	0.849889	1.51243	0.98168	0.555179	0.391275	0.733898	5.43903	1.6763	1.6763	1.90956	0.388456	3.82615	3.77841	1.69358	5.67273	1.12275	1.61982	1.15692	3.46151	1.68031	2.28317	4.67718	2.65326	1.4556	5.41228	0.872715	2.37475	1.65633	1.14087	0.721673	2.97044	2.34988	1.59601	1.33538
0.68227	1.09406	1.44021	1.35494	1.13042	2.07573	1.17119	3.05008	3.51183	3.74944	1.21849	7.4165	3.87073	0.354782	2.17965	0.526931	2.65892	1.35472	0.71869	0.540206	0.483579	0.475046	5.30181	2.8493	2.8493	2.77315	0.342894	4.72454	4.18096	0.787817	6.53772	1.82263	2.13939	1.87911	2.87868	1.74168	2.43883	3.85932	2.47373	1.83616	3.58296	0.606077	2.56502	1.22459	0.844264	0.943239	3.62691	1.58198	2.0248	0.905365
0.79598	0.739718	2.40077	1.02991	1.35491	1.07082	1.75167	2.55046	4.08775	3.94123	1.69666	6.54963	7.79194	0.299302	3.30864	1.77876	4.79135	1.51457	0.845296	0.40433	0.431399	0.527375	4.57032	2.26301	2.26301	1.73746	0.85908	5.30545	2.44106	1.13986	6.65872	2.81964	2.90118	2.70725	2.31845	1.92356	2.82238	2.58274	3.82602	2.04682	4.75057	0.272351	2.57025	1.59612	1.66023	0.787712	3.85499	2.34954	2.7604	1.49605
0.90969	1.69374	2.88584	1.16401	1.77002	0.89666	1.82933	2.086	4.4377	3.46575	0.61997	6.50191	13.1015	0.983099	4.29653	0.798421	7.82187	1.75655	0.860642	0.584823	0.570093	0.553067	4.52969	2.64017	2.64017	2.29674	0.718398	6.41524	3.42331	1.10295	7.32007	2.29115	2.245	3.36507	3.29335	1.47614	2.47392	1.6952	3.68413	2.30843	3.77844	0.731171	2.9244	2.43195	1.22913	0.412665	4.01184	2.59932	2.80067	1.33036
1.0234	1.32828	5.11424	0.963311	2.93986	1.76352	1.36454	3.79514	4.24059	3.26587	1.18666	4.94297	26.2304	1.72292	3.43931	1.63595	12.6691	1.4452	0.759405	1.69088	0.387937	0.61361	5.40254	2.73707	2.73707	3.46699	0.387669	6.46151	4.89318	1.01036	6.40621	3.29403	1.82558	3.97242	3.41366	2.07939	2.40452	1.15338	3.49061	2.71876	4.16668	0.226697	1.31686	3.16456	1.42495	0.751245	4.01554	2.15578	3.07132	2.25982
1.13711	2.53823	4.21137	1.74203	5.54251	1.35811	2.07878	3.35802	3.03921	3.04027	1.18319	5.11137	40.2259	1.62552	4.58257	1.42947	17.5061	0.77585	0.83115	1.07807	0.285196	0.612287	5.10372	1.57204	1.57204	3.35358	1.00349	7.0856	3.71479	1.0637	7.03217	2.6638	1.79341	3.64226	2.75499	2.52256	5.30234	1.90853	3.63529	3.96244	4.56034	0.385053	2.62869	3.25726	1.63091	0.457442	3.06915	3.18218	3.606	1.81614
1.25082	2.62912	6.97417	1.89071	7.20935	1.89422	1.7725	4.10281	2.65	3.1236	1.32185	4.69759	47.1963	1.49758	5.32562	2.07923	22.6713	1.08829	1.83273	1.2626	0.521712	0.8757	4.68562	3.43131	3.43131	4.17239	1.32415	5.73683	4.8113	1.67428	5.81183	2.5279	1.9849	3.43797	4.57786	1.54486	5.93668	1.73438	3.97477	4.82795	3.78645	0.547072	1.57331	3.30276	1.82196	0.5172	2.97893	2.19709	3.41339	2.29706
1.36453	3.78562	10.0536	2.07212	9.85199	3.10481	2.26071	2.69073	1.64219	4.24367	1.8864	4.64824	49.7138	1.98676	7.20369	2.14845	25.2896	1.44726	2.89439	0.974749	0.673418	1.22224	4.46008	5.24048	5.24048	5.08028	1.25169	6.13495	5.27039	2.60941	5.5284	2.63967	1.62553	3.34773	3.7254	2.80956	5.10863	2.2126	3.95588	4.98778	4.83743	1.0392	1.18046	6.98659	2.5533	1.26078	4.50142	2.45671	4.52759	2.74082
1.47825	4.70183	16.3229	2.05747	15.0221	2.88606	2.73741	1.58665	1.79695	4.19886	2.19129	3.90718	59.5369	2.82597	9.1024	2.24993	27.825	3.57333	3.36289	1.3659	0.711011	1.31457	3.73146	4.91749	4.91749	6.02932	2.27301	6.06962	5.34158	1.9064	5.59746	1.67783	2.06789	2.70447	3.9236	3.24411	3.92781	2.85258	5.30494	5.57255	5.43934	1.37413	1.74002	7.23062	2.18644	1.28643	4.4338	4.28893	6.66888	2.62543
1.59196	9.9212	20.2755	2.0688	22.6061	6.41239	2.79241	1.97145	2.13651	5.04786	0.932805	4.64072	55.3488	2.8979	12.9738	2.25908	25.199	5.70944	6.17662	1.09581	0.87936	0.851582	3.53761	6.31189	6.31189	7.85262	2.71882	6.11454	4.61398	1.22274	3.92398	1.92489	3.29224	3.35053	3.91445	3.43981	4.04567	3.27404	6.39748	5.07255	4.73789	1.33968	2.21647	7.55045	3.82037	1.43221	3.36381	2.79316	8.10422	3.02901
1.70567	10.3516	22.1798	2.44653	30.8431	5.85264	4.11505	1.75067	1.8677	5.98286	0.455713	4.33428	49.0684	4.40977	17.8006	6.2213	20.0187	8.89202	9.62825	2.29351	0.737226	1.51887	4.42298	7.29988	7.29988	8.11706	4.3425	5.37382	4.86275	3.12381	2.68533	3.04181	4.17257	3.0459	5.08145	3.45678	4.03151	3.26975	7.08728	5.37944	5.55134	2.85304	2.30394	8.59435	5.43048	1.48815	3.11348	3.70374	7.33505	3.06735
1.81938	11.9619	21.6068	3.39706	37.2409	9.12878	5.29425	0.954791	1.49043	5.75947	0.406992	4.73177	37.0543	9.92699	17.2393	6.35496	11.7025	11.2722	7.43668	2.0602	0.525679	2.28688	3.48793	5.30549	5.30549	8.13533	7.22945	8.00661	7.42231	4.38039	2.53992	4.72491	6.99138	3.9518	4.89783	4.0537	3.88861	5.9011	6.75383	5.56218	5.39107	2.02602	0.648644	7.87201	6.03531	1.42377	3.12883	2.97759	6.18744	3.86354
1.93309	13.1704	17.4077	2.63771	33.8754	16.88	6.25775	1.29196	2.15046	5.83435	0.5901	3.33868	25.0658	13.1962	11.3423	13.0175	9.34242	7.157	4.29882	2.52422	0.777746	2.41596	3.40882	5.42876	5.42876	6.95591	15.9558	6.2818	5.72608	4.55894	2.12987	8.3199	9.92511	2.60708	4.07781	4.65858	2.51954	10.5405	6.63093	4.62136	6.64322	4.87134	1.00294	9.55577	8.33001	2.1138	2.82289	4.47521	7.09526	5.09127
2.0468	11.429	16.2354	3.64075	25.0585	24.4262	8.95256	1.74789	2.1198	5.64816	0.954805	3.90411	11.2325	12.6643	7.02684	20.8005	6.13156	2.88283	4.92091	5.29178	0.60481	3.12019	3.52759	3.05782	3.05782	5.72548	21.7187	5.03392	2.95328	4.70122	1.49524	7.38911	10.2101	1.95429	3.82668	8.11422	1.77416	13.7373	5.91009	4.65409	9.09711	4.92357	3.40884	10.0313	11.8628	3.55614	1.79161	3.95481	6.50616	7.378
2.16051	7.50253	9.54599	5.87359	17.3857	26.8835	10.8198	1.63184	1.49747	4.54844	0.960637	3.13476	4.80397	9.17145	5.42843	21.4141	4.47379	2.1325	3.98591	7.14139	1.17396	4.51717	5.1465	5.51728	5.51728	4.42065	15.9047	5.21616	3.42084	5.46651	1.33396	4.18369	6.18931	1.96891	4.28023	6.0651	1.30826	10.2703	6.07056	4.66864	10.7927	5.99583	2.51622	10.487	7.1273	4.83564	1.87582	3.12168	4.0013	9.65003
2.27422	3.91087	6.9872	9.72902	11.2488	11.8925	10.8703	1.59462	1.52364	3.92188	1.19845	1.81013	1.55492	3.82572	4.27618	16.2297	3.41814	2.07223	2.81872	9.75277	1.29457	4.66926	5.20369	5.42917	5.42917	3.86051	7.7768	6.14843	4.34534	5.55955	2.1018	3.83197	5.64086	1.36666	3.7406	6.97591	1.42813	7.91791	6.36735	3.46539	13.5775	9.34689	2.56519	10.6624	4.55588	6.11942	2.28366	3.17239	2.84205	12.2095
2.38793	6.12027	2.98146	10.8974	9.32592	8.8086	9.86445	1.70004	2.16678	3.33453	2.20691	2.2036	0.694406	2.11917	4.45668	11.5101	4.42937	1.94352	2.51174	11.064	1.78759	4.7981	5.21473	5.15094	5.15094	2.99006	3.49654	4.93418	3.96042	6.08374	1.02674	2.85036	5.28582	2.04758	2.52523	6.6139	2.06906	6.04935	6.04125	3.30962	14.0425	12.4262	2.61286	12.7112	2.09841	7.87298	2.26572	2.67972	2.96505	11.8144
2.50165	4.78675	2.90649	12.0727	8.2765	6.36471	8.97476	1.28729	1.10875	2.87852	2.49909	1.40848	0.559567	2.60572	3.58809	10.4038	3.00161	1.09654	1.83828	16.8442	2.53199	5.57725	4.70816	4.35348	4.35348	1.61677	2.43056	4.55909	2.13758	4.84142	0.856328	2.32564	2.77461	2.16662	3.02935	7.47304	1.83505	4.48078	4.01285	3.4782	16.3484	12.9644	2.35816	9.34894	1.77009	7.84178	1.75665	2.93243	2.07631	11.5934
2.61536	2.17705	1.92323	9.47516	7.17723	5.71123	8.10675	1.55828	0.825378	2.45402	2.16143	1.63955	0.734975	2.72073	2.15873	8.81845	2.24081	0.919877	1.76767	10.3145	4.09118	6.95082	3.58953	3.56582	3.56582	1.21462	2.12032	4.4828	2.63601	3.60482	2.03173	2.97081	2.84276	1.53762	3.15621	8.60428	1.89885	5.26387	3.18159	3.0104	13.5421	10.6	4.00604	9.87058	1.91935	6.05772	1.02938	3.30553	2.57708	10.3505
2.72907	2.49227	1.14425	6.92715	6.61327	4.17232	7.13124	2.48747	1.34296	2.27404	5.59231	1.10668	0.736238	1.72411	1.75513	8.12225	1.87842	1.00916	1.10323	5.47726	5.81783	9.27526	3.78088	2.64079	2.64079	1.30074	1.72805	4.17754	2.80755	3.1679	1.13336	1.32254	2.0707	1.1062	2.86938	8.21908	1.80354	5.1256	2.17722	2.34501	10.053	10.0167	6.36768	8.02535	1.58651	2.75657	0.895807	5.13642	2.32056	7.49226
2.84278	1.77534	2.85641	4.90361	6.19387	3.19682	6.07024	1.70075	1.41933	2.38488	8.17886	0.821363	0.530327	1.40271	2.15012	4.88522	1.76928	0.886089	0.944188	3.14566	7.0598	8.79884	2.69629	2.71254	2.71254	1.33184	1.40972	4.90734	2.54682	2.27681	0.812577	2.16267	1.64439	1.15154	1.6357	10.9067	2.39797	5.47733	2.98591	2.56337	8.3466	8.07128	3.96986	7.01891	2.16337	2.49558	1.12746	1.87535	1.77573	6.17357
2.95649	1.87089	1.62991	4.14336	5.21455	2.46934	4.75498	2.43185	1.06942	2.50776	9.02013	0.442909	0.255279	1.48519	2.09884	3.66801	1.37797	1.13375	0.733008	1.50419	10.0771	6.9984	3.25591	1.3439	1.3439	2.00258	1.42781	4.41645	2.26011	3.02201	0.847887	1.98042	1.95324	0.840562	2.00421	9.03578	0.909179	6.21758	2.33421	4.54176	8.60326	5.31915	4.02882	5.67565	1.45801	0.887068	1.24985	2.62336	1.91896	5.87166
3.0702	0.961396	0.870665	3.43769	4.94678	2.20846	4.22687	1.82179	1.47533	3.04162	10.1729	0.7149	0.249312	1.21988	2.17407	2.72402	1.00014	1.60807	0.918076	1.35216	15.0029	4.22428	3.42686	0.625853	0.625853	2.54312	0.411935	7.08688	2.79269	3.70489	0.418756	1.29966	1.90196	0.794041	2.70861	9.74582	1.88885	4.17875	3.04239	5.33237	9.82437	3.43203	3.77877	3.09643	0.671456	0.425746	0.83344	1.49963	0.856882	6.66642
3.18391	1.15292	1.42762	3.39089	2.52098	2.07766	5.19411	2.0724	1.72675	2.75831	8.71963	0.286882	0.411782	0.919337	1.16185	3.21286	0.551352	1.63	0.737123	0.760903	13.0504	4.72423	3.92837	1.79753	1.79753	2.20603	1.21709	5.72115	2.53511	2.82306	0.566426	1.04077	1.61417	0.899112	3.97293	11.2266	1.61818	3.3034	3.00747	5.2425	6.09695	1.8885	4.34611	1.88203	1.16032	0.612595	1.11532	0.774272	1.4549	3.80206
3.29762	1.0236	1.88929	3.5316	1.37865	0.918936	4.52147	1.99685	1.46606	2.15482	11.2396	0.162495	0.141291	0.900238	0.529826	1.56124	0.447345	1.24115	0.763259	0.671546	11.0152	4.93044	3.83203	1.48169	1.48169	1.8343	0.748056	4.51438	2.25054	2.07936	0.496445	1.38045	0.849796	1.2369	4.90661	8.96589	2.07543	2.16732	2.63616	5.34679	5.38927	2.1835	2.20718	1.47856	0.441707	0.89191	1.34823	2.10245	1.54569	2.8781
3.41134	0.860825	1.10753	3.43921	1.13619	1.23973	4.49312	0.820431	2.32815	2.15671	10.2615	0.749182	0.318001	1.26087	1.22133	2.36849	0.58404	0.589032	0.532702	0.396297	11.4263	4.3919	4.82897	0.939546	0.939546	1.76071	0.801049	3.7502	2.47819	2.06982	0.406406	1.1955	1.29991	0.747866	4.69484	9.16407	1.25167	1.98802	2.71282	4.81819	7.29805	1.56125	2.02401	1.09191	0.787707	1.39754	0.707836	2.28531	0.880687	3.1444
3.52505	1.02481	0.660367	3.84194	1.09878	1.88867	3.33593	1.94183	1.62968	1.76152	9.93257	0.797397	0.445858	1.43801	1.49364	2.35787	0.492745	0.542497	0.564825	1.11052	11.4118	3.33984	3.97012	0.893755	0.893755	1.82414	0.545475	2.9853	2.07812	1.79532	0.540584	1.46695	1.38452	1.02412	2.7393	7.53746	1.9582	3.3871	2.64992	6.24837	6.21419	1.5726	2.08297	0.913425	0.613641	0.341186	0.38252	2.18532	1.15683	3.10219
3.63876	1.47486	0.767277	3.77209	1.40025	1.33649	1.72793	1.92159	2.02212	1.51817	8.24341	0.180376	1.18672	1.58004	1.22345	1.58023	0.459943	0.201419	0.871943	0.841803	10.6837	0.983755	3.45338	1.11494	1.11494	1.9551	0.526778	2.79638	1.10779	1.57315	0.466219	0.949724	1.34615	0.70617	4.30485	7.5533	1.5352	2.52961	2.08534	6.90774	4.05431	1.74597	1.80852	1.04247	0.684241	0.637328	0.580971	0.818854	0.839231	2.13853
3.75247	1.71736	1.04552	2.62119	1.16802	0.899126	0.125333	0.806111	2.00615	1.92699	8.75203	0.434768	0.848122	1.34603	1.28665	0.953529	0.497243	0.276954	0.940033	1.04556	9.94732	0.676726	4.80689	1.60925	1.60925	1.53207	0.184735	3.42186	0.976949	1.64353	0.688971	1.16003	0.857868	1.3744	3.60438	5.03976	1.06767	3.16025	1.83084	5.20683	2.36414	1.00084	1.18206	1.43525	0.494306	0.617854	0.730042	2.16414	0.754828	1.62277
3.86618	0.660917	1.00227	2.07582	1.37673	2.13335	0	0.959907	1.40007	1.85423	7.76171	0.564443	0.711782	1.10872	0.724037	2.05666	0.433193	0.700388	0.766362	1.79849	8.83538	1.06961	2.57312	0.663979	0.663979	0.875133	0.616394	2.60758	1.75241	1.15341	0.632832	0.467678	0.774085	0.632165	3.41409	5.60144	0.923633	5.53127	2.05935	4.15133	1.238	0.940139	0.69223	1.05686	0.675325	0.593849	0.505618	0.455124	0.99912	1.50089
3.97989	0.67331	1.17579	2.42367	1.06594	1.339	0	0.897409	0.946538	1.80697	7.63763	0.303532	0.342054	1.24947	0.609558	1.40319	0.706352	0.761011	0.583927	1.24852	9.04176	0.874315	2.69327	0.667761	0.667761	1.61517	0.684889	2.52617	1.94916	1.09903	0.41032	0.617426	0.548534	0.638474	3.10871	5.0517	1.52555	8.10262	1.11339	4.39946	0.764024	1.8176	0.878179	0.905039	0.936818	1.06266	0.701584	1.62005	0.986521	0.397958
LAN A DATA
position on line	qsox
0	1.54148	0.771289	1.32016	0.673708	0.942486	1.0004	0.766512	0.563009	0.471948	1.30071	1.68888	1.16645	8.66641	3.19139	12.762	0.556439	0.629086	1.08111	6.24134	6.24134	0.669313	2.37331	4.01199	3.1842	1.45704	0.97663	0.763486	5.78729	2.78109	2.78109	8.14846	1.21539	1.53365	0.633771	1.78456	0.833845	7.40247	6.40018	6.09605	1.87228	1.49914	2.33961	0.478557	3.68232	4.64243	0.939842	3.10553	1.70858	0.652282
0.11371	1.54062	0.850348	1.5828	0.823469	0.950419	1.02601	0.591225	0.590412	0.435005	1.33899	1.5402	0.918738	8.45692	4.07791	14.2297	0.702306	0.89673	1.44949	6.74313	6.74313	0.628769	2.90756	4.00802	3.46928	1.13307	0.684816	0.608411	6.71903	3.64279	3.64279	9.50052	0.594964	2.10215	0.742074	1.20343	0.657254	8.36275	6.33861	5.96669	1.74406	1.55214	1.74337	0.925561	3.20897	5.29226	1.09725	2.2607	1.65877	0.569165
0.22742	1.82669	1.09965	1.15325	1.01636	1.13525	0.896332	0.658879	0.627879	0.484286	1.67995	1.76925	1.42488	8.71492	3.62308	12.1639	0.943837	1.37241	3.293	5.78156	5.78156	0.47123	2.99361	3.57537	2.86615	0.731695	1.12057	0.525852	6.67096	3.29782	3.29782	9.14576	1.2591	1.81985	0.754048	1.20611	0.61859	8.91202	6.04645	5.05322	1.32767	1.4976	1.28859	2.49912	2.88466	4.60689	0.989386	2.12121	2.01135	0.342515
0.34113	2.02044	1.61906	1.16172	1.07504	1.43214	0.976455	0.755004	0.438851	0.361043	2.77445	1.36582	1.93152	8.85447	3.43208	10.4357	1.46528	0.940683	5.70933	3.9068	3.9068	0.704371	4.29766	3.72522	3.38004	0.604946	1.6746	0.415151	4.96894	3.22602	3.22602	8.99528	1.33254	0.829087	1.01511	1.15408	0.863636	7.05748	8.60327	4.66877	1.6428	1.4651	2.08251	4.22999	3.92396	2.53709	1.53047	3.04412	2.41431	0.650622
0.45484	2.0944	1.41397	1.03355	0.85602	1.94446	0.869167	0.891256	0.604665	0.553003	1.98229	1.85941	1.97494	10.9646	4.16172	11.3554	1.36665	1.00785	8.56	3.59158	3.59158	0.706675	5.99631	3.16487	3.97185	0.731794	1.47472	0.689659	4.31069	3.34568	3.34568	8.88105	1.12313	0.540316	0.894323	1.00464	0.6143	5.87353	8.3616	4.7175	1.57297	1.32392	2.25856	6.59423	2.83131	1.47422	0.965824	3.09193	2.52167	0.956477
0.56856	1.26537	1.34691	1.13735	0.681505	1.46085	0.467264	0.754634	0.540005	0.442946	1.6241	2.36318	3.01107	11.2944	4.12361	9.53363	1.61784	1.70082	8.75483	3.99362	3.99362	0.436534	5.98708	3.31419	4.96097	1.03607	1.41432	0.779011	3.62978	3.31298	3.31298	7.73066	1.38984	0.456357	0.856684	1.12984	0.983033	5.91162	9.62537	5.43256	2.36905	1.6025	1.72977	7.34259	2.39653	1.38814	1.24843	2.76186	2.71714	1.08326
0.68227	1.03917	1.49092	0.68152	0.657518	0.923704	0.41605	0.833771	0.44618	0.391959	0.897901	2.50477	2.94364	10.5936	5.49746	7.9934	1.84558	1.27433	7.9061	4.11131	4.11131	0.320258	6.78385	4.02999	5.67371	0.428514	1.37471	0.657026	4.56041	4.03315	4.03315	7.86196	1.52686	0.888252	0.793607	1.19578	0.942316	5.09121	10.7733	5.61103	1.94919	1.45196	1.80805	6.48997	2.51767	1.60286	1.49744	2.76613	2.28821	1.45762
0.79598	1.66847	1.62842	1.34243	1.21216	0.883059	0.977887	1.30674	0.927058	0.556211	1.6327	2.11191	5.08512	7.47254	5.78348	8.0074	1.8972	1.10882	8.07563	4.70642	4.70642	0.786752	7.3619	5.34758	6.29283	0.865381	1.20099	1.28304	3.7591	4.69643	4.69643	7.63342	1.71792	1.08829	0.681127	0.905423	0.728451	4.97899	12.1742	5.0493	2.45188	1.89117	1.5156	5.51562	3.12815	1.91198	1.29402	2.98577	1.88538	1.71387
0.90969	1.33343	1.64691	1.85313	1.45192	0.961934	1.24324	1.69028	1.31811	0.44408	1.90727	3.5772	7.2034	6.96205	5.28877	6.14103	2.37951	0.480206	6.52714	4.03671	4.03671	0.910957	7.30421	5.00053	5.41895	0.727571	0.82162	1.04271	3.38472	4.46938	4.46938	7.20843	2.85539	1.38336	1.24483	0.912895	0.732717	5.55109	13.753	4.18698	2.29493	2.07942	1.28616	7.7991	4.4462	2.61846	1.86165	2.66609	1.83933	2.10873
1.0234	1.63229	1.50368	3.04653	2.33554	1.6743	1.11981	0.918463	2.13889	0.569969	2.64932	4.23736	8.55878	6.01478	4.89339	6.16751	2.43954	2.22403	5.22683	4.81737	4.81737	0.975264	6.20054	4.82984	4.43521	0.689543	0.781471	0.913266	2.90793	5.0615	5.0615	7.11867	4.71557	2.04844	1.27344	1.0798	0.983055	5.81922	12.1004	3.49483	2.47224	1.61201	1.6741	8.95292	3.90011	3.58276	2.34783	2.49287	2.08243	2.1675
1.13711	2.21471	1.88218	3.31347	2.0108	2.87795	0.734756	1.45448	2.19987	0.538152	2.20598	4.03574	7.94251	7.97681	4.11103	5.38079	2.52583	2.307	6.94554	3.85112	3.85112	1.02099	5.61064	6.62891	5.31937	1.01173	0.760929	0.743524	3.24642	4.18238	4.18238	7.39924	5.56474	2.59353	1.47711	1.27661	0.832222	6.6826	10.9845	1.88757	2.04346	1.72382	2.04554	9.10139	3.25222	3.7652	2.25154	2.59263	2.56268	1.86537
1.25082	2.68957	1.99655	3.71942	2.74493	4.49138	0.834584	1.22719	2.57292	0.870085	1.70544	4.3959	5.98608	7.29611	3.71278	3.46578	3.07783	3.0053	7.56025	4.77179	4.77179	0.731305	4.56173	7.70044	4.3911	1.31862	1.38474	0.878971	3.59055	4.35338	4.35338	5.47636	6.3027	1.53874	1.01684	1.22027	0.864626	6.87448	9.24874	1.87665	1.83487	1.83731	2.46333	6.24298	2.922	4.01048	2.74562	2.25474	1.65352	2.05426
1.36453	2.33442	1.54562	5.73018	2.58126	5.4946	1.26432	2.34934	3.67818	0.757238	1.37582	5.20098	5.15464	6.53299	4.08593	3.04403	4.02893	4.11882	7.35909	3.95948	3.95948	0.574207	5.33453	6.77126	4.29789	2.06804	2.35278	1.59409	5.06658	3.37024	3.37024	4.30209	4.75192	1.39888	1.30709	1.58914	0.993555	7.3622	8.99116	1.45715	1.90918	1.82522	2.20044	7.20904	3.06027	4.5277	3.43638	2.2613	1.97345	2.52722
1.47825	3.54955	1.48185	8.11963	4.30507	5.8348	2.09003	7.85804	3.78001	0.996104	1.40666	7.04358	4.64619	6.48258	3.11519	4.16604	5.62664	7.58373	7.68598	3.94502	3.94502	1.11646	5.38661	8.0452	4.23524	1.39515	3.8817	1.80058	4.41071	3.33838	3.33838	5.82289	5.86527	0.870088	2.7399	1.65711	1.39667	6.71019	8.60674	1.32072	2.28823	2.99138	2.55983	8.33355	2.2764	4.29545	4.15131	2.1472	1.99377	3.39617
1.59196	5.64186	3.0905	11.3497	7.92671	7.75623	5.44792	13.6465	3.69735	1.01189	2.33558	4.36846	4.34976	6.95717	3.28404	8.35433	7.29698	12.3603	7.12513	4.1246	4.1246	0.85726	7.10233	8.96529	4.13905	1.35038	5.24694	5.14923	4.60617	3.65354	3.65354	6.0766	4.84456	0.397666	1.53092	1.61326	2.05161	5.86226	7.35038	1.42207	2.06858	4.11355	1.72562	12.096	2.87151	5.04815	5.63254	2.89357	2.18644	8.43769
1.70567	9.2638	7.15271	17.4464	14.9245	11.1541	9.42013	17.3546	3.25388	2.65428	2.12541	3.8234	5.27224	7.97312	3.01844	12.28	8.09026	13.7884	8.43508	3.28519	3.28519	1.31724	7.79662	9.02032	6.18833	2.0213	8.22268	11.9165	4.77783	3.97112	3.97112	4.64137	4.04695	1.30755	1.04649	2.74909	2.68337	5.21675	5.44937	0.896145	1.87335	7.66579	2.602	15.9952	2.69575	5.77367	6.15116	2.28144	2.23264	10.4419
1.81938	13.9621	20.0801	23.575	18.9902	15.4518	12.6097	13.7018	2.28708	5.88644	3.81188	5.34582	4.5948	8.35035	2.93774	14.9927	10.3005	10.8302	13.1391	2.06358	2.06358	1.62488	8.59245	11.1203	5.28777	2.31871	11.7133	18.3225	4.28193	5.31097	5.31097	3.95122	5.27419	2.08148	0.862432	3.17959	4.53659	4.76272	5.75247	0.798649	2.09341	13.06	4.45547	16.1016	2.83916	5.67631	6.78999	1.01919	2.57381	7.91442
1.93309	17.5575	29.1461	31.8694	18.1909	15.3084	11.2791	6.56601	2.38042	8.40437	3.36892	5.21158	3.666	9.3046	2.5519	13.9663	11.3035	9.76869	9.00051	1.64586	1.64586	1.87135	10.1772	10.3353	4.26954	4.38282	15.7103	19.1975	4.05577	4.60343	4.60343	3.84556	5.92124	3.69771	0.741733	4.22971	8.36199	4.27587	5.19194	0.763184	3.78243	14.8213	8.42183	13.768	3.68405	5.82523	5.35804	1.56843	2.4311	4.32151
2.0468	13.4535	25.7711	36.4979	11.8381	11.9693	9.02404	2.94865	2.70587	9.31851	3.2842	5.45559	3.3479	10.6421	2.44691	12.1963	10.3701	10.3863	5.58753	2.33387	2.33387	2.59483	8.91349	10.4831	3.14608	7.38141	15.6693	13.7312	4.47682	3.41634	3.41634	3.12049	6.16413	5.78008	0.467609	3.42323	13.8113	3.58739	4.25918	0.487505	4.88255	13.9688	15.2662	11.7776	3.09719	6.46412	4.08998	1.93467	2.72838	2.36872
2.16051	10.2132	15.756	34.4473	5.69055	5.83891	7.20178	2.19805	3.58104	9.68447	3.90362	6.40438	3.67703	9.9027	2.42086	13.9994	9.11513	6.73054	2.82806	3.67777	3.67777	3.97245	8.18144	11.116	2.70189	8.79892	10.2711	8.43889	4.85881	4.40665	4.40665	2.96515	5.74601	4.93388	0.863005	3.61558	20.1597	3.13698	3.20486	0.862888	8.21156	9.82205	17.3591	9.90787	3.63476	6.66439	3.56922	1.93814	3.31929	1.3711
2.27422	7.28535	10.7809	31.3391	3.32006	5.16962	4.86952	1.2553	4.01979	8.04616	2.92466	6.24786	4.07578	10.4872	3.08245	18.483	8.64997	4.82557	3.16165	4.26023	4.26023	5.94784	8.00069	8.95209	3.06523	6.73567	4.9748	3.6289	4.80051	3.62312	3.62312	2.93123	5.26456	3.28037	1.48388	3.958	22.4802	2.38793	3.14669	1.30476	10.6582	6.3072	12.1244	9.94718	4.09996	4.54009	4.15327	2.42382	3.79202	0.905037
2.38793	5.82228	8.09693	27.9572	2.73308	3.96651	3.88069	0.954925	2.78199	7.40125	2.99379	4.69655	3.96275	12.3998	2.6061	16.5927	8.82194	4.48213	3.02836	4.00504	4.00504	7.64249	6.55367	6.83489	2.52514	3.27789	3.53612	2.47331	3.99592	2.7626	2.7626	3.01416	4.32213	1.53907	2.64979	4.31059	21.0004	1.4326	3.18471	0.902158	14.1911	5.50521	12.1836	7.58228	4.8962	3.7381	5.10281	3.66937	3.03427	0.765095
2.50165	5.14281	7.5715	21.1039	2.32689	3.94223	3.80107	1.25134	2.94856	5.32015	1.55773	4.19462	3.55527	14.2147	1.84405	12.4586	8.67198	2.56565	2.17142	4.47214	4.47214	14.2226	5.49032	8.48597	2.99442	1.50209	3.06103	2.01554	3.82054	1.83087	1.83087	3.09025	4.70131	0.687313	5.63807	4.84887	19.3545	1.54901	2.62999	0.86069	13.4456	6.32491	10.1648	6.73	6.69705	6.68881	6.62019	3.51182	2.87976	0.640818
2.61536	3.78799	6.8033	13.223	1.50576	2.6089	2.0948	0.767093	1.92769	3.92553	3.00943	4.39868	4.2194	16.1183	2.48645	10.7489	8.04442	3.51247	3.025	2.8004	2.8004	16.5246	4.29823	6.27342	3.53229	0.859471	3.4872	1.9969	3.27422	1.35271	1.35271	3.18706	3.65427	0.336966	9.86914	4.87129	15.966	1.42406	2.51041	0.767419	12.2155	5.70988	9.67127	6.87344	6.48037	9.64405	6.91541	3.98009	3.59928	0.534145
2.72907	3.26172	4.47443	5.52858	0.78254	2.4446	2.09089	0.726993	1.23005	3.35553	3.20012	5.975	5.57198	20.5715	2.15607	9.52247	7.89579	2.26605	3.60067	1.49935	1.49935	11.0506	4.31011	4.78123	3.26405	0.749529	3.80819	1.571	4.09881	1.37068	1.37068	3.49093	3.78474	0.89858	14.8794	5.06612	13.5803	1.72942	1.97422	1.06595	9.48403	4.68768	8.72914	6.30356	4.54902	10.4556	8.32807	5.23989	2.0874	0.557739
2.84278	3.31019	2.74747	6.02081	0.852782	2.68109	2.04033	0.740419	1.63625	2.72007	3.86345	6.21718	5.63246	21.5026	1.94945	7.65742	7.98439	1.5495	4.62545	0.92854	0.92854	5.53257	3.73856	3.8691	2.71133	0.750548	3.8614	1.52565	4.70602	1.45693	1.45693	3.46498	3.76839	1.63989	20.352	5.02504	10.6439	1.55264	1.51731	1.05316	6.87827	2.71004	7.31087	6.08415	5.44159	11.3328	9.25921	7.00899	2.58595	0.620088
2.95649	2.9318	1.62958	5.17524	1.14069	2.89653	2.51136	0.742466	1.50281	2.29237	3.93537	5.96311	5.71956	21.4928	1.88025	7.76505	5.79391	1.31581	6.66647	0.632108	0.632108	3.45712	3.96555	3.07869	1.94648	0.815933	3.56132	1.15056	4.84001	1.72234	1.72234	4.82125	3.25715	1.3293	29.0192	5.15356	6.61275	1.64551	1.45973	0.860381	4.33548	2.44104	5.70461	5.55216	6.90665	7.41564	11.5481	10.0363	2.8228	0.511846
3.0702	2.51733	1.42136	4.31511	0.800637	2.6667	1.91522	0.495149	0.93021	1.54078	5.12035	5.77103	5.1268	21.4837	2.13979	6.13188	4.59323	1.14357	7.81936	0.492063	0.492063	2.43238	2.93127	3.38449	1.82744	0.649119	3.53235	1.4351	4.12131	2.12307	2.12307	5.56986	3.32219	1.03531	31.4335	5.06975	6.22485	1.20983	1.26885	1.16017	2.50433	1.65129	4.41505	3.99686	8.31715	6.35841	14.1572	9.86784	2.82936	0.429121
3.18391	2.01951	1.15412	3.40733	0.849846	1.97412	1.7689	0.488959	0.923228	1.75957	5.05822	4.18676	4.2939	24.2579	2.15823	3.48224	5.04086	0.776151	8.76304	0.457807	0.457807	1.72588	2.38928	2.92393	1.56855	0.706346	3.1077	1.34174	4.37683	2.17205	2.17205	5.9665	3.29433	1.70299	21.629	5.02363	6.52775	0.909729	0.82327	1.46708	1.51028	1.26128	3.45896	2.76851	11.507	5.03586	13.1146	10.3009	2.69635	0.427974
3.29762	1.73992	1.3651	3.62781	0.950395	1.71496	1.91072	0.483134	0.722641	1.18076	5.00714	4.64498	3.38307	27.0834	1.4017	3.29387	3.8625	0.968418	9.76827	0.594424	0.594424	0.986835	2.41222	2.72971	1.6059	0.919201	2.72704	1.43525	3.70051	2.22576	2.22576	6.17972	3.10332	0.729455	13.004	4.90325	5.13026	0.908498	1.52473	1.51967	2.5224	0.734724	2.80958	1.94911	12.3297	4.86559	11.7585	10.0483	2.91204	0.373849
3.41134	1.42236	1.30369	4.37689	0.517456	1.87148	1.64901	0.45154	0.453298	1.97496	4.70373	5.48405	2.35609	22.5054	1.25428	2.66026	3.84947	1.42928	9.00361	0.738812	0.738812	0.58267	2.85524	3.38374	1.95413	0.84426	2.30976	1.67917	3.73752	2.45787	2.45787	4.80806	3.06163	0.477187	9.55699	3.0074	4.58898	1.40755	2.03718	1.89933	3.93641	0.687113	2.13878	2.27243	11.8828	6.50991	11.6063	7.6319	2.37154	0.318872
3.52505	1.08623	1.12174	3.52155	0.839644	1.77819	1.20189	0.539968	0.626397	1.83207	4.15243	4.27127	2.82756	18.2004	1.0314	1.82579	4.36359	1.35733	6.66177	0.596996	0.596996	0.626411	2.51213	3.13353	1.89528	0.765977	2.20429	1.17227	3.74017	2.12554	2.12554	3.73369	4.04327	0.41189	6.86972	2.27771	3.69206	0.980406	3.04749	2.01032	4.65672	0.867957	2.84584	2.76079	10.7225	7.75466	11.4529	8.26319	2.59777	0.738732
3.63876	1.33777	1.00603	2.60882	0.474596	1.18994	1.02757	0.54449	0.596964	1.11262	2.86282	6.23332	3.08354	16.3491	1.03541	1.73869	3.54765	0.60644	7.10216	0.77998	0.77998	0.909773	3.23042	3.25874	2.25968	0.411423	1.74566	1.24926	2.48255	2.59722	2.59722	2.04867	3.47445	0.360264	5.39838	2.31259	2.98431	0.96511	4.51813	2.19751	4.61703	1.16342	2.7243	2.98611	10.9354	7.54535	12.891	10.275	2.94259	0.525463
3.75247	1.21169	0.750985	1.71806	0.353692	0.912202	1.60629	0.466475	0.325864	1.14115	1.86433	5.30511	2.77288	15.4792	1.1465	1.53194	2.86554	0.913038	6.72533	0.980637	0.980637	0.999199	4.15676	2.88668	2.42381	0.213292	1.54401	1.42322	1.48631	2.49451	2.49451	1.27824	3.35961	0.76298	3.96848	2.30198	2.71127	0.975468	4.83281	1.5225	4.58213	1.1575	1.34387	2.60003	12.2711	6.52001	17.4965	13.6625	3.01971	0.343268
3.86618	1.05625	0.640463	2.29618	0.567293	1.12203	1.49616	0.438847	0.437174	1.30545	1.36872	4.07558	2.6019	11.5698	0.849548	1.60125	2.70093	0.550674	3.75199	0.841941	0.841941	1.19849	2.46898	2.36502	2.00209	0.31562	1.22381	1.41967	1.97358	3.32145	3.32145	0.881581	3.00289	0.545136	4.16112	2.72355	3.6485	0.993186	6.32326	1.06438	3.88962	0.880326	1.24213	2.46258	9.12424	6.35003	22.1021	15.4334	3.02411	0.330828
3.97989	0.701031	1.63591	2.37272	0.456359	1.03959	1.41902	0.682063	0.478672	2.25108	1.49702	3.65896	2.14079	10.3941	1.05881	1.32343	2.00547	0.367661	4.05885	1.14627	1.14627	1.36284	3.28719	1.92996	1.85393	0.54821	1.49075	1.18687	1.40594	2.54156	2.54156	1.15904	2.34258	0.793532	3.25051	2.5633	3.45302	0.414156	7.66013	0.910225	4.41313	0.763614	1.18428	2.14516	9.03082	5.95946	26.6875	17.3685	2.53544	0.36521
[truncated: 254 more columns]

## Sheet: Fig 5 Fig Supp 1A
VNC KG04615
ora1 CONTROL												KG04615 ora1 MUTANT
ID	Length	Tail	Retract.	T1	T2	T3	A1	A2	outer	inner	total	ID	Length	Tail	Retract.	T1	T2	T3	A1	A2	outer	inner	total
002	481	335	69.6466	6	8	9	4	0	13	14	27	001	480	296	61.6667	10	3	1	1	0	4	11	15
004	504	350	69.4444	14	14	4	4	0	16	20	36	004	490	259	52.8571	12	5	7	1	0	8	17	25
005	478	280	58.5774	16	9	5	3	0	14	19	33	005	501	281	56.0878	11	9	6	3	0	11	18	29
006	512	313	61.1328	12	6	6	4	3	13	18	31	006	494	319	64.5749	12	7	7	2	3	14	18	31
007	494	333	67.4089	13	11	2	3	0	13	16	29	007	526	281	53.4221	14	7	5	5	0	13	19	31
008	493	269	54.5639	9	9	3	0	0	9	12	21	009	510	355	69.6078	16	6	4	4	1	12	19	31
011	508	354	69.685	12	7	7	4	1	11	20	31	010	511	351	68.6888	15	6	1	2	1	3	22	25
012	505	276	54.6535	17	10	2	2	0	12	19	31	011	475	332	69.8947	14	7	5	1	0	11	16	27
013	490	295	60.2041	10	8	4	1	0	10	13	23	012	519	315	60.6936	12	9	5	1	0	9	17	27
014	518	362	69.8842	18	15	6	2	2	20	23	43	013	482	287	59.5436	8	4	1	0	0	5	8	13
015	520	304	58.4615	13	7	4	1	0	13	12	25	015	529	316	59.7353	5	2	1	0	0	3	5	8
016	523	323	61.7591	23	11	4	3	0	13	28	41	016	484	252	52.0661	10	3	0	0	0	5	8	13
017	519	324	62.4277	9	8	1	0	0	5	13	18	017	504	289	57.3413	12	3	0	0	0	5	10	15
018	497	301	60.5634	19	3	4	1	0	10	17	27	018	561	287	51.1586	13	9	2	0	0	10	14	24
019	538	310	57.6208	15	6	5	2	0	14	14	28	019	519	269	51.8304	15	11	5	3	0	13	21	34
020	517	310	59.9613	21	14	7	1	0	22	21	43	020	508	354	69.685	15	6	7	5	0	13	20	33
021	471	270	57.3248	16	11	6	4	0	15	22	37	021	494	281	56.8826	12	5	3	0	0	6	14	20
024	533	372	69.7936	13	8	7	3	1	12	20	32	022	500	267	53.4	10	5	4	0	0	4	15	19
025	523	266	50.8604	9	6	5	2	0	4	8	34	023	562	291	51.7794	19	5	2	0	0	8	18	26
026	519	360	69.3642	18	9	8	6	4	24	21	45	024	521	364	69.8656	15	7	2	0	0	10	14	24
027	582	331	56.8729	21	10	8	2	0	13	28	41	025	551	374	67.8766	27	7	6	1	0	18	23	41
SEGMENTS
	P value	Mean1	Mean2	Difference	SE of difference	t ratio	df	Adjusted P Value
T1	0.356685	14.48	13.19	1.286	1.379	0.9325	40	>0.999999999999999
T2	0.000624225	9.048	6	3.048	0.8208	3.713	40	0.00312112
T3	0.030847	5.095	3.524	1.571	0.7021	2.238	40	0.154235
A1	0.033724	2.476	1.381	1.095	0.4981	2.199	40	0.16862
A2	0.328574	0.5238	0.2381	0.2857	0.2889	0.9891	40	>0.999999999999999

## Sheet: Fig 5 Fig Supp1B
					YOLK COUNT KG 04615
		Date	Name	Tail position	# tail	# yolk	sum	tail			yolk			sum					Date	Name	Tail position	# tail	# yolk	sum
	1	27th Aug.2018	ora1 control_001	31.0915	50	36	86	25	0.00120725		45	0.00179186		70	0.0479274			1	27th Aug.2018	KG04615ora1_001	30.7872	25	45	70
	2	27th Aug.2018	ora1 control_002	38.0044	75	44	119	45			51			96				2	27th Aug.2018	KG04615ora1_002	34.6207	45	51	96
	3	27th Aug.2018	ora1 control_003	30.5716	64	43	107	23			43			66				3	27th Aug.2018	KG04615ora1_004	32.4814	23	43	66
	4	27th Aug.2018	ora1 control_004	35.4207	38	48	86	30			57			87				4	27th Aug.2018	KG04615ora1_005	33.0553	30	57	87
	5	27th Aug.2018	ora1 control_005	29.5474	27	37	64	69			43			112				5	27th Aug.2018	KG04615ora1_006	29.2869	69	43	112
	6	27th Aug.2018	ora1 control_006	34.1032	71	37	108	4			31			35				6	27th Aug.2018	KG04615ora1_007	33.6945	4	31	35
	7	27th Aug.2018	ora1 control_007	34.1017	66	32	98	50			48			98				7	27th Aug.2018	KG04615ora1_008	33.6945	50	48	98
	8	27th Aug.2018	ora1 control_008	31.5725	46	28	74	19			50			69				8	27th Aug.2018	KG04615ora1_009	31.1706	19	50	69
	9	27th Aug.2018	ora1 control_010	31.3941	61	36	97	7			42			49				9	29th Aug.2018	KG04615ora1_011	29.1278	7	42	49
	10	29th Aug.2018	ora1 control_012	35.3952	84	45	129	34			54			88				10	29th Aug.2018	KG04615ora1_013	28.9894	34	54	88
	11	29th Aug.2018	ora1 control_013	32.9177	46	36	82	58			59			117				11	29th Aug.2018	KG04615ora1_014	40.9726	58	59	117
	12	29th Aug.2018	ora1 control_014	28.9906	25	56	81	12			56			68				12	29th Aug.2018	KG04615ora1_015	28.8328	12	56	68
	13	29th Aug.2018	ora1 control_015	33.5672	70	48	118	58			60			118				13	29th Aug.2018	KG04615ora1_016	34.6164	58	60	118
	14	29th Aug.2018	ora1 control_016	32.9099	46	38	84	12			63			75				14	29th Aug.2018	KG04615ora1_017	32.8774	12	63	75
	15	29th Aug.2018	ora1 control_018	33.9253	46	38	84	71			31			102				15	31th Aug.2018	KG04615ora1_018	33.2698	71	31	102
	16	29th Aug.2018	ora1 control_019	33.091	42	47	89	22			53			75				16	31th Aug.2018	KG04615ora1_019	34.3713	22	53	75
	17	29th Aug.2018	ora1 control_020	31.899	71	28	99	9			53			62				17	31th Aug.2018	KG04615ora1_020	29.4201	9	53	62
	18	29th Aug.2018	ora1 control_021	36.0208	86	42	128	42			47			89				18	31th Aug.2018	KG04615ora1_022	33.4825	42	47	89

## Sheet: Fig 5 Fig Supp 1C
Control					KG04615 H2A Cherry
ID	Length	Taillength	Retraction	Number	ID	Length	Taillength	Retraction	Number		Number of values	14	12
001	547	176	32.1755	283	001	473	158	33.4038	314
002	492	153	31.0976	404	002	497	164	32.998	280		Minimum	235	218
003	489	159	32.5153	235	003	475	145	30.5263	320		25% Percentile	282.3	287
004	533	172	32.2702	280	004	471	144	30.5732	349		Median	318.5	334.5
005	455	162	35.6044	306	006	500	151	30.2	308		75% Percentile	374.8	372.3
006	540	162	30	247	007	549	178	32.4226	218		Maximum	491	418
007	513	172	33.5283	290	008	529	197	37.2401	351
008	499	158	31.6633	367	009	531	171	32.2034	233		Mean	328.4	328.3
009	541	167	30.8688	316	010	475	167	35.1579	410		Std. Deviation	68.2	62.8
010	510	165	32.3529	398	013	489	169	34.5603	418		Std. Error of Mean	18.23	18.13
011	503	164	32.6044	321	014	505	157	31.0891	375
012	536	165	30.7836	334	015	486	169	34.7737	364		Lower 95% CI of mean	289	288.4
013	508	175	34.4488	491							Upper 95% CI of mean	367.7	368.2
014	516	162	31.3953	325
											Sum	4597	3940

## Sheet: Fig 5 Fig Supp 1D
	Control						QSOX RNAi KK
	No.			Retraction	Tail	Yolk	No.			Retraction	Tail	Yolk
	002	505	158	31.2871	68	29	001	477	149	31.2369	18	81
	003	542	172	31.7343	56	64	002	495	162	32.7273	29	86
	004	541	215	39.7412	91	25	004	502	166	33.0677	41	85
	005	504	182	36.1111	52	52	005	483	155	32.0911	35	70
	006	466	162	34.7639	68	29	008	535	194	36.2617	54	62
	007	495	168	33.9394	70	67	009	527	179	33.9658	26	68
	008	532	177	33.2707	41	70	010	515	183	35.534	69	33
	009	540	180	33.3333	60	53	011	475	198	41.6842	59	45
	011	530	178	33.5849	54	62	012	457	146	31.9475	22	69
	012	491	155	31.5682	39	62	015	572	179	31.2937	23	65
	013	528	177	33.5227	47	36	016	465	161	34.6237	22	16
	014	462	149	32.2511	28	33	017	560	179	31.9643	14	90
	015	473	163	34.4609	60	38	018	543	187	34.4383	51	61
	016	477	165	34.5912	48	62	020	488	165	33.8115	20	79
	017	448	137	30.5804	65	69	022	493	171	34.6856	39	66
	018	463	143	30.8855	12	66	023	474	175	36.9198	50	49
	019	413	157	38.0145	57	32	024	464	167	35.9914	53	51
	022	508	163	32.0866	73	60	025	568	205	36.0915	34	65
	023	478	170	35.5649	48	77	027	516	170	32.9457	15	73
	024	471	158	33.5456	51	58	029	512	176	34.375	52	84
	033	496	159	32.0565	51	55	031	509	182	35.7564	63	61
	034	522	193	36.9732	67	53	032	521	171	32.8215	49	67
	036	503	173	34.3936	52	38	033	458	175	38.2096	50	37
	038	566	221	39.0459	73	53

[truncated: 2 more sheets: Fig 5 Fig Supp 1E, Fig 5 Fig Supp 1L-N]
