# Supplementary material for: A conserved major facilitator superfamily member orchestrates a subset of O-glycosylation to aid macrophage tissue invasion
Source: eLife. 2019 Mar 26;8:e41801. doi: 10.7554/eLife.41801 (PMC6435326; doi:10.7554/eLife.41801)
Supplement: Figure 6—source data 1. [file elife-41801-fig6-data1.xlsx]

## Sheet: Fig 6C
4T1					B16-BL6					LLC					MC-38
GRASP65	LAMP1	Rab5	Rab7		GRASP65	LAMP1	Rab5	Rab7		GRASP65	LAMP1	Rab5	Rab7		GRASP65	LAMP1	Rab7	Rab5
0.39	-0.05	-0.22	-0.14		0.56	-0.27	0.55	-0,11*		0.43	0.09	0.34	0.2		0.57	-0.26	0.1	0.15
0.42	0.01	-0.05	-0.06		0.47	0	0.23	0.29		0.21	0.01	0.01	-0.36		0.77	-0.18	0.05	0.03
0.3	0.16	-0.04	-0.17		0.44	0.26	0.01	0.26		0.28	0.08	0.19	-0.06		0.65	-0.06	0.15	0.08
0.37	-0.12	-0.02	-0.09		0.52	-0.03	-0.01	0.21		0.4	0.03	-0.14	-0.01		0.67	0.08	0.02	-0.11
0.28	-0.27	-0.03	0.09		0.34	0.06	0.32	0.25				0.11	-0.15		0.54	0.32	-0.1	-0.13
		0.09	-0.24			0.11	0.11	0.21				-0.14	-0.21		0.47	0.39	0.15	0.14
		0.02	-0.26			-0.03	0.23	0.31		0.31		0.46	-0.29		0.43	0.23	0.04	0.17
		-0.31	-0.05			-0.01		0.24		0.69		-0.16			0.42	0.18	0.09	-0.03
			-0.15					0.43		0.68		-0.07			0.52	-0.04		0.25
			-0.18												0.22	-0.08
					0.52					0.7					0.58	0.1
0.55	0.1	0.2	-0.36		0.52					0.67					0.51
0.56	0.2	-0.03	0		0.47					0.65					0.5
0.47	0.12	0.42	-0.2		0.4										0.24
0.35	0.04	0.28	0.27												0.44
0.4	0.28	0.15	0.35		0.46
	-0.01	0.06	0.17		0.31
0.53		0.34			0.56
0.08	0		0.14		0.33
0.56	0.08	-0.07	0.04
0.38	-0.04	0.1	0.15
0.49	0.06	0.08	0.09
	0.35	0.36	-0.32
	0.15	0.34	-0.25
		0.26	0.31
		0.35	-0.07

## Sheet: Fig 6E
MFSD1 rescue gb count
	Date	Sample	Tail	# of hemocytes	Notes					date	name	tail	#				date	name	tail	#
1	Jan 2017	MFSD1,17262_001	0.32	35	very bad quality				1	28.9.2016	H2A control_1	0.3	89			1	29.9.2016	17262 H2A_1	0.37	33
2	Jan 2017	MFSD1,17262_003	0.29	39	very bad quality				2	28.9.2016	H2A control_3	0.29	33			2	29.9.2016	17262 H2A_3	0.29	45
3	Jan 2017	MFSD1,17262_004	0.36	155	not so good quality				3	28.9.2016	H2A control_4	0.34	77			3	29.9.2016	17262 H2A_4	0.32	11
4	Jan 2017	MFSD1,17262_005	0.31	89	not so good quality				4	28.9.2016	H2A control_5	0.34	106			4	29.9.2016	17262 H2A_5	0.31	54
5	28.7.2017	MFSD1,17262_1	0.39	170					5	28.9.2016	H2A control_8	0.38	84			5	29.9.2016	17262 H2A_6	0.32	67
6	28.7.2017	MFSD1,17262_2	0.29	103	not so good quality				6	28.9.2016	H2A control_9	0.33	91			6	29.9.2016	17262 H2A_9	0.33	48
7	28.7.2017	MFSD1,17262_3	0.36	129					7	28.9.2016	H2A control_10	0.3	79			7	29.9.2016	17262 H2A_10	0.35	88
8	28.7.2017	MFSD1,17262_4	0.39	112					8	28.9.2016	H2A control_11	0.33	69			8	29.9.2016	17262 H2A_11	0.29	38
9	2016-12-01	Linie 3_001	0.34	114					9	4th October 2016	H2A control_51	0.32	60			9	29.9.2016	17262 H2A_12	0.41	129
10	2016-12-01	Linie 3_003	0.32	116					10	4th October 2016	H2A control_54	0.35	65			10	29.9.2016	17262 H2A_14	0.34	35
11	2016-12-01	Linie 3_004	0.29	83					11	22nd November 2016	control H2A_100	0.31	46			11	22nd November 2016	17262 H2A_100	0.38	55
12	2016-12-01	Linie 3_006	0.31	102					12	22nd November 2016	control H2A_101	0.31	58			12	22nd November 2016	17262 H2A_101	0.34	12
13	2016-12-01	Linie 3_007	0.33	108					13	22nd November 2016	control H2A_102	0.33	75			13	22nd November 2016	17262 H2A_104	0.39	102
									14	22nd November 2016	control H2A_103	0.35	54			14	22nd November 2016	17262 H2A_105	0.31	73
									15	22nd November 2016	control H2A_104	0.39	51			15	22nd November 2016	17262 H2A_106	0.32	26
						0.0005			16	22nd November 2016	control H2A_105	0.36	103			16	22nd November 2016	17262 H2A_107	0.29	57
									17	22nd November 2016	control H2A_106	0.35	112			17	22nd November 2016	17262 H2A_108	0.31	86
									18	22nd November 2016	control H2A_108	0.34	93			18	22nd November 2016	17262 H2A_110	0.31	26
									19	22nd November 2016	control H2A_110	0.36	96			19	22nd November 2016	17262 H2A_111	0.38	96
									20	22nd November 2016	control H2A_111	0.33	56			20	22nd November 2016	17262 H2A_113	0.33	29
									21	22nd November 2016	control H2A_113	0.36	182			21	22nd November 2016	17262 H2A_114	0.37	8
									22	22nd November 2016	control H2A_114	0.32	116			22	22nd November 2016	17262 H2A_115	0.34	21
									23	22nd November 2016	control H2A_115	0.37	101			23	22nd November 2016	17262 H2A_116	0.31	78
									24	22nd November 2016	control H2A_116	0.41	171			24	22nd November 2016	17262 H2A_117	0.34	28
									25	22nd November 2016	control H2A_117	0.35	61			25	22nd November 2016	17262 H2A_119	0.33	51
																26	22nd November 2016	17262 H2A_120	0.33	44
																27	22nd November 2016	17262 H2A_122	0.31	97
											average	0.3408	85.12			28	22nd November 2016	17262 H2A_123	0.34	81
											sem		7.03			29	22nd November 2016	17262 H2A_124	0.33	53
																		average	0.334138	54.1724
																		sem		5.7
Number of values	25	29	13				Table Analyzed	MFSD1 rescue_GB_5D					Conover
														C	M
Minimum	33	8	35				Kruskal-Wallis test						M	0.000514
25% Percentile	59	28.5	86				P value	<0.0001					R	0.022834	2e-06
Median	79	51	108				Exact or approximate P value?	Approximate
75% Percentile	102	79.5	122.5				P value summary	****					Dunn
Maximum	182	129	170				Do the medians vary signif. (P < 0.05)?	Yes						C	M
							Number of groups	3					M	0.004766
Mean	85.12	54.17	104.2				Kruskal-Wallis statistic	18.89					R	0.05293	3.3e-05
Std. Deviation	35.19	30.79	38.26
Std. Error of Mean	7.038	5.717	10.61				Data summary
							Number of treatments (columns)	3
Lower 95% CI of mean	70.59	42.46	81.11				Number of values (total)	67
Upper 95% CI of mean	99.65	65.88	127.3
Sum	2128	1571	1355
D'Agostino & Pearson normality test
K2	10.39	1.624	0.6199
P value	0.0055	0.4439	0.7335
Passed normality test (alpha=0.05)?	No	Yes	Yes
P value summary	**	ns	ns

## Sheet: Fig 6F
MFSD1 rescue T antigen quantification
Control		Mutant		Rescue			Number of values	280	333	289			Table Analyzed	MFSD1 rescue_T antigen_5E			Conover
6.03545		12.9055		9.32053														C	M
5.63692		11.5906		6.25201			Minimum	-1.186	-0.9307	-2.467			Kruskal-Wallis test				M	5.20684e-19
3.97481		10.4542		5.67132			25% Percentile	0.4363	0.07069	0.3809			P value	<0.0001			R	0.142146	2.31119e-25
3.31909		7.7659		5.32389			Median	0.9056	0.305	1.081			Exact or approximate P value?	Approximate
3.25487		7.41986		5.18971			75% Percentile	1.483	0.7293	1.949			P value summary	****			Dunn
3.15861		6.22077		4.61173			Maximum	6.035	12.91	9.321			Do the medians vary signif. (P < 0.05)?	Yes				C	M
3.12012		5.70231		4.32767									Number of groups	3			M	3.96239e-17
2.97135		5.06573		4.30273			Mean	0.9971	0.6267	1.256			Kruskal-Wallis statistic	119.7			R	0.170746	4.29933e-23
2.83044		4.62372		4.20697			Std. Deviation	0.9121	1.46	1.319
2.72592		4.06502		4.17603			Std. Error of Mean	0.05451	0.08002	0.07759			Data summary
2.65189		3.87807		3.93297									Number of treatments (columns)	3
2.58888		3.63261		3.88016			Lower 95% CI of mean	0.8898	0.4693	1.104			Number of values (total)	902
2.56894		3.22342		3.84425			Upper 95% CI of mean	1.104	0.7841	1.409
2.54768		2.83938		3.58695
2.42597		2.8354		3.4676			Sum	279.2	208.7	363.1
2.37615		1.88038		3.38503
2.34912		1.87797		3.34795			D'Agostino & Pearson normality test
2.34134		1.84353		3.25199			K2	86.79	379.9	102
2.27147		1.82083		3.23992			P value	<0.0001	<0.0001	<0.0001
2.15023		1.79002		3.21618			Passed normality test (alpha=0.05)?	No	No	No
2.1438		1.77664		3.21578			P value summary	****	****	****
2.11407		1.73212		3.19446
2.09307		1.55476		3.13451
2.09174		1.46058		3.07516
2.07894		1.43237		3.04763
2.0371		1.42331		3.04076
2.03151		1.40772		2.93521
2.00975		1.40078		2.92451
2.00562		1.39192		2.8426
1.92625		1.35538		2.83918
1.91313		1.35		2.80677
1.90998		1.30584		2.74685
1.90653		1.29919		2.71848
1.88521		1.28692		2.64622
1.85547		1.27299		2.60967
1.83996		1.25895		2.57584
1.82253		1.2501		2.53279
1.80192		1.24161		2.50362
1.77698		1.22355		2.4986
1.76733		1.20484		2.47878
1.76491		1.1823		2.47821
1.76256		1.16681		2.47464
1.75631		1.14992		2.40138
1.74259		1.14489		2.39064
1.73939		1.14448		2.36468
1.71818		1.14428		2.32841
1.69711		1.12678		2.29891
1.67579		1.12299		2.29817
1.67326		1.11783		2.26201
1.66944		1.09953		2.22178
1.64818		1.09781		2.22097
1.63274		0.987769		2.19839
1.63233		0.976277		2.19028
1.62563		0.967651		2.17611
1.62134		0.960208		2.15418
1.61716		0.940694		2.13761
1.61205		0.924398		2.13073
1.60356		0.906204		2.11153
1.59345		0.889736		2.09483
1.57774		0.88783		2.06164
1.57741		0.876147		2.05447
1.56715		0.875573		2.04329
1.56454		0.868643		2.03641
1.5585		0.863819		2.02462
1.55328		0.859821		2.01286
1.55206		0.834272		2.01061
1.54656		0.825897		2.00688
1.52106		0.808759		1.99445
1.5068		0.799268		1.99369
1.48789		0.794072		1.9762
1.46878		0.789704		1.9687
1.46225		0.784234		1.9638
1.45491		0.777737		1.9345
1.45183		0.760039		1.93007
1.4461		0.759636		1.92718
1.43578		0.759438		1.9013
1.42718		0.758888		1.85966
1.37628		0.745416		1.83693
1.37099		0.743542		1.83632
1.36898		0.741329		1.79146
1.36739		0.738915		1.7715
1.35694		0.735889		1.76204
1.33962		0.731069		1.75364
1.33515		0.727448		1.75018
1.32614		0.713303		1.69409
1.31544		0.705275		1.67363
1.31198		0.699887		1.66198
1.29888		0.68406		1.63173
1.2961		0.681379		1.62873
1.29243		0.678899		1.62851
1.27781		0.671321		1.53496
1.27769		0.665873		1.53412
1.26606		0.633385		1.52294
1.26387		0.629014		1.51491
1.2507		0.627769		1.5106
1.24625		0.627464		1.5075
1.23562		0.626861		1.49885
1.22636		0.625897		1.49583
1.22336		0.619015		1.48527
1.22294		0.612289		1.48226
1.22294		0.611525		1.47441
1.20957		0.599903		1.45757
1.20281		0.59844		1.44926
1.17728		0.587632		1.4388
1.16194		0.573968		1.42724
1.15969		0.553822		1.412
1.15932		0.553703		1.41084
1.1507		0.542278		1.40224
1.14971		0.53608		1.39986
1.14453		0.530292		1.39233
1.14267		0.521898		1.392
1.12271		0.519209		1.37729
1.10808		0.516915		1.37423
1.09499		0.51199		1.36153
1.08892		0.505474		1.35866
1.0858		0.502652		1.34146
1.07528		0.500357		1.32956
1.0711		0.498452		1.32127
1.05693		0.480591		1.30341
1.05361		0.479875		1.2887
1.05275		0.476755		1.28068
1.04289		0.476131		1.28048
1.04272		0.473968		1.27062
1.03477		0.467969		1.26054
1.02294		0.450234		1.25392
1.02076		0.445554		1.24312
1.00292		0.441378		1.23029
0.989106		0.439366		1.2155
0.988807		0.435569		1.21435
0.983343		0.435342		1.21067
0.971044		0.431293		1.20564
0.969755		0.431022		1.20362
0.942102		0.427094		1.18846
0.938222		0.421529		1.17814
0.936353		0.421461		1.15052
0.928612		0.41784		1.13583
0.926677		0.417438		1.12557
0.915138		0.411		1.11927
0.91434		0.41092		1.11572
0.90974		0.410098		1.11181
0.901405		0.407379		1.10767
0.891915		0.400333		1.10288
0.891205		0.393922		1.09821
0.888761		0.39048		1.08431
0.873635		0.389273		1.08121
0.865539		0.38525		1.08091
0.865539		0.379416		1.07835
0.862044		0.377002		1.06864
0.859805		0.376756		1.05818
0.858614		0.368955		1.05648
0.858346		0.363245		1.05617
0.856365		0.35663		1.05562
0.847821		0.353062		1.03001
0.847764		0.351014		1.02429
0.840883		0.34633		0.998028
0.836817		0.341743		0.980727
0.83568		0.338414		0.975497
0.828467		0.334554		0.968564
0.824337		0.332944		0.962443
0.823811		0.325501		0.942129
0.815654		0.321075		0.931238
0.811539		0.317374		0.931193
0.807516		0.314839		0.916351
0.806766		0.312827		0.915133
0.803432		0.307999		0.891108
0.794151		0.307626		0.869478
0.761849		0.304981		0.866972
0.760584		0.297305		0.84252
0.759943		0.296331		0.830562
0.747706		0.293715		0.825823
0.741128		0.288284		0.823811
0.740927		0.283053		0.816368
0.738819		0.278225		0.800667
0.738033		0.277822		0.798739
0.733032		0.277691		0.775423
0.728745		0.274943		0.7705
0.716693		0.273799		0.770069
0.710751		0.267764		0.762246
0.695461		0.255894		0.744225
0.688924		0.255538		0.738111
0.683972		0.254745		0.729862
0.682059		0.254014		0.713567
0.673635		0.253681		0.713165
0.673332		0.25348		0.710147
0.665486		0.242201		0.693651
0.664275		0.240605		0.677304
0.65365		0.238191		0.668731
0.652536		0.237588		0.635628
0.624088		0.235665		0.629878
0.620222		0.23115		0.625251
0.618119		0.229943		0.620281
0.608716		0.227126		0.609984
0.59688		0.224771		0.609157
0.581999		0.222672		0.605134
0.580343		0.222434		0.60453
0.576287		0.222153		0.588638
0.5582		0.219683		0.57697
0.554438		0.218677		0.575851
0.538534		0.214452		0.563229
0.531705		0.212193		0.562039
0.519171		0.209624		0.561562
0.512324		0.206808		0.55142
0.49656		0.204394		0.550213
0.491972		0.201175		0.543291
0.481814		0.195341		0.529243
0.454253		0.195255		0.51883
0.440876		0.193431		0.497348
0.4382		0.192661		0.491671
0.437723		0.192524		0.48121
0.437226		0.191971		0.477971
0.435946		0.185282		0.458679
0.435544		0.18488		0.442947
0.428326		0.183615		0.428704
0.407716		0.17985		0.417438
0.404243		0.178844		0.415289
0.400803		0.170395		0.393498
0.399131		0.168383		0.381903
0.389335		0.166571		0.379852
0.370564		0.165998		0.378611
0.356884		0.165366		0.371369
0.352861		0.16094		0.368799
0.347027		0.16055		0.362718
0.332917		0.153698		0.344814
0.319501		0.152894		0.334477
0.318259		0.143237		0.33214
0.312693		0.140822		0.330109
0.305109		0.139615		0.313028
0.294151		0.138609		0.311076
0.293005		0.131222		0.299952
0.289893		0.130562		0.298543
0.277685		0.130562		0.283401
0.257906		0.124527		0.276817
0.25768		0.124181		0.260723
0.256204		0.116883		0.250865
0.234009		0.116078		0.250546
0.222465		0.110646		0.245433
0.221958		0.105214		0.236193
0.213648		0.1028		0.235978
0.203388		0.0995816		0.234972
0.195255		0.0986239		0.233966
0.194536		0.0969663		0.226521
0.17985		0.0926411		0.21747
0.15969		0.0923165		0.191921
0.143349		0.0905287		0.167377
0.129959		0.0857347		0.165969
0.129959		0.0854993		0.155508
0.123839		0.0840911		0.136349
0.0726277		0.0795632		0.126941
0.0661865		0.0793046		0.0960998
0.0427457		0.0709693		0.0957878
0.0361991		0.0704112		0.0569325
0.0315367		0.069003		0.0519031
-0.0261967		0.0581091		0.0452643
-0.0268331		0.057536		0.0393136
-0.0696674		0.0540605		0.0211234
-0.0857225		0.0458679		0.0162246
-0.10441		0.0430657		0.00281645
-0.133314		0.0339986		0.00260374
-0.17301		0.0311821		-0.037628
-0.192374		0.0261967		-0.0406373
-0.196347		0.0259516		-0.0696065
-0.221005		0.0255492		-0.0740653
-0.276213		0.0227328		-0.0829953
-0.340718		0.0118565		-0.0892356
-0.424881		0.00804699		-0.0993804
-0.427295		0.00422467		-0.116279
-0.440171		0.00221292		-0.173815
-0.446005		0.000936037		-0.180052
-0.457673		-0.0024961		-0.189807
-0.484232		-0.00583942		-0.193933
-0.492022		-0.00659404		-0.220286
-0.519433		-0.00764464		-0.260218
-0.53432		-0.0112658		-0.315133
-0.601312		-0.0134787		-0.37499
-0.633601		-0.0193128		-0.377002
-0.741367		-0.0193128		-0.4794
-0.831858		-0.0235375		-0.487447
-1.06763		-0.0257504		-0.491068
-1.09748		-0.0313833		-0.503943
-1.18607		-0.0319868		-0.584614
		-0.0438561		-0.744347
		-0.0467317		-0.818782
		-0.0481067		-0.848757
		-0.0515008		-0.923996
		-0.0611544		-1.03283
		-0.074837		-1.1646
		-0.0786271		-1.20303
		-0.081422		-2.03488
		-0.0842434		-2.4666
		-0.089724
		-0.0939158
		-0.0953569
		-0.101794
		-0.104611
		-0.104611
		-0.105416
		-0.105416
		-0.107025
		-0.111853
		-0.119297
		-0.122309
		-0.137414
		-0.14042
		-0.148869
		-0.149071
		-0.178442
		-0.198962
		-0.212908
		-0.228102
		-0.229541
		-0.254014
		-0.256699
		-0.271385
		-0.299025
		-0.316247
		-0.329524
		-0.348435
		-0.429197
		-0.440975
		-0.446005
		-0.462702
		-0.502132
		-0.518219
		-0.531793
		-0.539551
		-0.615252
		-0.680638
		-0.705923
		-0.77915
		-0.790215
		-0.792629
		-0.873099
		-0.930733
