# Supplementary material for: A conserved major facilitator superfamily member orchestrates a subset of O-glycosylation to aid macrophage tissue invasion
Source: eLife. 2019 Mar 26;8:e41801. doi: 10.7554/eLife.41801 (PMC6435326; doi:10.7554/eLife.41801)
Supplement: Supplementary file 1. — Each row lists an individually identified tryptically processed peptide. The 2nd–4th columns describe the analyzed peptide. The 5th, 6th, 7th and 12th are the names and accessions to Uniprot. The 8th indicates the position of the modified amino acid. The 9th indicates the number and 10th the type of glycosylation. The 11th lists the exact position and the 13th the exact description of glycosylation. The 14th is the ratio of the amount of the particular glycopeptide in the control samples (medium) over the amount in the mrva3102 (light). The 15th is the number of missed cleavages after the tryptic digest. The 16th is the measured intensity. The 17th column shows the mass to charge ratio. [file elife-41801-supp1.xlsx]

## Sheet: Processed-GlycoSites
Glycopeptide_ID	N-	Sequence	C-	Gene	Accessions	UniProt	PTM(Glyco)	#Glyco	Glyco	Sites	Protein Group Accessions in Unreviewed DB	Modifications	Medium/Light	# Missed Cleavages	Intensity	m/z [Th]	Charge	MH+ [Da]	Δm/z [ppm]	XCorr
2	309	SSGIYNTGKPFPYDVPK	325	26-29-p	Q9V3U6	26-29kD-proteinase	T7	1	1xT	(Q9V3U6):T315	Q9V3U6	N-Term(Dimethyl); T7(Hex(1)HexNAc(1)); K9(Dimethyl); K17(Dimethyl)	0.187419	0	1.1388e+06	773.728	3	2319.17	1.86099	4.23557
1	309	SSGIYNTGKPFPYDVPK	325	26-29-p	Q9V3U6	26-29kD-proteinase	T7	1	1xTn	(Q9V3U6):T315	Q9V3U6	N-Term(Dimethyl); T7(HexNAc); K9(Dimethyl); K17(Dimethyl)	0.398832	0	2.29962e+06	719.71	3	2157.12	1.70235	4.77699
5	314	NTGKPFPYDVPK	325	26-29-p	Q9V3U6	26-29kD-proteinase	T2	1	1xTn	(Q9V3U6):T315	Q9V3U6	N-Term(Dimethyl); T2(HexNAc); K4(Dimethyl); K12(Dimethyl)	0.271777	0	1.44798e+06	550.631	3	1649.88	0.677943	2.72302
6	314	NTGKPFPYDVPK	325	26-29-p	Q9V3U6	26-29kD-proteinase	T2	1	1xTn	(Q9V3U6):T315	Q9V3U6	N-Term(Dimethyl); T2(HexNAc); K4(Dimethyl); K12(Dimethyl)		0	1.83725e+06	550.632	3	1649.88	1.23285	2.89956
11	32	IDVDQKTDAPAVN	44	Akap200	Q8IPF5	A kinase anchor protein 200, isoform B	T7	1	1xTn	(Q8IPF5):T38	Q8IPF5	N-Term(Dimethyl); K6(Dimethyl); T7(HexNAc)	0.984188	1	4319554	822.922	2	1644.84	1.97029	2.8937
15	64	ETEEHSENDKDLTTEK	79	Akap200	Q8IPF5	A kinase anchor protein 200, isoform B	T13	1	1xTn	(Q8IPF5):T76	Q8IPF5	N-Term(Dimethyl); K10(Dimethyl); T13(HexNAc); K16(Dimethyl)	1.40641	1	1950225	731.342	3	2192.01	0.784654	3.40086
13	64	ETEEHSENDKDLTTEK	79	Akap200	Q8IPF5	A kinase anchor protein 200, isoform B	T14	1	1xTn	(Q8IPF5):T77	Q8IPF5	N-Term(Dimethyl); K10(Dimethyl); T14(HexNAc); K16(Dimethyl)	1.43977	1	4.33399e+06	548.759	4	2192.01	1.55816	6.69853
14	64	ETEEHSENDKDLTTEK	79	Akap200	Q8IPF5	A kinase anchor protein 200, isoform B	T14	1	1xTn	(Q8IPF5):T77	Q8IPF5	N-Term(Dimethyl:2H(4)); K10(Dimethyl:2H(4)); T14(HexNAc); K16(Dimethyl:2H(4))	1.43977	1	9084632	551.776	4	2204.08	-0.390444	7.95827
16	64	ETEEHSENDKDLTTEK	79	Akap200	Q8IPF5	A kinase anchor protein 200, isoform B	T14	1	1xTn	(Q8IPF5):T77	Q8IPF5	N-Term(Dimethyl:2H(4)); K10(Dimethyl:2H(4)); T14(HexNAc); K16(Dimethyl:2H(4))	1.40641	1	8766151	735.367	3	2204.09	1.1664	3.49388
20	65	TEEHSENDKDLTTEK	79	Akap200	Q8IPF5	A kinase anchor protein 200, isoform B	T12	1	1xTn	(Q8IPF5):T76	Q8IPF5	N-Term(Dimethyl); K9(Dimethyl); T12(HexNAc); K15(Dimethyl)	1.75346	1	482100	516.497	4	2062.97	0.0567484	3.72869
21	103	EAAAGEDITPLA	114	Akap200	Q8IPF5	A kinase anchor protein 200, isoform B	T9	1	1xTn	(Q8IPF5):T111	Q8IPF5	N-Term(Dimethyl:2H(4)); T9(HexNAc)	2.10847	0	858600	696.856	2	1392.71	0.935377	2.71677
22	35	KSSIMATVAPAVK	47	CG32473-RB	D3PFE8	Aminopeptidase (Fragment)	T7	1	1xTn	(D3PFE8):T41	D3PFE8	N-Term(Dimethyl:2H(4)); K1(Dimethyl:2H(4)); M5(Oxidation); T7(HexNAc); K13(Dimethyl:2H(4))	0.825654	1	810601	540.001	3	1617.99	0.672363	3.39336
24	36	SSIMATVAPAVK	47	CG32473-RB	D3PFE8	Aminopeptidase (Fragment)	T6	1	1xTn	(D3PFE8):T41	D3PFE8	N-Term(Dimethyl:2H(4)); M4(Oxidation); T6(HexNAc); K12(Dimethyl:2H(4))	1.31118	0	1.71027e+06	729.423	2	1457.84	1.09711	2.43023
25	36	SSIMATVAPAVK	47	CG32473-RB	D3PFE8	Aminopeptidase (Fragment)	T6	1	1xTn	(D3PFE8):T41	D3PFE8	N-Term(Dimethyl); T6(HexNAc); K12(Dimethyl)	1.10771	0	1.85994e+06	717.401	2	1433.79	1.43025	2.24099
26	36	SSIMATVAPAVK	47	CG32473-RB	D3PFE8	Aminopeptidase (Fragment)	T6	1	1xTn	(D3PFE8):T41	D3PFE8	N-Term(Dimethyl:2H(4)); T6(HexNAc); K12(Dimethyl:2H(4))	1.10771	0	913619	721.425	2	1441.84	0.884394	2.00781
27	36	SSIMATVAPAVK	47	CG32473-RB	D3PFE8	Aminopeptidase (Fragment)	T6	1	1xTn	(D3PFE8):T41	D3PFE8	N-Term(Dimethyl); M4(Oxidation); T6(HexNAc); K12(Dimethyl)		0	4.67422e+06	725.398	2	1449.79	0.88034	1.81352
28	36	SSIMATVAPAVK	47	CG32473-RB	D3PFE8	Aminopeptidase (Fragment)	T6	1	1xTn	(D3PFE8):T41	D3PFE8	N-Term(Dimethyl:2H(4)); M4(Oxidation); T6(HexNAc); K12(Dimethyl:2H(4))		0	2309766	729.423	2	1457.84	0.678446	2.43067
35	40	ATVAPAVK	47	CG32473-RB	D3PFE8	Aminopeptidase (Fragment)	T2;	1	1xTn	(D3PFE8):T41	D3PFE8	N-Term(Dimethyl:2H(4)); T2(HexNAc); K8(Dimethyl:2H(4))	0.585744	0	5826636	512.331	2	1023.65	1.15708	0.971522
36	40	ATVAPAVK	47	CG32473-RB	D3PFE8	Aminopeptidase (Fragment)	T2;	1	1xT	(D3PFE8):T41	D3PFE8	N-Term(Dimethyl:2H(4)); T2(Hex(1)HexNAc(1)); K8(Dimethyl:2H(4))	0.560983	0	19196532	593.357	2	1185.71	0.409442	0.757103
37	40	ATVAPAVK	47	CG32473-RB	D3PFE8	Aminopeptidase (Fragment)	T2;	1	1xT	(D3PFE8):T41	D3PFE8	N-Term(Dimethyl); T2(Hex(1)HexNAc(1)); K8(Dimethyl)	0.560983	0	43446260	589.332	2	1177.66	0.967116	0.700418
38	41	TVAPAVK	47	CG32473-RB	D3PFE8	Aminopeptidase (Fragment)	T1;	1	1xTn	(D3PFE8):T41	D3PFE8	N-Term(Dimethyl); T1(HexNAc); K7(Dimethyl)	0.473855	0	7115966	472.787	2	944.567	0.212356	1.0497
44	227	EAESNTDESATPVPIDVS	244	anon1A3	Q7KLU9	Anon1A3 (Fragment)	T11	1	1xTn	(Q7KLU9):T237	Q7KLU9	N-Term(Dimethyl:2H(4)); T11(HexNAc)	2.20476	0	480591	699.33	3	2095.98	3.04796	3.8624
47	30	LEPTLDPDEK	39	Dmel\CG12093	Q9VZX8	AT02196p	T4;	1	1xT	(Q9VZX8):T33	Q9VZX8	N-Term(Dimethyl:2H(4)); T4(Hex(1)HexNAc(1)); K10(Dimethyl:2H(4))	1.70444	0	5735232	793.414	2	1585.82	0.925986	1.69565
48	30	LEPTLDPDEK	39	Dmel\CG12093	Q9VZX8	AT02196p	T4;	1	1xTn	(Q9VZX8):T33	Q9VZX8	N-Term(Dimethyl:2H(4)); T4(HexNAc); K10(Dimethyl:2H(4))	1.45926	0	2.10385e+06	712.387	2	1423.77	1.00789	1.40727
50	33	TTTKPPSTLATSTK	46	CT34650	Q9VS52	AT11423p	T11;S12;T13	3	2xTn_1xT	(Q9VS52):S44	Q9VS52	N-Term(Dimethyl); K4(Dimethyl); T11(HexNAc); S12(Hex(1)HexNAc(1)); T13(HexNAc); K14(Dimethyl)		0	1.45327e+06	763.729	3	2289.17	1.37529	3.87786
52	33	TTTKPPSTLATSTKASR	49	CT34650	Q9VS52	AT11423p	T11;S12;T13	3	2xTn_1xT	(Q9VS52):S44	Q9VS52	N-Term(Dimethyl); K4(Dimethyl); T11(HexNAc); S12(Hex(1)HexNAc(1)); T13(HexNAc); K14(Dimethyl)		1	282178	651.591	4	2603.34	1.2111	5.04707
51	33	TTTKPPSTLATSTK	46	CT34650	Q9VS52	AT11423p	T8;T11;T13	3	3xTn	(Q9VS52):T40	Q9VS52	N-Term(Dimethyl); K4(Dimethyl); T8(HexNAc); T11(HexNAc); T13(HexNAc); K14(Dimethyl)		0	4696423	709.711	3	2127.12	1.34957	3.4609
50	33	TTTKPPSTLATSTK	46	CT34650	Q9VS52	AT11423p	T11;S12;T13	3	2xTn_1xT	(Q9VS52):T43	Q9VS52	N-Term(Dimethyl); K4(Dimethyl); T11(HexNAc); S12(Hex(1)HexNAc(1)); T13(HexNAc); K14(Dimethyl)		0	1.45327e+06	763.729	3	2289.17	1.37529	3.87786
52	33	TTTKPPSTLATSTKASR	49	CT34650	Q9VS52	AT11423p	T11;S12;T13	3	2xTn_1xT	(Q9VS52):T43	Q9VS52	N-Term(Dimethyl); K4(Dimethyl); T11(HexNAc); S12(Hex(1)HexNAc(1)); T13(HexNAc); K14(Dimethyl)		1	282178	651.591	4	2603.34	1.2111	5.04707
51	33	TTTKPPSTLATSTK	46	CT34650	Q9VS52	AT11423p	T8;T11;T13	3	3xTn	(Q9VS52):T43	Q9VS52	N-Term(Dimethyl); K4(Dimethyl); T8(HexNAc); T11(HexNAc); T13(HexNAc); K14(Dimethyl)		0	4696423	709.711	3	2127.12	1.34957	3.4609
50	33	TTTKPPSTLATSTK	46	CT34650	Q9VS52	AT11423p	T11;S12;T13	3	2xTn_1xT	(Q9VS52):T45	Q9VS52	N-Term(Dimethyl); K4(Dimethyl); T11(HexNAc); S12(Hex(1)HexNAc(1)); T13(HexNAc); K14(Dimethyl)		0	1.45327e+06	763.729	3	2289.17	1.37529	3.87786
52	33	TTTKPPSTLATSTKASR	49	CT34650	Q9VS52	AT11423p	T11;S12;T13	3	2xTn_1xT	(Q9VS52):T45	Q9VS52	N-Term(Dimethyl); K4(Dimethyl); T11(HexNAc); S12(Hex(1)HexNAc(1)); T13(HexNAc); K14(Dimethyl)		1	282178	651.591	4	2603.34	1.2111	5.04707
51	33	TTTKPPSTLATSTK	46	CT34650	Q9VS52	AT11423p	T8;T11;T13	3	3xTn	(Q9VS52):T45	Q9VS52	N-Term(Dimethyl); K4(Dimethyl); T8(HexNAc); T11(HexNAc); T13(HexNAc); K14(Dimethyl)		0	4696423	709.711	3	2127.12	1.34957	3.4609
53	33	TTTKPPSTLATSTK	46	CT34650	Q9VS52	AT11423p	T3;T8;T11;T13	4	4xTn	(Q9VS52):T35	Q9VS52	N-Term(Dimethyl); T3(HexNAc); K4(Dimethyl); T8(HexNAc); T11(HexNAc); T13(HexNAc); K14(Dimethyl)		0	2197822	777.404	3	2330.2	1.06308	2.84728
54	33	TTTKPPSTLATSTK	46	CT34650	Q9VS52	AT11423p	T3;T8;T11;T13	4	4xTn	(Q9VS52):T35	Q9VS52	N-Term(Dimethyl:2H(4)); T3(HexNAc); K4(Dimethyl:2H(4)); T8(HexNAc); T11(HexNAc); T13(HexNAc); K14(Dimethyl:2H(4))		0	1.91097e+06	781.43	3	2342.27	1.10817	3.25348
53	33	TTTKPPSTLATSTK	46	CT34650	Q9VS52	AT11423p	T3;T8;T11;T13	4	4xTn	(Q9VS52):T40	Q9VS52	N-Term(Dimethyl); T3(HexNAc); K4(Dimethyl); T8(HexNAc); T11(HexNAc); T13(HexNAc); K14(Dimethyl)		0	2197822	777.404	3	2330.2	1.06308	2.84728
54	33	TTTKPPSTLATSTK	46	CT34650	Q9VS52	AT11423p	T3;T8;T11;T13	4	4xTn	(Q9VS52):T40	Q9VS52	N-Term(Dimethyl:2H(4)); T3(HexNAc); K4(Dimethyl:2H(4)); T8(HexNAc); T11(HexNAc); T13(HexNAc); K14(Dimethyl:2H(4))		0	1.91097e+06	781.43	3	2342.27	1.10817	3.25348
53	33	TTTKPPSTLATSTK	46	CT34650	Q9VS52	AT11423p	T3;T8;T11;T13	4	4xTn	(Q9VS52):T43	Q9VS52	N-Term(Dimethyl); T3(HexNAc); K4(Dimethyl); T8(HexNAc); T11(HexNAc); T13(HexNAc); K14(Dimethyl)		0	2197822	777.404	3	2330.2	1.06308	2.84728
54	33	TTTKPPSTLATSTK	46	CT34650	Q9VS52	AT11423p	T3;T8;T11;T13	4	4xTn	(Q9VS52):T43	Q9VS52	N-Term(Dimethyl:2H(4)); T3(HexNAc); K4(Dimethyl:2H(4)); T8(HexNAc); T11(HexNAc); T13(HexNAc); K14(Dimethyl:2H(4))		0	1.91097e+06	781.43	3	2342.27	1.10817	3.25348
53	33	TTTKPPSTLATSTK	46	CT34650	Q9VS52	AT11423p	T3;T8;T11;T13	4	4xTn	(Q9VS52):T45	Q9VS52	N-Term(Dimethyl); T3(HexNAc); K4(Dimethyl); T8(HexNAc); T11(HexNAc); T13(HexNAc); K14(Dimethyl)		0	2197822	777.404	3	2330.2	1.06308	2.84728
54	33	TTTKPPSTLATSTK	46	CT34650	Q9VS52	AT11423p	T3;T8;T11;T13	4	4xTn	(Q9VS52):T45	Q9VS52	N-Term(Dimethyl:2H(4)); T3(HexNAc); K4(Dimethyl:2H(4)); T8(HexNAc); T11(HexNAc); T13(HexNAc); K14(Dimethyl:2H(4))		0	1.91097e+06	781.43	3	2342.27	1.10817	3.25348
55	36	KPPSTLATSTK	46	CT34650	Q9VS52	AT11423p	T8;S9;T10	3	2xTn_1xT	(Q9VS52):S44	Q9VS52	N-Term(Dimethyl); K1(Dimethyl); T8(HexNAc); S9(Hex(1)HexNAc(1)); T10(HexNAc); K11(Dimethyl)		0	3008401	662.681	3	1986.03	0.496286	2.70133
55	36	KPPSTLATSTK	46	CT34650	Q9VS52	AT11423p	T8;S9;T10	3	2xTn_1xT	(Q9VS52):T43	Q9VS52	N-Term(Dimethyl); K1(Dimethyl); T8(HexNAc); S9(Hex(1)HexNAc(1)); T10(HexNAc); K11(Dimethyl)		0	3008401	662.681	3	1986.03	0.496286	2.70133
55	36	KPPSTLATSTK	46	CT34650	Q9VS52	AT11423p	T8;S9;T10	3	2xTn_1xT	(Q9VS52):T45	Q9VS52	N-Term(Dimethyl); K1(Dimethyl); T8(HexNAc); S9(Hex(1)HexNAc(1)); T10(HexNAc); K11(Dimethyl)		0	3008401	662.681	3	1986.03	0.496286	2.70133
56	36	KPPSTLATSTK	46	CT34650	Q9VS52	AT11423p	T5;T8;S9;T10	4	4xTn	(Q9VS52):S44	Q9VS52	N-Term(Dimethyl); K1(Dimethyl); T5(HexNAc); T8(HexNAc); S9(HexNAc); T10(HexNAc); K11(Dimethyl)		0	5102084	676.356	3	2027.05	0.335835	3.17234
56	36	KPPSTLATSTK	46	CT34650	Q9VS52	AT11423p	T5;T8;S9;T10	4	4xTn	(Q9VS52):T40	Q9VS52	N-Term(Dimethyl); K1(Dimethyl); T5(HexNAc); T8(HexNAc); S9(HexNAc); T10(HexNAc); K11(Dimethyl)		0	5102084	676.356	3	2027.05	0.335835	3.17234
56	36	KPPSTLATSTK	46	CT34650	Q9VS52	AT11423p	T5;T8;S9;T10	4	4xTn	(Q9VS52):T43	Q9VS52	N-Term(Dimethyl); K1(Dimethyl); T5(HexNAc); T8(HexNAc); S9(HexNAc); T10(HexNAc); K11(Dimethyl)		0	5102084	676.356	3	2027.05	0.335835	3.17234
56	36	KPPSTLATSTK	46	CT34650	Q9VS52	AT11423p	T5;T8;S9;T10	4	4xTn	(Q9VS52):T45	Q9VS52	N-Term(Dimethyl); K1(Dimethyl); T5(HexNAc); T8(HexNAc); S9(HexNAc); T10(HexNAc); K11(Dimethyl)		0	5102084	676.356	3	2027.05	0.335835	3.17234
57	216	ASAKPSAFK	224	CT34650	Q9VS52	AT11423p	S2	1	1xT	(Q9VS52):S217	Q9VS52	N-Term(Dimethyl); S2(Hex(1)HexNAc(1)); K4(Dimethyl); K9(Dimethyl)	0.64641	0	1.23757e+06	452.582	3	1355.73	0.371669	2.44851
58	216	ASAKPSAFK	224	CT34650	Q9VS52	AT11423p	S2	1	1xT	(Q9VS52):S217	Q9VS52	N-Term(Dimethyl:2H(4)); S2(Hex(1)HexNAc(1)); K4(Dimethyl:2H(4)); K9(Dimethyl:2H(4))	0.64641	0	1.105e+06	456.607	3	1367.81	0.321121	2.36481
59	216	ASAKPSAFK	224	CT34650	Q9VS52	AT11423p	S2	1	1xT	(Q9VS52):S217	Q9VS52	N-Term(Dimethyl); S2(Hex(1)HexNAc(1)); K4(Dimethyl); K9(Dimethyl)	0.6269	0	485746	678.369	2	1355.73	0.651708	1.83567
61	357	RNEIIPEAVTLAAPMDLAPR	376	CT34650	Q9VS52	AT11423p	T10;	1	1xT	(Q9VS52):T366	Q9VS52	N-Term(Dimethyl:2H(4)); T10(Hex(1)HexNAc(1)); M15(Oxidation)		1	854064	864.126	3	2590.36	2.43552	2.63147
62	358	NEIIPEAVTLAAPMDLAPR	376	CT34650	Q9VS52	AT11423p	T9;	1	1xT	(Q9VS52):T366	Q9VS52	N-Term(Dimethyl:2H(4)); T9(Hex(1)HexNAc(1)); M14(Oxidation)		0	283948	812.093	3	2434.27	3.51314	2.61019
63	153	LTMAGGVIAPHSRS	166	BcDNA:AT13819	Q9VPV6	AT13819p	T2;S12;S14;	3	2xTn_1xT	(Q9VPV6):S164	Q9VPV6	N-Term(Dimethyl); T2(Hex(1)HexNAc(1)); S12(HexNAc); S14(HexNAc)		1	1585032	732.691	3	2196.06	-0.802018	2.5131
63	153	LTMAGGVIAPHSRS	166	BcDNA:AT13819	Q9VPV6	AT13819p	T2;S12;S14;	3	2xTn_1xT	(Q9VPV6):S166	Q9VPV6	N-Term(Dimethyl); T2(Hex(1)HexNAc(1)); S12(HexNAc); S14(HexNAc)		1	1585032	732.691	3	2196.06	-0.802018	2.5131
63	153	LTMAGGVIAPHSRS	166	BcDNA:AT13819	Q9VPV6	AT13819p	T2;S12;S14;	3	2xTn_1xT	(Q9VPV6):T154	Q9VPV6	N-Term(Dimethyl); T2(Hex(1)HexNAc(1)); S12(HexNAc); S14(HexNAc)		1	1585032	732.691	3	2196.06	-0.802018	2.5131
71	588	SITGTAAPPLTLTAK	602	bor	Q9VEX6	ATPase family AAA domain-containing protein 3A homolog	T5	1	1xTn	(Q9VEX6):T592	Q7KJ37	N-Term(Dimethyl); T5(HexNAc); K15(Dimethyl)	0.488194	0	1.65833e+06	850.989	2	1700.97	1.69348	1.92075
82	169	QKAQEPTSHPAENENQQEQDAAVETPK	195	GCS2alpha	Q7KMM4	BcDNA.GH04962	S8	1	1xT	(Q7KMM4):S176	Q7KMM4	N-Term(Dimethyl:2H(4)); K2(Dimethyl:2H(4)); S8(Hex(1)HexNAc(1)); K27(Dimethyl:2H(4))	0.406236	1	1455856	867.178	4	3465.69	0.544361	3.56581
79	169	QKAQEPTSHPAENENQQEQDAAVETPK	195	GCS2alpha	Q7KMM4	BcDNA.GH04962	T7	1	1xT	(Q7KMM4):T175	Q7KMM4	N-Term(Dimethyl); K2(Dimethyl); T7(Hex(1)HexNAc(1)); K27(Dimethyl)	0.473187	1	9137227	864.158	4	3453.61	-1.11394	6.30256
80	169	QKAQEPTSHPAENENQQEQDAAVETPK	195	GCS2alpha	Q7KMM4	BcDNA.GH04962	T7	1	1xT	(Q7KMM4):T175	Q7KMM4	N-Term(Dimethyl:2H(4)); K2(Dimethyl:2H(4)); T7(Hex(1)HexNAc(1)); K27(Dimethyl:2H(4))	0.473187	1	8953514	867.179	4	3465.69	0.896585	5.32649
81	169	QKAQEPTSHPAENENQQEQDAAVETPK	195	GCS2alpha	Q7KMM4	BcDNA.GH04962	T7	1	1xT	(Q7KMM4):T175	Q7KMM4	N-Term(Dimethyl); K2(Dimethyl); T7(Hex(1)HexNAc(1)); K27(Dimethyl)	0.406236	1	2.11441e+06	864.157	4	3453.61	-2.31569	3.00859
83	169	QKAQEPTSHPAE	180	GCS2alpha	Q7KMM4	BcDNA.GH04962	T7	1	1xT	(Q7KMM4):T175	Q7KMM4	N-Term(Dimethyl); K2(Dimethyl); T7(Hex(1)HexNAc(1))	0.245492	1	1.11082e+06	581.948	3	1743.83	0.720653	2.85445
76	169	QKAQEPTSHPAENENQQEQDAAVETPK	195	GCS2alpha	Q7KMM4	BcDNA.GH04962	T7	1	1xTn	(Q7KMM4):T175	Q7KMM4	N-Term(Dimethyl); K2(Dimethyl); T7(HexNAc); K27(Dimethyl)	0.705196	1	8584378	823.647	4	3291.57	1.97335	5.16469
77	169	QKAQEPTSHPAENENQQEQDAAVETPK	195	GCS2alpha	Q7KMM4	BcDNA.GH04962	T7	1	1xTn	(Q7KMM4):T175	Q7KMM4	N-Term(Dimethyl); K2(Dimethyl); T7(HexNAc); K27(Dimethyl)	0.636996	1	5400476	823.648	4	3291.57	2.49255	6.38773
78	169	QKAQEPTSHPAENENQQEQDAAVETPK	195	GCS2alpha	Q7KMM4	BcDNA.GH04962	T7	1	1xTn	(Q7KMM4):T175	Q7KMM4	N-Term(Dimethyl:2H(4)); K2(Dimethyl:2H(4)); T7(HexNAc); K27(Dimethyl:2H(4))	0.636996	1	3.50166e+06	826.666	4	3303.64	2.002	3.2702
112	171	AQEPTSHPAENENQQEQDAAVETPK	195	GCS2alpha	Q7KMM4	BcDNA.GH04962	S6	1	1xT	(Q7KMM4):S176	Q7KMM4	N-Term(Dimethyl); S6(Hex(1)HexNAc(1)); K25(Dimethyl)	0.651799	0	10069892	1057.15	3	3169.44	2.55684	4.60964
106	171	AQEPTSHPAENENQQEQDAAVETPK	195	GCS2alpha	Q7KMM4	BcDNA.GH04962	T5	1	1xT	(Q7KMM4):T175	Q7KMM4	N-Term(Dimethyl); T5(Hex(1)HexNAc(1)); K25(Dimethyl)	0.707152	0	4.31774e+06	1057.15	3	3169.44	2.21021	3.89637
107	171	AQEPTSHPAENENQQEQDAAVETPK	195	GCS2alpha	Q7KMM4	BcDNA.GH04962	T5	1	1xT	(Q7KMM4):T175	Q7KMM4	N-Term(Dimethyl:2H(4)); T5(Hex(1)HexNAc(1)); K25(Dimethyl:2H(4))	0.707152	0	2.28192e+06	1059.83	3	3177.48	1.23061	2.43527
108	171	AQEPTSHPAENENQQEQDAAVETPK	195	GCS2alpha	Q7KMM4	BcDNA.GH04962	T5	1	1xT	(Q7KMM4):T175	Q7KMM4	N-Term(Dimethyl); T5(Hex(1)HexNAc(1)); K25(Dimethyl)	0.701438	0	4.56987e+06	793.114	4	3169.44	1.87859	4.24782
111	171	AQEPTSHPAENENQQEQDAAVETPK	195	GCS2alpha	Q7KMM4	BcDNA.GH04962	T5	1	1xT	(Q7KMM4):T175	Q7KMM4	N-Term(Dimethyl:2H(4)); T5(Hex(1)HexNAc(1)); K25(Dimethyl:2H(4))	0.652549	0	1.77114e+06	1059.83	3	3177.48	0.078095	3.99569
113	171	AQEPTSHPAENENQQEQDAAVETPK	195	GCS2alpha	Q7KMM4	BcDNA.GH04962	T5	1	1xT	(Q7KMM4):T175	Q7KMM4	N-Term(Dimethyl); T5(Hex(1)HexNAc(1)); K25(Dimethyl)	0.648203	0	3.94348e+06	1057.15	3	3169.44	1.86358	4.40169
114	171	AQEPTSHPAENENQQEQDAAVETPK	195	GCS2alpha	Q7KMM4	BcDNA.GH04962	T5	1	1xT	(Q7KMM4):T175	Q7KMM4	N-Term(Dimethyl:2H(4)); T5(Hex(1)HexNAc(1)); K25(Dimethyl:2H(4))	0.648203	0	2.35652e+06	1059.83	3	3177.49	2.61363	3.74628
115	171	AQEPTSHPAENENQQEQDAAVETPK	195	GCS2alpha	Q7KMM4	BcDNA.GH04962	T5	1	1xT	(Q7KMM4):T175	Q7KMM4	N-Term(Dimethyl); T5(Hex(1)HexNAc(1)); K25(Dimethyl)	0.624809	0	36702912	793.116	4	3169.44	4.11244	6.42972
116	171	AQEPTSHPAENENQQEQDAAVETPK	195	GCS2alpha	Q7KMM4	BcDNA.GH04962	T5	1	1xT	(Q7KMM4):T175	Q7KMM4	N-Term(Dimethyl:2H(4)); T5(Hex(1)HexNAc(1)); K25(Dimethyl:2H(4))	0.624809	0	5.69215e+06	795.128	4	3177.49	2.74386	5.48022
117	171	AQEPTSHPAENENQ	184	GCS2alpha	Q7KMM4	BcDNA.GH04962	T5	1	1xT	(Q7KMM4):T175	Q7KMM4	N-Term(Dimethyl); T5(Hex(1)HexNAc(1))	0.369717	0	12543277	648.949	3	1944.83	1.21481	2.66016
118	171	AQEPTSHPAENENQQEQDAAVETPK	195	GCS2alpha	Q7KMM4	BcDNA.GH04962	T5	1	1xT	(Q7KMM4):T175	Q7KMM4	N-Term(Dimethyl); T5(Hex(1)HexNAc(1)); K25(Dimethyl)		0	555633	1057.15	3	3169.43	-0.100682	4.18343
98	171	AQEPTSHPAENENQQEQDAAVETPK	195	GCS2alpha	Q7KMM4	BcDNA.GH04962	T5	1	1xTn	(Q7KMM4):T175	Q7KMM4	N-Term(Dimethyl); T5(HexNAc); K25(Dimethyl)	1.15421	0	2.55486e+06	1003.13	3	3007.38	1.20195	4.23982
99	171	AQEPTSHPAENENQQEQDAAVETPK	195	GCS2alpha	Q7KMM4	BcDNA.GH04962	T5	1	1xTn	(Q7KMM4):T175	Q7KMM4	N-Term(Dimethyl); T5(HexNAc); K25(Dimethyl)	1.05167	0	3.0512e+06	1003.13	3	3007.38	1.20195	4.93985
100	171	AQEPTSHPAENENQQEQDAAVETPK	195	GCS2alpha	Q7KMM4	BcDNA.GH04962	T5	1	1xTn	(Q7KMM4):T175	Q7KMM4	N-Term(Dimethyl:2H(4)); T5(HexNAc); K25(Dimethyl:2H(4))	1.05167	0	2.01407e+06	1005.82	3	3015.43	1.69048	3.57637
101	171	AQEPTSHPAENENQQEQDAAVETPK	195	GCS2alpha	Q7KMM4	BcDNA.GH04962	T5	1	1xTn	(Q7KMM4):T175	Q7KMM4	N-Term(Dimethyl); T5(HexNAc); K25(Dimethyl)	1.04183	0	11554346	752.601	4	3007.38	1.60339	4.92141
102	171	AQEPTSHPAENENQQEQDAAVETPK	195	GCS2alpha	Q7KMM4	BcDNA.GH04962	T5	1	1xTn	(Q7KMM4):T175	Q7KMM4	N-Term(Dimethyl:2H(4)); T5(HexNAc); K25(Dimethyl:2H(4))	1.04183	0	8610999	754.613	4	3015.43	1.13951	6.32767
103	171	AQEPTSHPAENENQQEQDAAVETPK	195	GCS2alpha	Q7KMM4	BcDNA.GH04962	T5	1	1xTn	(Q7KMM4):T175	Q7KMM4	N-Term(Dimethyl:2H(4)); T5(HexNAc); K25(Dimethyl:2H(4))	1.03575	0	109784144	1005.82	3	3015.43	1.62975	4.30669
104	171	AQEPTSHPAENENQQEQDAAVE	192	GCS2alpha	Q7KMM4	BcDNA.GH04962	T5	1	1xTn	(Q7KMM4):T175	Q7KMM4	N-Term(Dimethyl); T5(HexNAc)	0.828664	0	20233918	885.057	3	2653.16	2.27297	4.57252
105	171	AQEPTSHPAEN	181	GCS2alpha	Q7KMM4	BcDNA.GH04962	T5	1	1xTn	(Q7KMM4):T175	Q7KMM4	N-Term(Dimethyl); T5(HexNAc)	0.722448	0	9500507	706.321	2	1411.64	1.18813	2.18365
109	171	AQEPTSHPAENEN	183	GCS2alpha	Q7KMM4	BcDNA.GH04962	T5	1	1xTn	(Q7KMM4):T175	Q7KMM4	N-Term(Dimethyl); T5(HexNAc)	0.669667	0	5424081	827.864	2	1654.72	1.48117	2.19572
110	171	AQEPTSHPAENENQQE	186	GCS2alpha	Q7KMM4	BcDNA.GH04962	T5	1	1xTn	(Q7KMM4):T175	Q7KMM4	N-Term(Dimethyl); T5(HexNAc)	0.666703	0	3123251	680.632	3	2039.88	1.17971	2.83687
119	171	AQEPTSHPAENENQQEQDAAVETPK	195	GCS2alpha	Q7KMM4	BcDNA.GH04962	T5	1	1xTn	(Q7KMM4):T175	Q7KMM4	N-Term(Dimethyl); T5(HexNAc); K25(Dimethyl)		0	1.38274e+06	1003.13	3	3007.38	1.68904	3.26549
120	171	AQEPTSHPAENENQQEQDAAVETPK	195	GCS2alpha	Q7KMM4	BcDNA.GH04962	T5	1	1xTn	(Q7KMM4):T175	Q7KMM4	N-Term(Dimethyl:2H(4)); T5(HexNAc); K25(Dimethyl:2H(4))		0	1.62437e+06	1005.82	3	3015.43	1.93337	2.69678
192	171	AQEPTSHPAENENQQEQDAAVETPK	195	GCS2alpha	Q7KMM4	BcDNA.GH04962	T5;S6	2	1xTn_1xT	(Q7KMM4):S176	Q7KMM4	N-Term(Dimethyl:2H(4)); T5(Hex(1)HexNAc(1)); S6(HexNAc); K25(Dimethyl:2H(4))	0.745325	0	1.94718e+06	1127.53	3	3380.57	3.09852	2.1452
192	171	AQEPTSHPAENENQQEQDAAVETPK	195	GCS2alpha	Q7KMM4	BcDNA.GH04962	T5;S6	2	1xTn_1xT	(Q7KMM4):T175	Q7KMM4	N-Term(Dimethyl:2H(4)); T5(Hex(1)HexNAc(1)); S6(HexNAc); K25(Dimethyl:2H(4))	0.745325	0	1.94718e+06	1127.53	3	3380.57	3.09852	2.1452
198	679	QSQLSPVLISGVHLNS	694	BcDNA:LD23876	Q9Y0Z1	BcDNA.LD23876	S5	1	1xT	(Q9Y0Z1):S683	Q9Y0Z1	N-Term(Dimethyl); S5(Hex(1)HexNAc(1))		0	10695849	691.366	3	2072.08	3.89905	2.72363
199	251	KTHEQPASSSATPVPANK	268	boi	Q8SX52	Brother of ihog, isoform A	S8;S9;S10	3	3xTn	(Q8SX52):S258	Q8SX52	K1(Dimethyl:2H(4)); N-Term(Dimethyl:2H(4)); S8(HexNAc); S9(HexNAc); S10(HexNAc); K18(Dimethyl:2H(4))	0.783724	1	565859	639.592	4	2555.35	-0.145012	5.03206
199	251	KTHEQPASSSATPVPANK	268	boi	Q8SX52	Brother of ihog, isoform A	S8;S9;S10	3	3xTn	(Q8SX52):S259	Q8SX52	K1(Dimethyl:2H(4)); N-Term(Dimethyl:2H(4)); S8(HexNAc); S9(HexNAc); S10(HexNAc); K18(Dimethyl:2H(4))	0.783724	1	565859	639.592	4	2555.35	-0.145012	5.03206
199	251	KTHEQPASSSATPVPANK	268	boi	Q8SX52	Brother of ihog, isoform A	S8;S9;S10	3	3xTn	(Q8SX52):S260	Q8SX52	K1(Dimethyl:2H(4)); N-Term(Dimethyl:2H(4)); S8(HexNAc); S9(HexNAc); S10(HexNAc); K18(Dimethyl:2H(4))	0.783724	1	565859	639.592	4	2555.35	-0.145012	5.03206
200	252	THEQPASSSATPVPANK	268	boi	Q8SX52	Brother of ihog, isoform A	S7;S8;S9	3	3xTn	(Q8SX52):S258	Q8SX52	N-Term(Dimethyl); S7(HexNAc); S8(HexNAc); S9(HexNAc); K17(Dimethyl)	0.995342	0	4.92934e+06	796.388	3	2387.15	1.02314	2.55495
200	252	THEQPASSSATPVPANK	268	boi	Q8SX52	Brother of ihog, isoform A	S7;S8;S9	3	3xTn	(Q8SX52):S259	Q8SX52	N-Term(Dimethyl); S7(HexNAc); S8(HexNAc); S9(HexNAc); K17(Dimethyl)	0.995342	0	4.92934e+06	796.388	3	2387.15	1.02314	2.55495
200	252	THEQPASSSATPVPANK	268	boi	Q8SX52	Brother of ihog, isoform A	S7;S8;S9	3	3xTn	(Q8SX52):S260	Q8SX52	N-Term(Dimethyl); S7(HexNAc); S8(HexNAc); S9(HexNAc); K17(Dimethyl)	0.995342	0	4.92934e+06	796.388	3	2387.15	1.02314	2.55495
201	313	NCEIRDDFLLTSEAPPR	329	C901	Q9VZ44	C901	T11;S12	2	2xTn	(Q9VZ44):S324	Q9VZ44	N-Term(Dimethyl); C2(Carbamidomethyl); T11(HexNAc); S12(HexNAc)	1.12596	1	1.25371e+06	823.062	3	2467.17	2.00156	2.52738
201	313	NCEIRDDFLLTSEAPPR	329	C901	Q9VZ44	C901	T11;S12	2	2xTn	(Q9VZ44):T323	Q9VZ44	N-Term(Dimethyl); C2(Carbamidomethyl); T11(HexNAc); S12(HexNAc)	1.12596	1	1.25371e+06	823.062	3	2467.17	2.00156	2.52738
202	318	DDFLLTSEAPPR	329	C901	Q9VZ44	C901	T6;S7	2	2xTn	(Q9VZ44):S324	Q9VZ44	N-Term(Dimethyl:2H(4)); T6(HexNAc); S7(HexNAc)	1.72383	0	763326	600.302	3	1798.89	0.959037	2.67714
202	318	DDFLLTSEAPPR	329	C901	Q9VZ44	C901	T6;S7	2	2xTn	(Q9VZ44):T323	Q9VZ44	N-Term(Dimethyl:2H(4)); T6(HexNAc); S7(HexNAc)	1.72383	0	763326	600.302	3	1798.89	0.959037	2.67714
203	439	RATPIPLTSGEK	450	C901	Q9VZ44	C901	T3	1	1xTn	(Q9VZ44):T441	Q9VZ44	N-Term(Dimethyl); T3(HexNAc); K12(Dimethyl)		1	2371597	510.291	3	1528.86	0.395055	2.68866
205	262	DRGFTDIPQGDEKK	275	Cp1	Q95029	Cathepsin L	T5	1	1xTn	(Q95029):T266	A0A0B4JD48	N-Term(Dimethyl); T5(HexNAc); K13(Dimethyl); K14(Dimethyl)	0.0623298	2	616994	473.996	4	1892.96	0.526147	4.60235
210	264	GFTDIPQGDEKK	275	Cp1	Q95029	Cathepsin L	T3	1	1xT	(Q95029):T266	A0A0B4JD48	N-Term(Dimethyl); T3(Hex(1)HexNAc(1)); K11(Dimethyl); K12(Dimethyl)	0.169432	1	3294218	595.3	3	1783.89	1.14227	2.49426
206	264	GFTDIPQGDEK	274	Cp1	Q95029	Cathepsin L	T3	1	1xTn	(Q95029):T266	A0A0B4JD48	N-Term(Dimethyl); T3(HexNAc); K11(Dimethyl)	0.484926	0	2.99742e+06	733.358	2	1465.71	1.74336	1.87046
207	264	GFTDIPQGDEKK	275	Cp1	Q95029	Cathepsin L	T3	1	1xTn	(Q95029):T266	A0A0B4JD48	N-Term(Dimethyl); T3(HexNAc); K11(Dimethyl); K12(Dimethyl)	0.296603	1	4.927e+06	541.283	3	1621.83	0.859444	2.97992
208	264	GFTDIPQGDEKK	275	Cp1	Q95029	Cathepsin L	T3	1	1xTn	(Q95029):T266	A0A0B4JD48	N-Term(Dimethyl); T3(HexNAc); K11(Dimethyl); K12(Dimethyl)	0.273726	1	3.85675e+06	541.283	3	1621.83	0.633644	3.15747
209	264	GFTDIPQGDEKK	275	Cp1	Q95029	Cathepsin L	T3	1	1xTn	(Q95029):T266	A0A0B4JD48	N-Term(Dimethyl:2H(4)); T3(HexNAc); K11(Dimethyl:2H(4)); K12(Dimethyl:2H(4))	0.273726	1	5371806	545.308	3	1633.91	0.813524	2.84339
211	264	GFTDIPQGDEK	274	Cp1	Q95029	Cathepsin L	T3;	1	1xTn	(Q95029):T266	A0A0B4JD48	N-Term(Dimethyl); T3(HexNAc); K11(Dimethyl)	0.398016	0	16286394	733.358	2	1465.71	1.82664	1.45308
212	264	GFTDIPQGDEK	274	Cp1	Q95029	Cathepsin L	T3;	1	1xTn	(Q95029):T266	A0A0B4JD48	N-Term(Dimethyl); T3(HexNAc); K11(Dimethyl)	0.484926	0	2.99742e+06	733.358	2	1465.71	1.74336	1.43513
213	264	GFTDIPQGDEK	274	Cp1	Q95029	Cathepsin L	T3;	1	1xTn	(Q95029):T266	A0A0B4JD48	N-Term(Dimethyl:2H(4)); T3(HexNAc); K11(Dimethyl:2H(4))	0.398016	0	10286881	737.382	2	1473.76	0.793466	1.29777
214	264	GFTDIPQGDEK	274	Cp1	Q95029	Cathepsin L	T3;	1	1xTn	(Q95029):T266	A0A0B4JD48	N-Term(Dimethyl); T3(HexNAc); K11(Dimethyl)	0.418842	0	6.30363e+06	733.357	2	1465.71	0.827231	1.2425
215	264	GFTDIPQGDEK	274	Cp1	Q95029	Cathepsin L	T3;	1	1xT	(Q95029):T266	A0A0B4JD48	N-Term(Dimethyl); T3(Hex(1)HexNAc(1)); K11(Dimethyl)	0.170546	0	27276584	814.385	2	1627.76	2.0403	1.08213
216	264	GFTDIPQGDEKK	275	Cp1	Q95029	Cathepsin L	T3;	1	1xTn	(Q95029):T266	A0A0B4JD48	N-Term(Dimethyl:2H(4)); T3(HexNAc); K11(Dimethyl:2H(4)); K12(Dimethyl:2H(4))	0.273726	1	5371806	545.308	3	1633.91	0.813524	2.0941
217	264	GFTDIPQGDEKK	275	Cp1	Q95029	Cathepsin L	T3;	1	1xTn	(Q95029):T266	A0A0B4JD48	N-Term(Dimethyl); T3(HexNAc); K11(Dimethyl); K12(Dimethyl)	0.273726	1	3.85675e+06	541.283	3	1621.83	0.633644	2.00216
218	264	GFTDIPQGDEKK	275	Cp1	Q95029	Cathepsin L	T3;	1	1xTn	(Q95029):T266	A0A0B4JD48	N-Term(Dimethyl); T3(HexNAc); K11(Dimethyl); K12(Dimethyl)	0.296603	1	4.927e+06	541.283	3	1621.83	0.859444	1.95144
219	264	GFTDIPQGDEKK	275	Cp1	Q95029	Cathepsin L	T3;	1	1xT	(Q95029):T266	A0A0B4JD48	N-Term(Dimethyl); T3(Hex(1)HexNAc(1)); K11(Dimethyl); K12(Dimethyl)	0.169432	1	3294218	595.3	3	1783.89	1.14227	1.58623
220	264	GFTDIPQGDEKK	275	Cp1	Q95029	Cathepsin L	T3;	1	1xT	(Q95029):T266	A0A0B4JD48	N-Term(Dimethyl); T3(Hex(1)HexNAc(1)); K11(Dimethyl); K12(Dimethyl)		1	4081259	595.3	3	1783.89	1.03962	1.05494
222	159	TVAPVAHYAAPAVVK	173	Ccp84Ad	O97061	Ccp84Ad	T1	1	1xTn	(O97061):T159	O97061	N-Term(Dimethyl); T1(HexNAc); K15(Dimethyl)	0.806542	0	1.27914e+06	585.002	3	1752.99	0.499887	2.38963
223	159	TVAPVAHYAAPAVVK	173	Ccp84Ad	O97061	Ccp84Ad	T1	1	1xTn	(O97061):T159	O97061	N-Term(Dimethyl:2H(4)); T1(HexNAc); K15(Dimethyl:2H(4))	0.806542	0	991113	587.685	3	1761.04	0.715737	3.11862
226	274	LVEASEAVTELTN	286	CG10035	A0AQ72	CG10035 protein	T9	1	1xTn	(A0AQ72):T282	A0AQ72	N-Term(Dimethyl); T9(HexNAc)	1.50099	0	5.78949e+06	803.908	2	1606.81	2.11438	1.87865
227	274	LVEASEAVTELTN	286	CG10035	A0AQ72	CG10035 protein	T9	1	1xTn	(A0AQ72):T282	A0AQ72	N-Term(Dimethyl:2H(4)); T9(HexNAc)	1.50099	0	1.64486e+06	805.921	2	1610.83	1.98204	1.89018
229	134	ANAVPQISEKPPVPVPC	150	anon-f	Q9VNL6	CG1077	S8	1	1xT	(Q9VNL6):S141	Q9VNL6	N-Term(Dimethyl:2H(4)); S8(Hex(1)HexNAc(1)); K10(Dimethyl:2H(4)); C17(Carbamidomethyl)	1.16578	0	1.18777e+06	744.737	3	2232.2	1.64751	2.77378
230	134	ANAVPQISEKPPVPVPC	150	anon-f	Q9VNL6	CG1077	S8	1	1xTn	(Q9VNL6):S141	Q9VNL6	N-Term(Dimethyl); S8(HexNAc); K10(Dimethyl); C17(Carbamidomethyl)	0.971339	0	722563	688.035	3	2062.09	1.19612	2.74677
231	134	ANAVPQISEKPPVPVPC	150	anon-f	Q9VNL6	CG1077	S8;	1	1xT	(Q9VNL6):S141	Q9VNL6	N-Term(Dimethyl); S8(Hex(1)HexNAc(1)); K10(Dimethyl); C17(Carbamidomethyl)	1.21581	0	2.77098e+06	1112.58	2	2224.15	1.56913	2.04117
232	134	ANAVPQISEKPPVPVPC	150	anon-f	Q9VNL6	CG1077	S8;	1	1xT	(Q9VNL6):S141	Q9VNL6	N-Term(Dimethyl:2H(4)); S8(Hex(1)HexNAc(1)); K10(Dimethyl:2H(4)); C17(Carbamidomethyl)	1.21581	0	3.01737e+06	1116.6	2	2232.2	1.3801	1.97863
233	134	ANAVPQISEKPPVPVPC	150	anon-f	Q9VNL6	CG1077	S8;	1	1xT	(Q9VNL6):S141	Q9VNL6	N-Term(Dimethyl:2H(4)); S8(Hex(1)HexNAc(1)); K10(Dimethyl:2H(4)); C17(Carbamidomethyl)	1.16578	0	1.18777e+06	744.737	3	2232.2	1.64751	1.6158
234	357	AYQAASSTLPPK	368	Dmel\CG1273	Q9VZE8	CG1273	S6;S7;T8	3	3xTn	(Q9VZE8):S362	Q9VZE8	N-Term(Dimethyl); S6(HexNAc); S7(HexNAc); T8(HexNAc); K12(Dimethyl)		0	4.9769e+06	949.979	2	1898.95	1.62151	1.83118
234	357	AYQAASSTLPPK	368	Dmel\CG1273	Q9VZE8	CG1273	S6;S7;T8	3	3xTn	(Q9VZE8):S363	Q9VZE8	N-Term(Dimethyl); S6(HexNAc); S7(HexNAc); T8(HexNAc); K12(Dimethyl)		0	4.9769e+06	949.979	2	1898.95	1.62151	1.83118
234	357	AYQAASSTLPPK	368	Dmel\CG1273	Q9VZE8	CG1273	S6;S7;T8	3	3xTn	(Q9VZE8):T364	Q9VZE8	N-Term(Dimethyl); S6(HexNAc); S7(HexNAc); T8(HexNAc); K12(Dimethyl)		0	4.9769e+06	949.979	2	1898.95	1.62151	1.83118
237	522	ELLPGPPPAFPTK	534	Dmel\CG1273	Q9VZE8	CG1273	T12;	1	1xTn	(Q9VZE8):T533	Q9VZE8	N-Term(Dimethyl:2H(4)); T12(HexNAc); K13(Dimethyl:2H(4))	1.97215	0	1.10888e+06	815.982	2	1630.96	1.04351	2.3505
238	522	ELLPGPPPAFPTK	534	Dmel\CG1273	Q9VZE8	CG1273	T12;	1	1xTn	(Q9VZE8):T533	Q9VZE8	N-Term(Dimethyl); T12(HexNAc); K13(Dimethyl)	1.97215	0	1.0335e+06	811.957	2	1622.91	1.60176	2.06523
239	522	ELLPGPPPAFPTK	534	Dmel\CG1273	Q9VZE8	CG1273	T12;	1	1xTn	(Q9VZE8):T533	Q9VZE8	N-Term(Dimethyl:2H(4)); T12(HexNAc); K13(Dimethyl:2H(4))	1.97215	0	2.44048e+06	815.982	2	1630.96	1.26805	2.05941
240	535	TLPGGTTPTVNHIPQR	550	Dmel\CG1273	Q9VZE8	CG1273	T6;T7	2	2xTn	(Q9VZE8):T540	Q9VZE8	N-Term(Dimethyl:2H(4)); T6(HexNAc); T7(HexNAc)	1.23857	0	262238	709.713	3	2127.12	0.581739	3.27816
241	535	TLPGGTTPTVNHIPQR	550	Dmel\CG1273	Q9VZE8	CG1273	T6;T7	2	2xTn	(Q9VZE8):T540	Q9VZE8	N-Term(Dimethyl); T6(HexNAc); T7(HexNAc)	1.13468	0	3.24479e+06	708.372	3	2123.1	1.22545	4.14431
242	535	TLPGGTTPTVNHIPQR	550	Dmel\CG1273	Q9VZE8	CG1273	T6;T7	2	2xTn	(Q9VZE8):T540	Q9VZE8	N-Term(Dimethyl:2H(4)); T6(HexNAc); T7(HexNAc)	1.13468	0	1.94371e+06	709.713	3	2127.12	0.753901	3.36115
240	535	TLPGGTTPTVNHIPQR	550	Dmel\CG1273	Q9VZE8	CG1273	T6;T7	2	2xTn	(Q9VZE8):T541	Q9VZE8	N-Term(Dimethyl:2H(4)); T6(HexNAc); T7(HexNAc)	1.23857	0	262238	709.713	3	2127.12	0.581739	3.27816
241	535	TLPGGTTPTVNHIPQR	550	Dmel\CG1273	Q9VZE8	CG1273	T6;T7	2	2xTn	(Q9VZE8):T541	Q9VZE8	N-Term(Dimethyl); T6(HexNAc); T7(HexNAc)	1.13468	0	3.24479e+06	708.372	3	2123.1	1.22545	4.14431
242	535	TLPGGTTPTVNHIPQR	550	Dmel\CG1273	Q9VZE8	CG1273	T6;T7	2	2xTn	(Q9VZE8):T541	Q9VZE8	N-Term(Dimethyl:2H(4)); T6(HexNAc); T7(HexNAc)	1.13468	0	1.94371e+06	709.713	3	2127.12	0.753901	3.36115
243	743	VEVTTLATNVPVK	755	Dmel\CG1273	Q9VZE8	CG1273	T4;T5	2	2xTn	(Q9VZE8):T746	Q9VZE8	N-Term(Dimethyl:2H(4)); T4(HexNAc); T5(HexNAc); K13(Dimethyl:2H(4))		0	2.68867e+06	614.359	3	1841.06	0.629743	3.07212
244	743	VEVTTLATNVPVK	755	Dmel\CG1273	Q9VZE8	CG1273	T4;T5	2	2xTn	(Q9VZE8):T746	Q9VZE8	N-Term(Dimethyl:2H(4)); T4(HexNAc); T5(HexNAc); K13(Dimethyl:2H(4))		0	1.57247e+06	614.359	3	1841.06	0.530286	3.22388
245	743	VEVTTLATNVPVK	755	Dmel\CG1273	Q9VZE8	CG1273	T4;T5	2	2xTn	(Q9VZE8):T746	Q9VZE8	N-Term(Dimethyl:2H(4)); T4(HexNAc); T5(HexNAc); K13(Dimethyl:2H(4))		0	3.08833e+06	921.035	2	1841.06	1.33324	2.10945
243	743	VEVTTLATNVPVK	755	Dmel\CG1273	Q9VZE8	CG1273	T4;T5	2	2xTn	(Q9VZE8):T747	Q9VZE8	N-Term(Dimethyl:2H(4)); T4(HexNAc); T5(HexNAc); K13(Dimethyl:2H(4))		0	2.68867e+06	614.359	3	1841.06	0.629743	3.07212
244	743	VEVTTLATNVPVK	755	Dmel\CG1273	Q9VZE8	CG1273	T4;T5	2	2xTn	(Q9VZE8):T747	Q9VZE8	N-Term(Dimethyl:2H(4)); T4(HexNAc); T5(HexNAc); K13(Dimethyl:2H(4))		0	1.57247e+06	614.359	3	1841.06	0.530286	3.22388
245	743	VEVTTLATNVPVK	755	Dmel\CG1273	Q9VZE8	CG1273	T4;T5	2	2xTn	(Q9VZE8):T747	Q9VZE8	N-Term(Dimethyl:2H(4)); T4(HexNAc); T5(HexNAc); K13(Dimethyl:2H(4))		0	3.08833e+06	921.035	2	1841.06	1.33324	2.10945
246	995	HAPKEEVTR	1003	Dmel\CG1273	Q9VZE8	CG1273	T8	1	1xTn	(Q9VZE8):T1002	Q9VZE8	N-Term(Dimethyl); K4(Dimethyl); T8(HexNAc)		1	436636	442.574	3	1325.71	-0.00528993	2.47447
247	1072	ISQFAASSTEPSVHK	1086	Dmel\CG1273	Q9VZE8	CG1273	S7;S8;S12	3	3xTn	(Q9VZE8):S1078	Q9VZE8	N-Term(Dimethyl:2H(4)); S7(HexNAc); S8(HexNAc); S12(HexNAc); K15(Dimethyl:2H(4))		0	1.93804e+06	754.721	3	2262.15	0.972124	2.48952
247	1072	ISQFAASSTEPSVHK	1086	Dmel\CG1273	Q9VZE8	CG1273	S7;S8;S12	3	3xTn	(Q9VZE8):S1079	Q9VZE8	N-Term(Dimethyl:2H(4)); S7(HexNAc); S8(HexNAc); S12(HexNAc); K15(Dimethyl:2H(4))		0	1.93804e+06	754.721	3	2262.15	0.972124	2.48952
247	1072	ISQFAASSTEPSVHK	1086	Dmel\CG1273	Q9VZE8	CG1273	S7;S8;S12	3	3xTn	(Q9VZE8):S1083	Q9VZE8	N-Term(Dimethyl:2H(4)); S7(HexNAc); S8(HexNAc); S12(HexNAc); K15(Dimethyl:2H(4))		0	1.93804e+06	754.721	3	2262.15	0.972124	2.48952
248	1072	ISQFAASSTEPSVHK	1086	Dmel\CG1273	Q9VZE8	CG1273	S2;S7;S8;S12	4	4xTn	(Q9VZE8):S1073	Q9VZE8	N-Term(Dimethyl:2H(4)); S2(HexNAc); S7(HexNAc); S8(HexNAc); S12(HexNAc); K15(Dimethyl:2H(4))		0	2.4138e+06	822.415	3	2465.23	1.32662	2.37051
248	1072	ISQFAASSTEPSVHK	1086	Dmel\CG1273	Q9VZE8	CG1273	S2;S7;S8;S12	4	4xTn	(Q9VZE8):S1078	Q9VZE8	N-Term(Dimethyl:2H(4)); S2(HexNAc); S7(HexNAc); S8(HexNAc); S12(HexNAc); K15(Dimethyl:2H(4))		0	2.4138e+06	822.415	3	2465.23	1.32662	2.37051
248	1072	ISQFAASSTEPSVHK	1086	Dmel\CG1273	Q9VZE8	CG1273	S2;S7;S8;S12	4	4xTn	(Q9VZE8):S1079	Q9VZE8	N-Term(Dimethyl:2H(4)); S2(HexNAc); S7(HexNAc); S8(HexNAc); S12(HexNAc); K15(Dimethyl:2H(4))		0	2.4138e+06	822.415	3	2465.23	1.32662	2.37051
248	1072	ISQFAASSTEPSVHK	1086	Dmel\CG1273	Q9VZE8	CG1273	S2;S7;S8;S12	4	4xTn	(Q9VZE8):S1083	Q9VZE8	N-Term(Dimethyl:2H(4)); S2(HexNAc); S7(HexNAc); S8(HexNAc); S12(HexNAc); K15(Dimethyl:2H(4))		0	2.4138e+06	822.415	3	2465.23	1.32662	2.37051
249	1087	LVTLLPVR	1094	Dmel\CG1273	Q9VZE8	CG1273	T3;	1	1xTn	(Q9VZE8):T1089	Q9VZE8	N-Term(Dimethyl); T3(HexNAc)	1.42419	0	13967298	571.365	2	1141.72	3.66104	1.55262
250	1087	LVTLLPVR	1094	Dmel\CG1273	Q9VZE8	CG1273	T3;	1	1xTn	(Q9VZE8):T1089	Q9VZE8	N-Term(Dimethyl:2H(4)); T3(HexNAc)	1.42419	0	18038532	573.376	2	1145.74	-0.365952	1.54684
251	1087	LVTLLPVR	1094	Dmel\CG1273	Q9VZE8	CG1273	T3;	1	1xTn	(Q9VZE8):T1089	Q9VZE8	N-Term(Dimethyl:2H(4)); T3(HexNAc)	1.42419	0	266122	573.376	2	1145.75	0.912556	1.24424
252	1087	LVTLLPVR	1094	Dmel\CG1273	Q9VZE8	CG1273	T3;	1	1xT	(Q9VZE8):T1089	Q9VZE8	N-Term(Dimethyl:2H(4)); T3(Hex(1)HexNAc(1))	5.58081	0	2.52563e+06	654.403	2	1307.8	1.10507	1.03493
253	1087	LVTLLPVR	1094	Dmel\CG1273	Q9VZE8	CG1273	T3;	1	1xT	(Q9VZE8):T1089	Q9VZE8	N-Term(Dimethyl:2H(4)); T3(Hex(1)HexNAc(1))	4.23458	0	5254997	654.403	2	1307.8	1.01173	0.776397
254	1101	TYRPPAADEETQR	1113	Dmel\CG1273	Q9VZE8	CG1273	T1	1	1xTn	(Q9VZE8):T1101	Q9VZE8	N-Term(Dimethyl:2H(4)); T1(HexNAc)		0	4.53241e+06	590.293	3	1768.87	0.226322	2.44511
255	97	YNPVTERPR	105	SP18	Q9VZH5	CG1299, isoform A	T5	1	1xTn	(Q9VZH5):T101	Q9VZH5	N-Term(Dimethyl); T5(HexNAc)	0.844603	0	15166423	454.906	3	1362.7	0.621366	2.4532
256	97	YNPVTERPR	105	SP18	Q9VZH5	CG1299, isoform A	T5	1	1xTn	(Q9VZH5):T101	Q9VZH5	N-Term(Dimethyl:2H(4)); T5(HexNAc)	0.844603	0	3041372	456.247	3	1366.73	0.35815	2.26742
257	97	YNPVTERPR	105	SP18	Q9VZH5	CG1299, isoform A	T5	1	1xTn	(Q9VZH5):T101	Q9VZH5	N-Term(Dimethyl); T5(HexNAc)		0	6065366	454.905	3	1362.7	0.151073	2.4304
260	211	GTQVCCPTGQGITNTTPAPSQIVPK	235	SP18	Q9VZH5	CG1299, isoform A	T15;T16	2	2xTn	(Q9VZH5):T225	Q9VZH5	N-Term(Dimethyl); C5(Carbamidomethyl); C6(Carbamidomethyl); T15(HexNAc); T16(HexNAc); K25(Dimethyl)	0.770047	0	1.54172e+06	1025.51	3	3074.51	1.9504	3.68321
261	211	GTQVCCPTGQGITNTTPAPSQIVPK	235	SP18	Q9VZH5	CG1299, isoform A	T15;T16	2	2xTn	(Q9VZH5):T225	Q9VZH5	N-Term(Dimethyl:2H(4)); C5(Carbamidomethyl); C6(Carbamidomethyl); T15(HexNAc); T16(HexNAc); K25(Dimethyl:2H(4))	0.770047	0	2441571	1028.19	3	3082.56	1.77293	2.87025
260	211	GTQVCCPTGQGITNTTPAPSQIVPK	235	SP18	Q9VZH5	CG1299, isoform A	T15;T16	2	2xTn	(Q9VZH5):T226	Q9VZH5	N-Term(Dimethyl); C5(Carbamidomethyl); C6(Carbamidomethyl); T15(HexNAc); T16(HexNAc); K25(Dimethyl)	0.770047	0	1.54172e+06	1025.51	3	3074.51	1.9504	3.68321
261	211	GTQVCCPTGQGITNTTPAPSQIVPK	235	SP18	Q9VZH5	CG1299, isoform A	T15;T16	2	2xTn	(Q9VZH5):T226	Q9VZH5	N-Term(Dimethyl:2H(4)); C5(Carbamidomethyl); C6(Carbamidomethyl); T15(HexNAc); T16(HexNAc); K25(Dimethyl:2H(4))	0.770047	0	2441571	1028.19	3	3082.56	1.77293	2.87025
264	119	FPNWELPAGVTPK	131	CG15293	A4VA32	CG15293 protein (Fragment)	T11	1	1xTn	(A4VA32):T129	A4VA32	N-Term(Dimethyl); T11(HexNAc); K13(Dimethyl)	0.796509	0	1.39712e+06	857.958	2	1714.91	1.96545	1.9444
265	119	FPNWELPAGVTPK	131	CG15293	A4VA32	CG15293 protein (Fragment)	T11	1	1xTn	(A4VA32):T129	A4VA32	N-Term(Dimethyl:2H(4)); T11(HexNAc); K13(Dimethyl:2H(4))	0.796509	0	3.44477e+06	861.983	2	1722.96	1.8604	2.04119
266	119	FPNWELPAGVTPK	131	CG15293	A4VA32	CG15293 protein (Fragment)	T11	1	1xTn	(A4VA32):T129	A4VA32	N-Term(Dimethyl); T11(HexNAc); K13(Dimethyl)	0.755818	0	2.39513e+06	572.307	3	1714.91	0.996654	3.66186
267	119	FPNWELPAGVTPK	131	CG15293	A4VA32	CG15293 protein (Fragment)	T11	1	1xTn	(A4VA32):T129	A4VA32	N-Term(Dimethyl:2H(4)); T11(HexNAc); K13(Dimethyl:2H(4))	0.755818	0	815958	574.991	3	1722.96	1.10868	3.33864
268	119	FPNWELPAGVTPK	131	CG15293	A4VA32	CG15293 protein (Fragment)	T11;	1	1xTn	(A4VA32):T129	A4VA32	N-Term(Dimethyl); T11(HexNAc); K13(Dimethyl)	0.796509	0	1.39712e+06	857.958	2	1714.91	1.96545	2.98068
269	119	FPNWELPAGVTPK	131	CG15293	A4VA32	CG15293 protein (Fragment)	T11;	1	1xTn	(A4VA32):T129	A4VA32	N-Term(Dimethyl); T11(HexNAc); K13(Dimethyl)	0.755818	0	2.39513e+06	572.307	3	1714.91	0.996654	2.78161
270	119	FPNWELPAGVTPK	131	CG15293	A4VA32	CG15293 protein (Fragment)	T11;	1	1xTn	(A4VA32):T129	A4VA32	N-Term(Dimethyl:2H(4)); T11(HexNAc); K13(Dimethyl:2H(4))	0.755818	0	815958	574.991	3	1722.96	1.10868	2.63546
271	119	FPNWELPAGVTPK	131	CG15293	A4VA32	CG15293 protein (Fragment)	T11;	1	1xTn	(A4VA32):T129	A4VA32	N-Term(Dimethyl:2H(4)); T11(HexNAc); K13(Dimethyl:2H(4))	0.796509	0	3.44477e+06	861.983	2	1722.96	1.8604	2.51671
272	121	NWELPAGVTPK	131	CG15293	A4VA32	CG15293 protein (Fragment)	T9	1	1xTn	(A4VA32):T129	A4VA32	N-Term(Dimethyl); T9(HexNAc); K11(Dimethyl)	0.845107	0	2.15303e+06	735.897	2	1470.79	1.61015	2.11305
273	121	NWELPAGVTPK	131	CG15293	A4VA32	CG15293 protein (Fragment)	T9;	1	1xTn	(A4VA32):T129	A4VA32	N-Term(Dimethyl); T9(HexNAc); K11(Dimethyl)	0.845107	0	2.15303e+06	735.897	2	1470.79	1.61015	2.29888
274	218	EPVFVPVIDSTTTQR	232	CG15293	A4VA32	CG15293 protein (Fragment)	T11;T12;T13	3	3xTn	(A4VA32):T228	A4VA32	N-Term(Dimethyl); T11(HexNAc); T12(HexNAc); T13(HexNAc)		0	1.71732e+06	776.058	3	2326.16	1.39496	3.02152
275	218	EPVFVPVIDSTTTQR	232	CG15293	A4VA32	CG15293 protein (Fragment)	T11;T12;T13	3	3xTn	(A4VA32):T228	A4VA32	N-Term(Dimethyl:2H(4)); T11(HexNAc); T12(HexNAc); T13(HexNAc)		0	1498973	777.398	3	2330.18	-0.0573249	3.42883
274	218	EPVFVPVIDSTTTQR	232	CG15293	A4VA32	CG15293 protein (Fragment)	T11;T12;T13	3	3xTn	(A4VA32):T229	A4VA32	N-Term(Dimethyl); T11(HexNAc); T12(HexNAc); T13(HexNAc)		0	1.71732e+06	776.058	3	2326.16	1.39496	3.02152
275	218	EPVFVPVIDSTTTQR	232	CG15293	A4VA32	CG15293 protein (Fragment)	T11;T12;T13	3	3xTn	(A4VA32):T229	A4VA32	N-Term(Dimethyl:2H(4)); T11(HexNAc); T12(HexNAc); T13(HexNAc)		0	1498973	777.398	3	2330.18	-0.0573249	3.42883
274	218	EPVFVPVIDSTTTQR	232	CG15293	A4VA32	CG15293 protein (Fragment)	T11;T12;T13	3	3xTn	(A4VA32):T230	A4VA32	N-Term(Dimethyl); T11(HexNAc); T12(HexNAc); T13(HexNAc)		0	1.71732e+06	776.058	3	2326.16	1.39496	3.02152
275	218	EPVFVPVIDSTTTQR	232	CG15293	A4VA32	CG15293 protein (Fragment)	T11;T12;T13	3	3xTn	(A4VA32):T230	A4VA32	N-Term(Dimethyl:2H(4)); T11(HexNAc); T12(HexNAc); T13(HexNAc)		0	1498973	777.398	3	2330.18	-0.0573249	3.42883
276	220	VFVPVIDSTTTQR	232	CG15293	A4VA32	CG15293 protein (Fragment)	T9;T10;T11	3	3xTn	(A4VA32):T228	A4VA32	N-Term(Dimethyl:2H(4)); T9(HexNAc); T10(HexNAc); T11(HexNAc)	1.59611	0	253201	702.034	3	2104.09	2.04081	2.86635
276	220	VFVPVIDSTTTQR	232	CG15293	A4VA32	CG15293 protein (Fragment)	T9;T10;T11	3	3xTn	(A4VA32):T229	A4VA32	N-Term(Dimethyl:2H(4)); T9(HexNAc); T10(HexNAc); T11(HexNAc)	1.59611	0	253201	702.034	3	2104.09	2.04081	2.86635
276	220	VFVPVIDSTTTQR	232	CG15293	A4VA32	CG15293 protein (Fragment)	T9;T10;T11	3	3xTn	(A4VA32):T230	A4VA32	N-Term(Dimethyl:2H(4)); T9(HexNAc); T10(HexNAc); T11(HexNAc)	1.59611	0	253201	702.034	3	2104.09	2.04081	2.86635
277	222	VPVIDSTTTQR	232	CG15293	A4VA32	CG15293 protein (Fragment)	T7;T8;T9	3	3xTn	(A4VA32):T228	A4VA32	N-Term(Dimethyl); T7(HexNAc); T8(HexNAc); T9(HexNAc)	0.621598	0	10627747	618.646	3	1853.92	0.911719	2.69542
277	222	VPVIDSTTTQR	232	CG15293	A4VA32	CG15293 protein (Fragment)	T7;T8;T9	3	3xTn	(A4VA32):T229	A4VA32	N-Term(Dimethyl); T7(HexNAc); T8(HexNAc); T9(HexNAc)	0.621598	0	10627747	618.646	3	1853.92	0.911719	2.69542
277	222	VPVIDSTTTQR	232	CG15293	A4VA32	CG15293 protein (Fragment)	T7;T8;T9	3	3xTn	(A4VA32):T230	A4VA32	N-Term(Dimethyl); T7(HexNAc); T8(HexNAc); T9(HexNAc)	0.621598	0	10627747	618.646	3	1853.92	0.911719	2.69542
278	224	VIDSTTTQR	232	CG15293	A4VA32	CG15293 protein (Fragment)	T5;T6;T7	3	3xTn	(A4VA32):T228	A4VA32	N-Term(Dimethyl:2H(4)); T5(HexNAc); T6(HexNAc); T7(HexNAc)	1.1666	0	6926689	554.614	3	1661.83	0.658053	2.53626
278	224	VIDSTTTQR	232	CG15293	A4VA32	CG15293 protein (Fragment)	T5;T6;T7	3	3xTn	(A4VA32):T229	A4VA32	N-Term(Dimethyl:2H(4)); T5(HexNAc); T6(HexNAc); T7(HexNAc)	1.1666	0	6926689	554.614	3	1661.83	0.658053	2.53626
278	224	VIDSTTTQR	232	CG15293	A4VA32	CG15293 protein (Fragment)	T5;T6;T7	3	3xTn	(A4VA32):T230	A4VA32	N-Term(Dimethyl:2H(4)); T5(HexNAc); T6(HexNAc); T7(HexNAc)	1.1666	0	6926689	554.614	3	1661.83	0.658053	2.53626
280	164	LAPPSTTPPTAK	175	CG16772	A4VA24	CG16772 protein (Fragment)	T6;T7	2	2xTn	(A4VA24):T169	A4VA24	N-Term(Dimethyl:2H(4)); T6(HexNAc); T7(HexNAc); K12(Dimethyl:2H(4))		0	3.42846e+06	825.969	2	1650.93	1.58261	1.69159
280	164	LAPPSTTPPTAK	175	CG16772	A4VA24	CG16772 protein (Fragment)	T6;T7	2	2xTn	(A4VA24):T170	A4VA24	N-Term(Dimethyl:2H(4)); T6(HexNAc); T7(HexNAc); K12(Dimethyl:2H(4))		0	3.42846e+06	825.969	2	1650.93	1.58261	1.69159
279	164	LTPPSTTPPTAK	175	CG16772	A4VA25	CG16772 protein (Fragment)	T6;T7	2	2xTn	(A4VA25):T169	A4VA25	N-Term(Dimethyl); T6(HexNAc); T7(HexNAc); K12(Dimethyl)		0	4420343	836.949	2	1672.89	0.820872	1.67487
279	164	LTPPSTTPPTAK	175	CG16772	A4VA25	CG16772 protein (Fragment)	T6;T7	2	2xTn	(A4VA25):T170	A4VA25	N-Term(Dimethyl); T6(HexNAc); T7(HexNAc); K12(Dimethyl)		0	4420343	836.949	2	1672.89	0.820872	1.67487
281	408	TTEATTI	414	Dmel\CG2233	Q9W3L4	CG2233	T1;T2	2	2xTn	(Q9W3L4):T408	Q9W3L4	N-Term(Dimethyl); T1(HexNAc); T2(HexNAc)	0.962573	0	13395768	585.785	2	1170.56	0.754099	1.90094
282	408	TTEATTI	414	Dmel\CG2233	Q9W3L4	CG2233	T1;T2	2	2xTn	(Q9W3L4):T408	Q9W3L4	N-Term(Dimethyl:2H(4)); T1(HexNAc); T2(HexNAc)	0.962573	0	8386665	587.798	2	1174.59	1.20083	1.80374
281	408	TTEATTI	414	Dmel\CG2233	Q9W3L4	CG2233	T1;T2	2	2xTn	(Q9W3L4):T409	Q9W3L4	N-Term(Dimethyl); T1(HexNAc); T2(HexNAc)	0.962573	0	13395768	585.785	2	1170.56	0.754099	1.90094
282	408	TTEATTI	414	Dmel\CG2233	Q9W3L4	CG2233	T1;T2	2	2xTn	(Q9W3L4):T409	Q9W3L4	N-Term(Dimethyl:2H(4)); T1(HexNAc); T2(HexNAc)	0.962573	0	8386665	587.798	2	1174.59	1.20083	1.80374
285	893	ATKEEQQEQEPVDEITPTPAEEETK	917	CT9894	O46067	CG2918, isoform A	T16	1	1xTn	(O46067):T908	O46067	N-Term(Dimethyl); K3(Dimethyl); T16(HexNAc); K25(Dimethyl)	2.53324	1	3.29685e+06	1048.51	3	3143.51	2.26343	3.18361
288	894	TKEEQQEQEPVDEITPTPAEEETK	917	CT9894	O46067	CG2918, isoform A	T15	1	1xTn	(O46067):T908	O46067	N-Term(Dimethyl:2H(4)); K2(Dimethyl:2H(4)); T15(HexNAc); K24(Dimethyl:2H(4))	2.55968	1	3.29707e+06	1028.85	3	3084.55	2.30897	4.25565
293	896	EEQQEQEPVDEITPTPAEEETK	917	CT9894	O46067	CG2918, isoform A	T13	1	1xTn	(O46067):T908	O46067	N-Term(Dimethyl); T13(HexNAc); K22(Dimethyl)	2.81557	0	2.30031e+06	939.103	3	2815.29	1.6855	2.34746
294	896	EEQQEQEPVDEITPTPAEEETK	917	CT9894	O46067	CG2918, isoform A	T13	1	1xTn	(O46067):T908	O46067	N-Term(Dimethyl:2H(4)); T13(HexNAc); K22(Dimethyl:2H(4))	2.81557	0	4743417	941.787	3	2823.35	2.14102	3.49618
295	896	EEQQEQEPVDEITPTPAEEETKTPHS	921	CT9894	O46067	CG2918, isoform A	T13	1	1xTn	(O46067):T908	O46067	N-Term(Dimethyl:2H(4)); T13(HexNAc); K22(Dimethyl:2H(4))	2.18566	1	5243503	1082.52	3	3245.54	1.58543	2.69937
296	896	EEQQEQEPVDEITPTPAEEETKTPHSEL	923	CT9894	O46067	CG2918, isoform A	T13	1	1xTn	(O46067):T908	O46067	N-Term(Dimethyl:2H(4)); T13(HexNAc); K22(Dimethyl:2H(4))	0.922194	1	914556	1163.22	3	3487.66	0.821527	2.26914
327	897	EQQEQEPVDEITPTPAEEETK	917	CT9894	O46067	CG2918, isoform A	T12	1	1xTn	(O46067):T908	O46067	N-Term(Dimethyl:2H(4)); T12(HexNAc); K21(Dimethyl:2H(4))	1.41787	0	2.35028e+06	898.773	3	2694.3	2.28793	2.96913
331	899	QEQEPVDEITPTPAEEETK	917	CT9894	O46067	CG2918, isoform A	T10	1	1xTn	(O46067):T908	O46067	N-Term(Dimethyl); T10(HexNAc); K19(Dimethyl)	1.46308	0	8.36023e+06	810.388	3	2429.15	2.17181	4.59643
334	900	EQEPVDEITPTPAEEETK	917	CT9894	O46067	CG2918, isoform A	T9	1	1xTn	(O46067):T908	O46067	N-Term(Dimethyl); T9(HexNAc); K18(Dimethyl)	1.74991	0	4549697	767.701	3	2301.09	0.907429	3.9423
335	900	EQEPVDEITPTPAEEETK	917	CT9894	O46067	CG2918, isoform A	T9	1	1xTn	(O46067):T908	O46067	N-Term(Dimethyl); T9(HexNAc); K18(Dimethyl)	1.66473	0	7348745	767.701	3	2301.09	1.3053	4.20976
336	900	EQEPVDEITPTPAEEETK	917	CT9894	O46067	CG2918, isoform A	T9	1	1xTn	(O46067):T908	O46067	N-Term(Dimethyl:2H(4)); T9(HexNAc); K18(Dimethyl:2H(4))	1.66473	0	6627062	770.385	3	2309.14	1.14992	3.118
348	900	EQEPVDEITPTPAEEETKTPHSEL	923	CT9894	O46067	CG2918, isoform A	T9;T17	2	1xTn_1xT	(O46067):T908	O46067	N-Term(Dimethyl); T9(HexNAc); T17(Hex(1)HexNAc(1)); K18(Dimethyl)	1.20491	1	4943933	1110.85	3	3330.55	2.77118	2.86029
350	900	EQEPVDEITPTPAEEETKTPHSEL	923	CT9894	O46067	CG2918, isoform A	T9;T17	2	1xTn_1xT	(O46067):T908	O46067	N-Term(Dimethyl:2H(4)); T9(HexNAc); T17(Hex(1)HexNAc(1)); K18(Dimethyl:2H(4))	1.07568	1	574750	835.405	4	3338.6	2.98522	4.1615
349	900	EQEPVDEITPTPAEEETKTPHSEL	923	CT9894	O46067	CG2918, isoform A	T11;T17	2	2xTn	(O46067):T910	O46067	N-Term(Dimethyl); T11(HexNAc); T17(HexNAc); K18(Dimethyl)	1.14975	1	1.09294e+06	1056.84	3	3168.49	2.36299	2.7147
349	900	EQEPVDEITPTPAEEETKTPHSEL	923	CT9894	O46067	CG2918, isoform A	T11;T17	2	2xTn	(O46067):T916	O46067	N-Term(Dimethyl); T11(HexNAc); T17(HexNAc); K18(Dimethyl)	1.14975	1	1.09294e+06	1056.84	3	3168.49	2.36299	2.7147
348	900	EQEPVDEITPTPAEEETKTPHSEL	923	CT9894	O46067	CG2918, isoform A	T9;T17	2	1xTn_1xT	(O46067):T916	O46067	N-Term(Dimethyl); T9(HexNAc); T17(Hex(1)HexNAc(1)); K18(Dimethyl)	1.20491	1	4943933	1110.85	3	3330.55	2.77118	2.86029
350	900	EQEPVDEITPTPAEEETKTPHSEL	923	CT9894	O46067	CG2918, isoform A	T9;T17	2	1xTn_1xT	(O46067):T916	O46067	N-Term(Dimethyl:2H(4)); T9(HexNAc); T17(Hex(1)HexNAc(1)); K18(Dimethyl:2H(4))	1.07568	1	574750	835.405	4	3338.6	2.98522	4.1615
366	901	QEPVDEITPTPAEEETK	917	CT9894	O46067	CG2918, isoform A	T8	1	1xTn	(O46067):T908	O46067	N-Term(Dimethyl); T8(HexNAc); K17(Dimethyl)	1.48003	0	1.89874e+06	724.687	3	2172.05	1.10067	4.21738
367	901	QEPVDEITPTPAEEETK	917	CT9894	O46067	CG2918, isoform A	T8	1	1xTn	(O46067):T908	O46067	N-Term(Dimethyl:2H(4)); T8(HexNAc); K17(Dimethyl:2H(4))	1.48003	0	731465	727.371	3	2180.1	2.02872	3.90252
373	902	EPVDEITPTPAEEETK	917	CT9894	O46067	CG2918, isoform A	T7	1	1xTn	(O46067):T908	O46067	N-Term(Dimethyl); T7(HexNAc); K16(Dimethyl)	2.191	0	6684281	682.001	3	2043.99	1.13304	4.56986
374	902	EPVDEITPTPAEEETK	917	CT9894	O46067	CG2918, isoform A	T7	1	1xTn	(O46067):T908	O46067	N-Term(Dimethyl:2H(4)); T7(HexNAc); K16(Dimethyl:2H(4))	2.191	0	4123479	684.684	3	2052.04	1.04811	3.36193
379	906	EITPTPAEEETK	917	CT9894	O46067	CG2918, isoform A	T3	1	1xTn	(O46067):T908	O46067	N-Term(Dimethyl); T3(HexNAc); K12(Dimethyl)	1.08669	0	6.18174e+06	802.402	2	1603.8	1.30339	2.28545
380	906	EITPTPAEEETK	917	CT9894	O46067	CG2918, isoform A	T5	1	1xTn	(O46067):T910	O46067	N-Term(Dimethyl); T5(HexNAc); K12(Dimethyl)	1.05183	0	9885249	802.402	2	1603.8	1.53173	2.25301
388	906	EITPTPAEEETKTPHSEL	923	CT9894	O46067	CG2918, isoform A	T3;S16	2	2xTn	(O46067):S921	O46067	N-Term(Dimethyl); T3(HexNAc); K12(Dimethyl); S16(HexNAc)	0.730804	1	4883307	824.404	3	2471.2	1.9632	2.84964
388	906	EITPTPAEEETKTPHSEL	923	CT9894	O46067	CG2918, isoform A	T3;S16	2	2xTn	(O46067):T908	O46067	N-Term(Dimethyl); T3(HexNAc); K12(Dimethyl); S16(HexNAc)	0.730804	1	4883307	824.404	3	2471.2	1.9632	2.84964
387	906	EITPTPAEEETKTPHSEL	923	CT9894	O46067	CG2918, isoform A	T3;T11	2	1xTn_1xT	(O46067):T908	O46067	N-Term(Dimethyl); T3(HexNAc); T11(Hex(1)HexNAc(1)); K12(Dimethyl)	0.756676	1	6.47516e+06	878.42	3	2633.25	0.209396	3.24653
387	906	EITPTPAEEETKTPHSEL	923	CT9894	O46067	CG2918, isoform A	T3;T11	2	1xTn_1xT	(O46067):T916	O46067	N-Term(Dimethyl); T3(HexNAc); T11(Hex(1)HexNAc(1)); K12(Dimethyl)	0.756676	1	6.47516e+06	878.42	3	2633.25	0.209396	3.24653
390	915	ETKTPHSEL	923	CT9894	O46067	CG2918, isoform A	T2	1	1xT	(O46067):T916	O46067	N-Term(Dimethyl); T2(Hex(1)HexNAc(1)); K3(Dimethyl)	0.307398	1	4259834	488.244	3	1462.72	0.249487	2.87403
392	34	SFEEILPSAVPFETSHK	50	BEST:CK01670	O76874	CG3777, isoform A	S8	1	1xTn	(O76874):S41	O76874	N-Term(Dimethyl); S8(HexNAc); K17(Dimethyl)	0.814828	0	378012	726.373	3	2177.11	2.00344	3.80145
394	241	STTATPSGNSLQSDK	255	BEST:CK01670	O76874	CG3777, isoform A	T2;T3	2	2xTn	(O76874):T242	O76874	N-Term(Dimethyl); T2(HexNAc); T3(HexNAc); K15(Dimethyl)	0.675137	0	22265960	978.47	2	1955.93	1.58046	2.0676
395	241	STTATPSGNSLQSDK	255	BEST:CK01670	O76874	CG3777, isoform A	T2;T3	2	2xTn	(O76874):T242	O76874	N-Term(Dimethyl); T2(HexNAc); T3(HexNAc); K15(Dimethyl)	0.667639	0	7.40882e+06	652.649	3	1955.93	1.44877	3.33477
396	241	STTATPSGNSLQSDK	255	BEST:CK01670	O76874	CG3777, isoform A	T2;T3	2	2xTn	(O76874):T242	O76874	N-Term(Dimethyl:2H(4)); T2(HexNAc); T3(HexNAc); K15(Dimethyl:2H(4))	0.667639	0	3665928	655.332	3	1963.98	1.07903	2.81915
394	241	STTATPSGNSLQSDK	255	BEST:CK01670	O76874	CG3777, isoform A	T2;T3	2	2xTn	(O76874):T243	O76874	N-Term(Dimethyl); T2(HexNAc); T3(HexNAc); K15(Dimethyl)	0.675137	0	22265960	978.47	2	1955.93	1.58046	2.0676
395	241	STTATPSGNSLQSDK	255	BEST:CK01670	O76874	CG3777, isoform A	T2;T3	2	2xTn	(O76874):T243	O76874	N-Term(Dimethyl); T2(HexNAc); T3(HexNAc); K15(Dimethyl)	0.667639	0	7.40882e+06	652.649	3	1955.93	1.44877	3.33477
396	241	STTATPSGNSLQSDK	255	BEST:CK01670	O76874	CG3777, isoform A	T2;T3	2	2xTn	(O76874):T243	O76874	N-Term(Dimethyl:2H(4)); T2(HexNAc); T3(HexNAc); K15(Dimethyl:2H(4))	0.667639	0	3665928	655.332	3	1963.98	1.07903	2.81915
399	241	STTATPSGNSLQSDK	255	BEST:CK01670	O76874	CG3777, isoform A	T2;T3;T5	3	3xTn	(O76874):T242	O76874	N-Term(Dimethyl); T2(HexNAc); T3(HexNAc); T5(HexNAc); K15(Dimethyl)	0.888619	0	2.75191e+06	720.341	3	2159.01	-0.396348	2.42334
399	241	STTATPSGNSLQSDK	255	BEST:CK01670	O76874	CG3777, isoform A	T2;T3;T5	3	3xTn	(O76874):T243	O76874	N-Term(Dimethyl); T2(HexNAc); T3(HexNAc); T5(HexNAc); K15(Dimethyl)	0.888619	0	2.75191e+06	720.341	3	2159.01	-0.396348	2.42334
399	241	STTATPSGNSLQSDK	255	BEST:CK01670	O76874	CG3777, isoform A	T2;T3;T5	3	3xTn	(O76874):T245	O76874	N-Term(Dimethyl); T2(HexNAc); T3(HexNAc); T5(HexNAc); K15(Dimethyl)	0.888619	0	2.75191e+06	720.341	3	2159.01	-0.396348	2.42334
400	260	SSDTSEDIEAERLPMITR	277	BEST:CK01670	O76874	CG3777, isoform A	T17	1	1xTn	(O76874):T276	O76874	N-Term(Dimethyl:2H(4)); M15(Oxidation); T17(HexNAc)	1.00089	1	2.38812e+06	767.707	3	2301.11	0.56318	2.39621
401	260	SSDTSEDIEAERLPMITR	277	BEST:CK01670	O76874	CG3777, isoform A	T17	1	1xTn	(O76874):T276	O76874	N-Term(Dimethyl:2H(4)); M15(Oxidation); T17(HexNAc)	0.865483	1	3.3867e+06	767.708	3	2301.11	1.35891	2.8302
406	501	AEGGSTTTSTTEASVAAETNK	521	BEST:CK01670	O76874	CG3777, isoform A	S5;T6;T7;T8;S9;T10;S14	7	7xTn	(O76874):S505	O76874	N-Term(Dimethyl); S5(HexNAc); T6(HexNAc); T7(HexNAc); T8(HexNAc); S9(HexNAc); T10(HexNAc); S14(HexNAc); K21(Dimethyl)	0.794971	0	12810010	1164.19	3	3490.55	1.30371	2.61031
406	501	AEGGSTTTSTTEASVAAETNK	521	BEST:CK01670	O76874	CG3777, isoform A	S5;T6;T7;T8;S9;T10;S14	7	7xTn	(O76874):S509	O76874	N-Term(Dimethyl); S5(HexNAc); T6(HexNAc); T7(HexNAc); T8(HexNAc); S9(HexNAc); T10(HexNAc); S14(HexNAc); K21(Dimethyl)	0.794971	0	12810010	1164.19	3	3490.55	1.30371	2.61031
406	501	AEGGSTTTSTTEASVAAETNK	521	BEST:CK01670	O76874	CG3777, isoform A	S5;T6;T7;T8;S9;T10;S14	7	7xTn	(O76874):S514	O76874	N-Term(Dimethyl); S5(HexNAc); T6(HexNAc); T7(HexNAc); T8(HexNAc); S9(HexNAc); T10(HexNAc); S14(HexNAc); K21(Dimethyl)	0.794971	0	12810010	1164.19	3	3490.55	1.30371	2.61031
406	501	AEGGSTTTSTTEASVAAETNK	521	BEST:CK01670	O76874	CG3777, isoform A	S5;T6;T7;T8;S9;T10;S14	7	7xTn	(O76874):T506	O76874	N-Term(Dimethyl); S5(HexNAc); T6(HexNAc); T7(HexNAc); T8(HexNAc); S9(HexNAc); T10(HexNAc); S14(HexNAc); K21(Dimethyl)	0.794971	0	12810010	1164.19	3	3490.55	1.30371	2.61031
406	501	AEGGSTTTSTTEASVAAETNK	521	BEST:CK01670	O76874	CG3777, isoform A	S5;T6;T7;T8;S9;T10;S14	7	7xTn	(O76874):T507	O76874	N-Term(Dimethyl); S5(HexNAc); T6(HexNAc); T7(HexNAc); T8(HexNAc); S9(HexNAc); T10(HexNAc); S14(HexNAc); K21(Dimethyl)	0.794971	0	12810010	1164.19	3	3490.55	1.30371	2.61031
406	501	AEGGSTTTSTTEASVAAETNK	521	BEST:CK01670	O76874	CG3777, isoform A	S5;T6;T7;T8;S9;T10;S14	7	7xTn	(O76874):T508	O76874	N-Term(Dimethyl); S5(HexNAc); T6(HexNAc); T7(HexNAc); T8(HexNAc); S9(HexNAc); T10(HexNAc); S14(HexNAc); K21(Dimethyl)	0.794971	0	12810010	1164.19	3	3490.55	1.30371	2.61031
406	501	AEGGSTTTSTTEASVAAETNK	521	BEST:CK01670	O76874	CG3777, isoform A	S5;T6;T7;T8;S9;T10;S14	7	7xTn	(O76874):T510	O76874	N-Term(Dimethyl); S5(HexNAc); T6(HexNAc); T7(HexNAc); T8(HexNAc); S9(HexNAc); T10(HexNAc); S14(HexNAc); K21(Dimethyl)	0.794971	0	12810010	1164.19	3	3490.55	1.30371	2.61031
408	542	TTTAPDATSVAAPDAEEGIVVAK	564	BEST:CK01670	O76874	CG3777, isoform A	T1;T2	2	2xTn	(O76874):T542	O76874	N-Term(Dimethyl:2H(4)); T1(HexNAc); T2(HexNAc); K23(Dimethyl:2H(4))	0.843296	0	1.79934e+06	895.467	3	2684.39	0.821053	2.92821
407	542	TTTAPDATSVAAPDAEEGIVVAK	564	BEST:CK01670	O76874	CG3777, isoform A	T2;T3	2	2xTn	(O76874):T543	O76874	N-Term(Dimethyl); T2(HexNAc); T3(HexNAc); K23(Dimethyl)	0.843296	0	1.45046e+06	892.785	3	2676.34	2.18515	4.53871
408	542	TTTAPDATSVAAPDAEEGIVVAK	564	BEST:CK01670	O76874	CG3777, isoform A	T1;T2	2	2xTn	(O76874):T543	O76874	N-Term(Dimethyl:2H(4)); T1(HexNAc); T2(HexNAc); K23(Dimethyl:2H(4))	0.843296	0	1.79934e+06	895.467	3	2684.39	0.821053	2.92821
407	542	TTTAPDATSVAAPDAEEGIVVAK	564	BEST:CK01670	O76874	CG3777, isoform A	T2;T3	2	2xTn	(O76874):T544	O76874	N-Term(Dimethyl); T2(HexNAc); T3(HexNAc); K23(Dimethyl)	0.843296	0	1.45046e+06	892.785	3	2676.34	2.18515	4.53871
414	542	TTTAPDATSVAAPDAEEGIVVAK	564	BEST:CK01670	O76874	CG3777, isoform A	T1;T2;T3;S9	4	4xTn	(O76874):S550	O76874	N-Term(Dimethyl:2H(4)); T1(HexNAc); T2(HexNAc); T3(HexNAc); S9(HexNAc); K23(Dimethyl:2H(4))	1.09877	0	908127	773.392	4	3090.55	0.888625	3.6072
415	542	TTTAPDATSVAAPDAEEGIVVAK	564	BEST:CK01670	O76874	CG3777, isoform A	T1;T2;T3;S9	4	4xTn	(O76874):S550	O76874	T1(HexNAc); N-Term(Dimethyl); T2(HexNAc); T3(HexNAc); S9(HexNAc); K23(Dimethyl)	0.903668	0	9476931	1028.17	3	3082.5	3.06754	2.47335
414	542	TTTAPDATSVAAPDAEEGIVVAK	564	BEST:CK01670	O76874	CG3777, isoform A	T1;T2;T3;S9	4	4xTn	(O76874):T542	O76874	N-Term(Dimethyl:2H(4)); T1(HexNAc); T2(HexNAc); T3(HexNAc); S9(HexNAc); K23(Dimethyl:2H(4))	1.09877	0	908127	773.392	4	3090.55	0.888625	3.6072
415	542	TTTAPDATSVAAPDAEEGIVVAK	564	BEST:CK01670	O76874	CG3777, isoform A	T1;T2;T3;S9	4	4xTn	(O76874):T542	O76874	T1(HexNAc); N-Term(Dimethyl); T2(HexNAc); T3(HexNAc); S9(HexNAc); K23(Dimethyl)	0.903668	0	9476931	1028.17	3	3082.5	3.06754	2.47335
416	542	TTTAPDATSVAAPDAEEGIVVAK	564	BEST:CK01670	O76874	CG3777, isoform A	T1;T2;T3;T8	4	4xTn	(O76874):T542	O76874	N-Term(Dimethyl:2H(4)); T1(HexNAc); T2(HexNAc); T3(HexNAc); T8(HexNAc); K23(Dimethyl:2H(4))	0.903668	0	9052514	1030.86	3	3090.55	2.17666	2.40205
414	542	TTTAPDATSVAAPDAEEGIVVAK	564	BEST:CK01670	O76874	CG3777, isoform A	T1;T2;T3;S9	4	4xTn	(O76874):T543	O76874	N-Term(Dimethyl:2H(4)); T1(HexNAc); T2(HexNAc); T3(HexNAc); S9(HexNAc); K23(Dimethyl:2H(4))	1.09877	0	908127	773.392	4	3090.55	0.888625	3.6072
415	542	TTTAPDATSVAAPDAEEGIVVAK	564	BEST:CK01670	O76874	CG3777, isoform A	T1;T2;T3;S9	4	4xTn	(O76874):T543	O76874	T1(HexNAc); N-Term(Dimethyl); T2(HexNAc); T3(HexNAc); S9(HexNAc); K23(Dimethyl)	0.903668	0	9476931	1028.17	3	3082.5	3.06754	2.47335
416	542	TTTAPDATSVAAPDAEEGIVVAK	564	BEST:CK01670	O76874	CG3777, isoform A	T1;T2;T3;T8	4	4xTn	(O76874):T543	O76874	N-Term(Dimethyl:2H(4)); T1(HexNAc); T2(HexNAc); T3(HexNAc); T8(HexNAc); K23(Dimethyl:2H(4))	0.903668	0	9052514	1030.86	3	3090.55	2.17666	2.40205
414	542	TTTAPDATSVAAPDAEEGIVVAK	564	BEST:CK01670	O76874	CG3777, isoform A	T1;T2;T3;S9	4	4xTn	(O76874):T544	O76874	N-Term(Dimethyl:2H(4)); T1(HexNAc); T2(HexNAc); T3(HexNAc); S9(HexNAc); K23(Dimethyl:2H(4))	1.09877	0	908127	773.392	4	3090.55	0.888625	3.6072
415	542	TTTAPDATSVAAPDAEEGIVVAK	564	BEST:CK01670	O76874	CG3777, isoform A	T1;T2;T3;S9	4	4xTn	(O76874):T544	O76874	T1(HexNAc); N-Term(Dimethyl); T2(HexNAc); T3(HexNAc); S9(HexNAc); K23(Dimethyl)	0.903668	0	9476931	1028.17	3	3082.5	3.06754	2.47335
416	542	TTTAPDATSVAAPDAEEGIVVAK	564	BEST:CK01670	O76874	CG3777, isoform A	T1;T2;T3;T8	4	4xTn	(O76874):T544	O76874	N-Term(Dimethyl:2H(4)); T1(HexNAc); T2(HexNAc); T3(HexNAc); T8(HexNAc); K23(Dimethyl:2H(4))	0.903668	0	9052514	1030.86	3	3090.55	2.17666	2.40205
416	542	TTTAPDATSVAAPDAEEGIVVAK	564	BEST:CK01670	O76874	CG3777, isoform A	T1;T2;T3;T8	4	4xTn	(O76874):T549	O76874	N-Term(Dimethyl:2H(4)); T1(HexNAc); T2(HexNAc); T3(HexNAc); T8(HexNAc); K23(Dimethyl:2H(4))	0.903668	0	9052514	1030.86	3	3090.55	2.17666	2.40205
419	628	SRTTTTKAPASSEGAEAVEPNATASSEDVK	657	BEST:CK01670	O76874	CG3777, isoform A	T3;T4;T5;T6	4	4xTn	(O76874):T630	O76874	N-Term(Dimethyl); T3(HexNAc); T4(HexNAc); T5(HexNAc); T6(HexNAc); K7(Dimethyl); K30(Dimethyl)	1.01935	2	3.5623e+06	972.968	4	3888.85	1.42039	4.88177
420	628	SRTTTTKAPASSEGAEAVEPNATASSEDVK	657	BEST:CK01670	O76874	CG3777, isoform A	T3;T4;T5;T6	4	4xTn	(O76874):T630	O76874	N-Term(Dimethyl:2H(4)); T3(HexNAc); T4(HexNAc); T5(HexNAc); T6(HexNAc); K7(Dimethyl:2H(4)); K30(Dimethyl:2H(4))	1.01935	2	2.53156e+06	975.987	4	3900.93	1.57153	4.22957
419	628	SRTTTTKAPASSEGAEAVEPNATASSEDVK	657	BEST:CK01670	O76874	CG3777, isoform A	T3;T4;T5;T6	4	4xTn	(O76874):T631	O76874	N-Term(Dimethyl); T3(HexNAc); T4(HexNAc); T5(HexNAc); T6(HexNAc); K7(Dimethyl); K30(Dimethyl)	1.01935	2	3.5623e+06	972.968	4	3888.85	1.42039	4.88177
420	628	SRTTTTKAPASSEGAEAVEPNATASSEDVK	657	BEST:CK01670	O76874	CG3777, isoform A	T3;T4;T5;T6	4	4xTn	(O76874):T631	O76874	N-Term(Dimethyl:2H(4)); T3(HexNAc); T4(HexNAc); T5(HexNAc); T6(HexNAc); K7(Dimethyl:2H(4)); K30(Dimethyl:2H(4))	1.01935	2	2.53156e+06	975.987	4	3900.93	1.57153	4.22957
419	628	SRTTTTKAPASSEGAEAVEPNATASSEDVK	657	BEST:CK01670	O76874	CG3777, isoform A	T3;T4;T5;T6	4	4xTn	(O76874):T632	O76874	N-Term(Dimethyl); T3(HexNAc); T4(HexNAc); T5(HexNAc); T6(HexNAc); K7(Dimethyl); K30(Dimethyl)	1.01935	2	3.5623e+06	972.968	4	3888.85	1.42039	4.88177
420	628	SRTTTTKAPASSEGAEAVEPNATASSEDVK	657	BEST:CK01670	O76874	CG3777, isoform A	T3;T4;T5;T6	4	4xTn	(O76874):T632	O76874	N-Term(Dimethyl:2H(4)); T3(HexNAc); T4(HexNAc); T5(HexNAc); T6(HexNAc); K7(Dimethyl:2H(4)); K30(Dimethyl:2H(4))	1.01935	2	2.53156e+06	975.987	4	3900.93	1.57153	4.22957
419	628	SRTTTTKAPASSEGAEAVEPNATASSEDVK	657	BEST:CK01670	O76874	CG3777, isoform A	T3;T4;T5;T6	4	4xTn	(O76874):T633	O76874	N-Term(Dimethyl); T3(HexNAc); T4(HexNAc); T5(HexNAc); T6(HexNAc); K7(Dimethyl); K30(Dimethyl)	1.01935	2	3.5623e+06	972.968	4	3888.85	1.42039	4.88177
420	628	SRTTTTKAPASSEGAEAVEPNATASSEDVK	657	BEST:CK01670	O76874	CG3777, isoform A	T3;T4;T5;T6	4	4xTn	(O76874):T633	O76874	N-Term(Dimethyl:2H(4)); T3(HexNAc); T4(HexNAc); T5(HexNAc); T6(HexNAc); K7(Dimethyl:2H(4)); K30(Dimethyl:2H(4))	1.01935	2	2.53156e+06	975.987	4	3900.93	1.57153	4.22957
428	693	SGVSTEAPKESQTAEDSAAESSSH	716	BEST:CK01670	O76874	CG3777, isoform A	S1;S4	2	2xTn	(O76874):S693	O76874	N-Term(Dimethyl:2H(4)); S1(HexNAc); S4(HexNAc); K9(Dimethyl:2H(4))	1.73074	1	2.63859e+06	954.778	3	2862.32	3.2158	2.688
432	693	SGVSTEAPKESQTAEDSAAESSSHLNDVK	721	BEST:CK01670	O76874	CG3777, isoform A	S1;S4	2	2xTn	(O76874):S693	O76874	N-Term(Dimethyl); S1(HexNAc); S4(HexNAc); K9(Dimethyl); K29(Dimethyl)	0.923291	1	7.25685e+06	863.658	4	3451.61	0.268378	3.13632
433	693	SGVSTEAPKESQTAEDSAAESSSHLNDVK	721	BEST:CK01670	O76874	CG3777, isoform A	S1;S4	2	2xTn	(O76874):S693	O76874	N-Term(Dimethyl:2H(4)); S1(HexNAc); S4(HexNAc); K9(Dimethyl:2H(4)); K29(Dimethyl:2H(4))	0.923291	1	5446506	866.678	4	3463.69	1.35893	2.88691
434	693	SGVSTEAPKESQTAEDSAAESSSHLN	718	BEST:CK01670	O76874	CG3777, isoform A	S1;S4	2	2xTn	(O76874):S693	O76874	N-Term(Dimethyl); S1(HexNAc); S4(HexNAc); K9(Dimethyl)	0.82642	1	3.95948e+06	1027.8	3	3081.4	2.84729	5.22589
435	693	SGVSTEAPKESQTAEDSAAESSSHLN	718	BEST:CK01670	O76874	CG3777, isoform A	S1;S4	2	2xTn	(O76874):S693	O76874	N-Term(Dimethyl:2H(4)); S1(HexNAc); S4(HexNAc); K9(Dimethyl:2H(4))	0.82642	1	3.20119e+06	1030.49	3	3089.44	2.4308	4.49379
429	693	SGVSTEAPK	701	BEST:CK01670	O76874	CG3777, isoform A	S4;T5	2	2xTn	(O76874):S696	O76874	N-Term(Dimethyl); S4(HexNAc); T5(HexNAc); K9(Dimethyl)	1.18387	0	22817626	669.339	2	1337.67	1.81255	1.86169
430	693	SGVSTEAPK	701	BEST:CK01670	O76874	CG3777, isoform A	S4;T5	2	2xTn	(O76874):S696	O76874	N-Term(Dimethyl); S4(HexNAc); T5(HexNAc); K9(Dimethyl)	1.09049	0	11059443	669.338	2	1337.67	0.991248	1.68587
431	693	SGVSTEAPK	701	BEST:CK01670	O76874	CG3777, isoform A	S4;T5	2	2xTn	(O76874):S696	O76874	N-Term(Dimethyl); S4(HexNAc); T5(HexNAc); K9(Dimethyl)	1.05382	0	664266	669.338	2	1337.67	0.808737	1.84017
428	693	SGVSTEAPKESQTAEDSAAESSSH	716	BEST:CK01670	O76874	CG3777, isoform A	S1;S4	2	2xTn	(O76874):S696	O76874	N-Term(Dimethyl:2H(4)); S1(HexNAc); S4(HexNAc); K9(Dimethyl:2H(4))	1.73074	1	2.63859e+06	954.778	3	2862.32	3.2158	2.688
432	693	SGVSTEAPKESQTAEDSAAESSSHLNDVK	721	BEST:CK01670	O76874	CG3777, isoform A	S1;S4	2	2xTn	(O76874):S696	O76874	N-Term(Dimethyl); S1(HexNAc); S4(HexNAc); K9(Dimethyl); K29(Dimethyl)	0.923291	1	7.25685e+06	863.658	4	3451.61	0.268378	3.13632
433	693	SGVSTEAPKESQTAEDSAAESSSHLNDVK	721	BEST:CK01670	O76874	CG3777, isoform A	S1;S4	2	2xTn	(O76874):S696	O76874	N-Term(Dimethyl:2H(4)); S1(HexNAc); S4(HexNAc); K9(Dimethyl:2H(4)); K29(Dimethyl:2H(4))	0.923291	1	5446506	866.678	4	3463.69	1.35893	2.88691
434	693	SGVSTEAPKESQTAEDSAAESSSHLN	718	BEST:CK01670	O76874	CG3777, isoform A	S1;S4	2	2xTn	(O76874):S696	O76874	N-Term(Dimethyl); S1(HexNAc); S4(HexNAc); K9(Dimethyl)	0.82642	1	3.95948e+06	1027.8	3	3081.4	2.84729	5.22589
435	693	SGVSTEAPKESQTAEDSAAESSSHLN	718	BEST:CK01670	O76874	CG3777, isoform A	S1;S4	2	2xTn	(O76874):S696	O76874	N-Term(Dimethyl:2H(4)); S1(HexNAc); S4(HexNAc); K9(Dimethyl:2H(4))	0.82642	1	3.20119e+06	1030.49	3	3089.44	2.4308	4.49379
429	693	SGVSTEAPK	701	BEST:CK01670	O76874	CG3777, isoform A	S4;T5	2	2xTn	(O76874):T697	O76874	N-Term(Dimethyl); S4(HexNAc); T5(HexNAc); K9(Dimethyl)	1.18387	0	22817626	669.339	2	1337.67	1.81255	1.86169
430	693	SGVSTEAPK	701	BEST:CK01670	O76874	CG3777, isoform A	S4;T5	2	2xTn	(O76874):T697	O76874	N-Term(Dimethyl); S4(HexNAc); T5(HexNAc); K9(Dimethyl)	1.09049	0	11059443	669.338	2	1337.67	0.991248	1.68587
431	693	SGVSTEAPK	701	BEST:CK01670	O76874	CG3777, isoform A	S4;T5	2	2xTn	(O76874):T697	O76874	N-Term(Dimethyl); S4(HexNAc); T5(HexNAc); K9(Dimethyl)	1.05382	0	664266	669.338	2	1337.67	0.808737	1.84017
449	34	ATEPPTTTQPPQTAK	48	BEST:LD27171	Q9VJK9	CG4455	T2;T6;T7;T8	4	4xTn	(Q9VJK9):T35	Q9VJK9	N-Term(Dimethyl:2H(4)); T2(HexNAc); T6(HexNAc); T7(HexNAc); T8(HexNAc); K15(Dimethyl:2H(4))	1.25064	0	6114653	815.415	3	2444.23	1.24829	2.28043
450	34	ATEPPTTTQPPQTAK	48	BEST:LD27171	Q9VJK9	CG4455	T2;T6;T7;T8	4	4xTn	(Q9VJK9):T35	Q9VJK9	N-Term(Dimethyl); T2(HexNAc); T6(HexNAc); T7(HexNAc); T8(HexNAc); K15(Dimethyl)	1.14939	0	4.97474e+06	812.732	3	2436.18	1.9215	2.44747
451	34	ATEPPTTTQPPQTAK	48	BEST:LD27171	Q9VJK9	CG4455	T2;T6;T7;T8	4	4xTn	(Q9VJK9):T35	Q9VJK9	N-Term(Dimethyl:2H(4)); T2(HexNAc); T6(HexNAc); T7(HexNAc); T8(HexNAc); K15(Dimethyl:2H(4))	1.14939	0	5.43934e+06	815.415	3	2444.23	1.99742	2.31412
449	34	ATEPPTTTQPPQTAK	48	BEST:LD27171	Q9VJK9	CG4455	T2;T6;T7;T8	4	4xTn	(Q9VJK9):T39	Q9VJK9	N-Term(Dimethyl:2H(4)); T2(HexNAc); T6(HexNAc); T7(HexNAc); T8(HexNAc); K15(Dimethyl:2H(4))	1.25064	0	6114653	815.415	3	2444.23	1.24829	2.28043
450	34	ATEPPTTTQPPQTAK	48	BEST:LD27171	Q9VJK9	CG4455	T2;T6;T7;T8	4	4xTn	(Q9VJK9):T39	Q9VJK9	N-Term(Dimethyl); T2(HexNAc); T6(HexNAc); T7(HexNAc); T8(HexNAc); K15(Dimethyl)	1.14939	0	4.97474e+06	812.732	3	2436.18	1.9215	2.44747
451	34	ATEPPTTTQPPQTAK	48	BEST:LD27171	Q9VJK9	CG4455	T2;T6;T7;T8	4	4xTn	(Q9VJK9):T39	Q9VJK9	N-Term(Dimethyl:2H(4)); T2(HexNAc); T6(HexNAc); T7(HexNAc); T8(HexNAc); K15(Dimethyl:2H(4))	1.14939	0	5.43934e+06	815.415	3	2444.23	1.99742	2.31412
449	34	ATEPPTTTQPPQTAK	48	BEST:LD27171	Q9VJK9	CG4455	T2;T6;T7;T8	4	4xTn	(Q9VJK9):T40	Q9VJK9	N-Term(Dimethyl:2H(4)); T2(HexNAc); T6(HexNAc); T7(HexNAc); T8(HexNAc); K15(Dimethyl:2H(4))	1.25064	0	6114653	815.415	3	2444.23	1.24829	2.28043
450	34	ATEPPTTTQPPQTAK	48	BEST:LD27171	Q9VJK9	CG4455	T2;T6;T7;T8	4	4xTn	(Q9VJK9):T40	Q9VJK9	N-Term(Dimethyl); T2(HexNAc); T6(HexNAc); T7(HexNAc); T8(HexNAc); K15(Dimethyl)	1.14939	0	4.97474e+06	812.732	3	2436.18	1.9215	2.44747
451	34	ATEPPTTTQPPQTAK	48	BEST:LD27171	Q9VJK9	CG4455	T2;T6;T7;T8	4	4xTn	(Q9VJK9):T40	Q9VJK9	N-Term(Dimethyl:2H(4)); T2(HexNAc); T6(HexNAc); T7(HexNAc); T8(HexNAc); K15(Dimethyl:2H(4))	1.14939	0	5.43934e+06	815.415	3	2444.23	1.99742	2.31412
449	34	ATEPPTTTQPPQTAK	48	BEST:LD27171	Q9VJK9	CG4455	T2;T6;T7;T8	4	4xTn	(Q9VJK9):T41	Q9VJK9	N-Term(Dimethyl:2H(4)); T2(HexNAc); T6(HexNAc); T7(HexNAc); T8(HexNAc); K15(Dimethyl:2H(4))	1.25064	0	6114653	815.415	3	2444.23	1.24829	2.28043
450	34	ATEPPTTTQPPQTAK	48	BEST:LD27171	Q9VJK9	CG4455	T2;T6;T7;T8	4	4xTn	(Q9VJK9):T41	Q9VJK9	N-Term(Dimethyl); T2(HexNAc); T6(HexNAc); T7(HexNAc); T8(HexNAc); K15(Dimethyl)	1.14939	0	4.97474e+06	812.732	3	2436.18	1.9215	2.44747
451	34	ATEPPTTTQPPQTAK	48	BEST:LD27171	Q9VJK9	CG4455	T2;T6;T7;T8	4	4xTn	(Q9VJK9):T41	Q9VJK9	N-Term(Dimethyl:2H(4)); T2(HexNAc); T6(HexNAc); T7(HexNAc); T8(HexNAc); K15(Dimethyl:2H(4))	1.14939	0	5.43934e+06	815.415	3	2444.23	1.99742	2.31412
456	120	ASTAATTAAPPTWLADQIK	138	Dmel\CG4829	A8JV25	CG4829, isoform D	T6;T7	2	2xT	(A8JV25):T125	A8JV25	N-Term(Dimethyl:2H(4)); T6(Hex(1)HexNAc(1)); T7(Hex(1)HexNAc(1)); K19(Dimethyl:2H(4))	2.13341	0	625519	903.464	3	2708.38	1.38955	2.58305
457	120	ASTAATTAAPPTWLADQIK	138	Dmel\CG4829	A8JV25	CG4829, isoform D	T6;T7	2	2xTn	(A8JV25):T125	A8JV25	N-Term(Dimethyl:2H(4)); T6(HexNAc); T7(HexNAc); K19(Dimethyl:2H(4))	1.46715	0	3.32328e+06	795.429	3	2384.27	1.65278	3.44836
456	120	ASTAATTAAPPTWLADQIK	138	Dmel\CG4829	A8JV25	CG4829, isoform D	T6;T7	2	2xT	(A8JV25):T126	A8JV25	N-Term(Dimethyl:2H(4)); T6(Hex(1)HexNAc(1)); T7(Hex(1)HexNAc(1)); K19(Dimethyl:2H(4))	2.13341	0	625519	903.464	3	2708.38	1.38955	2.58305
457	120	ASTAATTAAPPTWLADQIK	138	Dmel\CG4829	A8JV25	CG4829, isoform D	T6;T7	2	2xTn	(A8JV25):T126	A8JV25	N-Term(Dimethyl:2H(4)); T6(HexNAc); T7(HexNAc); K19(Dimethyl:2H(4))	1.46715	0	3.32328e+06	795.429	3	2384.27	1.65278	3.44836
458	215	LQEHAASVTTAAPPK	229	CT16297	Q7K3E2	CG5080, isoform A	T10	1	1xT	(Q7K3E2):T224	Q7K3E2	N-Term(Dimethyl); T10(Hex(1)HexNAc(1)); K15(Dimethyl)	0.829621	0	11887595	648.007	3	1942.01	1.86655	3.38077
459	215	LQEHAASVTTAAPPK	229	CT16297	Q7K3E2	CG5080, isoform A	T10	1	1xT	(Q7K3E2):T224	Q7K3E2	N-Term(Dimethyl:2H(4)); T10(Hex(1)HexNAc(1)); K15(Dimethyl:2H(4))	0.829621	0	5.87533e+06	650.69	3	1950.05	1.58634	3.94775
460	215	LQEHAASVTTAAPPK	229	CT16297	Q7K3E2	CG5080, isoform A	T10	1	1xTn	(Q7K3E2):T224	Q7K3E2	N-Term(Dimethyl:2H(4)); T10(HexNAc); K15(Dimethyl:2H(4))	0.773042	0	3119083	596.671	3	1788	0.345977	3.21151
469	215	LQEHAASVTTAAPPK	229	CT16297	Q7K3E2	CG5080, isoform A	T9;T10	2	2xT	(Q7K3E2):T223	Q7K3E2	N-Term(Dimethyl); T9(Hex(1)HexNAc(1)); T10(Hex(1)HexNAc(1)); K15(Dimethyl)	1.0012	0	27873158	769.718	3	2307.14	2.31454	4.82606
470	215	LQEHAASVTTAAPPK	229	CT16297	Q7K3E2	CG5080, isoform A	T9;T10	2	2xT	(Q7K3E2):T223	Q7K3E2	N-Term(Dimethyl:2H(4)); T9(Hex(1)HexNAc(1)); T10(Hex(1)HexNAc(1)); K15(Dimethyl:2H(4))	1.0012	0	16560873	772.4	3	2315.19	0.495201	4.33089
471	215	LQEHAASVTTAAPPK	229	CT16297	Q7K3E2	CG5080, isoform A	T9;T10	2	2xT	(Q7K3E2):T223	Q7K3E2	N-Term(Dimethyl); T9(Hex(1)HexNAc(1)); T10(Hex(1)HexNAc(1)); K15(Dimethyl)	0.977041	0	1.01621e+06	769.717	3	2307.14	0.647885	3.69987
472	215	LQEHAASVTTAAPPK	229	CT16297	Q7K3E2	CG5080, isoform A	T9;T10	2	2xT	(Q7K3E2):T223	Q7K3E2	N-Term(Dimethyl:2H(4)); T9(Hex(1)HexNAc(1)); T10(Hex(1)HexNAc(1)); K15(Dimethyl:2H(4))	0.977041	0	803438	772.401	3	2315.19	1.44427	2.95182
473	215	LQEHAASVTTAAPPK	229	CT16297	Q7K3E2	CG5080, isoform A	T9;T10	2	2xT	(Q7K3E2):T223	Q7K3E2	N-Term(Dimethyl); T9(Hex(1)HexNAc(1)); T10(Hex(1)HexNAc(1)); K15(Dimethyl)	0.885628	0	5.25055e+06	577.54	4	2307.14	1.22407	5.54136
474	215	LQEHAASVTTAAPPK	229	CT16297	Q7K3E2	CG5080, isoform A	T9;T10	2	2xT	(Q7K3E2):T223	Q7K3E2	N-Term(Dimethyl); T9(Hex(1)HexNAc(1)); T10(Hex(1)HexNAc(1)); K15(Dimethyl)	0.885628	0	2855550	577.54	4	2307.14	1.11825	5.05436
475	215	LQEHAASVTTAAPPK	229	CT16297	Q7K3E2	CG5080, isoform A	T9;T10	2	2xT	(Q7K3E2):T223	Q7K3E2	N-Term(Dimethyl:2H(4)); T9(Hex(1)HexNAc(1)); T10(Hex(1)HexNAc(1)); K15(Dimethyl:2H(4))	0.885628	0	3.51328e+06	579.552	4	2315.19	1.04301	6.10977
476	215	LQEHAASVTTAAPPK	229	CT16297	Q7K3E2	CG5080, isoform A	T9;T10	2	2xT	(Q7K3E2):T223	Q7K3E2	N-Term(Dimethyl); T9(Hex(1)HexNAc(1)); T10(Hex(1)HexNAc(1)); K15(Dimethyl)	0.885621	0	7235039	577.54	4	2307.14	1.22407	6.06328
477	215	LQEHAASVTTAAPPK	229	CT16297	Q7K3E2	CG5080, isoform A	T9;T10	2	2xT	(Q7K3E2):T223	Q7K3E2	N-Term(Dimethyl:2H(4)); T9(Hex(1)HexNAc(1)); T10(Hex(1)HexNAc(1)); K15(Dimethyl:2H(4))	0.885621	0	1.36065e+06	579.552	4	2315.19	1.25392	5.55425
480	215	LQEHAASVTTAAPPK	229	CT16297	Q7K3E2	CG5080, isoform A	T9;T10	2	2xT	(Q7K3E2):T223	Q7K3E2	N-Term(Dimethyl); T9(Hex(1)HexNAc(1)); T10(Hex(1)HexNAc(1)); K15(Dimethyl)	0.863264	0	13349030	769.718	3	2307.14	1.83836	4.07019
481	215	LQEHAASVTTAAPPK	229	CT16297	Q7K3E2	CG5080, isoform A	T9;T10	2	2xT	(Q7K3E2):T223	Q7K3E2	N-Term(Dimethyl:2H(4)); T9(Hex(1)HexNAc(1)); T10(Hex(1)HexNAc(1)); K15(Dimethyl:2H(4))	0.863264	0	14729387	772.4	3	2315.19	1.12791	3.58477
464	215	LQEHAASVTTAAPPK	229	CT16297	Q7K3E2	CG5080, isoform A	T9;T10	2	1xTn_1xT	(Q7K3E2):T223	Q7K3E2	N-Term(Dimethyl); T9(Hex(1)HexNAc(1)); T10(HexNAc); K15(Dimethyl)	1.32072	0	7621981	715.7	3	2145.08	1.67711	3.18098
465	215	LQEHAASVTTAAPPK	229	CT16297	Q7K3E2	CG5080, isoform A	T9;T10	2	1xTn_1xT	(Q7K3E2):T223	Q7K3E2	N-Term(Dimethyl:2H(4)); T9(Hex(1)HexNAc(1)); T10(HexNAc); K15(Dimethyl:2H(4))	1.32072	0	8922890	718.383	3	2153.14	1.93429	3.93462
466	215	LQEHAASVTTAAPPK	229	CT16297	Q7K3E2	CG5080, isoform A	T9;T10	2	1xTn_1xT	(Q7K3E2):T223	Q7K3E2	N-Term(Dimethyl); T9(Hex(1)HexNAc(1)); T10(HexNAc); K15(Dimethyl)	1.14095	0	10524419	715.7	3	2145.08	1.76247	4.33229
467	215	LQEHAASVTTAAPPK	229	CT16297	Q7K3E2	CG5080, isoform A	T9;T10	2	1xTn_1xT	(Q7K3E2):T223	Q7K3E2	N-Term(Dimethyl:2H(4)); T9(Hex(1)HexNAc(1)); T10(HexNAc); K15(Dimethyl:2H(4))	1.14095	0	10921339	718.383	3	2153.13	1.50909	4.59136
483	215	LQEHAASVTTAAPPK	229	CT16297	Q7K3E2	CG5080, isoform A	T9;T10	2	1xTn_1xT	(Q7K3E2):T223	Q7K3E2	N-Term(Dimethyl:2H(4)); T9(Hex(1)HexNAc(1)); T10(HexNAc); K15(Dimethyl:2H(4))	0.803054	0	1.64112e+06	539.038	4	2153.13	0.255569	4.44708
484	215	LQEHAASVTTAAPPK	229	CT16297	Q7K3E2	CG5080, isoform A	T9;T10	2	1xTn_1xT	(Q7K3E2):T223	Q7K3E2	N-Term(Dimethyl); T9(HexNAc); T10(Hex(1)HexNAc(1)); K15(Dimethyl)	0.750516	0	1.7563e+06	715.7	3	2145.08	1.84783	4.08444
485	215	LQEHAASVTTAAPPK	229	CT16297	Q7K3E2	CG5080, isoform A	T9;T10	2	1xTn_1xT	(Q7K3E2):T223	Q7K3E2	N-Term(Dimethyl:2H(4)); T9(HexNAc); T10(Hex(1)HexNAc(1)); K15(Dimethyl:2H(4))	0.750516	0	1501958	718.384	3	2153.14	2.61462	5.21286
486	215	LQEHAASVTTAAPPK	229	CT16297	Q7K3E2	CG5080, isoform A	T9;T10	2	1xTn_1xT	(Q7K3E2):T223	Q7K3E2	N-Term(Dimethyl); T9(HexNAc); T10(Hex(1)HexNAc(1)); K15(Dimethyl)	0.73857	0	7.63525e+06	715.7	3	2145.08	1.42103	4.1435
487	215	LQEHAASVTTAAPPK	229	CT16297	Q7K3E2	CG5080, isoform A	T9;T10	2	1xTn_1xT	(Q7K3E2):T223	Q7K3E2	N-Term(Dimethyl:2H(4)); T9(HexNAc); T10(Hex(1)HexNAc(1)); K15(Dimethyl:2H(4))	0.73857	0	5300746	718.383	3	2153.13	1.16892	4.35006
468	215	LQEHAASVTTAAPPK	229	CT16297	Q7K3E2	CG5080, isoform A	T9;T10	2	2xTn	(Q7K3E2):T223	Q7K3E2	N-Term(Dimethyl:2H(4)); T9(HexNAc); T10(HexNAc); K15(Dimethyl:2H(4))	1.04652	0	2.03506e+06	498.525	4	1991.08	0.504806	5.04122
478	215	LQEHAASVTTAAPPK	229	CT16297	Q7K3E2	CG5080, isoform A	T9;T10	2	2xTn	(Q7K3E2):T223	Q7K3E2	N-Term(Dimethyl); T9(HexNAc); T10(HexNAc); K15(Dimethyl)	0.876507	0	5.81817e+06	661.682	3	1983.03	0.935495	5.05413
479	215	LQEHAASVTTAAPPK	229	CT16297	Q7K3E2	CG5080, isoform A	T9;T10	2	2xTn	(Q7K3E2):T223	Q7K3E2	N-Term(Dimethyl:2H(4)); T9(HexNAc); T10(HexNAc); K15(Dimethyl:2H(4))	0.876507	0	5729508	664.365	3	1991.08	0.848757	4.14211
482	215	LQEHAASVTTAAPPK	229	CT16297	Q7K3E2	CG5080, isoform A	T9;T10	2	2xTn	(Q7K3E2):T223	Q7K3E2	N-Term(Dimethyl); T9(HexNAc); T10(HexNAc); K15(Dimethyl)	0.8159	0	8458953	992.019	2	1983.03	1.15773	2.14198
469	215	LQEHAASVTTAAPPK	229	CT16297	Q7K3E2	CG5080, isoform A	T9;T10	2	2xT	(Q7K3E2):T224	Q7K3E2	N-Term(Dimethyl); T9(Hex(1)HexNAc(1)); T10(Hex(1)HexNAc(1)); K15(Dimethyl)	1.0012	0	27873158	769.718	3	2307.14	2.31454	4.82606
470	215	LQEHAASVTTAAPPK	229	CT16297	Q7K3E2	CG5080, isoform A	T9;T10	2	2xT	(Q7K3E2):T224	Q7K3E2	N-Term(Dimethyl:2H(4)); T9(Hex(1)HexNAc(1)); T10(Hex(1)HexNAc(1)); K15(Dimethyl:2H(4))	1.0012	0	16560873	772.4	3	2315.19	0.495201	4.33089
471	215	LQEHAASVTTAAPPK	229	CT16297	Q7K3E2	CG5080, isoform A	T9;T10	2	2xT	(Q7K3E2):T224	Q7K3E2	N-Term(Dimethyl); T9(Hex(1)HexNAc(1)); T10(Hex(1)HexNAc(1)); K15(Dimethyl)	0.977041	0	1.01621e+06	769.717	3	2307.14	0.647885	3.69987
472	215	LQEHAASVTTAAPPK	229	CT16297	Q7K3E2	CG5080, isoform A	T9;T10	2	2xT	(Q7K3E2):T224	Q7K3E2	N-Term(Dimethyl:2H(4)); T9(Hex(1)HexNAc(1)); T10(Hex(1)HexNAc(1)); K15(Dimethyl:2H(4))	0.977041	0	803438	772.401	3	2315.19	1.44427	2.95182
473	215	LQEHAASVTTAAPPK	229	CT16297	Q7K3E2	CG5080, isoform A	T9;T10	2	2xT	(Q7K3E2):T224	Q7K3E2	N-Term(Dimethyl); T9(Hex(1)HexNAc(1)); T10(Hex(1)HexNAc(1)); K15(Dimethyl)	0.885628	0	5.25055e+06	577.54	4	2307.14	1.22407	5.54136
474	215	LQEHAASVTTAAPPK	229	CT16297	Q7K3E2	CG5080, isoform A	T9;T10	2	2xT	(Q7K3E2):T224	Q7K3E2	N-Term(Dimethyl); T9(Hex(1)HexNAc(1)); T10(Hex(1)HexNAc(1)); K15(Dimethyl)	0.885628	0	2855550	577.54	4	2307.14	1.11825	5.05436
475	215	LQEHAASVTTAAPPK	229	CT16297	Q7K3E2	CG5080, isoform A	T9;T10	2	2xT	(Q7K3E2):T224	Q7K3E2	N-Term(Dimethyl:2H(4)); T9(Hex(1)HexNAc(1)); T10(Hex(1)HexNAc(1)); K15(Dimethyl:2H(4))	0.885628	0	3.51328e+06	579.552	4	2315.19	1.04301	6.10977
476	215	LQEHAASVTTAAPPK	229	CT16297	Q7K3E2	CG5080, isoform A	T9;T10	2	2xT	(Q7K3E2):T224	Q7K3E2	N-Term(Dimethyl); T9(Hex(1)HexNAc(1)); T10(Hex(1)HexNAc(1)); K15(Dimethyl)	0.885621	0	7235039	577.54	4	2307.14	1.22407	6.06328
477	215	LQEHAASVTTAAPPK	229	CT16297	Q7K3E2	CG5080, isoform A	T9;T10	2	2xT	(Q7K3E2):T224	Q7K3E2	N-Term(Dimethyl:2H(4)); T9(Hex(1)HexNAc(1)); T10(Hex(1)HexNAc(1)); K15(Dimethyl:2H(4))	0.885621	0	1.36065e+06	579.552	4	2315.19	1.25392	5.55425
480	215	LQEHAASVTTAAPPK	229	CT16297	Q7K3E2	CG5080, isoform A	T9;T10	2	2xT	(Q7K3E2):T224	Q7K3E2	N-Term(Dimethyl); T9(Hex(1)HexNAc(1)); T10(Hex(1)HexNAc(1)); K15(Dimethyl)	0.863264	0	13349030	769.718	3	2307.14	1.83836	4.07019
481	215	LQEHAASVTTAAPPK	229	CT16297	Q7K3E2	CG5080, isoform A	T9;T10	2	2xT	(Q7K3E2):T224	Q7K3E2	N-Term(Dimethyl:2H(4)); T9(Hex(1)HexNAc(1)); T10(Hex(1)HexNAc(1)); K15(Dimethyl:2H(4))	0.863264	0	14729387	772.4	3	2315.19	1.12791	3.58477
464	215	LQEHAASVTTAAPPK	229	CT16297	Q7K3E2	CG5080, isoform A	T9;T10	2	1xTn_1xT	(Q7K3E2):T224	Q7K3E2	N-Term(Dimethyl); T9(Hex(1)HexNAc(1)); T10(HexNAc); K15(Dimethyl)	1.32072	0	7621981	715.7	3	2145.08	1.67711	3.18098
465	215	LQEHAASVTTAAPPK	229	CT16297	Q7K3E2	CG5080, isoform A	T9;T10	2	1xTn_1xT	(Q7K3E2):T224	Q7K3E2	N-Term(Dimethyl:2H(4)); T9(Hex(1)HexNAc(1)); T10(HexNAc); K15(Dimethyl:2H(4))	1.32072	0	8922890	718.383	3	2153.14	1.93429	3.93462
466	215	LQEHAASVTTAAPPK	229	CT16297	Q7K3E2	CG5080, isoform A	T9;T10	2	1xTn_1xT	(Q7K3E2):T224	Q7K3E2	N-Term(Dimethyl); T9(Hex(1)HexNAc(1)); T10(HexNAc); K15(Dimethyl)	1.14095	0	10524419	715.7	3	2145.08	1.76247	4.33229
467	215	LQEHAASVTTAAPPK	229	CT16297	Q7K3E2	CG5080, isoform A	T9;T10	2	1xTn_1xT	(Q7K3E2):T224	Q7K3E2	N-Term(Dimethyl:2H(4)); T9(Hex(1)HexNAc(1)); T10(HexNAc); K15(Dimethyl:2H(4))	1.14095	0	10921339	718.383	3	2153.13	1.50909	4.59136
483	215	LQEHAASVTTAAPPK	229	CT16297	Q7K3E2	CG5080, isoform A	T9;T10	2	1xTn_1xT	(Q7K3E2):T224	Q7K3E2	N-Term(Dimethyl:2H(4)); T9(Hex(1)HexNAc(1)); T10(HexNAc); K15(Dimethyl:2H(4))	0.803054	0	1.64112e+06	539.038	4	2153.13	0.255569	4.44708
484	215	LQEHAASVTTAAPPK	229	CT16297	Q7K3E2	CG5080, isoform A	T9;T10	2	1xTn_1xT	(Q7K3E2):T224	Q7K3E2	N-Term(Dimethyl); T9(HexNAc); T10(Hex(1)HexNAc(1)); K15(Dimethyl)	0.750516	0	1.7563e+06	715.7	3	2145.08	1.84783	4.08444
485	215	LQEHAASVTTAAPPK	229	CT16297	Q7K3E2	CG5080, isoform A	T9;T10	2	1xTn_1xT	(Q7K3E2):T224	Q7K3E2	N-Term(Dimethyl:2H(4)); T9(HexNAc); T10(Hex(1)HexNAc(1)); K15(Dimethyl:2H(4))	0.750516	0	1501958	718.384	3	2153.14	2.61462	5.21286
486	215	LQEHAASVTTAAPPK	229	CT16297	Q7K3E2	CG5080, isoform A	T9;T10	2	1xTn_1xT	(Q7K3E2):T224	Q7K3E2	N-Term(Dimethyl); T9(HexNAc); T10(Hex(1)HexNAc(1)); K15(Dimethyl)	0.73857	0	7.63525e+06	715.7	3	2145.08	1.42103	4.1435
487	215	LQEHAASVTTAAPPK	229	CT16297	Q7K3E2	CG5080, isoform A	T9;T10	2	1xTn_1xT	(Q7K3E2):T224	Q7K3E2	N-Term(Dimethyl:2H(4)); T9(HexNAc); T10(Hex(1)HexNAc(1)); K15(Dimethyl:2H(4))	0.73857	0	5300746	718.383	3	2153.13	1.16892	4.35006
468	215	LQEHAASVTTAAPPK	229	CT16297	Q7K3E2	CG5080, isoform A	T9;T10	2	2xTn	(Q7K3E2):T224	Q7K3E2	N-Term(Dimethyl:2H(4)); T9(HexNAc); T10(HexNAc); K15(Dimethyl:2H(4))	1.04652	0	2.03506e+06	498.525	4	1991.08	0.504806	5.04122
478	215	LQEHAASVTTAAPPK	229	CT16297	Q7K3E2	CG5080, isoform A	T9;T10	2	2xTn	(Q7K3E2):T224	Q7K3E2	N-Term(Dimethyl); T9(HexNAc); T10(HexNAc); K15(Dimethyl)	0.876507	0	5.81817e+06	661.682	3	1983.03	0.935495	5.05413
479	215	LQEHAASVTTAAPPK	229	CT16297	Q7K3E2	CG5080, isoform A	T9;T10	2	2xTn	(Q7K3E2):T224	Q7K3E2	N-Term(Dimethyl:2H(4)); T9(HexNAc); T10(HexNAc); K15(Dimethyl:2H(4))	0.876507	0	5729508	664.365	3	1991.08	0.848757	4.14211
482	215	LQEHAASVTTAAPPK	229	CT16297	Q7K3E2	CG5080, isoform A	T9;T10	2	2xTn	(Q7K3E2):T224	Q7K3E2	N-Term(Dimethyl); T9(HexNAc); T10(HexNAc); K15(Dimethyl)	0.8159	0	8458953	992.019	2	1983.03	1.15773	2.14198
519	217	EHAASVTTAAPPK	229	CT16297	Q7K3E2	CG5080, isoform A	T8	1	1xT	(Q7K3E2):T224	Q7K3E2	N-Term(Dimethyl:2H(4)); T8(Hex(1)HexNAc(1)); K13(Dimethyl:2H(4))	1.19181	0	2.94531e+06	570.308	3	1708.91	0.887924	3.37753
522	217	EHAASVTTAAPPK	229	CT16297	Q7K3E2	CG5080, isoform A	T7;T8	2	2xT	(Q7K3E2):T223	Q7K3E2	N-Term(Dimethyl); T7(Hex(1)HexNAc(1)); T8(Hex(1)HexNAc(1)); K13(Dimethyl)	1.30745	0	16717766	689.337	3	2066	2.70811	3.59703
523	217	EHAASVTTAAPPK	229	CT16297	Q7K3E2	CG5080, isoform A	T7;T8	2	2xT	(Q7K3E2):T223	Q7K3E2	N-Term(Dimethyl:2H(4)); T7(Hex(1)HexNAc(1)); T8(Hex(1)HexNAc(1)); K13(Dimethyl:2H(4))	1.30745	0	13037609	692.019	3	2074.04	1.20542	3.11365
526	217	EHAASVTTAAPPK	229	CT16297	Q7K3E2	CG5080, isoform A	T7;T8	2	2xT	(Q7K3E2):T223	Q7K3E2	N-Term(Dimethyl); T7(Hex(1)HexNAc(1)); T8(Hex(1)HexNAc(1)); K13(Dimethyl)	1.15291	0	6876478	689.336	3	2065.99	0.935552	3.83002
527	217	EHAASVTTAAPPK	229	CT16297	Q7K3E2	CG5080, isoform A	T7;T8	2	2xT	(Q7K3E2):T223	Q7K3E2	N-Term(Dimethyl:2H(4)); T7(Hex(1)HexNAc(1)); T8(Hex(1)HexNAc(1)); K13(Dimethyl:2H(4))	1.15291	0	2.47228e+06	692.019	3	2074.04	0.146009	3.32682
528	217	EHAASVTTAAPPK	229	CT16297	Q7K3E2	CG5080, isoform A	T7;T8	2	2xT	(Q7K3E2):T223	Q7K3E2	N-Term(Dimethyl:2H(4)); T7(Hex(1)HexNAc(1)); T8(Hex(1)HexNAc(1)); K13(Dimethyl:2H(4))	1.12386	0	1.05921e+06	692.02	3	2074.05	2.26483	3.30884
529	217	EHAASVTTAAPPK	229	CT16297	Q7K3E2	CG5080, isoform A	T7;T8	2	2xT	(Q7K3E2):T223	Q7K3E2	N-Term(Dimethyl); T7(Hex(1)HexNAc(1)); T8(Hex(1)HexNAc(1)); K13(Dimethyl)	1.10521	0	3.06957e+06	689.336	3	2065.99	0.581039	2.85722
530	217	EHAASVTTAAPPK	229	CT16297	Q7K3E2	CG5080, isoform A	T7;T8	2	2xT	(Q7K3E2):T223	Q7K3E2	N-Term(Dimethyl:2H(4)); T7(Hex(1)HexNAc(1)); T8(Hex(1)HexNAc(1)); K13(Dimethyl:2H(4))	1.10521	0	2167602	692.019	3	2074.04	-0.118844	2.66666
521	217	EHAASVTTAAPPK	229	CT16297	Q7K3E2	CG5080, isoform A	T7;T8	2	1xTn_1xT	(Q7K3E2):T223	Q7K3E2	N-Term(Dimethyl:2H(4)); T7(Hex(1)HexNAc(1)); T8(HexNAc); K13(Dimethyl:2H(4))	1.55724	0	3.1513e+06	638.002	3	1911.99	1.16241	3.01541
524	217	EHAASVTTAAPPK	229	CT16297	Q7K3E2	CG5080, isoform A	T7;T8	2	1xTn_1xT	(Q7K3E2):T223	Q7K3E2	N-Term(Dimethyl); T7(Hex(1)HexNAc(1)); T8(HexNAc); K13(Dimethyl)	1.29951	0	4.74328e+06	635.318	3	1903.94	0.677042	2.77133
525	217	EHAASVTTAAPPK	229	CT16297	Q7K3E2	CG5080, isoform A	T7;T8	2	1xTn_1xT	(Q7K3E2):T223	Q7K3E2	N-Term(Dimethyl:2H(4)); T7(Hex(1)HexNAc(1)); T8(HexNAc); K13(Dimethyl:2H(4))	1.29951	0	7589174	638.002	3	1911.99	0.970872	3.19502
531	217	EHAASVTTAAPPK	229	CT16297	Q7K3E2	CG5080, isoform A	T7;T8	2	1xTn_1xT	(Q7K3E2):T223	Q7K3E2	N-Term(Dimethyl); T7(HexNAc); T8(Hex(1)HexNAc(1)); K13(Dimethyl)	0.959471	0	3.23694e+06	635.318	3	1903.94	1.06173	3.74094
532	217	EHAASVTTAAPPK	229	CT16297	Q7K3E2	CG5080, isoform A	T7;T8	2	1xTn_1xT	(Q7K3E2):T223	Q7K3E2	N-Term(Dimethyl:2H(4)); T7(HexNAc); T8(Hex(1)HexNAc(1)); K13(Dimethyl:2H(4))	0.959471	0	3.11171e+06	638.002	3	1911.99	0.875105	3.73355
535	217	EHAASVTTAAPPK	229	CT16297	Q7K3E2	CG5080, isoform A	T7;T8	2	1xTn_1xT	(Q7K3E2):T223	Q7K3E2	N-Term(Dimethyl:2H(4)); T7(HexNAc); T8(Hex(1)HexNAc(1)); K13(Dimethyl:2H(4))	0.813658	0	4.76489e+06	638.001	3	1911.99	0.300503	2.64353
533	217	EHAASVTTAAPPK	229	CT16297	Q7K3E2	CG5080, isoform A	T7;T8	2	2xTn	(Q7K3E2):T223	Q7K3E2	N-Term(Dimethyl); T7(HexNAc); T8(HexNAc); K13(Dimethyl)	0.919495	0	19724438	581.301	3	1741.89	0.896027	3.62077
534	217	EHAASVTTAAPPK	229	CT16297	Q7K3E2	CG5080, isoform A	T7;T8	2	2xTn	(Q7K3E2):T223	Q7K3E2	N-Term(Dimethyl:2H(4)); T7(HexNAc); T8(HexNAc); K13(Dimethyl:2H(4))	0.919495	0	16838096	583.984	3	1749.94	0.483612	3.93557
522	217	EHAASVTTAAPPK	229	CT16297	Q7K3E2	CG5080, isoform A	T7;T8	2	2xT	(Q7K3E2):T224	Q7K3E2	N-Term(Dimethyl); T7(Hex(1)HexNAc(1)); T8(Hex(1)HexNAc(1)); K13(Dimethyl)	1.30745	0	16717766	689.337	3	2066	2.70811	3.59703
523	217	EHAASVTTAAPPK	229	CT16297	Q7K3E2	CG5080, isoform A	T7;T8	2	2xT	(Q7K3E2):T224	Q7K3E2	N-Term(Dimethyl:2H(4)); T7(Hex(1)HexNAc(1)); T8(Hex(1)HexNAc(1)); K13(Dimethyl:2H(4))	1.30745	0	13037609	692.019	3	2074.04	1.20542	3.11365
526	217	EHAASVTTAAPPK	229	CT16297	Q7K3E2	CG5080, isoform A	T7;T8	2	2xT	(Q7K3E2):T224	Q7K3E2	N-Term(Dimethyl); T7(Hex(1)HexNAc(1)); T8(Hex(1)HexNAc(1)); K13(Dimethyl)	1.15291	0	6876478	689.336	3	2065.99	0.935552	3.83002
527	217	EHAASVTTAAPPK	229	CT16297	Q7K3E2	CG5080, isoform A	T7;T8	2	2xT	(Q7K3E2):T224	Q7K3E2	N-Term(Dimethyl:2H(4)); T7(Hex(1)HexNAc(1)); T8(Hex(1)HexNAc(1)); K13(Dimethyl:2H(4))	1.15291	0	2.47228e+06	692.019	3	2074.04	0.146009	3.32682
528	217	EHAASVTTAAPPK	229	CT16297	Q7K3E2	CG5080, isoform A	T7;T8	2	2xT	(Q7K3E2):T224	Q7K3E2	N-Term(Dimethyl:2H(4)); T7(Hex(1)HexNAc(1)); T8(Hex(1)HexNAc(1)); K13(Dimethyl:2H(4))	1.12386	0	1.05921e+06	692.02	3	2074.05	2.26483	3.30884
529	217	EHAASVTTAAPPK	229	CT16297	Q7K3E2	CG5080, isoform A	T7;T8	2	2xT	(Q7K3E2):T224	Q7K3E2	N-Term(Dimethyl); T7(Hex(1)HexNAc(1)); T8(Hex(1)HexNAc(1)); K13(Dimethyl)	1.10521	0	3.06957e+06	689.336	3	2065.99	0.581039	2.85722
530	217	EHAASVTTAAPPK	229	CT16297	Q7K3E2	CG5080, isoform A	T7;T8	2	2xT	(Q7K3E2):T224	Q7K3E2	N-Term(Dimethyl:2H(4)); T7(Hex(1)HexNAc(1)); T8(Hex(1)HexNAc(1)); K13(Dimethyl:2H(4))	1.10521	0	2167602	692.019	3	2074.04	-0.118844	2.66666
521	217	EHAASVTTAAPPK	229	CT16297	Q7K3E2	CG5080, isoform A	T7;T8	2	1xTn_1xT	(Q7K3E2):T224	Q7K3E2	N-Term(Dimethyl:2H(4)); T7(Hex(1)HexNAc(1)); T8(HexNAc); K13(Dimethyl:2H(4))	1.55724	0	3.1513e+06	638.002	3	1911.99	1.16241	3.01541
524	217	EHAASVTTAAPPK	229	CT16297	Q7K3E2	CG5080, isoform A	T7;T8	2	1xTn_1xT	(Q7K3E2):T224	Q7K3E2	N-Term(Dimethyl); T7(Hex(1)HexNAc(1)); T8(HexNAc); K13(Dimethyl)	1.29951	0	4.74328e+06	635.318	3	1903.94	0.677042	2.77133
525	217	EHAASVTTAAPPK	229	CT16297	Q7K3E2	CG5080, isoform A	T7;T8	2	1xTn_1xT	(Q7K3E2):T224	Q7K3E2	N-Term(Dimethyl:2H(4)); T7(Hex(1)HexNAc(1)); T8(HexNAc); K13(Dimethyl:2H(4))	1.29951	0	7589174	638.002	3	1911.99	0.970872	3.19502
531	217	EHAASVTTAAPPK	229	CT16297	Q7K3E2	CG5080, isoform A	T7;T8	2	1xTn_1xT	(Q7K3E2):T224	Q7K3E2	N-Term(Dimethyl); T7(HexNAc); T8(Hex(1)HexNAc(1)); K13(Dimethyl)	0.959471	0	3.23694e+06	635.318	3	1903.94	1.06173	3.74094
532	217	EHAASVTTAAPPK	229	CT16297	Q7K3E2	CG5080, isoform A	T7;T8	2	1xTn_1xT	(Q7K3E2):T224	Q7K3E2	N-Term(Dimethyl:2H(4)); T7(HexNAc); T8(Hex(1)HexNAc(1)); K13(Dimethyl:2H(4))	0.959471	0	3.11171e+06	638.002	3	1911.99	0.875105	3.73355
535	217	EHAASVTTAAPPK	229	CT16297	Q7K3E2	CG5080, isoform A	T7;T8	2	1xTn_1xT	(Q7K3E2):T224	Q7K3E2	N-Term(Dimethyl:2H(4)); T7(HexNAc); T8(Hex(1)HexNAc(1)); K13(Dimethyl:2H(4))	0.813658	0	4.76489e+06	638.001	3	1911.99	0.300503	2.64353
533	217	EHAASVTTAAPPK	229	CT16297	Q7K3E2	CG5080, isoform A	T7;T8	2	2xTn	(Q7K3E2):T224	Q7K3E2	N-Term(Dimethyl); T7(HexNAc); T8(HexNAc); K13(Dimethyl)	0.919495	0	19724438	581.301	3	1741.89	0.896027	3.62077
534	217	EHAASVTTAAPPK	229	CT16297	Q7K3E2	CG5080, isoform A	T7;T8	2	2xTn	(Q7K3E2):T224	Q7K3E2	N-Term(Dimethyl:2H(4)); T7(HexNAc); T8(HexNAc); K13(Dimethyl:2H(4))	0.919495	0	16838096	583.984	3	1749.94	0.483612	3.93557
547	219	AASVTTAAPPK	229	CT16297	Q7K3E2	CG5080, isoform A	T5;T6	2	2xT	(Q7K3E2):T223	Q7K3E2	N-Term(Dimethyl:2H(4)); T5(Hex(1)HexNAc(1)); T6(Hex(1)HexNAc(1)); K11(Dimethyl:2H(4))	0.740996	0	12739158	603.319	3	1807.94	0.881169	2.77684
547	219	AASVTTAAPPK	229	CT16297	Q7K3E2	CG5080, isoform A	T5;T6	2	2xT	(Q7K3E2):T224	Q7K3E2	N-Term(Dimethyl:2H(4)); T5(Hex(1)HexNAc(1)); T6(Hex(1)HexNAc(1)); K11(Dimethyl:2H(4))	0.740996	0	12739158	603.319	3	1807.94	0.881169	2.77684
552	449	ASEVTSTPAAEPLK	462	CG5756	A1ZB32	CG5756, isoform C	T5;S6;T7	3	3xTn	(A1ZB32):S454	A1ZB32	N-Term(Dimethyl); T5(HexNAc); S6(HexNAc); T7(HexNAc); K14(Dimethyl)	1.03008	0	2.45378e+06	689.349	3	2066.03	1.93027	3.59677
552	449	ASEVTSTPAAEPLK	462	CG5756	A1ZB32	CG5756, isoform C	T5;S6;T7	3	3xTn	(A1ZB32):T453	A1ZB32	N-Term(Dimethyl); T5(HexNAc); S6(HexNAc); T7(HexNAc); K14(Dimethyl)	1.03008	0	2.45378e+06	689.349	3	2066.03	1.93027	3.59677
552	449	ASEVTSTPAAEPLK	462	CG5756	A1ZB32	CG5756, isoform C	T5;S6;T7	3	3xTn	(A1ZB32):T455	A1ZB32	N-Term(Dimethyl); T5(HexNAc); S6(HexNAc); T7(HexNAc); K14(Dimethyl)	1.03008	0	2.45378e+06	689.349	3	2066.03	1.93027	3.59677
553	450	SEVTSTPAAEPLK	462	CG5756	A1ZB32	CG5756, isoform C	T4;S5;T6	3	3xTn	(A1ZB32):S454	A1ZB32	N-Term(Dimethyl); T4(HexNAc); S5(HexNAc); T6(HexNAc); K13(Dimethyl)	1.38685	0	1.70864e+06	665.669	3	1994.99	1.20888	2.74402
554	450	SEVTSTPAAEPLK	462	CG5756	A1ZB32	CG5756, isoform C	T4;S5;T6	3	3xTn	(A1ZB32):S454	A1ZB32	N-Term(Dimethyl:2H(4)); T4(HexNAc); S5(HexNAc); T6(HexNAc); K13(Dimethyl:2H(4))	1.38685	0	2.02077e+06	668.352	3	2003.04	1.12156	2.58787
555	450	SEVTSTPAAEPLK	462	CG5756	A1ZB32	CG5756, isoform C	T4;S5;T6	3	3xTn	(A1ZB32):S454	A1ZB32	N-Term(Dimethyl:2H(4)); T4(HexNAc); S5(HexNAc); T6(HexNAc); K13(Dimethyl:2H(4))	1.22713	0	2945502	668.353	3	2003.05	2.30993	2.56389
553	450	SEVTSTPAAEPLK	462	CG5756	A1ZB32	CG5756, isoform C	T4;S5;T6	3	3xTn	(A1ZB32):T453	A1ZB32	N-Term(Dimethyl); T4(HexNAc); S5(HexNAc); T6(HexNAc); K13(Dimethyl)	1.38685	0	1.70864e+06	665.669	3	1994.99	1.20888	2.74402
554	450	SEVTSTPAAEPLK	462	CG5756	A1ZB32	CG5756, isoform C	T4;S5;T6	3	3xTn	(A1ZB32):T453	A1ZB32	N-Term(Dimethyl:2H(4)); T4(HexNAc); S5(HexNAc); T6(HexNAc); K13(Dimethyl:2H(4))	1.38685	0	2.02077e+06	668.352	3	2003.04	1.12156	2.58787
555	450	SEVTSTPAAEPLK	462	CG5756	A1ZB32	CG5756, isoform C	T4;S5;T6	3	3xTn	(A1ZB32):T453	A1ZB32	N-Term(Dimethyl:2H(4)); T4(HexNAc); S5(HexNAc); T6(HexNAc); K13(Dimethyl:2H(4))	1.22713	0	2945502	668.353	3	2003.05	2.30993	2.56389
553	450	SEVTSTPAAEPLK	462	CG5756	A1ZB32	CG5756, isoform C	T4;S5;T6	3	3xTn	(A1ZB32):T455	A1ZB32	N-Term(Dimethyl); T4(HexNAc); S5(HexNAc); T6(HexNAc); K13(Dimethyl)	1.38685	0	1.70864e+06	665.669	3	1994.99	1.20888	2.74402
554	450	SEVTSTPAAEPLK	462	CG5756	A1ZB32	CG5756, isoform C	T4;S5;T6	3	3xTn	(A1ZB32):T455	A1ZB32	N-Term(Dimethyl:2H(4)); T4(HexNAc); S5(HexNAc); T6(HexNAc); K13(Dimethyl:2H(4))	1.38685	0	2.02077e+06	668.352	3	2003.04	1.12156	2.58787
555	450	SEVTSTPAAEPLK	462	CG5756	A1ZB32	CG5756, isoform C	T4;S5;T6	3	3xTn	(A1ZB32):T455	A1ZB32	N-Term(Dimethyl:2H(4)); T4(HexNAc); S5(HexNAc); T6(HexNAc); K13(Dimethyl:2H(4))	1.22713	0	2945502	668.353	3	2003.05	2.30993	2.56389
556	502	VEQSSEASEKNDAHQEAAK	520	CG5756	A1ZB32	CG5756, isoform C	S4;S5	2	2xTn	(A1ZB32):S505	A1ZB32	N-Term(Dimethyl); S4(HexNAc); S5(HexNAc); K10(Dimethyl); K19(Dimethyl)	0.22221	1	615728	637.803	4	2548.19	0.890831	7.2166
556	502	VEQSSEASEKNDAHQEAAK	520	CG5756	A1ZB32	CG5756, isoform C	S4;S5	2	2xTn	(A1ZB32):S506	A1ZB32	N-Term(Dimethyl); S4(HexNAc); S5(HexNAc); K10(Dimethyl); K19(Dimethyl)	0.22221	1	615728	637.803	4	2548.19	0.890831	7.2166
557	717	ASVGSSNAATTSSTTSAPR	735	CG5756	A1ZB32	CG5756, isoform C	T10;T11;S12;S13;T14;S16	6	6xTn	(A1ZB32):S728	A1ZB32	N-Term(Dimethyl); T10(HexNAc); T11(HexNAc); S12(HexNAc); S13(HexNAc); T14(HexNAc); S16(HexNAc)	0.526988	0	12533138	1000.45	3	2999.35	1.97712	2.46804
557	717	ASVGSSNAATTSSTTSAPR	735	CG5756	A1ZB32	CG5756, isoform C	T10;T11;S12;S13;T14;S16	6	6xTn	(A1ZB32):S729	A1ZB32	N-Term(Dimethyl); T10(HexNAc); T11(HexNAc); S12(HexNAc); S13(HexNAc); T14(HexNAc); S16(HexNAc)	0.526988	0	12533138	1000.45	3	2999.35	1.97712	2.46804
557	717	ASVGSSNAATTSSTTSAPR	735	CG5756	A1ZB32	CG5756, isoform C	T10;T11;S12;S13;T14;S16	6	6xTn	(A1ZB32):S732	A1ZB32	N-Term(Dimethyl); T10(HexNAc); T11(HexNAc); S12(HexNAc); S13(HexNAc); T14(HexNAc); S16(HexNAc)	0.526988	0	12533138	1000.45	3	2999.35	1.97712	2.46804
557	717	ASVGSSNAATTSSTTSAPR	735	CG5756	A1ZB32	CG5756, isoform C	T10;T11;S12;S13;T14;S16	6	6xTn	(A1ZB32):T726	A1ZB32	N-Term(Dimethyl); T10(HexNAc); T11(HexNAc); S12(HexNAc); S13(HexNAc); T14(HexNAc); S16(HexNAc)	0.526988	0	12533138	1000.45	3	2999.35	1.97712	2.46804
557	717	ASVGSSNAATTSSTTSAPR	735	CG5756	A1ZB32	CG5756, isoform C	T10;T11;S12;S13;T14;S16	6	6xTn	(A1ZB32):T727	A1ZB32	N-Term(Dimethyl); T10(HexNAc); T11(HexNAc); S12(HexNAc); S13(HexNAc); T14(HexNAc); S16(HexNAc)	0.526988	0	12533138	1000.45	3	2999.35	1.97712	2.46804
557	717	ASVGSSNAATTSSTTSAPR	735	CG5756	A1ZB32	CG5756, isoform C	T10;T11;S12;S13;T14;S16	6	6xTn	(A1ZB32):T730	A1ZB32	N-Term(Dimethyl); T10(HexNAc); T11(HexNAc); S12(HexNAc); S13(HexNAc); T14(HexNAc); S16(HexNAc)	0.526988	0	12533138	1000.45	3	2999.35	1.97712	2.46804
558	599	IHGDDEDFEDEIITPK	614	Dmel\CG5758	Q0E8P5	CG5758, isoform A	T14	1	1xTn	(Q0E8P5):T612	Q0E8P5	N-Term(Dimethyl); T14(HexNAc); K16(Dimethyl)	0.810466	0	1.10169e+06	711.336	3	2131.99	0.663675	2.68506
559	599	IHGDDEDFEDEIITPK	614	Dmel\CG5758	Q0E8P5	CG5758, isoform A	T14	1	1xTn	(Q0E8P5):T612	Q0E8P5	N-Term(Dimethyl:2H(4)); T14(HexNAc); K16(Dimethyl:2H(4))	0.810466	0	838496	714.02	3	2140.05	1.43961	2.90353
560	599	IHGDDEDFEDEIITPK	614	Dmel\CG5758	Q0E8P5	CG5758, isoform A	T14;	1	1xTn	(Q0E8P5):T612	Q0E8P5	N-Term(Dimethyl); T14(HexNAc); K16(Dimethyl)	0.810466	0	1.10169e+06	711.336	3	2131.99	0.663675	3.25409
561	599	IHGDDEDFEDEIITPK	614	Dmel\CG5758	Q0E8P5	CG5758, isoform A	T14;	1	1xTn	(Q0E8P5):T612	Q0E8P5	N-Term(Dimethyl:2H(4)); T14(HexNAc); K16(Dimethyl:2H(4))	0.810466	0	838496	714.02	3	2140.05	1.43961	2.50951
564	227	KPVTTTTTTAPTSPAAK	243	Dmel\CG6026	Q9VE07	CG6026	T4;T5;T6;T7;T8;T9	6	6xTn	(Q9VE07):T230	Q9VE07	N-Term(Dimethyl); K1(Dimethyl); T4(HexNAc); T5(HexNAc); T6(HexNAc); T7(HexNAc); T8(HexNAc); T9(HexNAc); K17(Dimethyl)		0	826311	744.625	4	2975.48	-1.30175	3.10796
565	227	KPVTTTTTTAPTSPAAK	243	Dmel\CG6026	Q9VE07	CG6026	T4;T5;T6;T7;T8;T9	6	6xTn	(Q9VE07):T230	Q9VE07	K1(Dimethyl:2H(4)); N-Term(Dimethyl:2H(4)); T4(HexNAc); T5(HexNAc); T6(HexNAc); T7(HexNAc); T8(HexNAc); T9(HexNAc); K17(Dimethyl:2H(4))		0	506006	747.644	4	2987.55	-1.01168	3.49907
564	227	KPVTTTTTTAPTSPAAK	243	Dmel\CG6026	Q9VE07	CG6026	T4;T5;T6;T7;T8;T9	6	6xTn	(Q9VE07):T231	Q9VE07	N-Term(Dimethyl); K1(Dimethyl); T4(HexNAc); T5(HexNAc); T6(HexNAc); T7(HexNAc); T8(HexNAc); T9(HexNAc); K17(Dimethyl)		0	826311	744.625	4	2975.48	-1.30175	3.10796
565	227	KPVTTTTTTAPTSPAAK	243	Dmel\CG6026	Q9VE07	CG6026	T4;T5;T6;T7;T8;T9	6	6xTn	(Q9VE07):T231	Q9VE07	K1(Dimethyl:2H(4)); N-Term(Dimethyl:2H(4)); T4(HexNAc); T5(HexNAc); T6(HexNAc); T7(HexNAc); T8(HexNAc); T9(HexNAc); K17(Dimethyl:2H(4))		0	506006	747.644	4	2987.55	-1.01168	3.49907
564	227	KPVTTTTTTAPTSPAAK	243	Dmel\CG6026	Q9VE07	CG6026	T4;T5;T6;T7;T8;T9	6	6xTn	(Q9VE07):T232	Q9VE07	N-Term(Dimethyl); K1(Dimethyl); T4(HexNAc); T5(HexNAc); T6(HexNAc); T7(HexNAc); T8(HexNAc); T9(HexNAc); K17(Dimethyl)		0	826311	744.625	4	2975.48	-1.30175	3.10796
565	227	KPVTTTTTTAPTSPAAK	243	Dmel\CG6026	Q9VE07	CG6026	T4;T5;T6;T7;T8;T9	6	6xTn	(Q9VE07):T232	Q9VE07	K1(Dimethyl:2H(4)); N-Term(Dimethyl:2H(4)); T4(HexNAc); T5(HexNAc); T6(HexNAc); T7(HexNAc); T8(HexNAc); T9(HexNAc); K17(Dimethyl:2H(4))		0	506006	747.644	4	2987.55	-1.01168	3.49907
564	227	KPVTTTTTTAPTSPAAK	243	Dmel\CG6026	Q9VE07	CG6026	T4;T5;T6;T7;T8;T9	6	6xTn	(Q9VE07):T233	Q9VE07	N-Term(Dimethyl); K1(Dimethyl); T4(HexNAc); T5(HexNAc); T6(HexNAc); T7(HexNAc); T8(HexNAc); T9(HexNAc); K17(Dimethyl)		0	826311	744.625	4	2975.48	-1.30175	3.10796
565	227	KPVTTTTTTAPTSPAAK	243	Dmel\CG6026	Q9VE07	CG6026	T4;T5;T6;T7;T8;T9	6	6xTn	(Q9VE07):T233	Q9VE07	K1(Dimethyl:2H(4)); N-Term(Dimethyl:2H(4)); T4(HexNAc); T5(HexNAc); T6(HexNAc); T7(HexNAc); T8(HexNAc); T9(HexNAc); K17(Dimethyl:2H(4))		0	506006	747.644	4	2987.55	-1.01168	3.49907
564	227	KPVTTTTTTAPTSPAAK	243	Dmel\CG6026	Q9VE07	CG6026	T4;T5;T6;T7;T8;T9	6	6xTn	(Q9VE07):T234	Q9VE07	N-Term(Dimethyl); K1(Dimethyl); T4(HexNAc); T5(HexNAc); T6(HexNAc); T7(HexNAc); T8(HexNAc); T9(HexNAc); K17(Dimethyl)		0	826311	744.625	4	2975.48	-1.30175	3.10796
565	227	KPVTTTTTTAPTSPAAK	243	Dmel\CG6026	Q9VE07	CG6026	T4;T5;T6;T7;T8;T9	6	6xTn	(Q9VE07):T234	Q9VE07	K1(Dimethyl:2H(4)); N-Term(Dimethyl:2H(4)); T4(HexNAc); T5(HexNAc); T6(HexNAc); T7(HexNAc); T8(HexNAc); T9(HexNAc); K17(Dimethyl:2H(4))		0	506006	747.644	4	2987.55	-1.01168	3.49907
564	227	KPVTTTTTTAPTSPAAK	243	Dmel\CG6026	Q9VE07	CG6026	T4;T5;T6;T7;T8;T9	6	6xTn	(Q9VE07):T235	Q9VE07	N-Term(Dimethyl); K1(Dimethyl); T4(HexNAc); T5(HexNAc); T6(HexNAc); T7(HexNAc); T8(HexNAc); T9(HexNAc); K17(Dimethyl)		0	826311	744.625	4	2975.48	-1.30175	3.10796
565	227	KPVTTTTTTAPTSPAAK	243	Dmel\CG6026	Q9VE07	CG6026	T4;T5;T6;T7;T8;T9	6	6xTn	(Q9VE07):T235	Q9VE07	K1(Dimethyl:2H(4)); N-Term(Dimethyl:2H(4)); T4(HexNAc); T5(HexNAc); T6(HexNAc); T7(HexNAc); T8(HexNAc); T9(HexNAc); K17(Dimethyl:2H(4))		0	506006	747.644	4	2987.55	-1.01168	3.49907
566	227	KPVTTTTTTAPTSPAAK	243	Dmel\CG6026	Q9VE07	CG6026	T4;T5;T6;T7;T8;T9;S13	7	7xTn	(Q9VE07):S239	Q9VE07	N-Term(Dimethyl); K1(Dimethyl); T4(HexNAc); T5(HexNAc); T6(HexNAc); T7(HexNAc); T8(HexNAc); T9(HexNAc); S13(HexNAc); K17(Dimethyl)	0.916041	0	1.43949e+06	795.397	4	3178.57	1.23071	3.75756
566	227	KPVTTTTTTAPTSPAAK	243	Dmel\CG6026	Q9VE07	CG6026	T4;T5;T6;T7;T8;T9;S13	7	7xTn	(Q9VE07):T230	Q9VE07	N-Term(Dimethyl); K1(Dimethyl); T4(HexNAc); T5(HexNAc); T6(HexNAc); T7(HexNAc); T8(HexNAc); T9(HexNAc); S13(HexNAc); K17(Dimethyl)	0.916041	0	1.43949e+06	795.397	4	3178.57	1.23071	3.75756
566	227	KPVTTTTTTAPTSPAAK	243	Dmel\CG6026	Q9VE07	CG6026	T4;T5;T6;T7;T8;T9;S13	7	7xTn	(Q9VE07):T231	Q9VE07	N-Term(Dimethyl); K1(Dimethyl); T4(HexNAc); T5(HexNAc); T6(HexNAc); T7(HexNAc); T8(HexNAc); T9(HexNAc); S13(HexNAc); K17(Dimethyl)	0.916041	0	1.43949e+06	795.397	4	3178.57	1.23071	3.75756
566	227	KPVTTTTTTAPTSPAAK	243	Dmel\CG6026	Q9VE07	CG6026	T4;T5;T6;T7;T8;T9;S13	7	7xTn	(Q9VE07):T232	Q9VE07	N-Term(Dimethyl); K1(Dimethyl); T4(HexNAc); T5(HexNAc); T6(HexNAc); T7(HexNAc); T8(HexNAc); T9(HexNAc); S13(HexNAc); K17(Dimethyl)	0.916041	0	1.43949e+06	795.397	4	3178.57	1.23071	3.75756
566	227	KPVTTTTTTAPTSPAAK	243	Dmel\CG6026	Q9VE07	CG6026	T4;T5;T6;T7;T8;T9;S13	7	7xTn	(Q9VE07):T233	Q9VE07	N-Term(Dimethyl); K1(Dimethyl); T4(HexNAc); T5(HexNAc); T6(HexNAc); T7(HexNAc); T8(HexNAc); T9(HexNAc); S13(HexNAc); K17(Dimethyl)	0.916041	0	1.43949e+06	795.397	4	3178.57	1.23071	3.75756
566	227	KPVTTTTTTAPTSPAAK	243	Dmel\CG6026	Q9VE07	CG6026	T4;T5;T6;T7;T8;T9;S13	7	7xTn	(Q9VE07):T234	Q9VE07	N-Term(Dimethyl); K1(Dimethyl); T4(HexNAc); T5(HexNAc); T6(HexNAc); T7(HexNAc); T8(HexNAc); T9(HexNAc); S13(HexNAc); K17(Dimethyl)	0.916041	0	1.43949e+06	795.397	4	3178.57	1.23071	3.75756
566	227	KPVTTTTTTAPTSPAAK	243	Dmel\CG6026	Q9VE07	CG6026	T4;T5;T6;T7;T8;T9;S13	7	7xTn	(Q9VE07):T235	Q9VE07	N-Term(Dimethyl); K1(Dimethyl); T4(HexNAc); T5(HexNAc); T6(HexNAc); T7(HexNAc); T8(HexNAc); T9(HexNAc); S13(HexNAc); K17(Dimethyl)	0.916041	0	1.43949e+06	795.397	4	3178.57	1.23071	3.75756
567	1300	QDTQTEEGLSSDFDLR	1315	Dmel\CG6026	Q9VE07	CG6026	T5	1	1xTn	(Q9VE07):T1304	Q9VE07	N-Term(Dimethyl); T5(HexNAc)	0.761146	0	1.01227e+06	1036.47	2	2071.93	1.96892	1.86233
568	1300	QDTQTEEGLSSDFDLR	1315	Dmel\CG6026	Q9VE07	CG6026	T5	1	1xTn	(Q9VE07):T1304	Q9VE07	N-Term(Dimethyl:2H(4)); T5(HexNAc)	0.761146	0	828280	1038.48	2	2075.96	1.98412	2.13552
571	1486	SDVTLATTKAPAISTKPTQR	1505	Dmel\CG6026	Q9VE07	CG6026	T4;T7;T8;T15	4	4xTn	(Q9VE07):T1489	Q9VE07	N-Term(Dimethyl); T4(HexNAc); T7(HexNAc); T8(HexNAc); K9(Dimethyl); T15(HexNAc); K16(Dimethyl)	0.557115	1	493456	746.397	4	2982.57	1.61127	5.36626
572	1486	SDVTLATTKAPAISTKPTQR	1505	Dmel\CG6026	Q9VE07	CG6026	T4;T7;T8;T15	4	4xTn	(Q9VE07):T1489	Q9VE07	N-Term(Dimethyl:2H(4)); T4(HexNAc); T7(HexNAc); T8(HexNAc); K9(Dimethyl:2H(4)); T15(HexNAc); K16(Dimethyl:2H(4))	0.557115	1	464274	749.415	4	2994.64	0.666021	3.83031
571	1486	SDVTLATTKAPAISTKPTQR	1505	Dmel\CG6026	Q9VE07	CG6026	T4;T7;T8;T15	4	4xTn	(Q9VE07):T1492	Q9VE07	N-Term(Dimethyl); T4(HexNAc); T7(HexNAc); T8(HexNAc); K9(Dimethyl); T15(HexNAc); K16(Dimethyl)	0.557115	1	493456	746.397	4	2982.57	1.61127	5.36626
572	1486	SDVTLATTKAPAISTKPTQR	1505	Dmel\CG6026	Q9VE07	CG6026	T4;T7;T8;T15	4	4xTn	(Q9VE07):T1492	Q9VE07	N-Term(Dimethyl:2H(4)); T4(HexNAc); T7(HexNAc); T8(HexNAc); K9(Dimethyl:2H(4)); T15(HexNAc); K16(Dimethyl:2H(4))	0.557115	1	464274	749.415	4	2994.64	0.666021	3.83031
571	1486	SDVTLATTKAPAISTKPTQR	1505	Dmel\CG6026	Q9VE07	CG6026	T4;T7;T8;T15	4	4xTn	(Q9VE07):T1493	Q9VE07	N-Term(Dimethyl); T4(HexNAc); T7(HexNAc); T8(HexNAc); K9(Dimethyl); T15(HexNAc); K16(Dimethyl)	0.557115	1	493456	746.397	4	2982.57	1.61127	5.36626
572	1486	SDVTLATTKAPAISTKPTQR	1505	Dmel\CG6026	Q9VE07	CG6026	T4;T7;T8;T15	4	4xTn	(Q9VE07):T1493	Q9VE07	N-Term(Dimethyl:2H(4)); T4(HexNAc); T7(HexNAc); T8(HexNAc); K9(Dimethyl:2H(4)); T15(HexNAc); K16(Dimethyl:2H(4))	0.557115	1	464274	749.415	4	2994.64	0.666021	3.83031
571	1486	SDVTLATTKAPAISTKPTQR	1505	Dmel\CG6026	Q9VE07	CG6026	T4;T7;T8;T15	4	4xTn	(Q9VE07):T1500	Q9VE07	N-Term(Dimethyl); T4(HexNAc); T7(HexNAc); T8(HexNAc); K9(Dimethyl); T15(HexNAc); K16(Dimethyl)	0.557115	1	493456	746.397	4	2982.57	1.61127	5.36626
572	1486	SDVTLATTKAPAISTKPTQR	1505	Dmel\CG6026	Q9VE07	CG6026	T4;T7;T8;T15	4	4xTn	(Q9VE07):T1500	Q9VE07	N-Term(Dimethyl:2H(4)); T4(HexNAc); T7(HexNAc); T8(HexNAc); K9(Dimethyl:2H(4)); T15(HexNAc); K16(Dimethyl:2H(4))	0.557115	1	464274	749.415	4	2994.64	0.666021	3.83031
573	1486	SDVTLATTKAPAISTKPTQR	1505	Dmel\CG6026	Q9VE07	CG6026	T4;T7;T8;T15;T18	5	5xTn	(Q9VE07):T1489	Q9VE07	N-Term(Dimethyl); T4(HexNAc); T7(HexNAc); T8(HexNAc); K9(Dimethyl); T15(HexNAc); K16(Dimethyl); T18(HexNAc)	0.932218	1	2239400	797.167	4	3185.65	1.49999	4.03209
574	1486	SDVTLATTKAPAISTKPTQR	1505	Dmel\CG6026	Q9VE07	CG6026	T4;T7;T8;T15;T18	5	5xTn	(Q9VE07):T1489	Q9VE07	N-Term(Dimethyl:2H(4)); T4(HexNAc); T7(HexNAc); T8(HexNAc); K9(Dimethyl:2H(4)); T15(HexNAc); K16(Dimethyl:2H(4)); T18(HexNAc)	0.932218	1	1.11967e+06	800.185	4	3197.72	0.92058	4.40503
575	1486	SDVTLATTKAPAISTKPTQR	1505	Dmel\CG6026	Q9VE07	CG6026	T4;T7;T8;T15;T18	5	5xTn	(Q9VE07):T1489	Q9VE07	N-Term(Dimethyl); T4(HexNAc); T7(HexNAc); T8(HexNAc); K9(Dimethyl); T15(HexNAc); K16(Dimethyl); T18(HexNAc)	0.830647	1	353843	797.167	4	3185.64	0.963524	3.23834
576	1486	SDVTLATTKAPAISTKPTQR	1505	Dmel\CG6026	Q9VE07	CG6026	T4;T7;T8;T15;T18	5	5xTn	(Q9VE07):T1489	Q9VE07	N-Term(Dimethyl); T4(HexNAc); T7(HexNAc); T8(HexNAc); K9(Dimethyl); T15(HexNAc); K16(Dimethyl); T18(HexNAc)		1	0	797.167	4	3185.64	1.1168	2.91455
577	1486	SDVTLATTKAPAISTKPTQR	1505	Dmel\CG6026	Q9VE07	CG6026	T4;T7;T8;T15;T18	5	5xTn	(Q9VE07):T1489	Q9VE07	N-Term(Dimethyl); T4(HexNAc); T7(HexNAc); T8(HexNAc); K9(Dimethyl); T15(HexNAc); K16(Dimethyl); T18(HexNAc)		1	1.76666e+06	797.166	4	3185.64	0.580336	3.94912
578	1486	SDVTLATTKAPAISTKPTQR	1505	Dmel\CG6026	Q9VE07	CG6026	T4;T7;T8;T15;T18	5	5xTn	(Q9VE07):T1489	Q9VE07	N-Term(Dimethyl:2H(4)); T4(HexNAc); T7(HexNAc); T8(HexNAc); K9(Dimethyl:2H(4)); T15(HexNAc); K16(Dimethyl:2H(4)); T18(HexNAc)		1	1.343e+06	800.185	4	3197.72	0.92058	2.8578
573	1486	SDVTLATTKAPAISTKPTQR	1505	Dmel\CG6026	Q9VE07	CG6026	T4;T7;T8;T15;T18	5	5xTn	(Q9VE07):T1492	Q9VE07	N-Term(Dimethyl); T4(HexNAc); T7(HexNAc); T8(HexNAc); K9(Dimethyl); T15(HexNAc); K16(Dimethyl); T18(HexNAc)	0.932218	1	2239400	797.167	4	3185.65	1.49999	4.03209
574	1486	SDVTLATTKAPAISTKPTQR	1505	Dmel\CG6026	Q9VE07	CG6026	T4;T7;T8;T15;T18	5	5xTn	(Q9VE07):T1492	Q9VE07	N-Term(Dimethyl:2H(4)); T4(HexNAc); T7(HexNAc); T8(HexNAc); K9(Dimethyl:2H(4)); T15(HexNAc); K16(Dimethyl:2H(4)); T18(HexNAc)	0.932218	1	1.11967e+06	800.185	4	3197.72	0.92058	4.40503
575	1486	SDVTLATTKAPAISTKPTQR	1505	Dmel\CG6026	Q9VE07	CG6026	T4;T7;T8;T15;T18	5	5xTn	(Q9VE07):T1492	Q9VE07	N-Term(Dimethyl); T4(HexNAc); T7(HexNAc); T8(HexNAc); K9(Dimethyl); T15(HexNAc); K16(Dimethyl); T18(HexNAc)	0.830647	1	353843	797.167	4	3185.64	0.963524	3.23834
576	1486	SDVTLATTKAPAISTKPTQR	1505	Dmel\CG6026	Q9VE07	CG6026	T4;T7;T8;T15;T18	5	5xTn	(Q9VE07):T1492	Q9VE07	N-Term(Dimethyl); T4(HexNAc); T7(HexNAc); T8(HexNAc); K9(Dimethyl); T15(HexNAc); K16(Dimethyl); T18(HexNAc)		1	0	797.167	4	3185.64	1.1168	2.91455
577	1486	SDVTLATTKAPAISTKPTQR	1505	Dmel\CG6026	Q9VE07	CG6026	T4;T7;T8;T15;T18	5	5xTn	(Q9VE07):T1492	Q9VE07	N-Term(Dimethyl); T4(HexNAc); T7(HexNAc); T8(HexNAc); K9(Dimethyl); T15(HexNAc); K16(Dimethyl); T18(HexNAc)		1	1.76666e+06	797.166	4	3185.64	0.580336	3.94912
578	1486	SDVTLATTKAPAISTKPTQR	1505	Dmel\CG6026	Q9VE07	CG6026	T4;T7;T8;T15;T18	5	5xTn	(Q9VE07):T1492	Q9VE07	N-Term(Dimethyl:2H(4)); T4(HexNAc); T7(HexNAc); T8(HexNAc); K9(Dimethyl:2H(4)); T15(HexNAc); K16(Dimethyl:2H(4)); T18(HexNAc)		1	1.343e+06	800.185	4	3197.72	0.92058	2.8578
573	1486	SDVTLATTKAPAISTKPTQR	1505	Dmel\CG6026	Q9VE07	CG6026	T4;T7;T8;T15;T18	5	5xTn	(Q9VE07):T1493	Q9VE07	N-Term(Dimethyl); T4(HexNAc); T7(HexNAc); T8(HexNAc); K9(Dimethyl); T15(HexNAc); K16(Dimethyl); T18(HexNAc)	0.932218	1	2239400	797.167	4	3185.65	1.49999	4.03209
574	1486	SDVTLATTKAPAISTKPTQR	1505	Dmel\CG6026	Q9VE07	CG6026	T4;T7;T8;T15;T18	5	5xTn	(Q9VE07):T1493	Q9VE07	N-Term(Dimethyl:2H(4)); T4(HexNAc); T7(HexNAc); T8(HexNAc); K9(Dimethyl:2H(4)); T15(HexNAc); K16(Dimethyl:2H(4)); T18(HexNAc)	0.932218	1	1.11967e+06	800.185	4	3197.72	0.92058	4.40503
575	1486	SDVTLATTKAPAISTKPTQR	1505	Dmel\CG6026	Q9VE07	CG6026	T4;T7;T8;T15;T18	5	5xTn	(Q9VE07):T1493	Q9VE07	N-Term(Dimethyl); T4(HexNAc); T7(HexNAc); T8(HexNAc); K9(Dimethyl); T15(HexNAc); K16(Dimethyl); T18(HexNAc)	0.830647	1	353843	797.167	4	3185.64	0.963524	3.23834
576	1486	SDVTLATTKAPAISTKPTQR	1505	Dmel\CG6026	Q9VE07	CG6026	T4;T7;T8;T15;T18	5	5xTn	(Q9VE07):T1493	Q9VE07	N-Term(Dimethyl); T4(HexNAc); T7(HexNAc); T8(HexNAc); K9(Dimethyl); T15(HexNAc); K16(Dimethyl); T18(HexNAc)		1	0	797.167	4	3185.64	1.1168	2.91455
577	1486	SDVTLATTKAPAISTKPTQR	1505	Dmel\CG6026	Q9VE07	CG6026	T4;T7;T8;T15;T18	5	5xTn	(Q9VE07):T1493	Q9VE07	N-Term(Dimethyl); T4(HexNAc); T7(HexNAc); T8(HexNAc); K9(Dimethyl); T15(HexNAc); K16(Dimethyl); T18(HexNAc)		1	1.76666e+06	797.166	4	3185.64	0.580336	3.94912
578	1486	SDVTLATTKAPAISTKPTQR	1505	Dmel\CG6026	Q9VE07	CG6026	T4;T7;T8;T15;T18	5	5xTn	(Q9VE07):T1493	Q9VE07	N-Term(Dimethyl:2H(4)); T4(HexNAc); T7(HexNAc); T8(HexNAc); K9(Dimethyl:2H(4)); T15(HexNAc); K16(Dimethyl:2H(4)); T18(HexNAc)		1	1.343e+06	800.185	4	3197.72	0.92058	2.8578
573	1486	SDVTLATTKAPAISTKPTQR	1505	Dmel\CG6026	Q9VE07	CG6026	T4;T7;T8;T15;T18	5	5xTn	(Q9VE07):T1500	Q9VE07	N-Term(Dimethyl); T4(HexNAc); T7(HexNAc); T8(HexNAc); K9(Dimethyl); T15(HexNAc); K16(Dimethyl); T18(HexNAc)	0.932218	1	2239400	797.167	4	3185.65	1.49999	4.03209
574	1486	SDVTLATTKAPAISTKPTQR	1505	Dmel\CG6026	Q9VE07	CG6026	T4;T7;T8;T15;T18	5	5xTn	(Q9VE07):T1500	Q9VE07	N-Term(Dimethyl:2H(4)); T4(HexNAc); T7(HexNAc); T8(HexNAc); K9(Dimethyl:2H(4)); T15(HexNAc); K16(Dimethyl:2H(4)); T18(HexNAc)	0.932218	1	1.11967e+06	800.185	4	3197.72	0.92058	4.40503
575	1486	SDVTLATTKAPAISTKPTQR	1505	Dmel\CG6026	Q9VE07	CG6026	T4;T7;T8;T15;T18	5	5xTn	(Q9VE07):T1500	Q9VE07	N-Term(Dimethyl); T4(HexNAc); T7(HexNAc); T8(HexNAc); K9(Dimethyl); T15(HexNAc); K16(Dimethyl); T18(HexNAc)	0.830647	1	353843	797.167	4	3185.64	0.963524	3.23834
576	1486	SDVTLATTKAPAISTKPTQR	1505	Dmel\CG6026	Q9VE07	CG6026	T4;T7;T8;T15;T18	5	5xTn	(Q9VE07):T1500	Q9VE07	N-Term(Dimethyl); T4(HexNAc); T7(HexNAc); T8(HexNAc); K9(Dimethyl); T15(HexNAc); K16(Dimethyl); T18(HexNAc)		1	0	797.167	4	3185.64	1.1168	2.91455
577	1486	SDVTLATTKAPAISTKPTQR	1505	Dmel\CG6026	Q9VE07	CG6026	T4;T7;T8;T15;T18	5	5xTn	(Q9VE07):T1500	Q9VE07	N-Term(Dimethyl); T4(HexNAc); T7(HexNAc); T8(HexNAc); K9(Dimethyl); T15(HexNAc); K16(Dimethyl); T18(HexNAc)		1	1.76666e+06	797.166	4	3185.64	0.580336	3.94912
578	1486	SDVTLATTKAPAISTKPTQR	1505	Dmel\CG6026	Q9VE07	CG6026	T4;T7;T8;T15;T18	5	5xTn	(Q9VE07):T1500	Q9VE07	N-Term(Dimethyl:2H(4)); T4(HexNAc); T7(HexNAc); T8(HexNAc); K9(Dimethyl:2H(4)); T15(HexNAc); K16(Dimethyl:2H(4)); T18(HexNAc)		1	1.343e+06	800.185	4	3197.72	0.92058	2.8578
573	1486	SDVTLATTKAPAISTKPTQR	1505	Dmel\CG6026	Q9VE07	CG6026	T4;T7;T8;T15;T18	5	5xTn	(Q9VE07):T1503	Q9VE07	N-Term(Dimethyl); T4(HexNAc); T7(HexNAc); T8(HexNAc); K9(Dimethyl); T15(HexNAc); K16(Dimethyl); T18(HexNAc)	0.932218	1	2239400	797.167	4	3185.65	1.49999	4.03209
574	1486	SDVTLATTKAPAISTKPTQR	1505	Dmel\CG6026	Q9VE07	CG6026	T4;T7;T8;T15;T18	5	5xTn	(Q9VE07):T1503	Q9VE07	N-Term(Dimethyl:2H(4)); T4(HexNAc); T7(HexNAc); T8(HexNAc); K9(Dimethyl:2H(4)); T15(HexNAc); K16(Dimethyl:2H(4)); T18(HexNAc)	0.932218	1	1.11967e+06	800.185	4	3197.72	0.92058	4.40503
575	1486	SDVTLATTKAPAISTKPTQR	1505	Dmel\CG6026	Q9VE07	CG6026	T4;T7;T8;T15;T18	5	5xTn	(Q9VE07):T1503	Q9VE07	N-Term(Dimethyl); T4(HexNAc); T7(HexNAc); T8(HexNAc); K9(Dimethyl); T15(HexNAc); K16(Dimethyl); T18(HexNAc)	0.830647	1	353843	797.167	4	3185.64	0.963524	3.23834
576	1486	SDVTLATTKAPAISTKPTQR	1505	Dmel\CG6026	Q9VE07	CG6026	T4;T7;T8;T15;T18	5	5xTn	(Q9VE07):T1503	Q9VE07	N-Term(Dimethyl); T4(HexNAc); T7(HexNAc); T8(HexNAc); K9(Dimethyl); T15(HexNAc); K16(Dimethyl); T18(HexNAc)		1	0	797.167	4	3185.64	1.1168	2.91455
577	1486	SDVTLATTKAPAISTKPTQR	1505	Dmel\CG6026	Q9VE07	CG6026	T4;T7;T8;T15;T18	5	5xTn	(Q9VE07):T1503	Q9VE07	N-Term(Dimethyl); T4(HexNAc); T7(HexNAc); T8(HexNAc); K9(Dimethyl); T15(HexNAc); K16(Dimethyl); T18(HexNAc)		1	1.76666e+06	797.166	4	3185.64	0.580336	3.94912
578	1486	SDVTLATTKAPAISTKPTQR	1505	Dmel\CG6026	Q9VE07	CG6026	T4;T7;T8;T15;T18	5	5xTn	(Q9VE07):T1503	Q9VE07	N-Term(Dimethyl:2H(4)); T4(HexNAc); T7(HexNAc); T8(HexNAc); K9(Dimethyl:2H(4)); T15(HexNAc); K16(Dimethyl:2H(4)); T18(HexNAc)		1	1.343e+06	800.185	4	3197.72	0.92058	2.8578
579	1486	SDVTLATTKAPAISTKPTQR	1505	Dmel\CG6026	Q9VE07	CG6026	T4;T7;T8;S14;T15;T18	6	6xTn	(Q9VE07):S1499	Q9VE07	N-Term(Dimethyl:2H(4)); T4(HexNAc); T7(HexNAc); T8(HexNAc); K9(Dimethyl:2H(4)); S14(HexNAc); T15(HexNAc); K16(Dimethyl:2H(4)); T18(HexNAc)	0.860046	1	291046	850.955	4	3400.8	1.07295	3.77925
580	1486	SDVTLATTKAPAISTKPTQR	1505	Dmel\CG6026	Q9VE07	CG6026	T4;T7;T8;S14;T15;T18	6	6xTn	(Q9VE07):S1499	Q9VE07	N-Term(Dimethyl); T4(HexNAc); T7(HexNAc); T8(HexNAc); K9(Dimethyl); S14(HexNAc); T15(HexNAc); K16(Dimethyl); T18(HexNAc)	0.800991	1	4443469	847.937	4	3388.73	1.9784	4.54759
581	1486	SDVTLATTKAPAISTKPTQR	1505	Dmel\CG6026	Q9VE07	CG6026	T4;T7;T8;S14;T15;T18	6	6xTn	(Q9VE07):S1499	Q9VE07	N-Term(Dimethyl:2H(4)); T4(HexNAc); T7(HexNAc); T8(HexNAc); K9(Dimethyl:2H(4)); S14(HexNAc); T15(HexNAc); K16(Dimethyl:2H(4)); T18(HexNAc)	0.800991	1	1.52213e+06	850.956	4	3400.8	1.50368	3.95006
582	1486	SDVTLATTKAPAISTKPTQR	1505	Dmel\CG6026	Q9VE07	CG6026	T4;T7;T8;S14;T15;T18	6	6xTn	(Q9VE07):S1499	Q9VE07	N-Term(Dimethyl); T4(HexNAc); T7(HexNAc); T8(HexNAc); K9(Dimethyl); S14(HexNAc); T15(HexNAc); K16(Dimethyl); T18(HexNAc)		1	7.24524e+06	847.937	4	3388.72	1.11386	4.86549
583	1486	SDVTLATTKAPAISTKPTQ	1504	Dmel\CG6026	Q9VE07	CG6026	T4;T7;T8;S14;T15;T18	6	6xTn	(Q9VE07):S1499	Q9VE07	N-Term(Dimethyl); T4(HexNAc); T7(HexNAc); T8(HexNAc); K9(Dimethyl); S14(HexNAc); T15(HexNAc); K16(Dimethyl); T18(HexNAc)		1	1262051	1078.21	3	3232.62	1.58247	2.73998
584	1486	SDVTLATTKAPAISTKPTQR	1505	Dmel\CG6026	Q9VE07	CG6026	T4;T7;T8;S14;T15;T18	6	6xTn	(Q9VE07):S1499	Q9VE07	N-Term(Dimethyl:2H(4)); T4(HexNAc); T7(HexNAc); T8(HexNAc); K9(Dimethyl:2H(4)); S14(HexNAc); T15(HexNAc); K16(Dimethyl:2H(4)); T18(HexNAc)		1	7.21052e+06	850.955	4	3400.8	1.21653	4.84827
585	1486	SDVTLATTKAPAISTKPTQ	1504	Dmel\CG6026	Q9VE07	CG6026	T4;T7;T8;S14;T15;T18	6	6xTn	(Q9VE07):S1499	Q9VE07	N-Term(Dimethyl:2H(4)); T4(HexNAc); T7(HexNAc); T8(HexNAc); K9(Dimethyl:2H(4)); S14(HexNAc); T15(HexNAc); K16(Dimethyl:2H(4)); T18(HexNAc)		1	2.3212e+06	1082.24	3	3244.7	1.2745	2.65796
579	1486	SDVTLATTKAPAISTKPTQR	1505	Dmel\CG6026	Q9VE07	CG6026	T4;T7;T8;S14;T15;T18	6	6xTn	(Q9VE07):T1489	Q9VE07	N-Term(Dimethyl:2H(4)); T4(HexNAc); T7(HexNAc); T8(HexNAc); K9(Dimethyl:2H(4)); S14(HexNAc); T15(HexNAc); K16(Dimethyl:2H(4)); T18(HexNAc)	0.860046	1	291046	850.955	4	3400.8	1.07295	3.77925
580	1486	SDVTLATTKAPAISTKPTQR	1505	Dmel\CG6026	Q9VE07	CG6026	T4;T7;T8;S14;T15;T18	6	6xTn	(Q9VE07):T1489	Q9VE07	N-Term(Dimethyl); T4(HexNAc); T7(HexNAc); T8(HexNAc); K9(Dimethyl); S14(HexNAc); T15(HexNAc); K16(Dimethyl); T18(HexNAc)	0.800991	1	4443469	847.937	4	3388.73	1.9784	4.54759
581	1486	SDVTLATTKAPAISTKPTQR	1505	Dmel\CG6026	Q9VE07	CG6026	T4;T7;T8;S14;T15;T18	6	6xTn	(Q9VE07):T1489	Q9VE07	N-Term(Dimethyl:2H(4)); T4(HexNAc); T7(HexNAc); T8(HexNAc); K9(Dimethyl:2H(4)); S14(HexNAc); T15(HexNAc); K16(Dimethyl:2H(4)); T18(HexNAc)	0.800991	1	1.52213e+06	850.956	4	3400.8	1.50368	3.95006
582	1486	SDVTLATTKAPAISTKPTQR	1505	Dmel\CG6026	Q9VE07	CG6026	T4;T7;T8;S14;T15;T18	6	6xTn	(Q9VE07):T1489	Q9VE07	N-Term(Dimethyl); T4(HexNAc); T7(HexNAc); T8(HexNAc); K9(Dimethyl); S14(HexNAc); T15(HexNAc); K16(Dimethyl); T18(HexNAc)		1	7.24524e+06	847.937	4	3388.72	1.11386	4.86549
583	1486	SDVTLATTKAPAISTKPTQ	1504	Dmel\CG6026	Q9VE07	CG6026	T4;T7;T8;S14;T15;T18	6	6xTn	(Q9VE07):T1489	Q9VE07	N-Term(Dimethyl); T4(HexNAc); T7(HexNAc); T8(HexNAc); K9(Dimethyl); S14(HexNAc); T15(HexNAc); K16(Dimethyl); T18(HexNAc)		1	1262051	1078.21	3	3232.62	1.58247	2.73998
584	1486	SDVTLATTKAPAISTKPTQR	1505	Dmel\CG6026	Q9VE07	CG6026	T4;T7;T8;S14;T15;T18	6	6xTn	(Q9VE07):T1489	Q9VE07	N-Term(Dimethyl:2H(4)); T4(HexNAc); T7(HexNAc); T8(HexNAc); K9(Dimethyl:2H(4)); S14(HexNAc); T15(HexNAc); K16(Dimethyl:2H(4)); T18(HexNAc)		1	7.21052e+06	850.955	4	3400.8	1.21653	4.84827
585	1486	SDVTLATTKAPAISTKPTQ	1504	Dmel\CG6026	Q9VE07	CG6026	T4;T7;T8;S14;T15;T18	6	6xTn	(Q9VE07):T1489	Q9VE07	N-Term(Dimethyl:2H(4)); T4(HexNAc); T7(HexNAc); T8(HexNAc); K9(Dimethyl:2H(4)); S14(HexNAc); T15(HexNAc); K16(Dimethyl:2H(4)); T18(HexNAc)		1	2.3212e+06	1082.24	3	3244.7	1.2745	2.65796
579	1486	SDVTLATTKAPAISTKPTQR	1505	Dmel\CG6026	Q9VE07	CG6026	T4;T7;T8;S14;T15;T18	6	6xTn	(Q9VE07):T1492	Q9VE07	N-Term(Dimethyl:2H(4)); T4(HexNAc); T7(HexNAc); T8(HexNAc); K9(Dimethyl:2H(4)); S14(HexNAc); T15(HexNAc); K16(Dimethyl:2H(4)); T18(HexNAc)	0.860046	1	291046	850.955	4	3400.8	1.07295	3.77925
580	1486	SDVTLATTKAPAISTKPTQR	1505	Dmel\CG6026	Q9VE07	CG6026	T4;T7;T8;S14;T15;T18	6	6xTn	(Q9VE07):T1492	Q9VE07	N-Term(Dimethyl); T4(HexNAc); T7(HexNAc); T8(HexNAc); K9(Dimethyl); S14(HexNAc); T15(HexNAc); K16(Dimethyl); T18(HexNAc)	0.800991	1	4443469	847.937	4	3388.73	1.9784	4.54759
581	1486	SDVTLATTKAPAISTKPTQR	1505	Dmel\CG6026	Q9VE07	CG6026	T4;T7;T8;S14;T15;T18	6	6xTn	(Q9VE07):T1492	Q9VE07	N-Term(Dimethyl:2H(4)); T4(HexNAc); T7(HexNAc); T8(HexNAc); K9(Dimethyl:2H(4)); S14(HexNAc); T15(HexNAc); K16(Dimethyl:2H(4)); T18(HexNAc)	0.800991	1	1.52213e+06	850.956	4	3400.8	1.50368	3.95006
582	1486	SDVTLATTKAPAISTKPTQR	1505	Dmel\CG6026	Q9VE07	CG6026	T4;T7;T8;S14;T15;T18	6	6xTn	(Q9VE07):T1492	Q9VE07	N-Term(Dimethyl); T4(HexNAc); T7(HexNAc); T8(HexNAc); K9(Dimethyl); S14(HexNAc); T15(HexNAc); K16(Dimethyl); T18(HexNAc)		1	7.24524e+06	847.937	4	3388.72	1.11386	4.86549
583	1486	SDVTLATTKAPAISTKPTQ	1504	Dmel\CG6026	Q9VE07	CG6026	T4;T7;T8;S14;T15;T18	6	6xTn	(Q9VE07):T1492	Q9VE07	N-Term(Dimethyl); T4(HexNAc); T7(HexNAc); T8(HexNAc); K9(Dimethyl); S14(HexNAc); T15(HexNAc); K16(Dimethyl); T18(HexNAc)		1	1262051	1078.21	3	3232.62	1.58247	2.73998
584	1486	SDVTLATTKAPAISTKPTQR	1505	Dmel\CG6026	Q9VE07	CG6026	T4;T7;T8;S14;T15;T18	6	6xTn	(Q9VE07):T1492	Q9VE07	N-Term(Dimethyl:2H(4)); T4(HexNAc); T7(HexNAc); T8(HexNAc); K9(Dimethyl:2H(4)); S14(HexNAc); T15(HexNAc); K16(Dimethyl:2H(4)); T18(HexNAc)		1	7.21052e+06	850.955	4	3400.8	1.21653	4.84827
585	1486	SDVTLATTKAPAISTKPTQ	1504	Dmel\CG6026	Q9VE07	CG6026	T4;T7;T8;S14;T15;T18	6	6xTn	(Q9VE07):T1492	Q9VE07	N-Term(Dimethyl:2H(4)); T4(HexNAc); T7(HexNAc); T8(HexNAc); K9(Dimethyl:2H(4)); S14(HexNAc); T15(HexNAc); K16(Dimethyl:2H(4)); T18(HexNAc)		1	2.3212e+06	1082.24	3	3244.7	1.2745	2.65796
579	1486	SDVTLATTKAPAISTKPTQR	1505	Dmel\CG6026	Q9VE07	CG6026	T4;T7;T8;S14;T15;T18	6	6xTn	(Q9VE07):T1493	Q9VE07	N-Term(Dimethyl:2H(4)); T4(HexNAc); T7(HexNAc); T8(HexNAc); K9(Dimethyl:2H(4)); S14(HexNAc); T15(HexNAc); K16(Dimethyl:2H(4)); T18(HexNAc)	0.860046	1	291046	850.955	4	3400.8	1.07295	3.77925
580	1486	SDVTLATTKAPAISTKPTQR	1505	Dmel\CG6026	Q9VE07	CG6026	T4;T7;T8;S14;T15;T18	6	6xTn	(Q9VE07):T1493	Q9VE07	N-Term(Dimethyl); T4(HexNAc); T7(HexNAc); T8(HexNAc); K9(Dimethyl); S14(HexNAc); T15(HexNAc); K16(Dimethyl); T18(HexNAc)	0.800991	1	4443469	847.937	4	3388.73	1.9784	4.54759
581	1486	SDVTLATTKAPAISTKPTQR	1505	Dmel\CG6026	Q9VE07	CG6026	T4;T7;T8;S14;T15;T18	6	6xTn	(Q9VE07):T1493	Q9VE07	N-Term(Dimethyl:2H(4)); T4(HexNAc); T7(HexNAc); T8(HexNAc); K9(Dimethyl:2H(4)); S14(HexNAc); T15(HexNAc); K16(Dimethyl:2H(4)); T18(HexNAc)	0.800991	1	1.52213e+06	850.956	4	3400.8	1.50368	3.95006
582	1486	SDVTLATTKAPAISTKPTQR	1505	Dmel\CG6026	Q9VE07	CG6026	T4;T7;T8;S14;T15;T18	6	6xTn	(Q9VE07):T1493	Q9VE07	N-Term(Dimethyl); T4(HexNAc); T7(HexNAc); T8(HexNAc); K9(Dimethyl); S14(HexNAc); T15(HexNAc); K16(Dimethyl); T18(HexNAc)		1	7.24524e+06	847.937	4	3388.72	1.11386	4.86549
583	1486	SDVTLATTKAPAISTKPTQ	1504	Dmel\CG6026	Q9VE07	CG6026	T4;T7;T8;S14;T15;T18	6	6xTn	(Q9VE07):T1493	Q9VE07	N-Term(Dimethyl); T4(HexNAc); T7(HexNAc); T8(HexNAc); K9(Dimethyl); S14(HexNAc); T15(HexNAc); K16(Dimethyl); T18(HexNAc)		1	1262051	1078.21	3	3232.62	1.58247	2.73998
584	1486	SDVTLATTKAPAISTKPTQR	1505	Dmel\CG6026	Q9VE07	CG6026	T4;T7;T8;S14;T15;T18	6	6xTn	(Q9VE07):T1493	Q9VE07	N-Term(Dimethyl:2H(4)); T4(HexNAc); T7(HexNAc); T8(HexNAc); K9(Dimethyl:2H(4)); S14(HexNAc); T15(HexNAc); K16(Dimethyl:2H(4)); T18(HexNAc)		1	7.21052e+06	850.955	4	3400.8	1.21653	4.84827
585	1486	SDVTLATTKAPAISTKPTQ	1504	Dmel\CG6026	Q9VE07	CG6026	T4;T7;T8;S14;T15;T18	6	6xTn	(Q9VE07):T1493	Q9VE07	N-Term(Dimethyl:2H(4)); T4(HexNAc); T7(HexNAc); T8(HexNAc); K9(Dimethyl:2H(4)); S14(HexNAc); T15(HexNAc); K16(Dimethyl:2H(4)); T18(HexNAc)		1	2.3212e+06	1082.24	3	3244.7	1.2745	2.65796
579	1486	SDVTLATTKAPAISTKPTQR	1505	Dmel\CG6026	Q9VE07	CG6026	T4;T7;T8;S14;T15;T18	6	6xTn	(Q9VE07):T1500	Q9VE07	N-Term(Dimethyl:2H(4)); T4(HexNAc); T7(HexNAc); T8(HexNAc); K9(Dimethyl:2H(4)); S14(HexNAc); T15(HexNAc); K16(Dimethyl:2H(4)); T18(HexNAc)	0.860046	1	291046	850.955	4	3400.8	1.07295	3.77925
580	1486	SDVTLATTKAPAISTKPTQR	1505	Dmel\CG6026	Q9VE07	CG6026	T4;T7;T8;S14;T15;T18	6	6xTn	(Q9VE07):T1500	Q9VE07	N-Term(Dimethyl); T4(HexNAc); T7(HexNAc); T8(HexNAc); K9(Dimethyl); S14(HexNAc); T15(HexNAc); K16(Dimethyl); T18(HexNAc)	0.800991	1	4443469	847.937	4	3388.73	1.9784	4.54759
581	1486	SDVTLATTKAPAISTKPTQR	1505	Dmel\CG6026	Q9VE07	CG6026	T4;T7;T8;S14;T15;T18	6	6xTn	(Q9VE07):T1500	Q9VE07	N-Term(Dimethyl:2H(4)); T4(HexNAc); T7(HexNAc); T8(HexNAc); K9(Dimethyl:2H(4)); S14(HexNAc); T15(HexNAc); K16(Dimethyl:2H(4)); T18(HexNAc)	0.800991	1	1.52213e+06	850.956	4	3400.8	1.50368	3.95006
582	1486	SDVTLATTKAPAISTKPTQR	1505	Dmel\CG6026	Q9VE07	CG6026	T4;T7;T8;S14;T15;T18	6	6xTn	(Q9VE07):T1500	Q9VE07	N-Term(Dimethyl); T4(HexNAc); T7(HexNAc); T8(HexNAc); K9(Dimethyl); S14(HexNAc); T15(HexNAc); K16(Dimethyl); T18(HexNAc)		1	7.24524e+06	847.937	4	3388.72	1.11386	4.86549
583	1486	SDVTLATTKAPAISTKPTQ	1504	Dmel\CG6026	Q9VE07	CG6026	T4;T7;T8;S14;T15;T18	6	6xTn	(Q9VE07):T1500	Q9VE07	N-Term(Dimethyl); T4(HexNAc); T7(HexNAc); T8(HexNAc); K9(Dimethyl); S14(HexNAc); T15(HexNAc); K16(Dimethyl); T18(HexNAc)		1	1262051	1078.21	3	3232.62	1.58247	2.73998
584	1486	SDVTLATTKAPAISTKPTQR	1505	Dmel\CG6026	Q9VE07	CG6026	T4;T7;T8;S14;T15;T18	6	6xTn	(Q9VE07):T1500	Q9VE07	N-Term(Dimethyl:2H(4)); T4(HexNAc); T7(HexNAc); T8(HexNAc); K9(Dimethyl:2H(4)); S14(HexNAc); T15(HexNAc); K16(Dimethyl:2H(4)); T18(HexNAc)		1	7.21052e+06	850.955	4	3400.8	1.21653	4.84827
585	1486	SDVTLATTKAPAISTKPTQ	1504	Dmel\CG6026	Q9VE07	CG6026	T4;T7;T8;S14;T15;T18	6	6xTn	(Q9VE07):T1500	Q9VE07	N-Term(Dimethyl:2H(4)); T4(HexNAc); T7(HexNAc); T8(HexNAc); K9(Dimethyl:2H(4)); S14(HexNAc); T15(HexNAc); K16(Dimethyl:2H(4)); T18(HexNAc)		1	2.3212e+06	1082.24	3	3244.7	1.2745	2.65796
579	1486	SDVTLATTKAPAISTKPTQR	1505	Dmel\CG6026	Q9VE07	CG6026	T4;T7;T8;S14;T15;T18	6	6xTn	(Q9VE07):T1503	Q9VE07	N-Term(Dimethyl:2H(4)); T4(HexNAc); T7(HexNAc); T8(HexNAc); K9(Dimethyl:2H(4)); S14(HexNAc); T15(HexNAc); K16(Dimethyl:2H(4)); T18(HexNAc)	0.860046	1	291046	850.955	4	3400.8	1.07295	3.77925
580	1486	SDVTLATTKAPAISTKPTQR	1505	Dmel\CG6026	Q9VE07	CG6026	T4;T7;T8;S14;T15;T18	6	6xTn	(Q9VE07):T1503	Q9VE07	N-Term(Dimethyl); T4(HexNAc); T7(HexNAc); T8(HexNAc); K9(Dimethyl); S14(HexNAc); T15(HexNAc); K16(Dimethyl); T18(HexNAc)	0.800991	1	4443469	847.937	4	3388.73	1.9784	4.54759
581	1486	SDVTLATTKAPAISTKPTQR	1505	Dmel\CG6026	Q9VE07	CG6026	T4;T7;T8;S14;T15;T18	6	6xTn	(Q9VE07):T1503	Q9VE07	N-Term(Dimethyl:2H(4)); T4(HexNAc); T7(HexNAc); T8(HexNAc); K9(Dimethyl:2H(4)); S14(HexNAc); T15(HexNAc); K16(Dimethyl:2H(4)); T18(HexNAc)	0.800991	1	1.52213e+06	850.956	4	3400.8	1.50368	3.95006
582	1486	SDVTLATTKAPAISTKPTQR	1505	Dmel\CG6026	Q9VE07	CG6026	T4;T7;T8;S14;T15;T18	6	6xTn	(Q9VE07):T1503	Q9VE07	N-Term(Dimethyl); T4(HexNAc); T7(HexNAc); T8(HexNAc); K9(Dimethyl); S14(HexNAc); T15(HexNAc); K16(Dimethyl); T18(HexNAc)		1	7.24524e+06	847.937	4	3388.72	1.11386	4.86549
583	1486	SDVTLATTKAPAISTKPTQ	1504	Dmel\CG6026	Q9VE07	CG6026	T4;T7;T8;S14;T15;T18	6	6xTn	(Q9VE07):T1503	Q9VE07	N-Term(Dimethyl); T4(HexNAc); T7(HexNAc); T8(HexNAc); K9(Dimethyl); S14(HexNAc); T15(HexNAc); K16(Dimethyl); T18(HexNAc)		1	1262051	1078.21	3	3232.62	1.58247	2.73998
584	1486	SDVTLATTKAPAISTKPTQR	1505	Dmel\CG6026	Q9VE07	CG6026	T4;T7;T8;S14;T15;T18	6	6xTn	(Q9VE07):T1503	Q9VE07	N-Term(Dimethyl:2H(4)); T4(HexNAc); T7(HexNAc); T8(HexNAc); K9(Dimethyl:2H(4)); S14(HexNAc); T15(HexNAc); K16(Dimethyl:2H(4)); T18(HexNAc)		1	7.21052e+06	850.955	4	3400.8	1.21653	4.84827
585	1486	SDVTLATTKAPAISTKPTQ	1504	Dmel\CG6026	Q9VE07	CG6026	T4;T7;T8;S14;T15;T18	6	6xTn	(Q9VE07):T1503	Q9VE07	N-Term(Dimethyl:2H(4)); T4(HexNAc); T7(HexNAc); T8(HexNAc); K9(Dimethyl:2H(4)); S14(HexNAc); T15(HexNAc); K16(Dimethyl:2H(4)); T18(HexNAc)		1	2.3212e+06	1082.24	3	3244.7	1.2745	2.65796
586	1487	DVTLATTKAPAISTKPTQR	1505	Dmel\CG6026	Q9VE07	CG6026	T3;T6;T7;S13;T14;T17	6	6xTn	(Q9VE07):S1499	Q9VE07	N-Term(Dimethyl); T3(HexNAc); T6(HexNAc); T7(HexNAc); K8(Dimethyl); S13(HexNAc); T14(HexNAc); K15(Dimethyl); T17(HexNAc)	0.719712	1	180089	826.178	4	3301.69	1.00975	4.1295
586	1487	DVTLATTKAPAISTKPTQR	1505	Dmel\CG6026	Q9VE07	CG6026	T3;T6;T7;S13;T14;T17	6	6xTn	(Q9VE07):T1489	Q9VE07	N-Term(Dimethyl); T3(HexNAc); T6(HexNAc); T7(HexNAc); K8(Dimethyl); S13(HexNAc); T14(HexNAc); K15(Dimethyl); T17(HexNAc)	0.719712	1	180089	826.178	4	3301.69	1.00975	4.1295
586	1487	DVTLATTKAPAISTKPTQR	1505	Dmel\CG6026	Q9VE07	CG6026	T3;T6;T7;S13;T14;T17	6	6xTn	(Q9VE07):T1492	Q9VE07	N-Term(Dimethyl); T3(HexNAc); T6(HexNAc); T7(HexNAc); K8(Dimethyl); S13(HexNAc); T14(HexNAc); K15(Dimethyl); T17(HexNAc)	0.719712	1	180089	826.178	4	3301.69	1.00975	4.1295
586	1487	DVTLATTKAPAISTKPTQR	1505	Dmel\CG6026	Q9VE07	CG6026	T3;T6;T7;S13;T14;T17	6	6xTn	(Q9VE07):T1493	Q9VE07	N-Term(Dimethyl); T3(HexNAc); T6(HexNAc); T7(HexNAc); K8(Dimethyl); S13(HexNAc); T14(HexNAc); K15(Dimethyl); T17(HexNAc)	0.719712	1	180089	826.178	4	3301.69	1.00975	4.1295
586	1487	DVTLATTKAPAISTKPTQR	1505	Dmel\CG6026	Q9VE07	CG6026	T3;T6;T7;S13;T14;T17	6	6xTn	(Q9VE07):T1500	Q9VE07	N-Term(Dimethyl); T3(HexNAc); T6(HexNAc); T7(HexNAc); K8(Dimethyl); S13(HexNAc); T14(HexNAc); K15(Dimethyl); T17(HexNAc)	0.719712	1	180089	826.178	4	3301.69	1.00975	4.1295
586	1487	DVTLATTKAPAISTKPTQR	1505	Dmel\CG6026	Q9VE07	CG6026	T3;T6;T7;S13;T14;T17	6	6xTn	(Q9VE07):T1503	Q9VE07	N-Term(Dimethyl); T3(HexNAc); T6(HexNAc); T7(HexNAc); K8(Dimethyl); S13(HexNAc); T14(HexNAc); K15(Dimethyl); T17(HexNAc)	0.719712	1	180089	826.178	4	3301.69	1.00975	4.1295
587	1492	TTKAPAISTKPTQR	1505	Dmel\CG6026	Q9VE07	CG6026	T1;T2;S8;T9;T12	5	5xTn	(Q9VE07):S1499	Q9VE07	T1(HexNAc); N-Term(Dimethyl); T2(HexNAc); K3(Dimethyl); S8(HexNAc); T9(HexNAc); K10(Dimethyl); T12(HexNAc)		1	540921	650.592	4	2599.35	0.384559	4.14552
587	1492	TTKAPAISTKPTQR	1505	Dmel\CG6026	Q9VE07	CG6026	T1;T2;S8;T9;T12	5	5xTn	(Q9VE07):T1492	Q9VE07	T1(HexNAc); N-Term(Dimethyl); T2(HexNAc); K3(Dimethyl); S8(HexNAc); T9(HexNAc); K10(Dimethyl); T12(HexNAc)		1	540921	650.592	4	2599.35	0.384559	4.14552
587	1492	TTKAPAISTKPTQR	1505	Dmel\CG6026	Q9VE07	CG6026	T1;T2;S8;T9;T12	5	5xTn	(Q9VE07):T1493	Q9VE07	T1(HexNAc); N-Term(Dimethyl); T2(HexNAc); K3(Dimethyl); S8(HexNAc); T9(HexNAc); K10(Dimethyl); T12(HexNAc)		1	540921	650.592	4	2599.35	0.384559	4.14552
587	1492	TTKAPAISTKPTQR	1505	Dmel\CG6026	Q9VE07	CG6026	T1;T2;S8;T9;T12	5	5xTn	(Q9VE07):T1500	Q9VE07	T1(HexNAc); N-Term(Dimethyl); T2(HexNAc); K3(Dimethyl); S8(HexNAc); T9(HexNAc); K10(Dimethyl); T12(HexNAc)		1	540921	650.592	4	2599.35	0.384559	4.14552
587	1492	TTKAPAISTKPTQR	1505	Dmel\CG6026	Q9VE07	CG6026	T1;T2;S8;T9;T12	5	5xTn	(Q9VE07):T1503	Q9VE07	T1(HexNAc); N-Term(Dimethyl); T2(HexNAc); K3(Dimethyl); S8(HexNAc); T9(HexNAc); K10(Dimethyl); T12(HexNAc)		1	540921	650.592	4	2599.35	0.384559	4.14552
588	1495	APAISTKPTQR	1505	Dmel\CG6026	Q9VE07	CG6026	S5;T6;T9	3	3xTn	(Q9VE07):S1499	Q9VE07	N-Term(Dimethyl); S5(HexNAc); T6(HexNAc); K7(Dimethyl); T9(HexNAc)		0	3.49314e+06	612.325	3	1834.96	-2.07297	2.60425
588	1495	APAISTKPTQR	1505	Dmel\CG6026	Q9VE07	CG6026	S5;T6;T9	3	3xTn	(Q9VE07):T1500	Q9VE07	N-Term(Dimethyl); S5(HexNAc); T6(HexNAc); K7(Dimethyl); T9(HexNAc)		0	3.49314e+06	612.325	3	1834.96	-2.07297	2.60425
588	1495	APAISTKPTQR	1505	Dmel\CG6026	Q9VE07	CG6026	S5;T6;T9	3	3xTn	(Q9VE07):T1503	Q9VE07	N-Term(Dimethyl); S5(HexNAc); T6(HexNAc); K7(Dimethyl); T9(HexNAc)		0	3.49314e+06	612.325	3	1834.96	-2.07297	2.60425
589	33	SPISPDVLVDPKPTAK	48	Dmel\CG6409	Q9VTC3	CG6409, isoform A	T14	1	1xTn	(Q9VTC3):T46	Q9VTC3	N-Term(Dimethyl); K12(Dimethyl); T14(HexNAc); K16(Dimethyl)	0.790569	0	1.0157e+06	651.039	3	1951.1	0.945324	4.19545
590	33	SPISPDVLVDPKPTAK	48	Dmel\CG6409	Q9VTC3	CG6409, isoform A	T14	1	1xTn	(Q9VTC3):T46	Q9VTC3	N-Term(Dimethyl:2H(4)); K12(Dimethyl:2H(4)); T14(HexNAc); K16(Dimethyl:2H(4))	0.790569	0	1.89527e+06	655.064	3	1963.18	0.906577	2.55132
593	35	ISPDVLVDPKPTAK	48	Dmel\CG6409	Q9VTC3	CG6409, isoform A	T12	1	1xTn	(Q9VTC3):T46	Q9VTC3	N-Term(Dimethyl); K10(Dimethyl); T12(HexNAc); K14(Dimethyl)	1.60362	0	1.66235e+06	589.677	3	1767.02	1.40176	3.88313
595	38	DVLVDPKPTAK	48	Dmel\CG6409	Q9VTC3	CG6409, isoform A	T9	1	1xTn	(Q9VTC3):T46	Q9VTC3	N-Term(Dimethyl:2H(4)); K7(Dimethyl:2H(4)); T9(HexNAc); K11(Dimethyl:2H(4))	0.882668	0	2.36516e+06	494.646	3	1481.92	0.609108	2.69087
596	41	VDPKPTAK	48	Dmel\CG6409	Q9VTC3	CG6409, isoform A	T6;	1	1xTn	(Q9VTC3):T46	Q9VTC3	N-Term(Dimethyl:2H(4)); K4(Dimethyl:2H(4)); T6(HexNAc); K8(Dimethyl:2H(4))	0.874356	0	6044771	577.875	2	1154.74	0.658285	0.891814
598	293	DIPVPTQTK	301	Dmel\CG6409	Q9VTC3	CG6409, isoform A	T6	1	1xTn	(Q9VTC3):T298	Q9VTC3	N-Term(Dimethyl); T6(HexNAc); K9(Dimethyl)	0.313352	0	4.63323e+06	629.351	2	1257.69	0.928299	1.95149
597	293	DIPVPTQTK	301	Dmel\CG6409	Q9VTC3	CG6409, isoform A	T8	1	1xTn	(Q9VTC3):T300	Q9VTC3	N-Term(Dimethyl); T8(HexNAc); K9(Dimethyl)	0.834018	0	7.32983e+06	629.351	2	1257.69	0.345947	1.79497
599	293	DIPVPTQTK	301	Dmel\CG6409	Q9VTC3	CG6409, isoform A	T6;T8	2	2xTn	(Q9VTC3):T298	Q9VTC3	N-Term(Dimethyl); T6(HexNAc); T8(HexNAc); K9(Dimethyl)	0.252895	0	13447069	730.891	2	1460.77	1.19839	2.10153
599	293	DIPVPTQTK	301	Dmel\CG6409	Q9VTC3	CG6409, isoform A	T6;T8	2	2xTn	(Q9VTC3):T300	Q9VTC3	N-Term(Dimethyl); T6(HexNAc); T8(HexNAc); K9(Dimethyl)	0.252895	0	13447069	730.891	2	1460.77	1.19839	2.10153
600	302	ATTTTDLPSTTK	313	Dmel\CG6409	Q9VTC3	CG6409, isoform A	T2;T3;T4;T5;S9;T10	6	6xTn	(Q9VTC3):S310	Q9VTC3	N-Term(Dimethyl); T2(HexNAc); T3(HexNAc); T4(HexNAc); T5(HexNAc); S9(HexNAc); T10(HexNAc); K12(Dimethyl)	0.0410884	0	3.65417e+06	837.73	3	2511.17	1.66039	3.39892
601	302	ATTTTDLPSTTK	313	Dmel\CG6409	Q9VTC3	CG6409, isoform A	T2;T3;T4;T5;S9;T10	6	6xTn	(Q9VTC3):S310	Q9VTC3	N-Term(Dimethyl); T2(HexNAc); T3(HexNAc); T4(HexNAc); T5(HexNAc); S9(HexNAc); T10(HexNAc); K12(Dimethyl)	0.0221135	0	7665126	837.729	3	2511.17	0.931232	3.05951
600	302	ATTTTDLPSTTK	313	Dmel\CG6409	Q9VTC3	CG6409, isoform A	T2;T3;T4;T5;S9;T10	6	6xTn	(Q9VTC3):T303	Q9VTC3	N-Term(Dimethyl); T2(HexNAc); T3(HexNAc); T4(HexNAc); T5(HexNAc); S9(HexNAc); T10(HexNAc); K12(Dimethyl)	0.0410884	0	3.65417e+06	837.73	3	2511.17	1.66039	3.39892
601	302	ATTTTDLPSTTK	313	Dmel\CG6409	Q9VTC3	CG6409, isoform A	T2;T3;T4;T5;S9;T10	6	6xTn	(Q9VTC3):T303	Q9VTC3	N-Term(Dimethyl); T2(HexNAc); T3(HexNAc); T4(HexNAc); T5(HexNAc); S9(HexNAc); T10(HexNAc); K12(Dimethyl)	0.0221135	0	7665126	837.729	3	2511.17	0.931232	3.05951
600	302	ATTTTDLPSTTK	313	Dmel\CG6409	Q9VTC3	CG6409, isoform A	T2;T3;T4;T5;S9;T10	6	6xTn	(Q9VTC3):T304	Q9VTC3	N-Term(Dimethyl); T2(HexNAc); T3(HexNAc); T4(HexNAc); T5(HexNAc); S9(HexNAc); T10(HexNAc); K12(Dimethyl)	0.0410884	0	3.65417e+06	837.73	3	2511.17	1.66039	3.39892
601	302	ATTTTDLPSTTK	313	Dmel\CG6409	Q9VTC3	CG6409, isoform A	T2;T3;T4;T5;S9;T10	6	6xTn	(Q9VTC3):T304	Q9VTC3	N-Term(Dimethyl); T2(HexNAc); T3(HexNAc); T4(HexNAc); T5(HexNAc); S9(HexNAc); T10(HexNAc); K12(Dimethyl)	0.0221135	0	7665126	837.729	3	2511.17	0.931232	3.05951
600	302	ATTTTDLPSTTK	313	Dmel\CG6409	Q9VTC3	CG6409, isoform A	T2;T3;T4;T5;S9;T10	6	6xTn	(Q9VTC3):T305	Q9VTC3	N-Term(Dimethyl); T2(HexNAc); T3(HexNAc); T4(HexNAc); T5(HexNAc); S9(HexNAc); T10(HexNAc); K12(Dimethyl)	0.0410884	0	3.65417e+06	837.73	3	2511.17	1.66039	3.39892
601	302	ATTTTDLPSTTK	313	Dmel\CG6409	Q9VTC3	CG6409, isoform A	T2;T3;T4;T5;S9;T10	6	6xTn	(Q9VTC3):T305	Q9VTC3	N-Term(Dimethyl); T2(HexNAc); T3(HexNAc); T4(HexNAc); T5(HexNAc); S9(HexNAc); T10(HexNAc); K12(Dimethyl)	0.0221135	0	7665126	837.729	3	2511.17	0.931232	3.05951
600	302	ATTTTDLPSTTK	313	Dmel\CG6409	Q9VTC3	CG6409, isoform A	T2;T3;T4;T5;S9;T10	6	6xTn	(Q9VTC3):T306	Q9VTC3	N-Term(Dimethyl); T2(HexNAc); T3(HexNAc); T4(HexNAc); T5(HexNAc); S9(HexNAc); T10(HexNAc); K12(Dimethyl)	0.0410884	0	3.65417e+06	837.73	3	2511.17	1.66039	3.39892
601	302	ATTTTDLPSTTK	313	Dmel\CG6409	Q9VTC3	CG6409, isoform A	T2;T3;T4;T5;S9;T10	6	6xTn	(Q9VTC3):T306	Q9VTC3	N-Term(Dimethyl); T2(HexNAc); T3(HexNAc); T4(HexNAc); T5(HexNAc); S9(HexNAc); T10(HexNAc); K12(Dimethyl)	0.0221135	0	7665126	837.729	3	2511.17	0.931232	3.05951
600	302	ATTTTDLPSTTK	313	Dmel\CG6409	Q9VTC3	CG6409, isoform A	T2;T3;T4;T5;S9;T10	6	6xTn	(Q9VTC3):T311	Q9VTC3	N-Term(Dimethyl); T2(HexNAc); T3(HexNAc); T4(HexNAc); T5(HexNAc); S9(HexNAc); T10(HexNAc); K12(Dimethyl)	0.0410884	0	3.65417e+06	837.73	3	2511.17	1.66039	3.39892
601	302	ATTTTDLPSTTK	313	Dmel\CG6409	Q9VTC3	CG6409, isoform A	T2;T3;T4;T5;S9;T10	6	6xTn	(Q9VTC3):T311	Q9VTC3	N-Term(Dimethyl); T2(HexNAc); T3(HexNAc); T4(HexNAc); T5(HexNAc); S9(HexNAc); T10(HexNAc); K12(Dimethyl)	0.0221135	0	7665126	837.729	3	2511.17	0.931232	3.05951
602	302	ATTTTDLPSTTKSELE	317	Dmel\CG6409	Q9VTC3	CG6409, isoform A	T2;T3;T4;T5;S9;T10;S13	7	7xTn	(Q9VTC3):S310	Q9VTC3	N-Term(Dimethyl); T2(HexNAc); T3(HexNAc); T4(HexNAc); T5(HexNAc); S9(HexNAc); T10(HexNAc); K12(Dimethyl); S13(HexNAc)	0.0309807	1	4.01271e+06	1058.16	3	3172.46	2.86214	2.966
602	302	ATTTTDLPSTTKSELE	317	Dmel\CG6409	Q9VTC3	CG6409, isoform A	T2;T3;T4;T5;S9;T10;S13	7	7xTn	(Q9VTC3):S314	Q9VTC3	N-Term(Dimethyl); T2(HexNAc); T3(HexNAc); T4(HexNAc); T5(HexNAc); S9(HexNAc); T10(HexNAc); K12(Dimethyl); S13(HexNAc)	0.0309807	1	4.01271e+06	1058.16	3	3172.46	2.86214	2.966
602	302	ATTTTDLPSTTKSELE	317	Dmel\CG6409	Q9VTC3	CG6409, isoform A	T2;T3;T4;T5;S9;T10;S13	7	7xTn	(Q9VTC3):T303	Q9VTC3	N-Term(Dimethyl); T2(HexNAc); T3(HexNAc); T4(HexNAc); T5(HexNAc); S9(HexNAc); T10(HexNAc); K12(Dimethyl); S13(HexNAc)	0.0309807	1	4.01271e+06	1058.16	3	3172.46	2.86214	2.966
602	302	ATTTTDLPSTTKSELE	317	Dmel\CG6409	Q9VTC3	CG6409, isoform A	T2;T3;T4;T5;S9;T10;S13	7	7xTn	(Q9VTC3):T304	Q9VTC3	N-Term(Dimethyl); T2(HexNAc); T3(HexNAc); T4(HexNAc); T5(HexNAc); S9(HexNAc); T10(HexNAc); K12(Dimethyl); S13(HexNAc)	0.0309807	1	4.01271e+06	1058.16	3	3172.46	2.86214	2.966
602	302	ATTTTDLPSTTKSELE	317	Dmel\CG6409	Q9VTC3	CG6409, isoform A	T2;T3;T4;T5;S9;T10;S13	7	7xTn	(Q9VTC3):T305	Q9VTC3	N-Term(Dimethyl); T2(HexNAc); T3(HexNAc); T4(HexNAc); T5(HexNAc); S9(HexNAc); T10(HexNAc); K12(Dimethyl); S13(HexNAc)	0.0309807	1	4.01271e+06	1058.16	3	3172.46	2.86214	2.966
602	302	ATTTTDLPSTTKSELE	317	Dmel\CG6409	Q9VTC3	CG6409, isoform A	T2;T3;T4;T5;S9;T10;S13	7	7xTn	(Q9VTC3):T306	Q9VTC3	N-Term(Dimethyl); T2(HexNAc); T3(HexNAc); T4(HexNAc); T5(HexNAc); S9(HexNAc); T10(HexNAc); K12(Dimethyl); S13(HexNAc)	0.0309807	1	4.01271e+06	1058.16	3	3172.46	2.86214	2.966
602	302	ATTTTDLPSTTKSELE	317	Dmel\CG6409	Q9VTC3	CG6409, isoform A	T2;T3;T4;T5;S9;T10;S13	7	7xTn	(Q9VTC3):T311	Q9VTC3	N-Term(Dimethyl); T2(HexNAc); T3(HexNAc); T4(HexNAc); T5(HexNAc); S9(HexNAc); T10(HexNAc); K12(Dimethyl); S13(HexNAc)	0.0309807	1	4.01271e+06	1058.16	3	3172.46	2.86214	2.966
606	238	VEYITSAPYDPDNDK	252	anon-WO0118547.571	Q9VFD1	CG6912	T5	1	1xTn	(Q9VFD1):T242	Q9VFD1	N-Term(Dimethyl); T5(HexNAc); K15(Dimethyl)	1.70697	0	1140997	662.648	3	1985.93	2.69313	2.67569
611	26	SFILPENDPPTTAPK	40	CT22143	Q9VP08	CG7166, isoform B	T11	1	1xT	(Q9VP08):T36	Q9VP08	N-Term(Dimethyl); T11(Hex(1)HexNAc(1)); K15(Dimethyl)		0	1.07755e+06	683.35	3	2048.03	1.1737	3.48356
612	26	SFILPENDPPTTAPK	40	CT22143	Q9VP08	CG7166, isoform B	T11	1	1xT	(Q9VP08):T36	Q9VP08	N-Term(Dimethyl:2H(4)); T11(Hex(1)HexNAc(1)); K15(Dimethyl:2H(4))		0	635187	686.033	3	2056.08	0.554443	2.49469
617	388	HVVSTPMAVQTTTQSPSK	405	Dmel\CG7173	Q9VP16	CG7173	T11;T12;T13	3	3xTn	(Q9VP16):T398	Q9VP16	N-Term(Dimethyl:2H(4)); M7(Oxidation); T11(HexNAc); T12(HexNAc); T13(HexNAc); K18(Dimethyl:2H(4))	1.04373	0	1.53415e+06	863.443	3	2588.31	1.23061	2.20836
618	388	HVVSTPMAVQTTTQSPSK	405	Dmel\CG7173	Q9VP16	CG7173	T11;T12;T13	3	3xTn	(Q9VP16):T398	Q9VP16	N-Term(Dimethyl); M7(Oxidation); T11(HexNAc); T12(HexNAc); T13(HexNAc); K18(Dimethyl)	0.933669	0	1.29649e+06	860.76	3	2580.26	1.65328	2.71571
619	388	HVVSTPMAVQTTTQSPSK	405	Dmel\CG7173	Q9VP16	CG7173	T11;T12;T13	3	3xTn	(Q9VP16):T398	Q9VP16	N-Term(Dimethyl:2H(4)); M7(Oxidation); T11(HexNAc); T12(HexNAc); T13(HexNAc); K18(Dimethyl:2H(4))	0.933669	0	893608	863.443	3	2588.31	1.30135	2.51611
620	388	HVVSTPMAVQTTTQSPSK	405	Dmel\CG7173	Q9VP16	CG7173	T11;T12;T13	3	3xTn	(Q9VP16):T398	Q9VP16	N-Term(Dimethyl); M7(Oxidation); T11(HexNAc); T12(HexNAc); T13(HexNAc); K18(Dimethyl)		0	0	645.821	4	2580.26	1.57711	3.27583
621	388	HVVSTPMAVQTTTQSPSK	405	Dmel\CG7173	Q9VP16	CG7173	T11;T12;T13	3	3xTn	(Q9VP16):T398	Q9VP16	N-Term(Dimethyl:2H(4)); M7(Oxidation); T11(HexNAc); T12(HexNAc); T13(HexNAc); K18(Dimethyl:2H(4))		0	4309873	863.442	3	2588.31	1.01838	2.14725
622	388	HVVSTPMAVQTTTQSPSK	405	Dmel\CG7173	Q9VP16	CG7173	T11;T12;T13	3	3xTn	(Q9VP16):T398	Q9VP16	N-Term(Dimethyl:2H(4)); M7(Oxidation); T11(HexNAc); T12(HexNAc); T13(HexNAc); K18(Dimethyl:2H(4))		0	277864	647.834	4	2588.32	2.07433	3.83754
617	388	HVVSTPMAVQTTTQSPSK	405	Dmel\CG7173	Q9VP16	CG7173	T11;T12;T13	3	3xTn	(Q9VP16):T399	Q9VP16	N-Term(Dimethyl:2H(4)); M7(Oxidation); T11(HexNAc); T12(HexNAc); T13(HexNAc); K18(Dimethyl:2H(4))	1.04373	0	1.53415e+06	863.443	3	2588.31	1.23061	2.20836
618	388	HVVSTPMAVQTTTQSPSK	405	Dmel\CG7173	Q9VP16	CG7173	T11;T12;T13	3	3xTn	(Q9VP16):T399	Q9VP16	N-Term(Dimethyl); M7(Oxidation); T11(HexNAc); T12(HexNAc); T13(HexNAc); K18(Dimethyl)	0.933669	0	1.29649e+06	860.76	3	2580.26	1.65328	2.71571
619	388	HVVSTPMAVQTTTQSPSK	405	Dmel\CG7173	Q9VP16	CG7173	T11;T12;T13	3	3xTn	(Q9VP16):T399	Q9VP16	N-Term(Dimethyl:2H(4)); M7(Oxidation); T11(HexNAc); T12(HexNAc); T13(HexNAc); K18(Dimethyl:2H(4))	0.933669	0	893608	863.443	3	2588.31	1.30135	2.51611
620	388	HVVSTPMAVQTTTQSPSK	405	Dmel\CG7173	Q9VP16	CG7173	T11;T12;T13	3	3xTn	(Q9VP16):T399	Q9VP16	N-Term(Dimethyl); M7(Oxidation); T11(HexNAc); T12(HexNAc); T13(HexNAc); K18(Dimethyl)		0	0	645.821	4	2580.26	1.57711	3.27583
621	388	HVVSTPMAVQTTTQSPSK	405	Dmel\CG7173	Q9VP16	CG7173	T11;T12;T13	3	3xTn	(Q9VP16):T399	Q9VP16	N-Term(Dimethyl:2H(4)); M7(Oxidation); T11(HexNAc); T12(HexNAc); T13(HexNAc); K18(Dimethyl:2H(4))		0	4309873	863.442	3	2588.31	1.01838	2.14725
622	388	HVVSTPMAVQTTTQSPSK	405	Dmel\CG7173	Q9VP16	CG7173	T11;T12;T13	3	3xTn	(Q9VP16):T399	Q9VP16	N-Term(Dimethyl:2H(4)); M7(Oxidation); T11(HexNAc); T12(HexNAc); T13(HexNAc); K18(Dimethyl:2H(4))		0	277864	647.834	4	2588.32	2.07433	3.83754
617	388	HVVSTPMAVQTTTQSPSK	405	Dmel\CG7173	Q9VP16	CG7173	T11;T12;T13	3	3xTn	(Q9VP16):T400	Q9VP16	N-Term(Dimethyl:2H(4)); M7(Oxidation); T11(HexNAc); T12(HexNAc); T13(HexNAc); K18(Dimethyl:2H(4))	1.04373	0	1.53415e+06	863.443	3	2588.31	1.23061	2.20836
618	388	HVVSTPMAVQTTTQSPSK	405	Dmel\CG7173	Q9VP16	CG7173	T11;T12;T13	3	3xTn	(Q9VP16):T400	Q9VP16	N-Term(Dimethyl); M7(Oxidation); T11(HexNAc); T12(HexNAc); T13(HexNAc); K18(Dimethyl)	0.933669	0	1.29649e+06	860.76	3	2580.26	1.65328	2.71571
619	388	HVVSTPMAVQTTTQSPSK	405	Dmel\CG7173	Q9VP16	CG7173	T11;T12;T13	3	3xTn	(Q9VP16):T400	Q9VP16	N-Term(Dimethyl:2H(4)); M7(Oxidation); T11(HexNAc); T12(HexNAc); T13(HexNAc); K18(Dimethyl:2H(4))	0.933669	0	893608	863.443	3	2588.31	1.30135	2.51611
620	388	HVVSTPMAVQTTTQSPSK	405	Dmel\CG7173	Q9VP16	CG7173	T11;T12;T13	3	3xTn	(Q9VP16):T400	Q9VP16	N-Term(Dimethyl); M7(Oxidation); T11(HexNAc); T12(HexNAc); T13(HexNAc); K18(Dimethyl)		0	0	645.821	4	2580.26	1.57711	3.27583
621	388	HVVSTPMAVQTTTQSPSK	405	Dmel\CG7173	Q9VP16	CG7173	T11;T12;T13	3	3xTn	(Q9VP16):T400	Q9VP16	N-Term(Dimethyl:2H(4)); M7(Oxidation); T11(HexNAc); T12(HexNAc); T13(HexNAc); K18(Dimethyl:2H(4))		0	4309873	863.442	3	2588.31	1.01838	2.14725
622	388	HVVSTPMAVQTTTQSPSK	405	Dmel\CG7173	Q9VP16	CG7173	T11;T12;T13	3	3xTn	(Q9VP16):T400	Q9VP16	N-Term(Dimethyl:2H(4)); M7(Oxidation); T11(HexNAc); T12(HexNAc); T13(HexNAc); K18(Dimethyl:2H(4))		0	277864	647.834	4	2588.32	2.07433	3.83754
624	395	AVQTTTQSPSK	405	Dmel\CG7173	Q9VP16	CG7173	T4;T5;T6	3	3xTn	(Q9VP16):T398	Q9VP16	N-Term(Dimethyl); T4(HexNAc); T5(HexNAc); T6(HexNAc); K11(Dimethyl)		0	2.01175e+06	906.953	2	1812.9	1.85414	2.2345
624	395	AVQTTTQSPSK	405	Dmel\CG7173	Q9VP16	CG7173	T4;T5;T6	3	3xTn	(Q9VP16):T399	Q9VP16	N-Term(Dimethyl); T4(HexNAc); T5(HexNAc); T6(HexNAc); K11(Dimethyl)		0	2.01175e+06	906.953	2	1812.9	1.85414	2.2345
624	395	AVQTTTQSPSK	405	Dmel\CG7173	Q9VP16	CG7173	T4;T5;T6	3	3xTn	(Q9VP16):T400	Q9VP16	N-Term(Dimethyl); T4(HexNAc); T5(HexNAc); T6(HexNAc); K11(Dimethyl)		0	2.01175e+06	906.953	2	1812.9	1.85414	2.2345
628	91	NLTNTDTGVPTIPLVTSKPAVEQK	114	Dmel\CG7453	Q9VWL3	CG7453	T3;T5;S17	3	3xT	(Q9VWL3):S107	Q9VWL3	N-Term(Dimethyl:2H(4)); T3(Hex(1)HexNAc(1)); T5(Hex(1)HexNAc(1)); S17(Hex(1)HexNAc(1)); K18(Dimethyl:2H(4)); K24(Dimethyl:2H(4))	1.82523	0	958007	929.49	4	3714.94	2.00804	3.34401
628	91	NLTNTDTGVPTIPLVTSKPAVEQK	114	Dmel\CG7453	Q9VWL3	CG7453	T3;T5;S17	3	3xT	(Q9VWL3):T93	Q9VWL3	N-Term(Dimethyl:2H(4)); T3(Hex(1)HexNAc(1)); T5(Hex(1)HexNAc(1)); S17(Hex(1)HexNAc(1)); K18(Dimethyl:2H(4)); K24(Dimethyl:2H(4))	1.82523	0	958007	929.49	4	3714.94	2.00804	3.34401
628	91	NLTNTDTGVPTIPLVTSKPAVEQK	114	Dmel\CG7453	Q9VWL3	CG7453	T3;T5;S17	3	3xT	(Q9VWL3):T95	Q9VWL3	N-Term(Dimethyl:2H(4)); T3(Hex(1)HexNAc(1)); T5(Hex(1)HexNAc(1)); S17(Hex(1)HexNAc(1)); K18(Dimethyl:2H(4)); K24(Dimethyl:2H(4))	1.82523	0	958007	929.49	4	3714.94	2.00804	3.34401
631	94	NTDTGVPTIPLVTSKPAVEQK	114	Dmel\CG7453	Q9VWL3	CG7453	T13	1	1xT	(Q9VWL3):T106	Q9VWL3	N-Term(Dimethyl); T13(Hex(1)HexNAc(1)); K15(Dimethyl); K21(Dimethyl)	1.52581	0	3989119	882.145	3	2644.42	1.4369	4.23705
632	94	NTDTGVPTIPLVTSKPAVEQK	114	Dmel\CG7453	Q9VWL3	CG7453	T13	1	1xT	(Q9VWL3):T106	Q9VWL3	N-Term(Dimethyl:2H(4)); T13(Hex(1)HexNAc(1)); K15(Dimethyl:2H(4)); K21(Dimethyl:2H(4))	1.52581	0	1.12181e+06	886.17	3	2656.5	0.923544	4.09053
630	94	NTDTGVPTIPLVTSKPAVEQK	114	Dmel\CG7453	Q9VWL3	CG7453	T13	1	1xTn	(Q9VWL3):T106	Q9VWL3	N-Term(Dimethyl:2H(4)); T13(HexNAc); K15(Dimethyl:2H(4)); K21(Dimethyl:2H(4))	1.58557	0	1.09468e+06	832.153	3	2494.44	1.31269	2.61848
642	186	STIIATTPKPK	196	Dmel\CG7453	Q9VWL3	CG7453	T6;T7	2	2xT	(Q9VWL3):T191	Q9VWL3	N-Term(Dimethyl); T6(Hex(1)HexNAc(1)); T7(Hex(1)HexNAc(1)); K9(Dimethyl); K11(Dimethyl)	1.54215	0	5202075	657.69	3	1971.05	1.03799	2.97997
643	186	STIIATTPKPK	196	Dmel\CG7453	Q9VWL3	CG7453	T6;T7	2	2xT	(Q9VWL3):T191	Q9VWL3	N-Term(Dimethyl); T6(Hex(1)HexNAc(1)); T7(Hex(1)HexNAc(1)); K9(Dimethyl); K11(Dimethyl)	1.28628	0	2198876	657.69	3	1971.05	1.03799	3.2618
644	186	STIIATTPKPK	196	Dmel\CG7453	Q9VWL3	CG7453	T6;T7	2	2xT	(Q9VWL3):T191	Q9VWL3	N-Term(Dimethyl:2H(4)); T6(Hex(1)HexNAc(1)); T7(Hex(1)HexNAc(1)); K9(Dimethyl:2H(4)); K11(Dimethyl:2H(4))	1.28628	0	1.48639e+06	661.715	3	1983.13	1.18373	2.57555
648	186	STIIATTPKPK	196	Dmel\CG7453	Q9VWL3	CG7453	T6;T7	2	2xT	(Q9VWL3):T191	Q9VWL3	N-Term(Dimethyl); T6(Hex(1)HexNAc(1)); T7(Hex(1)HexNAc(1)); K9(Dimethyl); K11(Dimethyl)		0	20516574	657.69	3	1971.06	1.68827	2.88613
649	186	STIIATTPKPK	196	Dmel\CG7453	Q9VWL3	CG7453	T6;T7	2	1xTn_1xT	(Q9VWL3):T191	Q9VWL3	N-Term(Dimethyl:2H(4)); T6(Hex(1)HexNAc(1)); T7(HexNAc); K9(Dimethyl:2H(4)); K11(Dimethyl:2H(4))		0	7.46211e+06	607.697	3	1821.08	1.13664	2.85792
647	186	STIIATTPKPK	196	Dmel\CG7453	Q9VWL3	CG7453	T6;T7	2	1xTn_1xT	(Q9VWL3):T191	Q9VWL3	N-Term(Dimethyl); T6(HexNAc); T7(Hex(1)HexNAc(1)); K9(Dimethyl); K11(Dimethyl)		0	1.83574e+06	603.672	3	1809	0.673868	2.66986
650	186	STIIATTPKPK	196	Dmel\CG7453	Q9VWL3	CG7453	T6;T7	2	1xTn_1xT	(Q9VWL3):T191	Q9VWL3	N-Term(Dimethyl:2H(4)); T6(HexNAc); T7(Hex(1)HexNAc(1)); K9(Dimethyl:2H(4)); K11(Dimethyl:2H(4))		0	1.31613e+06	607.697	3	1821.08	0.935541	2.95621
645	186	STIIATTPKPK	196	Dmel\CG7453	Q9VWL3	CG7453	T6;T7	2	2xTn	(Q9VWL3):T191	Q9VWL3	N-Term(Dimethyl); T6(HexNAc); T7(HexNAc); K9(Dimethyl); K11(Dimethyl)	0.847767	0	2.84011e+06	549.654	3	1646.95	0.905164	2.66859
646	186	STIIATTPKPK	196	Dmel\CG7453	Q9VWL3	CG7453	T6;T7	2	2xTn	(Q9VWL3):T191	Q9VWL3	N-Term(Dimethyl:2H(4)); T6(HexNAc); T7(HexNAc); K9(Dimethyl:2H(4)); K11(Dimethyl:2H(4))	0.847767	0	954889	553.679	3	1659.02	1.19071	2.93421
651	186	STIIATTPKPK	196	Dmel\CG7453	Q9VWL3	CG7453	T6;T7	2	2xTn	(Q9VWL3):T191	Q9VWL3	N-Term(Dimethyl:2H(4)); T6(HexNAc); T7(HexNAc); K9(Dimethyl:2H(4)); K11(Dimethyl:2H(4))		0	3.6138e+06	553.679	3	1659.02	0.0870199	2.99181
642	186	STIIATTPKPK	196	Dmel\CG7453	Q9VWL3	CG7453	T6;T7	2	2xT	(Q9VWL3):T192	Q9VWL3	N-Term(Dimethyl); T6(Hex(1)HexNAc(1)); T7(Hex(1)HexNAc(1)); K9(Dimethyl); K11(Dimethyl)	1.54215	0	5202075	657.69	3	1971.05	1.03799	2.97997
643	186	STIIATTPKPK	196	Dmel\CG7453	Q9VWL3	CG7453	T6;T7	2	2xT	(Q9VWL3):T192	Q9VWL3	N-Term(Dimethyl); T6(Hex(1)HexNAc(1)); T7(Hex(1)HexNAc(1)); K9(Dimethyl); K11(Dimethyl)	1.28628	0	2198876	657.69	3	1971.05	1.03799	3.2618
644	186	STIIATTPKPK	196	Dmel\CG7453	Q9VWL3	CG7453	T6;T7	2	2xT	(Q9VWL3):T192	Q9VWL3	N-Term(Dimethyl:2H(4)); T6(Hex(1)HexNAc(1)); T7(Hex(1)HexNAc(1)); K9(Dimethyl:2H(4)); K11(Dimethyl:2H(4))	1.28628	0	1.48639e+06	661.715	3	1983.13	1.18373	2.57555
648	186	STIIATTPKPK	196	Dmel\CG7453	Q9VWL3	CG7453	T6;T7	2	2xT	(Q9VWL3):T192	Q9VWL3	N-Term(Dimethyl); T6(Hex(1)HexNAc(1)); T7(Hex(1)HexNAc(1)); K9(Dimethyl); K11(Dimethyl)		0	20516574	657.69	3	1971.06	1.68827	2.88613
649	186	STIIATTPKPK	196	Dmel\CG7453	Q9VWL3	CG7453	T6;T7	2	1xTn_1xT	(Q9VWL3):T192	Q9VWL3	N-Term(Dimethyl:2H(4)); T6(Hex(1)HexNAc(1)); T7(HexNAc); K9(Dimethyl:2H(4)); K11(Dimethyl:2H(4))		0	7.46211e+06	607.697	3	1821.08	1.13664	2.85792
647	186	STIIATTPKPK	196	Dmel\CG7453	Q9VWL3	CG7453	T6;T7	2	1xTn_1xT	(Q9VWL3):T192	Q9VWL3	N-Term(Dimethyl); T6(HexNAc); T7(Hex(1)HexNAc(1)); K9(Dimethyl); K11(Dimethyl)		0	1.83574e+06	603.672	3	1809	0.673868	2.66986
650	186	STIIATTPKPK	196	Dmel\CG7453	Q9VWL3	CG7453	T6;T7	2	1xTn_1xT	(Q9VWL3):T192	Q9VWL3	N-Term(Dimethyl:2H(4)); T6(HexNAc); T7(Hex(1)HexNAc(1)); K9(Dimethyl:2H(4)); K11(Dimethyl:2H(4))		0	1.31613e+06	607.697	3	1821.08	0.935541	2.95621
645	186	STIIATTPKPK	196	Dmel\CG7453	Q9VWL3	CG7453	T6;T7	2	2xTn	(Q9VWL3):T192	Q9VWL3	N-Term(Dimethyl); T6(HexNAc); T7(HexNAc); K9(Dimethyl); K11(Dimethyl)	0.847767	0	2.84011e+06	549.654	3	1646.95	0.905164	2.66859
646	186	STIIATTPKPK	196	Dmel\CG7453	Q9VWL3	CG7453	T6;T7	2	2xTn	(Q9VWL3):T192	Q9VWL3	N-Term(Dimethyl:2H(4)); T6(HexNAc); T7(HexNAc); K9(Dimethyl:2H(4)); K11(Dimethyl:2H(4))	0.847767	0	954889	553.679	3	1659.02	1.19071	2.93421
651	186	STIIATTPKPK	196	Dmel\CG7453	Q9VWL3	CG7453	T6;T7	2	2xTn	(Q9VWL3):T192	Q9VWL3	N-Term(Dimethyl:2H(4)); T6(HexNAc); T7(HexNAc); K9(Dimethyl:2H(4)); K11(Dimethyl:2H(4))		0	3.6138e+06	553.679	3	1659.02	0.0870199	2.99181
667	187	TIIATTPKPK	196	Dmel\CG7453	Q9VWL3	CG7453	T5;T6	2	2xT	(Q9VWL3):T191	Q9VWL3	N-Term(Dimethyl); T5(Hex(1)HexNAc(1)); T6(Hex(1)HexNAc(1)); K8(Dimethyl); K10(Dimethyl)	1.04747	0	2905428	628.679	3	1884.02	1.56474	2.72018
667	187	TIIATTPKPK	196	Dmel\CG7453	Q9VWL3	CG7453	T5;T6	2	2xT	(Q9VWL3):T192	Q9VWL3	N-Term(Dimethyl); T5(Hex(1)HexNAc(1)); T6(Hex(1)HexNAc(1)); K8(Dimethyl); K10(Dimethyl)	1.04747	0	2905428	628.679	3	1884.02	1.56474	2.72018
679	69	DVDDFDGGGADAVAPAGGETSPVAGHEDPIK	99	Dmel\CG7685	A0A0B4KHC7	CG7685, isoform B	T20;S21;	2	2xTn	(A0A0B4KHC7):S89	A0A0B4KHC7	N-Term(Dimethyl); T20(HexNAc); S21(HexNAc); K31(Dimethyl)	1.35829	0	1.15904e+06	1143.52	3	3428.55	-0.181895	2.32847
680	69	DVDDFDGGGADAVAPAGGETSPVAGHEDPIK	99	Dmel\CG7685	A0A0B4KHC7	CG7685, isoform B	T20;S21;	2	2xTn	(A0A0B4KHC7):S89	A0A0B4KHC7	N-Term(Dimethyl:2H(4)); T20(HexNAc); S21(HexNAc); K31(Dimethyl:2H(4))	1.35829	0	1.47593e+06	1146.21	3	3436.61	1.9017	2.18973
679	69	DVDDFDGGGADAVAPAGGETSPVAGHEDPIK	99	Dmel\CG7685	A0A0B4KHC7	CG7685, isoform B	T20;S21;	2	2xTn	(A0A0B4KHC7):T88	A0A0B4KHC7	N-Term(Dimethyl); T20(HexNAc); S21(HexNAc); K31(Dimethyl)	1.35829	0	1.15904e+06	1143.52	3	3428.55	-0.181895	2.32847
680	69	DVDDFDGGGADAVAPAGGETSPVAGHEDPIK	99	Dmel\CG7685	A0A0B4KHC7	CG7685, isoform B	T20;S21;	2	2xTn	(A0A0B4KHC7):T88	A0A0B4KHC7	N-Term(Dimethyl:2H(4)); T20(HexNAc); S21(HexNAc); K31(Dimethyl:2H(4))	1.35829	0	1.47593e+06	1146.21	3	3436.61	1.9017	2.18973
692	876	MRPTPAGEVK	885	Dmel\CG7884	Q8SWR0	CG7884, isoform A	T4	1	1xT	(Q8SWR0):T879	Q8SWR0	N-Term(Dimethyl:2H(4)); T4(Hex(1)HexNAc(1)); K10(Dimethyl:2H(4))	1.10054	0	353218	505.612	3	1514.82	0.361281	2.30954
693	876	MRPTPAGEVK	885	Dmel\CG7884	Q8SWR0	CG7884, isoform A	T4	1	1xT	(Q8SWR0):T879	Q8SWR0	N-Term(Dimethyl:2H(4)); T4(Hex(1)HexNAc(1)); K10(Dimethyl:2H(4))	1.0801	0	16363639	505.612	3	1514.82	-0.122223	2.64564
694	876	MRPTPAGEVK	885	Dmel\CG7884	Q8SWR0	CG7884, isoform A	T4	1	1xT	(Q8SWR0):T879	Q8SWR0	N-Term(Dimethyl); M1(Oxidation); T4(Hex(1)HexNAc(1)); K10(Dimethyl)	1.04662	0	10914849	761.888	2	1522.77	0.990246	1.95918
695	876	MRPTPAGEVK	885	Dmel\CG7884	Q8SWR0	CG7884, isoform A	T4	1	1xT	(Q8SWR0):T879	Q8SWR0	N-Term(Dimethyl); M1(Oxidation); T4(Hex(1)HexNAc(1)); K10(Dimethyl)	1.03657	0	2.24737e+06	508.262	3	1522.77	1.96342	2.64624
696	876	MRPTPAGEVK	885	Dmel\CG7884	Q8SWR0	CG7884, isoform A	T4	1	1xT	(Q8SWR0):T879	Q8SWR0	N-Term(Dimethyl); M1(Oxidation); T4(Hex(1)HexNAc(1)); K10(Dimethyl)	1.03657	0	12378664	508.261	3	1522.77	0.821089	2.38256
697	876	MRPTPAGEVK	885	Dmel\CG7884	Q8SWR0	CG7884, isoform A	T4	1	1xT	(Q8SWR0):T879	Q8SWR0	N-Term(Dimethyl); M1(Oxidation); T4(Hex(1)HexNAc(1)); K10(Dimethyl)	1.01434	0	263441	508.261	3	1522.77	0.760967	2.37068
698	876	MRPTPAGEVK	885	Dmel\CG7884	Q8SWR0	CG7884, isoform A	T4	1	1xT	(Q8SWR0):T879	Q8SWR0	N-Term(Dimethyl:2H(4)); T4(Hex(1)HexNAc(1)); K10(Dimethyl:2H(4))	0.999296	0	1.11606e+06	505.612	3	1514.82	0.0590911	2.36845
699	876	MRPTPAGEVK	885	Dmel\CG7884	Q8SWR0	CG7884, isoform A	T4	1	1xT	(Q8SWR0):T879	Q8SWR0	N-Term(Dimethyl:2H(4)); M1(Oxidation); T4(Hex(1)HexNAc(1)); K10(Dimethyl:2H(4))	0.992407	0	557769	510.944	3	1530.82	0.469648	2.25849
700	876	MRPTPAGEVK	885	Dmel\CG7884	Q8SWR0	CG7884, isoform A	T4	1	1xT	(Q8SWR0):T879	Q8SWR0	N-Term(Dimethyl); M1(Oxidation); T4(Hex(1)HexNAc(1)); K10(Dimethyl)	0.962352	0	116127	508.261	3	1522.77	0.760967	2.33107
701	876	MRPTPAGEVK	885	Dmel\CG7884	Q8SWR0	CG7884, isoform A	T4	1	1xT	(Q8SWR0):T879	Q8SWR0	N-Term(Dimethyl:2H(4)); T4(Hex(1)HexNAc(1)); K10(Dimethyl:2H(4))	0.959694	0	342281	505.613	3	1514.82	0.542594	2.43004
702	876	MRPTPAGEVK	885	Dmel\CG7884	Q8SWR0	CG7884, isoform A	T4	1	1xT	(Q8SWR0):T879	Q8SWR0	N-Term(Dimethyl); M1(Oxidation); T4(Hex(1)HexNAc(1)); K10(Dimethyl)	0.950375	0	3.96646e+06	508.261	3	1522.77	0.640722	2.61797
703	876	MRPTPAGEVK	885	Dmel\CG7884	Q8SWR0	CG7884, isoform A	T4	1	1xT	(Q8SWR0):T879	Q8SWR0	N-Term(Dimethyl); M1(Oxidation); T4(Hex(1)HexNAc(1)); K10(Dimethyl)	0.950375	0	8274918	508.261	3	1522.77	0.700844	2.40646
704	876	MRPTPAGEVK	885	Dmel\CG7884	Q8SWR0	CG7884, isoform A	T4	1	1xT	(Q8SWR0):T879	Q8SWR0	N-Term(Dimethyl:2H(4)); M1(Oxidation); T4(Hex(1)HexNAc(1)); K10(Dimethyl:2H(4))	0.950375	0	7921214	510.944	3	1530.82	0.350036	2.19181
706	876	MRPTPAGEVK	885	Dmel\CG7884	Q8SWR0	CG7884, isoform A	T4	1	1xT	(Q8SWR0):T879	Q8SWR0	N-Term(Dimethyl); M1(Oxidation); T4(Hex(1)HexNAc(1)); K10(Dimethyl)	0.928043	0	5.63692e+06	761.888	2	1522.77	0.82992	1.97925
707	876	MRPTPAGEVK	885	Dmel\CG7884	Q8SWR0	CG7884, isoform A	T4	1	1xT	(Q8SWR0):T879	Q8SWR0	N-Term(Dimethyl); M1(Oxidation); T4(Hex(1)HexNAc(1)); K10(Dimethyl)		0	2445812	508.261	3	1522.77	0.640722	2.79447
708	876	MRPTPAGEVK	885	Dmel\CG7884	Q8SWR0	CG7884, isoform A	T4	1	1xT	(Q8SWR0):T879	Q8SWR0	N-Term(Dimethyl:2H(4)); M1(Oxidation); T4(Hex(1)HexNAc(1)); K10(Dimethyl:2H(4))		0	2923298	510.944	3	1530.82	0.589261	2.22446
709	876	MRPTPAGEVK	885	Dmel\CG7884	Q8SWR0	CG7884, isoform A	T4	1	1xT	(Q8SWR0):T879	Q8SWR0	N-Term(Dimethyl:2H(4)); T4(Hex(1)HexNAc(1)); K10(Dimethyl:2H(4))		0	7838818	505.612	3	1514.82	-1.21011	2.14122
688	876	MRPTPAGEVK	885	Dmel\CG7884	Q8SWR0	CG7884, isoform A	T4	1	1xTn	(Q8SWR0):T879	Q8SWR0	N-Term(Dimethyl:2H(4)); T4(HexNAc); K10(Dimethyl:2H(4))	1.37093	0	422796	451.595	3	1352.77	0.537751	2.37664
689	876	MRPTPAGEVK	885	Dmel\CG7884	Q8SWR0	CG7884, isoform A	T4	1	1xTn	(Q8SWR0):T879	Q8SWR0	N-Term(Dimethyl:2H(4)); M1(Oxidation); T4(HexNAc); K10(Dimethyl:2H(4))	1.351	0	3485974	456.926	3	1368.76	0.12179	3.22835
690	876	MRPTPAGEVK	885	Dmel\CG7884	Q8SWR0	CG7884, isoform A	T4	1	1xTn	(Q8SWR0):T879	Q8SWR0	N-Term(Dimethyl); M1(Oxidation); T4(HexNAc); K10(Dimethyl)	1.18429	0	4.46437e+06	454.243	3	1360.71	0.513028	2.56021
691	876	MRPTPAGEVK	885	Dmel\CG7884	Q8SWR0	CG7884, isoform A	T4	1	1xTn	(Q8SWR0):T879	Q8SWR0	N-Term(Dimethyl:2H(4)); M1(Oxidation); T4(HexNAc); K10(Dimethyl:2H(4))	1.18429	0	4.66323e+06	456.926	3	1368.76	-0.212646	2.69415
705	876	MRPTPAGEVK	885	Dmel\CG7884	Q8SWR0	CG7884, isoform A	T4	1	1xTn	(Q8SWR0):T879	Q8SWR0	N-Term(Dimethyl); M1(Oxidation); T4(HexNAc); K10(Dimethyl)	0.931349	0	3270176	454.243	3	1360.71	-0.0252346	2.87008
710	876	MRPTPAGEVK	885	Dmel\CG7884	Q8SWR0	CG7884, isoform A	T4;	1	1xT	(Q8SWR0):T879	Q8SWR0	N-Term(Dimethyl); T4(Hex(1)HexNAc(1)); K10(Dimethyl)		0	1.08746e+06	753.891	2	1506.77	1.27164	1.29291
711	876	MRPTPAGEVK	885	Dmel\CG7884	Q8SWR0	CG7884, isoform A	T4;	1	1xT	(Q8SWR0):T879	Q8SWR0	N-Term(Dimethyl:2H(4)); M1(Oxidation); T4(Hex(1)HexNAc(1)); K10(Dimethyl:2H(4))	0.928043	0	6475361	765.913	2	1530.82	0.797399	1.27453
712	876	MRPTPAGEVK	885	Dmel\CG7884	Q8SWR0	CG7884, isoform A	T4;	1	1xT	(Q8SWR0):T879	Q8SWR0	N-Term(Dimethyl:2H(4)); M1(Oxidation); T4(Hex(1)HexNAc(1)); K10(Dimethyl:2H(4))		0	2923298	510.944	3	1530.82	0.589261	0.65188
715	612	LATATVTAPPNSR	624	Dmel\CG7884	M9PJR1	CG7884, isoform B	T7	1	1xTn	(M9PJR1):T618	M9PJR1;Q8SWR0	N-Term(Dimethyl:2H(4)); T7(HexNAc)	0.938097	0	2.62624e+06	767.426	2	1533.84	1.64345	1.78686
716	876	MRPTPGEVK	884	Dmel\CG7884	M9PJR1	CG7884, isoform B	T4	1	1xT	(M9PJR1):T879	M9PJR1	N-Term(Dimethyl:2H(4)); M1(Oxidation); T4(Hex(1)HexNAc(1)); K9(Dimethyl:2H(4))	1.32082	0	2.33385e+06	487.265	3	1459.78	0.792459	2.60981
717	876	MRPTPGEVK	884	Dmel\CG7884	M9PJR1	CG7884, isoform B	T4	1	1xT	(M9PJR1):T879	M9PJR1	N-Term(Dimethyl:2H(4)); M1(Oxidation); T4(Hex(1)HexNAc(1)); K9(Dimethyl:2H(4))	1.203	0	3.98938e+06	487.265	3	1459.78	0.228009	2.5595
721	486	VDTVEHSTLVYER	498	CG8027-RA	A1Z7S7	CG8027	S7;T8	2	1xTn_1xT	(A1Z7S7):S492	A1Z7S7	N-Term(Dimethyl:2H(4)); S7(HexNAc); T8(Hex(1)HexNAc(1))	2.15786	0	3.75288e+06	716.685	3	2148.04	0.777315	2.56557
720	486	VDTVEHSTLVYER	498	CG8027-RA	A1Z7S7	CG8027	T3;T8	2	2xTn	(A1Z7S7):T488	A1Z7S7	N-Term(Dimethyl:2H(4)); T3(HexNAc); T8(HexNAc)	2.39241	0	4523002	662.667	3	1985.99	0.424374	2.71587
721	486	VDTVEHSTLVYER	498	CG8027-RA	A1Z7S7	CG8027	S7;T8	2	1xTn_1xT	(A1Z7S7):T493	A1Z7S7	N-Term(Dimethyl:2H(4)); S7(HexNAc); T8(Hex(1)HexNAc(1))	2.15786	0	3.75288e+06	716.685	3	2148.04	0.777315	2.56557
720	486	VDTVEHSTLVYER	498	CG8027-RA	A1Z7S7	CG8027	T3;T8	2	2xTn	(A1Z7S7):T493	A1Z7S7	N-Term(Dimethyl:2H(4)); T3(HexNAc); T8(HexNAc)	2.39241	0	4523002	662.667	3	1985.99	0.424374	2.71587
724	128	LPHGQPLDAATTR	140	CG8180	Q7K3C2	CG8180, isoform A	T11;T12	2	1xTn_1xT	(Q7K3C2):T138	Q7K3C2	N-Term(Dimethyl); T11(HexNAc); T12(Hex(1)HexNAc(1))		0	1.13716e+06	658.329	3	1972.97	0.320585	2.71933
725	128	LPHGQPLDAATTR	140	CG8180	Q7K3C2	CG8180, isoform A	T11;T12	2	2xTn	(Q7K3C2):T138	Q7K3C2	N-Term(Dimethyl); T11(HexNAc); T12(HexNAc)		0	9774110	604.312	3	1810.92	1.40933	3.58165
726	128	LPHGQPLDAATTR	140	CG8180	Q7K3C2	CG8180, isoform A	T11;T12	2	2xTn	(Q7K3C2):T138	Q7K3C2	N-Term(Dimethyl:2H(4)); T11(HexNAc); T12(HexNAc)		0	7396247	605.653	3	1814.94	0.856264	3.02878
727	128	LPHGQPLDAATTR	140	CG8180	Q7K3C2	CG8180, isoform A	T11;T12;	2	2xTn	(Q7K3C2):T138	Q7K3C2	N-Term(Dimethyl); T11(HexNAc); T12(HexNAc)		0	9774110	604.312	3	1810.92	1.40933	2.00051
724	128	LPHGQPLDAATTR	140	CG8180	Q7K3C2	CG8180, isoform A	T11;T12	2	1xTn_1xT	(Q7K3C2):T139	Q7K3C2	N-Term(Dimethyl); T11(HexNAc); T12(Hex(1)HexNAc(1))		0	1.13716e+06	658.329	3	1972.97	0.320585	2.71933
725	128	LPHGQPLDAATTR	140	CG8180	Q7K3C2	CG8180, isoform A	T11;T12	2	2xTn	(Q7K3C2):T139	Q7K3C2	N-Term(Dimethyl); T11(HexNAc); T12(HexNAc)		0	9774110	604.312	3	1810.92	1.40933	3.58165
726	128	LPHGQPLDAATTR	140	CG8180	Q7K3C2	CG8180, isoform A	T11;T12	2	2xTn	(Q7K3C2):T139	Q7K3C2	N-Term(Dimethyl:2H(4)); T11(HexNAc); T12(HexNAc)		0	7396247	605.653	3	1814.94	0.856264	3.02878
727	128	LPHGQPLDAATTR	140	CG8180	Q7K3C2	CG8180, isoform A	T11;T12;	2	2xTn	(Q7K3C2):T139	Q7K3C2	N-Term(Dimethyl); T11(HexNAc); T12(HexNAc)		0	9774110	604.312	3	1810.92	1.40933	2.00051
728	25	ASTGSPSATATTAKPK	40	CG8192-RA	A1ZA23	CG8192	T3;T9;T11	3	3xTn	(A1ZA23):T27	A1ZA23	N-Term(Dimethyl:2H(4)); T3(HexNAc); T9(HexNAc); T11(HexNAc); K14(Dimethyl:2H(4)); K16(Dimethyl:2H(4))	1.05136	0	6.19738e+06	727.732	3	2181.18	1.50236	2.50136
728	25	ASTGSPSATATTAKPK	40	CG8192-RA	A1ZA23	CG8192	T3;T9;T11	3	3xTn	(A1ZA23):T33	A1ZA23	N-Term(Dimethyl:2H(4)); T3(HexNAc); T9(HexNAc); T11(HexNAc); K14(Dimethyl:2H(4)); K16(Dimethyl:2H(4))	1.05136	0	6.19738e+06	727.732	3	2181.18	1.50236	2.50136
728	25	ASTGSPSATATTAKPK	40	CG8192-RA	A1ZA23	CG8192	T3;T9;T11	3	3xTn	(A1ZA23):T35	A1ZA23	N-Term(Dimethyl:2H(4)); T3(HexNAc); T9(HexNAc); T11(HexNAc); K14(Dimethyl:2H(4)); K16(Dimethyl:2H(4))	1.05136	0	6.19738e+06	727.732	3	2181.18	1.50236	2.50136
729	322	HQPQPQPTTLAYR	334	CG8192-RA	A1ZA23	CG8192	T8;T9	2	2xTn	(A1ZA23):T329	A1ZA23	N-Term(Dimethyl); T8(HexNAc); T9(HexNAc)	1.17829	0	2.66754e+06	657.666	3	1970.98	1.21196	2.29732
730	322	HQPQPQPTTLAYR	334	CG8192-RA	A1ZA23	CG8192	T8;T9	2	2xTn	(A1ZA23):T329	A1ZA23	N-Term(Dimethyl); T8(HexNAc); T9(HexNAc)		0	4520890	657.667	3	1970.99	2.51256	2.50845
731	322	HQPQPQPTTLAYR	334	CG8192-RA	A1ZA23	CG8192	T8;T9	2	2xTn	(A1ZA23):T329	A1ZA23	N-Term(Dimethyl:2H(4)); T8(HexNAc); T9(HexNAc)		0	4.47527e+06	659.01	3	1975.02	4.22713	2.54804
729	322	HQPQPQPTTLAYR	334	CG8192-RA	A1ZA23	CG8192	T8;T9	2	2xTn	(A1ZA23):T330	A1ZA23	N-Term(Dimethyl); T8(HexNAc); T9(HexNAc)	1.17829	0	2.66754e+06	657.666	3	1970.98	1.21196	2.29732
730	322	HQPQPQPTTLAYR	334	CG8192-RA	A1ZA23	CG8192	T8;T9	2	2xTn	(A1ZA23):T330	A1ZA23	N-Term(Dimethyl); T8(HexNAc); T9(HexNAc)		0	4520890	657.667	3	1970.99	2.51256	2.50845
731	322	HQPQPQPTTLAYR	334	CG8192-RA	A1ZA23	CG8192	T8;T9	2	2xTn	(A1ZA23):T330	A1ZA23	N-Term(Dimethyl:2H(4)); T8(HexNAc); T9(HexNAc)		0	4.47527e+06	659.01	3	1975.02	4.22713	2.54804
732	335	KPQPVTTVQPQLQLH	349	CG8192-RA	A1ZA23	CG8192	T6;T7	2	2xTn	(A1ZA23):T340	A1ZA23	N-Term(Dimethyl); K1(Dimethyl); T6(HexNAc); T7(HexNAc)	0.770556	0	1.21857e+06	726.068	3	2176.19	1.389	3.0379
733	335	KPQPVTTVQPQLQLH	349	CG8192-RA	A1ZA23	CG8192	T6;T7	2	2xTn	(A1ZA23):T340	A1ZA23	K1(Dimethyl:2H(4)); N-Term(Dimethyl:2H(4)); T6(HexNAc); T7(HexNAc)	0.770556	0	1.33116e+06	728.751	3	2184.24	1.30826	3.22479
732	335	KPQPVTTVQPQLQLH	349	CG8192-RA	A1ZA23	CG8192	T6;T7	2	2xTn	(A1ZA23):T341	A1ZA23	N-Term(Dimethyl); K1(Dimethyl); T6(HexNAc); T7(HexNAc)	0.770556	0	1.21857e+06	726.068	3	2176.19	1.389	3.0379
733	335	KPQPVTTVQPQLQLH	349	CG8192-RA	A1ZA23	CG8192	T6;T7	2	2xTn	(A1ZA23):T341	A1ZA23	K1(Dimethyl:2H(4)); N-Term(Dimethyl:2H(4)); T6(HexNAc); T7(HexNAc)	0.770556	0	1.33116e+06	728.751	3	2184.24	1.30826	3.22479
734	377	FFTAAPQLQHLQQQQQ	392	CG8192-RA	A1ZA23	CG8192	T3	1	1xTn	(A1ZA23):T379	A1ZA23	N-Term(Dimethyl:2H(4)); T3(HexNAc)	1.00601	0	131188	716.706	3	2148.1	1.13968	3.84477
735	377	FFTAAPQLQHLQQQQ	391	CG8192-RA	A1ZA23	CG8192	T3	1	1xTn	(A1ZA23):T379	A1ZA23	N-Term(Dimethyl); T3(HexNAc)	0.846851	0	846220	672.679	3	2016.02	1.58151	4.1312
736	377	FFTAAPQLQHLQQQQ	391	CG8192-RA	A1ZA23	CG8192	T3	1	1xTn	(A1ZA23):T379	A1ZA23	N-Term(Dimethyl:2H(4)); T3(HexNAc)	0.846851	0	370964	674.02	3	2020.05	1.08426	3.8864
737	377	FFTAAPQLQHLQQQ	390	CG8192-RA	A1ZA23	CG8192	T3	1	1xTn	(A1ZA23):T379	A1ZA23	N-Term(Dimethyl); T3(HexNAc)	0.78318	0	337465	629.992	3	1887.96	1.35822	3.34311
738	377	FFTAAPQLQHL	387	CG8192-RA	A1ZA23	CG8192	T3	1	1xTn	(A1ZA23):T379	A1ZA23	N-Term(Dimethyl); T3(HexNAc)	0.683094	0	2891891	752.397	2	1503.79	1.44319	1.99691
739	377	FFTAAPQLQ	385	CG8192-RA	A1ZA23	CG8192	T3;	1	1xTn	(A1ZA23):T379	A1ZA23	N-Term(Dimethyl:2H(4)); T3(HexNAc)	1.00942	0	1.34976e+06	629.338	2	1257.67	1.49419	1.64204
740	377	FFTAAPQLQH	386	CG8192-RA	A1ZA23	CG8192	T3;	1	1xTn	(A1ZA23):T379	A1ZA23	N-Term(Dimethyl:2H(4)); T3(HexNAc)	0.972219	0	771907	697.867	2	1394.73	0.682993	1.40461
741	377	FFTAAPQLQHL	387	CG8192-RA	A1ZA23	CG8192	T3;	1	1xTn	(A1ZA23):T379	A1ZA23	N-Term(Dimethyl); T3(HexNAc)	0.683094	0	2891891	752.397	2	1503.79	1.44319	1.78769
742	377	FFTAAPQLQHL	387	CG8192-RA	A1ZA23	CG8192	T3;	1	1xTn	(A1ZA23):T379	A1ZA23	N-Term(Dimethyl:2H(4)); T3(HexNAc)	0.683094	0	287269	754.409	2	1507.81	1.14169	1.64041
743	377	FFTAAPQLQHLQ	388	CG8192-RA	A1ZA23	CG8192	T3;	1	1xTn	(A1ZA23):T379	A1ZA23	N-Term(Dimethyl); T3(HexNAc)	0.886757	0	1.11096e+06	816.426	2	1631.85	1.63758	1.66147
744	377	FFTAAPQLQHLQ	388	CG8192-RA	A1ZA23	CG8192	T3;	1	1xTn	(A1ZA23):T379	A1ZA23	N-Term(Dimethyl:2H(4)); T3(HexNAc)	0.886757	0	688846	818.439	2	1635.87	1.88155	1.55786
745	377	FFTAAPQLQHLQQ	389	CG8192-RA	A1ZA23	CG8192	T3;	1	1xTn	(A1ZA23):T379	A1ZA23	N-Term(Dimethyl); T3(HexNAc)		0	244795	880.456	2	1759.91	2.21986	0.615534
746	377	FFTAAPQLQHLQQQ	390	CG8192-RA	A1ZA23	CG8192	T3;	1	1xTn	(A1ZA23):T379	A1ZA23	N-Term(Dimethyl); T3(HexNAc)	0.78318	0	337465	629.992	3	1887.96	1.35822	1.15571
747	377	FFTAAPQLQHLQQQ	390	CG8192-RA	A1ZA23	CG8192	T3;	1	1xTn	(A1ZA23):T379	A1ZA23	N-Term(Dimethyl); T3(HexNAc)	0.734419	0	600252	944.485	2	1887.96	1.36534	1.14084
748	377	FFTAAPQLQHLQQQQ	391	CG8192-RA	A1ZA23	CG8192	T3;	1	1xTn	(A1ZA23):T379	A1ZA23	N-Term(Dimethyl); T3(HexNAc)	0.813002	0	556460	1008.51	2	2016.02	1.76983	1.74844
749	377	FFTAAPQLQHLQQQQ	391	CG8192-RA	A1ZA23	CG8192	T3;	1	1xTn	(A1ZA23):T379	A1ZA23	N-Term(Dimethyl:2H(4)); T3(HexNAc)		0	370964	674.02	3	2020.05	1.08426	1.74756
750	377	FFTAAPQLQHLQQQQQ	392	CG8192-RA	A1ZA23	CG8192	T3;	1	1xTn	(A1ZA23):T379	A1ZA23	N-Term(Dimethyl:2H(4)); T3(HexNAc)		0	131188	716.706	3	2148.1	1.13968	1.53871
751	715	LSTVQTEEPQPTYVRPTTNANK	736	CG8213	A0A0B4LFV3	CG8213, isoform D	S2;T3;T6;T12	4	4xTn	(A0A0B4LFV3):S716	A0A0B4LFV3	N-Term(Dimethyl); S2(HexNAc); T3(HexNAc); T6(HexNAc); T12(HexNAc); K22(Dimethyl)	0.813148	0	1.94146e+06	836.414	4	3342.63	0.186074	4.08587
751	715	LSTVQTEEPQPTYVRPTTNANK	736	CG8213	A0A0B4LFV3	CG8213, isoform D	S2;T3;T6;T12	4	4xTn	(A0A0B4LFV3):T717	A0A0B4LFV3	N-Term(Dimethyl); S2(HexNAc); T3(HexNAc); T6(HexNAc); T12(HexNAc); K22(Dimethyl)	0.813148	0	1.94146e+06	836.414	4	3342.63	0.186074	4.08587
751	715	LSTVQTEEPQPTYVRPTTNANK	736	CG8213	A0A0B4LFV3	CG8213, isoform D	S2;T3;T6;T12	4	4xTn	(A0A0B4LFV3):T720	A0A0B4LFV3	N-Term(Dimethyl); S2(HexNAc); T3(HexNAc); T6(HexNAc); T12(HexNAc); K22(Dimethyl)	0.813148	0	1.94146e+06	836.414	4	3342.63	0.186074	4.08587
751	715	LSTVQTEEPQPTYVRPTTNANK	736	CG8213	A0A0B4LFV3	CG8213, isoform D	S2;T3;T6;T12	4	4xTn	(A0A0B4LFV3):T726	A0A0B4LFV3	N-Term(Dimethyl); S2(HexNAc); T3(HexNAc); T6(HexNAc); T12(HexNAc); K22(Dimethyl)	0.813148	0	1.94146e+06	836.414	4	3342.63	0.186074	4.08587
752	1274	TVATYQAGAGGTAKPVR	1290	CG8213	A0A0B4LFV3	CG8213, isoform D	T12	1	1xTn	(A0A0B4LFV3):T1285	A0A0B4LFV3	N-Term(Dimethyl:2H(4)); T12(HexNAc); K14(Dimethyl:2H(4))	0.795502	0	1.45927e+06	639.03	3	1915.07	0.553928	4.41367
753	1274	TVATYQAGAGGTAKPVR	1290	CG8213	A0A0B4LFV3	CG8213, isoform D	T12	1	1xTn	(A0A0B4LFV3):T1285	A0A0B4LFV3	N-Term(Dimethyl); T12(HexNAc); K14(Dimethyl)	0.697316	0	563603	636.344	3	1907.02	-2.81372	3.23663
754	1274	TVATYQAGAGGTAKPVR	1290	CG8213	A0A0B4LFV3	CG8213, isoform D	T12	1	1xTn	(A0A0B4LFV3):T1285	A0A0B4LFV3	N-Term(Dimethyl); T12(HexNAc); K14(Dimethyl)		0	1.33864e+06	636.349	3	1907.03	4.19547	4.89733
755	1274	TVATYQAGAGGTAKPVR	1290	CG8213	A0A0B4LFV3	CG8213, isoform D	T12	1	1xTn	(A0A0B4LFV3):T1285	A0A0B4LFV3	N-Term(Dimethyl:2H(4)); T12(HexNAc); K14(Dimethyl:2H(4))		0	1.48676e+06	639.031	3	1915.08	3.23108	4.10177
759	1291	VVTTRKPVR	1299	CG8213	A0A0B4LFV3	CG8213, isoform D	T3;T4	2	2xTn	(A0A0B4LFV3):T1293	A0A0B4LFV3	N-Term(Dimethyl); T3(HexNAc); T4(HexNAc); K6(Dimethyl)	0.977737	1	419539	380.228	4	1517.89	-0.560369	2.90838
759	1291	VVTTRKPVR	1299	CG8213	A0A0B4LFV3	CG8213, isoform D	T3;T4	2	2xTn	(A0A0B4LFV3):T1294	A0A0B4LFV3	N-Term(Dimethyl); T3(HexNAc); T4(HexNAc); K6(Dimethyl)	0.977737	1	419539	380.228	4	1517.89	-0.560369	2.90838
760	1308	VTTKKPVTR	1316	CG8213	A0A0B4LFV3	CG8213, isoform D	T2;T3;T8	3	3xTn	(A0A0B4LFV3):T1309	A0A0B4LFV3	N-Term(Dimethyl); T2(HexNAc); T3(HexNAc); K4(Dimethyl); K5(Dimethyl); T8(HexNAc)	1.15198	1	166769	574.997	3	1722.98	0.94171	2.30343
760	1308	VTTKKPVTR	1316	CG8213	A0A0B4LFV3	CG8213, isoform D	T2;T3;T8	3	3xTn	(A0A0B4LFV3):T1310	A0A0B4LFV3	N-Term(Dimethyl); T2(HexNAc); T3(HexNAc); K4(Dimethyl); K5(Dimethyl); T8(HexNAc)	1.15198	1	166769	574.997	3	1722.98	0.94171	2.30343
760	1308	VTTKKPVTR	1316	CG8213	A0A0B4LFV3	CG8213, isoform D	T2;T3;T8	3	3xTn	(A0A0B4LFV3):T1315	A0A0B4LFV3	N-Term(Dimethyl); T2(HexNAc); T3(HexNAc); K4(Dimethyl); K5(Dimethyl); T8(HexNAc)	1.15198	1	166769	574.997	3	1722.98	0.94171	2.30343
761	1326	TSAVSTTTRKPATR	1339	CG8213	A0A0B4LFV3	CG8213, isoform D	T1;T6;T7;T8;T13	5	5xTn	(A0A0B4LFV3):T1326	A0A0B4LFV3	T1(HexNAc); N-Term(Dimethyl); T6(HexNAc); T7(HexNAc); T8(HexNAc); K10(Dimethyl); T13(HexNAc)	0.473523	1	0	637.824	4	2548.27	0.0774696	3.35423
762	1326	TSAVSTTTRKPATR	1339	CG8213	A0A0B4LFV3	CG8213, isoform D	T1;T6;T7;T8;T13	5	5xTn	(A0A0B4LFV3):T1326	A0A0B4LFV3	N-Term(Dimethyl:2H(4)); T1(HexNAc); T6(HexNAc); T7(HexNAc); T8(HexNAc); K10(Dimethyl:2H(4)); T13(HexNAc)		1	221959	639.836	4	2556.32	0.203622	3.29673
763	1326	TSAVSTTTRKPATR	1339	CG8213	A0A0B4LFV3	CG8213, isoform D	T1;T6;T7;T8;T13	5	5xTn	(A0A0B4LFV3):T1326	A0A0B4LFV3	N-Term(Dimethyl:2H(4)); T1(HexNAc); T6(HexNAc); T7(HexNAc); T8(HexNAc); K10(Dimethyl:2H(4)); T13(HexNAc)		1	953156	639.837	4	2556.33	0.967658	3.14296
764	1326	TSAVSTTTRKPATR	1339	CG8213	A0A0B4LFV3	CG8213, isoform D	T1;T6;T7;T8;T13	5	5xTn	(A0A0B4LFV3):T1326	A0A0B4LFV3	N-Term(Dimethyl:2H(4)); T1(HexNAc); T6(HexNAc); T7(HexNAc); T8(HexNAc); K10(Dimethyl:2H(4)); T13(HexNAc)		1	813474	639.838	4	2556.33	3.54627	3.01156
761	1326	TSAVSTTTRKPATR	1339	CG8213	A0A0B4LFV3	CG8213, isoform D	T1;T6;T7;T8;T13	5	5xTn	(A0A0B4LFV3):T1331	A0A0B4LFV3	T1(HexNAc); N-Term(Dimethyl); T6(HexNAc); T7(HexNAc); T8(HexNAc); K10(Dimethyl); T13(HexNAc)	0.473523	1	0	637.824	4	2548.27	0.0774696	3.35423
762	1326	TSAVSTTTRKPATR	1339	CG8213	A0A0B4LFV3	CG8213, isoform D	T1;T6;T7;T8;T13	5	5xTn	(A0A0B4LFV3):T1331	A0A0B4LFV3	N-Term(Dimethyl:2H(4)); T1(HexNAc); T6(HexNAc); T7(HexNAc); T8(HexNAc); K10(Dimethyl:2H(4)); T13(HexNAc)		1	221959	639.836	4	2556.32	0.203622	3.29673
763	1326	TSAVSTTTRKPATR	1339	CG8213	A0A0B4LFV3	CG8213, isoform D	T1;T6;T7;T8;T13	5	5xTn	(A0A0B4LFV3):T1331	A0A0B4LFV3	N-Term(Dimethyl:2H(4)); T1(HexNAc); T6(HexNAc); T7(HexNAc); T8(HexNAc); K10(Dimethyl:2H(4)); T13(HexNAc)		1	953156	639.837	4	2556.33	0.967658	3.14296
764	1326	TSAVSTTTRKPATR	1339	CG8213	A0A0B4LFV3	CG8213, isoform D	T1;T6;T7;T8;T13	5	5xTn	(A0A0B4LFV3):T1331	A0A0B4LFV3	N-Term(Dimethyl:2H(4)); T1(HexNAc); T6(HexNAc); T7(HexNAc); T8(HexNAc); K10(Dimethyl:2H(4)); T13(HexNAc)		1	813474	639.838	4	2556.33	3.54627	3.01156
761	1326	TSAVSTTTRKPATR	1339	CG8213	A0A0B4LFV3	CG8213, isoform D	T1;T6;T7;T8;T13	5	5xTn	(A0A0B4LFV3):T1332	A0A0B4LFV3	T1(HexNAc); N-Term(Dimethyl); T6(HexNAc); T7(HexNAc); T8(HexNAc); K10(Dimethyl); T13(HexNAc)	0.473523	1	0	637.824	4	2548.27	0.0774696	3.35423
762	1326	TSAVSTTTRKPATR	1339	CG8213	A0A0B4LFV3	CG8213, isoform D	T1;T6;T7;T8;T13	5	5xTn	(A0A0B4LFV3):T1332	A0A0B4LFV3	N-Term(Dimethyl:2H(4)); T1(HexNAc); T6(HexNAc); T7(HexNAc); T8(HexNAc); K10(Dimethyl:2H(4)); T13(HexNAc)		1	221959	639.836	4	2556.32	0.203622	3.29673
763	1326	TSAVSTTTRKPATR	1339	CG8213	A0A0B4LFV3	CG8213, isoform D	T1;T6;T7;T8;T13	5	5xTn	(A0A0B4LFV3):T1332	A0A0B4LFV3	N-Term(Dimethyl:2H(4)); T1(HexNAc); T6(HexNAc); T7(HexNAc); T8(HexNAc); K10(Dimethyl:2H(4)); T13(HexNAc)		1	953156	639.837	4	2556.33	0.967658	3.14296
764	1326	TSAVSTTTRKPATR	1339	CG8213	A0A0B4LFV3	CG8213, isoform D	T1;T6;T7;T8;T13	5	5xTn	(A0A0B4LFV3):T1332	A0A0B4LFV3	N-Term(Dimethyl:2H(4)); T1(HexNAc); T6(HexNAc); T7(HexNAc); T8(HexNAc); K10(Dimethyl:2H(4)); T13(HexNAc)		1	813474	639.838	4	2556.33	3.54627	3.01156
761	1326	TSAVSTTTRKPATR	1339	CG8213	A0A0B4LFV3	CG8213, isoform D	T1;T6;T7;T8;T13	5	5xTn	(A0A0B4LFV3):T1333	A0A0B4LFV3	T1(HexNAc); N-Term(Dimethyl); T6(HexNAc); T7(HexNAc); T8(HexNAc); K10(Dimethyl); T13(HexNAc)	0.473523	1	0	637.824	4	2548.27	0.0774696	3.35423
762	1326	TSAVSTTTRKPATR	1339	CG8213	A0A0B4LFV3	CG8213, isoform D	T1;T6;T7;T8;T13	5	5xTn	(A0A0B4LFV3):T1333	A0A0B4LFV3	N-Term(Dimethyl:2H(4)); T1(HexNAc); T6(HexNAc); T7(HexNAc); T8(HexNAc); K10(Dimethyl:2H(4)); T13(HexNAc)		1	221959	639.836	4	2556.32	0.203622	3.29673
763	1326	TSAVSTTTRKPATR	1339	CG8213	A0A0B4LFV3	CG8213, isoform D	T1;T6;T7;T8;T13	5	5xTn	(A0A0B4LFV3):T1333	A0A0B4LFV3	N-Term(Dimethyl:2H(4)); T1(HexNAc); T6(HexNAc); T7(HexNAc); T8(HexNAc); K10(Dimethyl:2H(4)); T13(HexNAc)		1	953156	639.837	4	2556.33	0.967658	3.14296
764	1326	TSAVSTTTRKPATR	1339	CG8213	A0A0B4LFV3	CG8213, isoform D	T1;T6;T7;T8;T13	5	5xTn	(A0A0B4LFV3):T1333	A0A0B4LFV3	N-Term(Dimethyl:2H(4)); T1(HexNAc); T6(HexNAc); T7(HexNAc); T8(HexNAc); K10(Dimethyl:2H(4)); T13(HexNAc)		1	813474	639.838	4	2556.33	3.54627	3.01156
761	1326	TSAVSTTTRKPATR	1339	CG8213	A0A0B4LFV3	CG8213, isoform D	T1;T6;T7;T8;T13	5	5xTn	(A0A0B4LFV3):T1338	A0A0B4LFV3	T1(HexNAc); N-Term(Dimethyl); T6(HexNAc); T7(HexNAc); T8(HexNAc); K10(Dimethyl); T13(HexNAc)	0.473523	1	0	637.824	4	2548.27	0.0774696	3.35423
762	1326	TSAVSTTTRKPATR	1339	CG8213	A0A0B4LFV3	CG8213, isoform D	T1;T6;T7;T8;T13	5	5xTn	(A0A0B4LFV3):T1338	A0A0B4LFV3	N-Term(Dimethyl:2H(4)); T1(HexNAc); T6(HexNAc); T7(HexNAc); T8(HexNAc); K10(Dimethyl:2H(4)); T13(HexNAc)		1	221959	639.836	4	2556.32	0.203622	3.29673
763	1326	TSAVSTTTRKPATR	1339	CG8213	A0A0B4LFV3	CG8213, isoform D	T1;T6;T7;T8;T13	5	5xTn	(A0A0B4LFV3):T1338	A0A0B4LFV3	N-Term(Dimethyl:2H(4)); T1(HexNAc); T6(HexNAc); T7(HexNAc); T8(HexNAc); K10(Dimethyl:2H(4)); T13(HexNAc)		1	953156	639.837	4	2556.33	0.967658	3.14296
764	1326	TSAVSTTTRKPATR	1339	CG8213	A0A0B4LFV3	CG8213, isoform D	T1;T6;T7;T8;T13	5	5xTn	(A0A0B4LFV3):T1338	A0A0B4LFV3	N-Term(Dimethyl:2H(4)); T1(HexNAc); T6(HexNAc); T7(HexNAc); T8(HexNAc); K10(Dimethyl:2H(4)); T13(HexNAc)		1	813474	639.838	4	2556.33	3.54627	3.01156
765	1326	TSAVSTTTRKPATR	1339	CG8213	A0A0B4LFV3	CG8213, isoform D	T1;S5;T6;T7;T8;T13	6	6xTn	(A0A0B4LFV3):S1330	A0A0B4LFV3	T1(HexNAc); N-Term(Dimethyl); S5(HexNAc); T6(HexNAc); T7(HexNAc); T8(HexNAc); K10(Dimethyl); T13(HexNAc)		1	325044	688.594	4	2751.36	1.30412	2.96543
765	1326	TSAVSTTTRKPATR	1339	CG8213	A0A0B4LFV3	CG8213, isoform D	T1;S5;T6;T7;T8;T13	6	6xTn	(A0A0B4LFV3):T1326	A0A0B4LFV3	T1(HexNAc); N-Term(Dimethyl); S5(HexNAc); T6(HexNAc); T7(HexNAc); T8(HexNAc); K10(Dimethyl); T13(HexNAc)		1	325044	688.594	4	2751.36	1.30412	2.96543
765	1326	TSAVSTTTRKPATR	1339	CG8213	A0A0B4LFV3	CG8213, isoform D	T1;S5;T6;T7;T8;T13	6	6xTn	(A0A0B4LFV3):T1331	A0A0B4LFV3	T1(HexNAc); N-Term(Dimethyl); S5(HexNAc); T6(HexNAc); T7(HexNAc); T8(HexNAc); K10(Dimethyl); T13(HexNAc)		1	325044	688.594	4	2751.36	1.30412	2.96543
765	1326	TSAVSTTTRKPATR	1339	CG8213	A0A0B4LFV3	CG8213, isoform D	T1;S5;T6;T7;T8;T13	6	6xTn	(A0A0B4LFV3):T1332	A0A0B4LFV3	T1(HexNAc); N-Term(Dimethyl); S5(HexNAc); T6(HexNAc); T7(HexNAc); T8(HexNAc); K10(Dimethyl); T13(HexNAc)		1	325044	688.594	4	2751.36	1.30412	2.96543
765	1326	TSAVSTTTRKPATR	1339	CG8213	A0A0B4LFV3	CG8213, isoform D	T1;S5;T6;T7;T8;T13	6	6xTn	(A0A0B4LFV3):T1333	A0A0B4LFV3	T1(HexNAc); N-Term(Dimethyl); S5(HexNAc); T6(HexNAc); T7(HexNAc); T8(HexNAc); K10(Dimethyl); T13(HexNAc)		1	325044	688.594	4	2751.36	1.30412	2.96543
765	1326	TSAVSTTTRKPATR	1339	CG8213	A0A0B4LFV3	CG8213, isoform D	T1;S5;T6;T7;T8;T13	6	6xTn	(A0A0B4LFV3):T1338	A0A0B4LFV3	T1(HexNAc); N-Term(Dimethyl); S5(HexNAc); T6(HexNAc); T7(HexNAc); T8(HexNAc); K10(Dimethyl); T13(HexNAc)		1	325044	688.594	4	2751.36	1.30412	2.96543
766	1347	VTTTTRRPATK	1357	CG8213	A0A0B4LFV3	CG8213, isoform D	T2;T3;T4;T5;T10	5	5xTn	(A0A0B4LFV3):T1348	A0A0B4LFV3	N-Term(Dimethyl); T2(HexNAc); T3(HexNAc); T4(HexNAc); T5(HexNAc); T10(HexNAc); K11(Dimethyl)	1.42634	1	307269	576.549	4	2303.17	0.979657	3.22898
767	1347	VTTTTRRPATK	1357	CG8213	A0A0B4LFV3	CG8213, isoform D	T2;T3;T4;T5;T10	5	5xTn	(A0A0B4LFV3):T1348	A0A0B4LFV3	N-Term(Dimethyl:2H(4)); T2(HexNAc); T3(HexNAc); T4(HexNAc); T5(HexNAc); T10(HexNAc); K11(Dimethyl:2H(4))	1.42634	1	221585	578.561	4	2311.22	0.799147	3.53059
768	1347	VTTTTRRPATK	1357	CG8213	A0A0B4LFV3	CG8213, isoform D	T2;T3;T4;T5;T10	5	5xTn	(A0A0B4LFV3):T1348	A0A0B4LFV3	N-Term(Dimethyl:2H(4)); T2(HexNAc); T3(HexNAc); T4(HexNAc); T5(HexNAc); T10(HexNAc); K11(Dimethyl:2H(4))	1.42069	1	196065	578.561	4	2311.22	0.482249	3.7463
766	1347	VTTTTRRPATK	1357	CG8213	A0A0B4LFV3	CG8213, isoform D	T2;T3;T4;T5;T10	5	5xTn	(A0A0B4LFV3):T1349	A0A0B4LFV3	N-Term(Dimethyl); T2(HexNAc); T3(HexNAc); T4(HexNAc); T5(HexNAc); T10(HexNAc); K11(Dimethyl)	1.42634	1	307269	576.549	4	2303.17	0.979657	3.22898
767	1347	VTTTTRRPATK	1357	CG8213	A0A0B4LFV3	CG8213, isoform D	T2;T3;T4;T5;T10	5	5xTn	(A0A0B4LFV3):T1349	A0A0B4LFV3	N-Term(Dimethyl:2H(4)); T2(HexNAc); T3(HexNAc); T4(HexNAc); T5(HexNAc); T10(HexNAc); K11(Dimethyl:2H(4))	1.42634	1	221585	578.561	4	2311.22	0.799147	3.53059
768	1347	VTTTTRRPATK	1357	CG8213	A0A0B4LFV3	CG8213, isoform D	T2;T3;T4;T5;T10	5	5xTn	(A0A0B4LFV3):T1349	A0A0B4LFV3	N-Term(Dimethyl:2H(4)); T2(HexNAc); T3(HexNAc); T4(HexNAc); T5(HexNAc); T10(HexNAc); K11(Dimethyl:2H(4))	1.42069	1	196065	578.561	4	2311.22	0.482249	3.7463
766	1347	VTTTTRRPATK	1357	CG8213	A0A0B4LFV3	CG8213, isoform D	T2;T3;T4;T5;T10	5	5xTn	(A0A0B4LFV3):T1350	A0A0B4LFV3	N-Term(Dimethyl); T2(HexNAc); T3(HexNAc); T4(HexNAc); T5(HexNAc); T10(HexNAc); K11(Dimethyl)	1.42634	1	307269	576.549	4	2303.17	0.979657	3.22898
767	1347	VTTTTRRPATK	1357	CG8213	A0A0B4LFV3	CG8213, isoform D	T2;T3;T4;T5;T10	5	5xTn	(A0A0B4LFV3):T1350	A0A0B4LFV3	N-Term(Dimethyl:2H(4)); T2(HexNAc); T3(HexNAc); T4(HexNAc); T5(HexNAc); T10(HexNAc); K11(Dimethyl:2H(4))	1.42634	1	221585	578.561	4	2311.22	0.799147	3.53059
768	1347	VTTTTRRPATK	1357	CG8213	A0A0B4LFV3	CG8213, isoform D	T2;T3;T4;T5;T10	5	5xTn	(A0A0B4LFV3):T1350	A0A0B4LFV3	N-Term(Dimethyl:2H(4)); T2(HexNAc); T3(HexNAc); T4(HexNAc); T5(HexNAc); T10(HexNAc); K11(Dimethyl:2H(4))	1.42069	1	196065	578.561	4	2311.22	0.482249	3.7463
766	1347	VTTTTRRPATK	1357	CG8213	A0A0B4LFV3	CG8213, isoform D	T2;T3;T4;T5;T10	5	5xTn	(A0A0B4LFV3):T1351	A0A0B4LFV3	N-Term(Dimethyl); T2(HexNAc); T3(HexNAc); T4(HexNAc); T5(HexNAc); T10(HexNAc); K11(Dimethyl)	1.42634	1	307269	576.549	4	2303.17	0.979657	3.22898
767	1347	VTTTTRRPATK	1357	CG8213	A0A0B4LFV3	CG8213, isoform D	T2;T3;T4;T5;T10	5	5xTn	(A0A0B4LFV3):T1351	A0A0B4LFV3	N-Term(Dimethyl:2H(4)); T2(HexNAc); T3(HexNAc); T4(HexNAc); T5(HexNAc); T10(HexNAc); K11(Dimethyl:2H(4))	1.42634	1	221585	578.561	4	2311.22	0.799147	3.53059
768	1347	VTTTTRRPATK	1357	CG8213	A0A0B4LFV3	CG8213, isoform D	T2;T3;T4;T5;T10	5	5xTn	(A0A0B4LFV3):T1351	A0A0B4LFV3	N-Term(Dimethyl:2H(4)); T2(HexNAc); T3(HexNAc); T4(HexNAc); T5(HexNAc); T10(HexNAc); K11(Dimethyl:2H(4))	1.42069	1	196065	578.561	4	2311.22	0.482249	3.7463
766	1347	VTTTTRRPATK	1357	CG8213	A0A0B4LFV3	CG8213, isoform D	T2;T3;T4;T5;T10	5	5xTn	(A0A0B4LFV3):T1356	A0A0B4LFV3	N-Term(Dimethyl); T2(HexNAc); T3(HexNAc); T4(HexNAc); T5(HexNAc); T10(HexNAc); K11(Dimethyl)	1.42634	1	307269	576.549	4	2303.17	0.979657	3.22898
767	1347	VTTTTRRPATK	1357	CG8213	A0A0B4LFV3	CG8213, isoform D	T2;T3;T4;T5;T10	5	5xTn	(A0A0B4LFV3):T1356	A0A0B4LFV3	N-Term(Dimethyl:2H(4)); T2(HexNAc); T3(HexNAc); T4(HexNAc); T5(HexNAc); T10(HexNAc); K11(Dimethyl:2H(4))	1.42634	1	221585	578.561	4	2311.22	0.799147	3.53059
768	1347	VTTTTRRPATK	1357	CG8213	A0A0B4LFV3	CG8213, isoform D	T2;T3;T4;T5;T10	5	5xTn	(A0A0B4LFV3):T1356	A0A0B4LFV3	N-Term(Dimethyl:2H(4)); T2(HexNAc); T3(HexNAc); T4(HexNAc); T5(HexNAc); T10(HexNAc); K11(Dimethyl:2H(4))	1.42069	1	196065	578.561	4	2311.22	0.482249	3.7463
769	1362	RVSSTVKTTTVS	1373	CG8213	A0A0B4LFV3	CG8213, isoform D	S3;S4;T5;T8;T9;S12	6	6xTn	(A0A0B4LFV3):S1364	A0A0B4LFV3	N-Term(Dimethyl:2H(4)); S3(HexNAc); S4(HexNAc); T5(HexNAc); K7(Dimethyl:2H(4)); T8(HexNAc); T9(HexNAc); S12(HexNAc)	0.864752	2	3.26086e+06	850.104	3	2548.3	1.08754	2.5105
769	1362	RVSSTVKTTTVS	1373	CG8213	A0A0B4LFV3	CG8213, isoform D	S3;S4;T5;T8;T9;S12	6	6xTn	(A0A0B4LFV3):S1365	A0A0B4LFV3	N-Term(Dimethyl:2H(4)); S3(HexNAc); S4(HexNAc); T5(HexNAc); K7(Dimethyl:2H(4)); T8(HexNAc); T9(HexNAc); S12(HexNAc)	0.864752	2	3.26086e+06	850.104	3	2548.3	1.08754	2.5105
769	1362	RVSSTVKTTTVS	1373	CG8213	A0A0B4LFV3	CG8213, isoform D	S3;S4;T5;T8;T9;S12	6	6xTn	(A0A0B4LFV3):S1373	A0A0B4LFV3	N-Term(Dimethyl:2H(4)); S3(HexNAc); S4(HexNAc); T5(HexNAc); K7(Dimethyl:2H(4)); T8(HexNAc); T9(HexNAc); S12(HexNAc)	0.864752	2	3.26086e+06	850.104	3	2548.3	1.08754	2.5105
769	1362	RVSSTVKTTTVS	1373	CG8213	A0A0B4LFV3	CG8213, isoform D	S3;S4;T5;T8;T9;S12	6	6xTn	(A0A0B4LFV3):T1366	A0A0B4LFV3	N-Term(Dimethyl:2H(4)); S3(HexNAc); S4(HexNAc); T5(HexNAc); K7(Dimethyl:2H(4)); T8(HexNAc); T9(HexNAc); S12(HexNAc)	0.864752	2	3.26086e+06	850.104	3	2548.3	1.08754	2.5105
769	1362	RVSSTVKTTTVS	1373	CG8213	A0A0B4LFV3	CG8213, isoform D	S3;S4;T5;T8;T9;S12	6	6xTn	(A0A0B4LFV3):T1369	A0A0B4LFV3	N-Term(Dimethyl:2H(4)); S3(HexNAc); S4(HexNAc); T5(HexNAc); K7(Dimethyl:2H(4)); T8(HexNAc); T9(HexNAc); S12(HexNAc)	0.864752	2	3.26086e+06	850.104	3	2548.3	1.08754	2.5105
769	1362	RVSSTVKTTTVS	1373	CG8213	A0A0B4LFV3	CG8213, isoform D	S3;S4;T5;T8;T9;S12	6	6xTn	(A0A0B4LFV3):T1370	A0A0B4LFV3	N-Term(Dimethyl:2H(4)); S3(HexNAc); S4(HexNAc); T5(HexNAc); K7(Dimethyl:2H(4)); T8(HexNAc); T9(HexNAc); S12(HexNAc)	0.864752	2	3.26086e+06	850.104	3	2548.3	1.08754	2.5105
774	209	AKVTTEYIHNEL	220	anon-WO0140519.182	A0A0B4KGJ8	CG8420, isoform B	T4;T5	2	1xTn_1xT	(A0A0B4KGJ8):T212	A0A0B4KGJ8	N-Term(Dimethyl); K2(Dimethyl); T4(Hex(1)HexNAc(1)); T5(HexNAc)	0.675883	1	4.45748e+06	681.341	3	2042.01	0.658314	3.50072
775	209	AKVTTEYIHNEL	220	anon-WO0140519.182	A0A0B4KGJ8	CG8420, isoform B	T4;T5	2	1xTn_1xT	(A0A0B4KGJ8):T212	A0A0B4KGJ8	N-Term(Dimethyl:2H(4)); K2(Dimethyl:2H(4)); T4(Hex(1)HexNAc(1)); T5(HexNAc)	0.675883	1	2.7452e+06	684.024	3	2050.06	1.11106	3.56263
770	209	AKVTTEYIHNEL	220	anon-WO0140519.182	A0A0B4KGJ8	CG8420, isoform B	T4;T5	2	2xTn	(A0A0B4KGJ8):T212	A0A0B4KGJ8	N-Term(Dimethyl); K2(Dimethyl); T4(HexNAc); T5(HexNAc)	0.983239	1	4021552	627.323	3	1879.96	0.859602	3.59524
771	209	AKVTTEYIHNEL	220	anon-WO0140519.182	A0A0B4KGJ8	CG8420, isoform B	T4;T5	2	2xTn	(A0A0B4KGJ8):T212	A0A0B4KGJ8	N-Term(Dimethyl:2H(4)); K2(Dimethyl:2H(4)); T4(HexNAc); T5(HexNAc)	0.983239	1	3128906	630.006	3	1888	0.283534	3.0853
772	209	AKVTTEYIHNEL	220	anon-WO0140519.182	A0A0B4KGJ8	CG8420, isoform B	T4;T5	2	2xTn	(A0A0B4KGJ8):T212	A0A0B4KGJ8	N-Term(Dimethyl); K2(Dimethyl); T4(HexNAc); T5(HexNAc)	0.893231	1	4316553	627.323	3	1879.95	-0.114387	3.19799
773	209	AKVTTEYIHNEL	220	anon-WO0140519.182	A0A0B4KGJ8	CG8420, isoform B	T4;T5	2	2xTn	(A0A0B4KGJ8):T212	A0A0B4KGJ8	N-Term(Dimethyl:2H(4)); K2(Dimethyl:2H(4)); T4(HexNAc); T5(HexNAc)	0.893231	1	2.86044e+06	630.007	3	1888.01	0.962419	2.96485
774	209	AKVTTEYIHNEL	220	anon-WO0140519.182	A0A0B4KGJ8	CG8420, isoform B	T4;T5	2	1xTn_1xT	(A0A0B4KGJ8):T213	A0A0B4KGJ8	N-Term(Dimethyl); K2(Dimethyl); T4(Hex(1)HexNAc(1)); T5(HexNAc)	0.675883	1	4.45748e+06	681.341	3	2042.01	0.658314	3.50072
775	209	AKVTTEYIHNEL	220	anon-WO0140519.182	A0A0B4KGJ8	CG8420, isoform B	T4;T5	2	1xTn_1xT	(A0A0B4KGJ8):T213	A0A0B4KGJ8	N-Term(Dimethyl:2H(4)); K2(Dimethyl:2H(4)); T4(Hex(1)HexNAc(1)); T5(HexNAc)	0.675883	1	2.7452e+06	684.024	3	2050.06	1.11106	3.56263
770	209	AKVTTEYIHNEL	220	anon-WO0140519.182	A0A0B4KGJ8	CG8420, isoform B	T4;T5	2	2xTn	(A0A0B4KGJ8):T213	A0A0B4KGJ8	N-Term(Dimethyl); K2(Dimethyl); T4(HexNAc); T5(HexNAc)	0.983239	1	4021552	627.323	3	1879.96	0.859602	3.59524
771	209	AKVTTEYIHNEL	220	anon-WO0140519.182	A0A0B4KGJ8	CG8420, isoform B	T4;T5	2	2xTn	(A0A0B4KGJ8):T213	A0A0B4KGJ8	N-Term(Dimethyl:2H(4)); K2(Dimethyl:2H(4)); T4(HexNAc); T5(HexNAc)	0.983239	1	3128906	630.006	3	1888	0.283534	3.0853
772	209	AKVTTEYIHNEL	220	anon-WO0140519.182	A0A0B4KGJ8	CG8420, isoform B	T4;T5	2	2xTn	(A0A0B4KGJ8):T213	A0A0B4KGJ8	N-Term(Dimethyl); K2(Dimethyl); T4(HexNAc); T5(HexNAc)	0.893231	1	4316553	627.323	3	1879.95	-0.114387	3.19799
773	209	AKVTTEYIHNEL	220	anon-WO0140519.182	A0A0B4KGJ8	CG8420, isoform B	T4;T5	2	2xTn	(A0A0B4KGJ8):T213	A0A0B4KGJ8	N-Term(Dimethyl:2H(4)); K2(Dimethyl:2H(4)); T4(HexNAc); T5(HexNAc)	0.893231	1	2.86044e+06	630.007	3	1888.01	0.962419	2.96485
776	211	VTTEYIHNEL	220	anon-WO0140519.182	A0A0B4KGJ8	CG8420, isoform B	T3	1	1xT	(A0A0B4KGJ8):T213	A0A0B4KGJ8	N-Term(Dimethyl:2H(4)); T3(Hex(1)HexNAc(1))	14.0001	0	3.96581e+06	808.399	2	1615.79	1.59864	2.01369
777	211	VTTEYIHNEL	220	anon-WO0140519.182	A0A0B4KGJ8	CG8420, isoform B	T3	1	1xTn	(A0A0B4KGJ8):T213	A0A0B4KGJ8	N-Term(Dimethyl); T3(HexNAc)	1.32598	0	14449291	725.36	2	1449.71	1.05785	2.18128
778	211	VTTEYIHNEL	220	anon-WO0140519.182	A0A0B4KGJ8	CG8420, isoform B	T3	1	1xTn	(A0A0B4KGJ8):T213	A0A0B4KGJ8	N-Term(Dimethyl:2H(4)); T3(HexNAc)	1.32598	0	3.51288e+06	727.373	2	1453.74	1.92178	2.23709
784	211	VTTEYIHNEL	220	anon-WO0140519.182	A0A0B4KGJ8	CG8420, isoform B	T2;T3	2	2xT	(A0A0B4KGJ8):T212	A0A0B4KGJ8	N-Term(Dimethyl); T2(Hex(1)HexNAc(1)); T3(Hex(1)HexNAc(1))	0.889517	0	4835586	988.954	2	1976.9	2.03074	1.79273
783	211	VTTEYIHNEL	220	anon-WO0140519.182	A0A0B4KGJ8	CG8420, isoform B	T2;T3	2	1xTn_1xT	(A0A0B4KGJ8):T212	A0A0B4KGJ8	N-Term(Dimethyl:2H(4)); T2(Hex(1)HexNAc(1)); T3(HexNAc)	1.10936	0	3.28115e+06	909.94	2	1818.87	2.2105	1.73467
780	211	VTTEYIHNEL	220	anon-WO0140519.182	A0A0B4KGJ8	CG8420, isoform B	T2;T3	2	2xTn	(A0A0B4KGJ8):T212	A0A0B4KGJ8	N-Term(Dimethyl:2H(4)); T2(HexNAc); T3(HexNAc)	2.02561	0	1.48554e+06	552.943	3	1656.82	0.261755	3.63173
781	211	VTTEYIHNEL	220	anon-WO0140519.182	A0A0B4KGJ8	CG8420, isoform B	T2;T3	2	2xTn	(A0A0B4KGJ8):T212	A0A0B4KGJ8	N-Term(Dimethyl); T2(HexNAc); T3(HexNAc)	1.21256	0	55522628	826.9	2	1652.79	2.09306	1.88223
782	211	VTTEYIHNEL	220	anon-WO0140519.182	A0A0B4KGJ8	CG8420, isoform B	T2;T3	2	2xTn	(A0A0B4KGJ8):T212	A0A0B4KGJ8	N-Term(Dimethyl:2H(4)); T2(HexNAc); T3(HexNAc)	1.21256	0	11374115	828.913	2	1656.82	1.59607	1.7657
784	211	VTTEYIHNEL	220	anon-WO0140519.182	A0A0B4KGJ8	CG8420, isoform B	T2;T3	2	2xT	(A0A0B4KGJ8):T213	A0A0B4KGJ8	N-Term(Dimethyl); T2(Hex(1)HexNAc(1)); T3(Hex(1)HexNAc(1))	0.889517	0	4835586	988.954	2	1976.9	2.03074	1.79273
783	211	VTTEYIHNEL	220	anon-WO0140519.182	A0A0B4KGJ8	CG8420, isoform B	T2;T3	2	1xTn_1xT	(A0A0B4KGJ8):T213	A0A0B4KGJ8	N-Term(Dimethyl:2H(4)); T2(Hex(1)HexNAc(1)); T3(HexNAc)	1.10936	0	3.28115e+06	909.94	2	1818.87	2.2105	1.73467
780	211	VTTEYIHNEL	220	anon-WO0140519.182	A0A0B4KGJ8	CG8420, isoform B	T2;T3	2	2xTn	(A0A0B4KGJ8):T213	A0A0B4KGJ8	N-Term(Dimethyl:2H(4)); T2(HexNAc); T3(HexNAc)	2.02561	0	1.48554e+06	552.943	3	1656.82	0.261755	3.63173
781	211	VTTEYIHNEL	220	anon-WO0140519.182	A0A0B4KGJ8	CG8420, isoform B	T2;T3	2	2xTn	(A0A0B4KGJ8):T213	A0A0B4KGJ8	N-Term(Dimethyl); T2(HexNAc); T3(HexNAc)	1.21256	0	55522628	826.9	2	1652.79	2.09306	1.88223
782	211	VTTEYIHNEL	220	anon-WO0140519.182	A0A0B4KGJ8	CG8420, isoform B	T2;T3	2	2xTn	(A0A0B4KGJ8):T213	A0A0B4KGJ8	N-Term(Dimethyl:2H(4)); T2(HexNAc); T3(HexNAc)	1.21256	0	11374115	828.913	2	1656.82	1.59607	1.7657
790	23	GTLAPDSHK	31	Dmel\CG8460	Q9VLS0	CG8460	T2	1	1xTn	(Q9VLS0):T24	Q9VLS0	N-Term(Dimethyl); T2(HexNAc); K9(Dimethyl)		0	718493	395.543	3	1184.62	-0.280823	2.47423
794	24	TLAPDSHK	31	Dmel\CG8460	Q9VLS0	CG8460	T1	1	1xTn	(Q9VLS0):T24	Q9VLS0	N-Term(Dimethyl); T1(HexNAc); K8(Dimethyl)	0.642527	0	21129692	376.537	3	1127.6	0.720672	2.72408
811	273	LVSSGPHSQDFIEPK	287	Dmel\CG8507	Q9VH64	CG8507	S3	1	1xTn	(Q9VH64):S275	Q9VH64	N-Term(Dimethyl); S3(HexNAc); K15(Dimethyl)	0.877444	0	921793	633.996	3	1899.97	1.81976	3.9585
812	273	LVSSGPHSQDFIEPK	287	Dmel\CG8507	Q9VH64	CG8507	S3	1	1xTn	(Q9VH64):S275	Q9VH64	N-Term(Dimethyl); S3(HexNAc); K15(Dimethyl)		0	3150831	633.995	3	1899.97	0.759658	3.87613
814	77	WLVERTTTVPSTIR	90	CG8586-RA	A1Z7H7	CG8586, isoform A	T6;T7;T8	3	3xTn	(A1Z7H7):T82	A1Z7H7	N-Term(Dimethyl); T6(HexNAc); T7(HexNAc); T8(HexNAc)	0.608306	1	3.38551e+06	766.072	3	2296.2	4.17686	2.78846
815	77	WLVERTTTVPSTIR	90	CG8586-RA	A1Z7H7	CG8586, isoform A	T6;T7;T8	3	3xTn	(A1Z7H7):T82	A1Z7H7	N-Term(Dimethyl); T6(HexNAc); T7(HexNAc); T8(HexNAc)		1	3.31434e+06	766.071	3	2296.2	2.582	3.2348
814	77	WLVERTTTVPSTIR	90	CG8586-RA	A1Z7H7	CG8586, isoform A	T6;T7;T8	3	3xTn	(A1Z7H7):T83	A1Z7H7	N-Term(Dimethyl); T6(HexNAc); T7(HexNAc); T8(HexNAc)	0.608306	1	3.38551e+06	766.072	3	2296.2	4.17686	2.78846
815	77	WLVERTTTVPSTIR	90	CG8586-RA	A1Z7H7	CG8586, isoform A	T6;T7;T8	3	3xTn	(A1Z7H7):T83	A1Z7H7	N-Term(Dimethyl); T6(HexNAc); T7(HexNAc); T8(HexNAc)		1	3.31434e+06	766.071	3	2296.2	2.582	3.2348
814	77	WLVERTTTVPSTIR	90	CG8586-RA	A1Z7H7	CG8586, isoform A	T6;T7;T8	3	3xTn	(A1Z7H7):T84	A1Z7H7	N-Term(Dimethyl); T6(HexNAc); T7(HexNAc); T8(HexNAc)	0.608306	1	3.38551e+06	766.072	3	2296.2	4.17686	2.78846
815	77	WLVERTTTVPSTIR	90	CG8586-RA	A1Z7H7	CG8586, isoform A	T6;T7;T8	3	3xTn	(A1Z7H7):T84	A1Z7H7	N-Term(Dimethyl); T6(HexNAc); T7(HexNAc); T8(HexNAc)		1	3.31434e+06	766.071	3	2296.2	2.582	3.2348
816	78	LVERTTTVPSTIR	90	CG8586-RA	A1Z7H7	CG8586, isoform A	T5;T6;T7	3	3xTn	(A1Z7H7):T82	A1Z7H7	N-Term(Dimethyl); T5(HexNAc); T6(HexNAc); T7(HexNAc)	0.594461	1	2180109	704.043	3	2110.12	1.52482	3.60334
817	78	LVERTTTVPSTIR	90	CG8586-RA	A1Z7H7	CG8586, isoform A	T5;T6;T7	3	3xTn	(A1Z7H7):T82	A1Z7H7	N-Term(Dimethyl:2H(4)); T5(HexNAc); T6(HexNAc); T7(HexNAc)	0.594461	1	1.03912e+06	705.384	3	2114.14	0.356924	3.11006
816	78	LVERTTTVPSTIR	90	CG8586-RA	A1Z7H7	CG8586, isoform A	T5;T6;T7	3	3xTn	(A1Z7H7):T83	A1Z7H7	N-Term(Dimethyl); T5(HexNAc); T6(HexNAc); T7(HexNAc)	0.594461	1	2180109	704.043	3	2110.12	1.52482	3.60334
817	78	LVERTTTVPSTIR	90	CG8586-RA	A1Z7H7	CG8586, isoform A	T5;T6;T7	3	3xTn	(A1Z7H7):T83	A1Z7H7	N-Term(Dimethyl:2H(4)); T5(HexNAc); T6(HexNAc); T7(HexNAc)	0.594461	1	1.03912e+06	705.384	3	2114.14	0.356924	3.11006
816	78	LVERTTTVPSTIR	90	CG8586-RA	A1Z7H7	CG8586, isoform A	T5;T6;T7	3	3xTn	(A1Z7H7):T84	A1Z7H7	N-Term(Dimethyl); T5(HexNAc); T6(HexNAc); T7(HexNAc)	0.594461	1	2180109	704.043	3	2110.12	1.52482	3.60334
817	78	LVERTTTVPSTIR	90	CG8586-RA	A1Z7H7	CG8586, isoform A	T5;T6;T7	3	3xTn	(A1Z7H7):T84	A1Z7H7	N-Term(Dimethyl:2H(4)); T5(HexNAc); T6(HexNAc); T7(HexNAc)	0.594461	1	1.03912e+06	705.384	3	2114.14	0.356924	3.11006
818	79	VERTTTVPSTIR	90	CG8586-RA	A1Z7H7	CG8586, isoform A	T4;T5;T6	3	3xTn	(A1Z7H7):T82	A1Z7H7	N-Term(Dimethyl); T4(HexNAc); T5(HexNAc); T6(HexNAc)	0.750079	1	4.05457e+06	666.348	3	1997.03	0.859403	4.3912
819	79	VERTTTVPSTIR	90	CG8586-RA	A1Z7H7	CG8586, isoform A	T4;T5;T6	3	3xTn	(A1Z7H7):T82	A1Z7H7	N-Term(Dimethyl:2H(4)); T4(HexNAc); T5(HexNAc); T6(HexNAc)	0.750079	1	1.88604e+06	667.69	3	2001.06	1.18242	3.53132
818	79	VERTTTVPSTIR	90	CG8586-RA	A1Z7H7	CG8586, isoform A	T4;T5;T6	3	3xTn	(A1Z7H7):T83	A1Z7H7	N-Term(Dimethyl); T4(HexNAc); T5(HexNAc); T6(HexNAc)	0.750079	1	4.05457e+06	666.348	3	1997.03	0.859403	4.3912
819	79	VERTTTVPSTIR	90	CG8586-RA	A1Z7H7	CG8586, isoform A	T4;T5;T6	3	3xTn	(A1Z7H7):T83	A1Z7H7	N-Term(Dimethyl:2H(4)); T4(HexNAc); T5(HexNAc); T6(HexNAc)	0.750079	1	1.88604e+06	667.69	3	2001.06	1.18242	3.53132
818	79	VERTTTVPSTIR	90	CG8586-RA	A1Z7H7	CG8586, isoform A	T4;T5;T6	3	3xTn	(A1Z7H7):T84	A1Z7H7	N-Term(Dimethyl); T4(HexNAc); T5(HexNAc); T6(HexNAc)	0.750079	1	4.05457e+06	666.348	3	1997.03	0.859403	4.3912
819	79	VERTTTVPSTIR	90	CG8586-RA	A1Z7H7	CG8586, isoform A	T4;T5;T6	3	3xTn	(A1Z7H7):T84	A1Z7H7	N-Term(Dimethyl:2H(4)); T4(HexNAc); T5(HexNAc); T6(HexNAc)	0.750079	1	1.88604e+06	667.69	3	2001.06	1.18242	3.53132
824	656	TVRPVLIPK	664	CT26106	Q9VXX7	CG9095, isoform A	T1	1	1xTn	(Q9VXX7):T656	Q9VXX7	N-Term(Dimethyl:2H(4)); T1(HexNAc); K9(Dimethyl:2H(4))	0.990075	0	1.31737e+06	430.626	3	1289.86	-0.0913956	2.12224
825	656	TVRPVLIPK	664	CT26106	Q9VXX7	CG9095, isoform A	T1;	1	1xTn	(Q9VXX7):T656	Q9VXX7	N-Term(Dimethyl:2H(4)); T1(HexNAc); K9(Dimethyl:2H(4))	0.990075	0	1.31737e+06	430.626	3	1289.86	-0.0913956	0.949949
828	380	NEAFTEPPLR	389	Dmel\CG9449	M9PCZ1	CG9449, isoform K	T5	1	1xT	(M9PCZ1):T384	M9PCZ1	N-Term(Dimethyl:2H(4)); T5(Hex(1)HexNAc(1))	1.22142	0	2844102	785.894	2	1570.78	1.22156	1.89898
826	380	NEAFTEPPLRGP	391	Dmel\CG9449	M9PCZ1	CG9449, isoform K	T5	1	1xTn	(M9PCZ1):T384	M9PCZ1	N-Term(Dimethyl); T5(HexNAc)	1.23039	1	2862622	779.892	2	1558.78	1.64042	1.69617
827	380	NEAFTEPPLRGP	391	Dmel\CG9449	M9PCZ1	CG9449, isoform K	T5	1	1xTn	(M9PCZ1):T384	M9PCZ1	N-Term(Dimethyl:2H(4)); T5(HexNAc)	1.23039	1	1.76613e+06	781.905	2	1562.8	1.42713	1.81501
829	380	NEAFTEPPLRGP	391	Dmel\CG9449	M9PCZ1	CG9449, isoform K	T5	1	1xTn	(M9PCZ1):T384	M9PCZ1	N-Term(Dimethyl); T5(HexNAc)	1.07595	1	29001996	779.893	2	1558.78	2.03198	1.83446
830	380	NEAFTEPPLRGP	391	Dmel\CG9449	M9PCZ1	CG9449, isoform K	T5	1	1xTn	(M9PCZ1):T384	M9PCZ1	N-Term(Dimethyl:2H(4)); T5(HexNAc)	1.07595	1	12270557	781.905	2	1562.8	1.27091	1.77239
831	380	NEAFTEPPLR	389	Dmel\CG9449	M9PCZ1	CG9449, isoform K	T5;	1	1xTn	(M9PCZ1):T384	M9PCZ1	N-Term(Dimethyl:2H(4)); T5(HexNAc)	1.33764	0	8063844	704.867	2	1408.73	0.991732	1.90701
832	380	NEAFTEPPLR	389	Dmel\CG9449	M9PCZ1	CG9449, isoform K	T5;	1	1xTn	(M9PCZ1):T384	M9PCZ1	N-Term(Dimethyl:2H(4)); T5(HexNAc)	1.32332	0	3.23792e+06	704.867	2	1408.73	1.425	1.89457
833	380	NEAFTEPPLR	389	Dmel\CG9449	M9PCZ1	CG9449, isoform K	T5;	1	1xTn	(M9PCZ1):T384	M9PCZ1	N-Term(Dimethyl); T5(HexNAc)	1.32332	0	13944322	702.855	2	1404.7	1.31407	1.89019
834	380	NEAFTEPPLR	389	Dmel\CG9449	M9PCZ1	CG9449, isoform K	T5;	1	1xTn	(M9PCZ1):T384	M9PCZ1	N-Term(Dimethyl:2H(4)); T5(HexNAc)	1.33764	0	11750810	704.867	2	1408.73	0.905079	1.86466
835	380	NEAFTEPPLR	389	Dmel\CG9449	M9PCZ1	CG9449, isoform K	T5;	1	1xTn	(M9PCZ1):T384	M9PCZ1	N-Term(Dimethyl); T5(HexNAc)	1.33764	0	58107032	702.855	2	1404.7	2.00928	1.85529
836	380	NEAFTEPPLR	389	Dmel\CG9449	M9PCZ1	CG9449, isoform K	T5;	1	1xT	(M9PCZ1):T384	M9PCZ1	N-Term(Dimethyl); T5(Hex(1)HexNAc(1))	1.22142	0	44469040	783.882	2	1566.76	2.21236	1.04725
837	380	NEAFTEPPLR	389	Dmel\CG9449	M9PCZ1	CG9449, isoform K	T5;	1	1xT	(M9PCZ1):T384	M9PCZ1	N-Term(Dimethyl:2H(4)); T5(Hex(1)HexNAc(1))	1.22142	0	2844102	785.894	2	1570.78	1.22156	0.991189
838	380	NEAFTEPPLRGP	391	Dmel\CG9449	M9PCZ1	CG9449, isoform K	T5;	1	1xTn	(M9PCZ1):T384	M9PCZ1	N-Term(Dimethyl); T5(HexNAc)	1.07595	1	29001996	779.893	2	1558.78	2.03198	2.03431
839	380	NEAFTEPPLRGP	391	Dmel\CG9449	M9PCZ1	CG9449, isoform K	T5;	1	1xTn	(M9PCZ1):T384	M9PCZ1	N-Term(Dimethyl:2H(4)); T5(HexNAc)	1.23039	1	1.76613e+06	781.905	2	1562.8	1.42713	1.99163
840	380	NEAFTEPPLRGP	391	Dmel\CG9449	M9PCZ1	CG9449, isoform K	T5;	1	1xTn	(M9PCZ1):T384	M9PCZ1	N-Term(Dimethyl:2H(4)); T5(HexNAc)	1.07595	1	12270557	781.905	2	1562.8	1.27091	1.93869
841	380	NEAFTEPPLRGP	391	Dmel\CG9449	M9PCZ1	CG9449, isoform K	T5;	1	1xTn	(M9PCZ1):T384	M9PCZ1	N-Term(Dimethyl); T5(HexNAc)	1.23039	1	2862622	779.892	2	1558.78	1.64042	1.82159
842	381	EAFTEPPLR	389	Dmel\CG9449	M9PCZ1	CG9449, isoform K	T4;	1	1xTn	(M9PCZ1):T384	M9PCZ1	N-Term(Dimethyl:2H(4)); T4(HexNAc)	1.54248	0	7237962	647.846	2	1294.68	0.954874	1.2047
843	381	EAFTEPPLR	389	Dmel\CG9449	M9PCZ1	CG9449, isoform K	T4;	1	1xT	(M9PCZ1):T384	M9PCZ1	N-Term(Dimethyl:2H(4)); T4(Hex(1)HexNAc(1))	1.24883	0	10530446	728.872	2	1456.74	1.2068	0.980034
844	36	SAEDGDSVTTPSTSEVNK	53	lincRNA.S9020	Q9W308	CG9689, isoform A	T9;T10	2	2xTn	(Q9W308):T44	Q9W308	N-Term(Dimethyl); T9(HexNAc); T10(HexNAc); K18(Dimethyl)	1.13933	0	1.68482e+06	762.685	3	2286.04	1.57932	2.69744
845	36	SAEDGDSVTTPSTSEVNK	53	lincRNA.S9020	Q9W308	CG9689, isoform A	T9;T10	2	2xTn	(Q9W308):T44	Q9W308	N-Term(Dimethyl:2H(4)); T9(HexNAc); T10(HexNAc); K18(Dimethyl:2H(4))	1.13933	0	2.18147e+06	765.368	3	2294.09	1.90086	3.33227
844	36	SAEDGDSVTTPSTSEVNK	53	lincRNA.S9020	Q9W308	CG9689, isoform A	T9;T10	2	2xTn	(Q9W308):T45	Q9W308	N-Term(Dimethyl); T9(HexNAc); T10(HexNAc); K18(Dimethyl)	1.13933	0	1.68482e+06	762.685	3	2286.04	1.57932	2.69744
845	36	SAEDGDSVTTPSTSEVNK	53	lincRNA.S9020	Q9W308	CG9689, isoform A	T9;T10	2	2xTn	(Q9W308):T45	Q9W308	N-Term(Dimethyl:2H(4)); T9(HexNAc); T10(HexNAc); K18(Dimethyl:2H(4))	1.13933	0	2.18147e+06	765.368	3	2294.09	1.90086	3.33227
852	108	VLLAPIGGPSTPIP	121	BcDNA:RH12290	Q9W306	CG9691, isoform A	T11	1	1xTn	(Q9W306):T118	Q9W306	N-Term(Dimethyl); T11(HexNAc)	0.796852	0	4315234	781.957	2	1562.91	1.89757	2.01451
857	108	VLLAPIGGPSTPIP	121	BcDNA:RH12290	Q9W306	CG9691, isoform A	S10;T11	2	1xTn_1xT	(Q9W306):S117	Q9W306	N-Term(Dimethyl); S10(HexNAc); T11(Hex(1)HexNAc(1))	0.621129	0	545534	643.352	3	1928.04	1.9143	2.51129
858	108	VLLAPIGGPSTPIP	121	BcDNA:RH12290	Q9W306	CG9691, isoform A	S10;T11	2	1xTn_1xT	(Q9W306):S117	Q9W306	N-Term(Dimethyl); S10(HexNAc); T11(Hex(1)HexNAc(1))	0.621129	0	632540	643.351	3	1928.04	1.34448	2.59095
859	108	VLLAPIGGPSTPIP	121	BcDNA:RH12290	Q9W306	CG9691, isoform A	S10;T11	2	1xTn_1xT	(Q9W306):S117	Q9W306	N-Term(Dimethyl); S10(HexNAc); T11(Hex(1)HexNAc(1))	0.515414	0	2.42491e+06	964.523	2	1928.04	1.73133	1.65548
860	108	VLLAPIGGPSTPIP	121	BcDNA:RH12290	Q9W306	CG9691, isoform A	S10;T11	2	1xTn_1xT	(Q9W306):S117	Q9W306	N-Term(Dimethyl); S10(HexNAc); T11(Hex(1)HexNAc(1))	0.434677	0	570055	643.351	3	1928.04	1.05957	3.00027
854	108	VLLAPIGGPSTPIP	121	BcDNA:RH12290	Q9W306	CG9691, isoform A	S10;T11	2	2xTn	(Q9W306):S117	Q9W306	N-Term(Dimethyl); S10(HexNAc); T11(HexNAc)	0.900265	0	18239134	883.497	2	1765.99	1.6639	1.86091
855	108	VLLAPIGGPSTPIP	121	BcDNA:RH12290	Q9W306	CG9691, isoform A	S10;T11	2	2xTn	(Q9W306):S117	Q9W306	N-Term(Dimethyl); S10(HexNAc); T11(HexNAc)	0.68328	0	7146885	589.333	3	1765.99	1.41436	2.42203
856	108	VLLAPIGGPSTPIP	121	BcDNA:RH12290	Q9W306	CG9691, isoform A	S10;T11	2	2xTn	(Q9W306):S117	Q9W306	N-Term(Dimethyl:2H(4)); S10(HexNAc); T11(HexNAc)	0.68328	0	3.17216e+06	590.675	3	1770.01	0.536891	2.24123
861	108	VLLAPIGGPSTPIP	121	BcDNA:RH12290	Q9W306	CG9691, isoform A	S10;T11;	2	2xTn	(Q9W306):S117	Q9W306	N-Term(Dimethyl); S10(HexNAc); T11(HexNAc)	0.68328	0	7146885	589.333	3	1765.99	1.41436	1.90215
862	108	VLLAPIGGPSTPIP	121	BcDNA:RH12290	Q9W306	CG9691, isoform A	S10;T11;	2	2xTn	(Q9W306):S117	Q9W306	N-Term(Dimethyl); S10(HexNAc); T11(HexNAc)	0.878943	0	3.29729e+06	589.333	3	1765.98	0.792248	1.8357
863	108	VLLAPIGGPSTPIP	121	BcDNA:RH12290	Q9W306	CG9691, isoform A	S10;T11;	2	2xTn	(Q9W306):S117	Q9W306	N-Term(Dimethyl:2H(4)); S10(HexNAc); T11(HexNAc)	0.68328	0	3.17216e+06	590.675	3	1770.01	0.536891	1.83344
864	108	VLLAPIGGPSTPIP	121	BcDNA:RH12290	Q9W306	CG9691, isoform A	S10;T11;	2	2xTn	(Q9W306):S117	Q9W306	N-Term(Dimethyl:2H(4)); S10(HexNAc); T11(HexNAc)	0.707715	0	5898321	885.509	2	1770.01	1.26863	1.72572
865	108	VLLAPIGGPSTPIP	121	BcDNA:RH12290	Q9W306	CG9691, isoform A	S10;T11;	2	1xTn_1xT	(Q9W306):S117	Q9W306	N-Term(Dimethyl); S10(HexNAc); T11(Hex(1)HexNAc(1))	0.434677	0	570055	643.351	3	1928.04	1.05957	1.60826
866	108	VLLAPIGGPSTPIP	121	BcDNA:RH12290	Q9W306	CG9691, isoform A	S10;T11;	2	1xTn_1xT	(Q9W306):S117	Q9W306	N-Term(Dimethyl); S10(Hex(1)HexNAc(1)); T11(HexNAc)	0.434677	0	570055	643.351	3	1928.04	1.05957	1.60742
867	108	VLLAPIGGPSTPIP	121	BcDNA:RH12290	Q9W306	CG9691, isoform A	S10;T11;	2	1xTn_1xT	(Q9W306):S117	Q9W306	N-Term(Dimethyl); S10(Hex(1)HexNAc(1)); T11(HexNAc)	0.621129	0	632540	643.351	3	1928.04	1.34448	1.58164
868	108	VLLAPIGGPSTPIP	121	BcDNA:RH12290	Q9W306	CG9691, isoform A	S10;T11;	2	1xTn_1xT	(Q9W306):S117	Q9W306	N-Term(Dimethyl); S10(HexNAc); T11(Hex(1)HexNAc(1))	0.621129	0	632540	643.351	3	1928.04	1.34448	1.5794
869	108	VLLAPIGGPSTPIP	121	BcDNA:RH12290	Q9W306	CG9691, isoform A	S10;T11;	2	1xTn_1xT	(Q9W306):S117	Q9W306	N-Term(Dimethyl); S10(Hex(1)HexNAc(1)); T11(HexNAc)	0.621129	0	545534	643.352	3	1928.04	1.9143	1.47574
870	108	VLLAPIGGPSTPIP	121	BcDNA:RH12290	Q9W306	CG9691, isoform A	S10;T11;	2	1xTn_1xT	(Q9W306):S117	Q9W306	N-Term(Dimethyl); S10(Hex(1)HexNAc(1)); T11(HexNAc)	0.515414	0	2.42491e+06	964.523	2	1928.04	1.73133	1.41208
871	108	VLLAPIGGPSTPIP	121	BcDNA:RH12290	Q9W306	CG9691, isoform A	S10;T11;	2	1xTn_1xT	(Q9W306):S117	Q9W306	N-Term(Dimethyl); S10(HexNAc); T11(Hex(1)HexNAc(1))	0.515414	0	2.42491e+06	964.523	2	1928.04	1.73133	1.41049
872	108	VLLAPIGGPSTPIP	121	BcDNA:RH12290	Q9W306	CG9691, isoform A	S10;T11;	2	2xTn	(Q9W306):S117	Q9W306	N-Term(Dimethyl); S10(HexNAc); T11(HexNAc)	0.900265	0	18239134	883.497	2	1765.99	1.6639	1.37652
873	108	VLLAPIGGPSTPIP	121	BcDNA:RH12290	Q9W306	CG9691, isoform A	S10;T11;	2	1xTn_1xT	(Q9W306):S117	Q9W306	N-Term(Dimethyl); S10(HexNAc); T11(Hex(1)HexNAc(1))	0.515414	0	206732	964.523	2	1928.04	1.66802	0.904051
874	108	VLLAPIGGPSTPIP	121	BcDNA:RH12290	Q9W306	CG9691, isoform A	S10;T11;	2	1xTn_1xT	(Q9W306):S117	Q9W306	N-Term(Dimethyl); S10(Hex(1)HexNAc(1)); T11(HexNAc)	0.515414	0	206732	964.523	2	1928.04	1.66802	0.904051
857	108	VLLAPIGGPSTPIP	121	BcDNA:RH12290	Q9W306	CG9691, isoform A	S10;T11	2	1xTn_1xT	(Q9W306):T118	Q9W306	N-Term(Dimethyl); S10(HexNAc); T11(Hex(1)HexNAc(1))	0.621129	0	545534	643.352	3	1928.04	1.9143	2.51129
858	108	VLLAPIGGPSTPIP	121	BcDNA:RH12290	Q9W306	CG9691, isoform A	S10;T11	2	1xTn_1xT	(Q9W306):T118	Q9W306	N-Term(Dimethyl); S10(HexNAc); T11(Hex(1)HexNAc(1))	0.621129	0	632540	643.351	3	1928.04	1.34448	2.59095
859	108	VLLAPIGGPSTPIP	121	BcDNA:RH12290	Q9W306	CG9691, isoform A	S10;T11	2	1xTn_1xT	(Q9W306):T118	Q9W306	N-Term(Dimethyl); S10(HexNAc); T11(Hex(1)HexNAc(1))	0.515414	0	2.42491e+06	964.523	2	1928.04	1.73133	1.65548
860	108	VLLAPIGGPSTPIP	121	BcDNA:RH12290	Q9W306	CG9691, isoform A	S10;T11	2	1xTn_1xT	(Q9W306):T118	Q9W306	N-Term(Dimethyl); S10(HexNAc); T11(Hex(1)HexNAc(1))	0.434677	0	570055	643.351	3	1928.04	1.05957	3.00027
854	108	VLLAPIGGPSTPIP	121	BcDNA:RH12290	Q9W306	CG9691, isoform A	S10;T11	2	2xTn	(Q9W306):T118	Q9W306	N-Term(Dimethyl); S10(HexNAc); T11(HexNAc)	0.900265	0	18239134	883.497	2	1765.99	1.6639	1.86091
855	108	VLLAPIGGPSTPIP	121	BcDNA:RH12290	Q9W306	CG9691, isoform A	S10;T11	2	2xTn	(Q9W306):T118	Q9W306	N-Term(Dimethyl); S10(HexNAc); T11(HexNAc)	0.68328	0	7146885	589.333	3	1765.99	1.41436	2.42203
856	108	VLLAPIGGPSTPIP	121	BcDNA:RH12290	Q9W306	CG9691, isoform A	S10;T11	2	2xTn	(Q9W306):T118	Q9W306	N-Term(Dimethyl:2H(4)); S10(HexNAc); T11(HexNAc)	0.68328	0	3.17216e+06	590.675	3	1770.01	0.536891	2.24123
861	108	VLLAPIGGPSTPIP	121	BcDNA:RH12290	Q9W306	CG9691, isoform A	S10;T11;	2	2xTn	(Q9W306):T118	Q9W306	N-Term(Dimethyl); S10(HexNAc); T11(HexNAc)	0.68328	0	7146885	589.333	3	1765.99	1.41436	1.90215
862	108	VLLAPIGGPSTPIP	121	BcDNA:RH12290	Q9W306	CG9691, isoform A	S10;T11;	2	2xTn	(Q9W306):T118	Q9W306	N-Term(Dimethyl); S10(HexNAc); T11(HexNAc)	0.878943	0	3.29729e+06	589.333	3	1765.98	0.792248	1.8357
863	108	VLLAPIGGPSTPIP	121	BcDNA:RH12290	Q9W306	CG9691, isoform A	S10;T11;	2	2xTn	(Q9W306):T118	Q9W306	N-Term(Dimethyl:2H(4)); S10(HexNAc); T11(HexNAc)	0.68328	0	3.17216e+06	590.675	3	1770.01	0.536891	1.83344
864	108	VLLAPIGGPSTPIP	121	BcDNA:RH12290	Q9W306	CG9691, isoform A	S10;T11;	2	2xTn	(Q9W306):T118	Q9W306	N-Term(Dimethyl:2H(4)); S10(HexNAc); T11(HexNAc)	0.707715	0	5898321	885.509	2	1770.01	1.26863	1.72572
865	108	VLLAPIGGPSTPIP	121	BcDNA:RH12290	Q9W306	CG9691, isoform A	S10;T11;	2	1xTn_1xT	(Q9W306):T118	Q9W306	N-Term(Dimethyl); S10(HexNAc); T11(Hex(1)HexNAc(1))	0.434677	0	570055	643.351	3	1928.04	1.05957	1.60826
866	108	VLLAPIGGPSTPIP	121	BcDNA:RH12290	Q9W306	CG9691, isoform A	S10;T11;	2	1xTn_1xT	(Q9W306):T118	Q9W306	N-Term(Dimethyl); S10(Hex(1)HexNAc(1)); T11(HexNAc)	0.434677	0	570055	643.351	3	1928.04	1.05957	1.60742
867	108	VLLAPIGGPSTPIP	121	BcDNA:RH12290	Q9W306	CG9691, isoform A	S10;T11;	2	1xTn_1xT	(Q9W306):T118	Q9W306	N-Term(Dimethyl); S10(Hex(1)HexNAc(1)); T11(HexNAc)	0.621129	0	632540	643.351	3	1928.04	1.34448	1.58164
868	108	VLLAPIGGPSTPIP	121	BcDNA:RH12290	Q9W306	CG9691, isoform A	S10;T11;	2	1xTn_1xT	(Q9W306):T118	Q9W306	N-Term(Dimethyl); S10(HexNAc); T11(Hex(1)HexNAc(1))	0.621129	0	632540	643.351	3	1928.04	1.34448	1.5794
869	108	VLLAPIGGPSTPIP	121	BcDNA:RH12290	Q9W306	CG9691, isoform A	S10;T11;	2	1xTn_1xT	(Q9W306):T118	Q9W306	N-Term(Dimethyl); S10(Hex(1)HexNAc(1)); T11(HexNAc)	0.621129	0	545534	643.352	3	1928.04	1.9143	1.47574
870	108	VLLAPIGGPSTPIP	121	BcDNA:RH12290	Q9W306	CG9691, isoform A	S10;T11;	2	1xTn_1xT	(Q9W306):T118	Q9W306	N-Term(Dimethyl); S10(Hex(1)HexNAc(1)); T11(HexNAc)	0.515414	0	2.42491e+06	964.523	2	1928.04	1.73133	1.41208
871	108	VLLAPIGGPSTPIP	121	BcDNA:RH12290	Q9W306	CG9691, isoform A	S10;T11;	2	1xTn_1xT	(Q9W306):T118	Q9W306	N-Term(Dimethyl); S10(HexNAc); T11(Hex(1)HexNAc(1))	0.515414	0	2.42491e+06	964.523	2	1928.04	1.73133	1.41049
872	108	VLLAPIGGPSTPIP	121	BcDNA:RH12290	Q9W306	CG9691, isoform A	S10;T11;	2	2xTn	(Q9W306):T118	Q9W306	N-Term(Dimethyl); S10(HexNAc); T11(HexNAc)	0.900265	0	18239134	883.497	2	1765.99	1.6639	1.37652
873	108	VLLAPIGGPSTPIP	121	BcDNA:RH12290	Q9W306	CG9691, isoform A	S10;T11;	2	1xTn_1xT	(Q9W306):T118	Q9W306	N-Term(Dimethyl); S10(HexNAc); T11(Hex(1)HexNAc(1))	0.515414	0	206732	964.523	2	1928.04	1.66802	0.904051
874	108	VLLAPIGGPSTPIP	121	BcDNA:RH12290	Q9W306	CG9691, isoform A	S10;T11;	2	1xTn_1xT	(Q9W306):T118	Q9W306	N-Term(Dimethyl); S10(Hex(1)HexNAc(1)); T11(HexNAc)	0.515414	0	206732	964.523	2	1928.04	1.66802	0.904051
891	329	EFHYGPDPSNDIEPDPHTGKGTSPPE	354	LD41494p	Q9VXI3	CG9911, isoform C	S23	1	1xTn	(Q9VXI3):S351	Q9VXI3	N-Term(Dimethyl); K20(Dimethyl); S23(HexNAc)	0.642572	1	760588	770.602	4	3079.38	1.37039	4.75429
875	329	EFHYGPDPSNDIEPDPHTGK	348	LD41494p	Q9VXI3	CG9911, isoform C	T18	1	1xTn	(Q9VXI3):T346	Q9VXI3	N-Term(Dimethyl); T18(HexNAc); K20(Dimethyl)	1.3198	0	816438	628.539	4	2511.13	1.02081	4.37331
876	329	EFHYGPDPSNDIEPDPHTGK	348	LD41494p	Q9VXI3	CG9911, isoform C	T18	1	1xTn	(Q9VXI3):T346	Q9VXI3	N-Term(Dimethyl:2H(4)); T18(HexNAc); K20(Dimethyl:2H(4))	1.3198	0	1.07812e+06	630.552	4	2519.19	1.72728	6.10827
878	329	EFHYGPDPSNDIEPDPHTGKGTSPPESK	356	LD41494p	Q9VXI3	CG9911, isoform C	T22	1	1xT	(Q9VXI3):T350	Q9VXI3	N-Term(Dimethyl); K20(Dimethyl); T22(Hex(1)HexNAc(1)); K28(Dimethyl)	0.89313	1	1.94679e+06	697.725	5	3484.59	0.943752	8.94068
879	329	EFHYGPDPSNDIEPDPHTGKGTSPPESK	356	LD41494p	Q9VXI3	CG9911, isoform C	T22	1	1xT	(Q9VXI3):T350	Q9VXI3	N-Term(Dimethyl:2H(4)); K20(Dimethyl:2H(4)); T22(Hex(1)HexNAc(1)); K28(Dimethyl:2H(4))	0.89313	1	1.81404e+06	700.14	5	3496.67	1.16638	7.00673
885	329	EFHYGPDPSNDIEPDPHTGKGTSPPESK	356	LD41494p	Q9VXI3	CG9911, isoform C	T22	1	1xT	(Q9VXI3):T350	Q9VXI3	N-Term(Dimethyl); K20(Dimethyl); T22(Hex(1)HexNAc(1)); K28(Dimethyl)	0.743808	1	11912024	697.724	5	3484.59	-0.0196124	9.3184
886	329	EFHYGPDPSNDIEPDPHTGKGTSPPESK	356	LD41494p	Q9VXI3	CG9911, isoform C	T22	1	1xT	(Q9VXI3):T350	Q9VXI3	N-Term(Dimethyl:2H(4)); K20(Dimethyl:2H(4)); T22(Hex(1)HexNAc(1)); K28(Dimethyl:2H(4))	0.743808	1	8.02615e+06	700.14	5	3496.67	0.904548	8.54827
887	329	EFHYGPDPSNDIEPDPHTGKGTSPPESK	356	LD41494p	Q9VXI3	CG9911, isoform C	T22	1	1xT	(Q9VXI3):T350	Q9VXI3	N-Term(Dimethyl); K20(Dimethyl); T22(Hex(1)HexNAc(1)); K28(Dimethyl)	0.712337	1	11602486	871.905	4	3484.6	1.64824	5.17525
888	329	EFHYGPDPSNDIEPDPHTGKGTSPPESK	356	LD41494p	Q9VXI3	CG9911, isoform C	T22	1	1xT	(Q9VXI3):T350	Q9VXI3	N-Term(Dimethyl:2H(4)); K20(Dimethyl:2H(4)); T22(Hex(1)HexNAc(1)); K28(Dimethyl:2H(4))	0.712337	1	11148487	874.924	4	3496.67	2.09535	4.927
893	329	EFHYGPDPSNDIEPDPHTGKGTSPPE	354	LD41494p	Q9VXI3	CG9911, isoform C	T22	1	1xT	(Q9VXI3):T350	Q9VXI3	N-Term(Dimethyl); K20(Dimethyl); T22(Hex(1)HexNAc(1))	0.480203	1	4.07079e+06	811.115	4	3241.44	2.10304	4.4451
894	329	EFHYGPDPSNDIEPDPHTGKGTSPPE	354	LD41494p	Q9VXI3	CG9911, isoform C	T22	1	1xT	(Q9VXI3):T350	Q9VXI3	N-Term(Dimethyl); K20(Dimethyl); T22(Hex(1)HexNAc(1))	0.432816	1	2.51165e+06	811.115	4	3241.44	1.50049	4.30442
895	329	EFHYGPDPSNDIEPDPHTGKGTSPPESK	356	LD41494p	Q9VXI3	CG9911, isoform C	T22	1	1xT	(Q9VXI3):T350	Q9VXI3	N-Term(Dimethyl:2H(4)); K20(Dimethyl:2H(4)); T22(Hex(1)HexNAc(1)); K28(Dimethyl:2H(4))		1	915030	700.141	5	3496.67	2.21369	4.54551
877	329	EFHYGPDPSNDIEPDPHTGKGTSPPESK	356	LD41494p	Q9VXI3	CG9911, isoform C	T22	1	1xTn	(Q9VXI3):T350	Q9VXI3	N-Term(Dimethyl:2H(4)); K20(Dimethyl:2H(4)); T22(HexNAc); K28(Dimethyl:2H(4))	0.952518	1	0	556.609	6	3334.61	0.202304	7.75696
880	329	EFHYGPDPSNDIEPDPHTGKGTSPPESK	356	LD41494p	Q9VXI3	CG9911, isoform C	T22	1	1xTn	(Q9VXI3):T350	Q9VXI3	N-Term(Dimethyl); K20(Dimethyl); T22(HexNAc); K28(Dimethyl)	0.862949	1	2.31029e+06	1108.19	3	3322.54	1.00618	3.149
881	329	EFHYGPDPSNDIEPDPHTGKGTSPPESK	356	LD41494p	Q9VXI3	CG9911, isoform C	T22	1	1xTn	(Q9VXI3):T350	Q9VXI3	N-Term(Dimethyl); K20(Dimethyl); T22(HexNAc); K28(Dimethyl)	0.852771	1	7.46777e+06	665.313	5	3322.54	-0.416406	9.90358
882	329	EFHYGPDPSNDIEPDPHTGKGTSPPESK	356	LD41494p	Q9VXI3	CG9911, isoform C	T22	1	1xTn	(Q9VXI3):T350	Q9VXI3	N-Term(Dimethyl:2H(4)); K20(Dimethyl:2H(4)); T22(HexNAc); K28(Dimethyl:2H(4))	0.852771	1	1.05695e+06	667.729	5	3334.61	0.0965156	7.7925
883	329	EFHYGPDPSNDIEPDPHTGKGTSPPESK	356	LD41494p	Q9VXI3	CG9911, isoform C	T22	1	1xTn	(Q9VXI3):T350	Q9VXI3	N-Term(Dimethyl); K20(Dimethyl); T22(HexNAc); K28(Dimethyl)	0.845263	1	17312174	831.391	4	3322.54	1.46138	6.03063
884	329	EFHYGPDPSNDIEPDPHTGKGTSPPESK	356	LD41494p	Q9VXI3	CG9911, isoform C	T22	1	1xTn	(Q9VXI3):T350	Q9VXI3	N-Term(Dimethyl:2H(4)); K20(Dimethyl:2H(4)); T22(HexNAc); K28(Dimethyl:2H(4))	0.845263	1	19360634	834.41	4	3334.62	1.56483	6.91436
889	329	EFHYGPDPSNDIEPDPHTGKGTSPPE	354	LD41494p	Q9VXI3	CG9911, isoform C	T22	1	1xTn	(Q9VXI3):T350	Q9VXI3	N-Term(Dimethyl); K20(Dimethyl); T22(HexNAc)	0.673301	1	2537418	770.602	4	3079.39	1.52896	5.2416
890	329	EFHYGPDPSNDIEPDPHTGKGTSPPE	354	LD41494p	Q9VXI3	CG9911, isoform C	T22	1	1xTn	(Q9VXI3):T350	Q9VXI3	N-Term(Dimethyl:2H(4)); K20(Dimethyl:2H(4)); T22(HexNAc)	0.673301	1	1.89728e+06	772.614	4	3087.43	1.15517	4.67256
892	329	EFHYGPDPSNDIEPDPHTGKGTSPPE	354	LD41494p	Q9VXI3	CG9911, isoform C	T22	1	1xTn	(Q9VXI3):T350	Q9VXI3	N-Term(Dimethyl:2H(4)); K20(Dimethyl:2H(4)); T22(HexNAc)	0.642572	1	1.6595e+06	772.614	4	3087.44	1.47147	4.24194
896	329	EFHYGPDPSNDIEPDPHTGKGTSPPESK	356	LD41494p	Q9VXI3	CG9911, isoform C	T22	1	1xTn	(Q9VXI3):T350	Q9VXI3	N-Term(Dimethyl:2H(4)); K20(Dimethyl:2H(4)); T22(HexNAc); K28(Dimethyl:2H(4))		1	715135	667.729	5	3334.61	-0.0865195	5.75441
936	332	YGPDPSNDIEPDPHTGKGTSPPESK	356	LD41494p	Q9VXI3	CG9911, isoform C	T19	1	1xT	(Q9VXI3):T350	Q9VXI3	N-Term(Dimethyl); K17(Dimethyl); T19(Hex(1)HexNAc(1)); K25(Dimethyl)	0.426371	1	3.75977e+06	768.611	4	3071.42	0.123876	5.32727
937	332	YGPDPSNDIEPDPHTGKGTSPPESK	356	LD41494p	Q9VXI3	CG9911, isoform C	T19	1	1xT	(Q9VXI3):T350	Q9VXI3	N-Term(Dimethyl); K17(Dimethyl); T19(Hex(1)HexNAc(1)); K25(Dimethyl)	0.426371	1	11434550	768.612	4	3071.43	1.55465	5.50084
938	332	YGPDPSNDIEPDPHTGKGTSPPESK	356	LD41494p	Q9VXI3	CG9911, isoform C	T19	1	1xT	(Q9VXI3):T350	Q9VXI3	N-Term(Dimethyl:2H(4)); K17(Dimethyl:2H(4)); T19(Hex(1)HexNAc(1)); K25(Dimethyl:2H(4))	0.426371	1	5052073	771.631	4	3083.5	1.1911	4.30641
930	332	YGPDPSNDIEPDPHTGKGTSPPESK	356	LD41494p	Q9VXI3	CG9911, isoform C	T19	1	1xTn	(Q9VXI3):T350	Q9VXI3	N-Term(Dimethyl); K17(Dimethyl); T19(HexNAc); K25(Dimethyl)	0.518671	1	8760193	728.098	4	2909.37	0.412984	7.32512
931	332	YGPDPSNDIEPDPHTGKGTSPPESK	356	LD41494p	Q9VXI3	CG9911, isoform C	T19	1	1xTn	(Q9VXI3):T350	Q9VXI3	N-Term(Dimethyl); K17(Dimethyl); T19(HexNAc); K25(Dimethyl)	0.518671	1	18700748	728.099	4	2909.37	1.67171	7.2957
932	332	YGPDPSNDIEPDPHTGKGTSPPESK	356	LD41494p	Q9VXI3	CG9911, isoform C	T19	1	1xTn	(Q9VXI3):T350	Q9VXI3	N-Term(Dimethyl:2H(4)); K17(Dimethyl:2H(4)); T19(HexNAc); K25(Dimethyl:2H(4))	0.518671	1	4.14802e+06	731.117	4	2921.44	0.117549	6.83144
933	332	YGPDPSNDIEPDPHTGKGTSPPESK	356	LD41494p	Q9VXI3	CG9911, isoform C	T19	1	1xTn	(Q9VXI3):T350	Q9VXI3	N-Term(Dimethyl:2H(4)); K17(Dimethyl:2H(4)); T19(HexNAc); K25(Dimethyl:2H(4))	0.518671	1	10754329	731.117	4	2921.45	0.786096	5.83647
934	332	YGPDPSNDIEPDPHTGKGTSPPESK	356	LD41494p	Q9VXI3	CG9911, isoform C	T19	1	1xTn	(Q9VXI3):T350	Q9VXI3	N-Term(Dimethyl); K17(Dimethyl); T19(HexNAc); K25(Dimethyl)	0.464336	1	3.00512e+06	728.098	4	2909.37	0.496899	5.91734
935	332	YGPDPSNDIEPDPHTGKGTSPPESK	356	LD41494p	Q9VXI3	CG9911, isoform C	T19	1	1xTn	(Q9VXI3):T350	Q9VXI3	N-Term(Dimethyl:2H(4)); K17(Dimethyl:2H(4)); T19(HexNAc); K25(Dimethyl:2H(4))	0.464336	1	2969937	731.118	4	2921.45	1.70535	5.4092
959	333	GPDPSNDIEPDPHTGKGTSPPESK	356	LD41494p	Q9VXI3	CG9911, isoform C	T18	1	1xT	(Q9VXI3):T350	Q9VXI3	N-Term(Dimethyl); K16(Dimethyl); T18(Hex(1)HexNAc(1)); K24(Dimethyl)	0.370887	1	1864784	727.845	4	2908.36	0.412767	4.72808
957	333	GPDPSNDIEPDPHTGKGTSPPESK	356	LD41494p	Q9VXI3	CG9911, isoform C	T18	1	1xTn	(Q9VXI3):T350	Q9VXI3	N-Term(Dimethyl); K16(Dimethyl); T18(HexNAc); K24(Dimethyl)	0.53243	1	14202341	687.333	4	2746.31	1.62506	6.98115
958	333	GPDPSNDIEPDPHTGKGTSPPESK	356	LD41494p	Q9VXI3	CG9911, isoform C	T18	1	1xTn	(Q9VXI3):T350	Q9VXI3	N-Term(Dimethyl:2H(4)); K16(Dimethyl:2H(4)); T18(HexNAc); K24(Dimethyl:2H(4))	0.53243	1	1.86911e+06	690.353	4	2758.39	3.96211	5.13393
964	335	DPSNDIEPDPHTGKGTSPPESK	356	LD41494p	Q9VXI3	CG9911, isoform C	T16	1	1xTn	(Q9VXI3):T350	Q9VXI3	N-Term(Dimethyl); K14(Dimethyl); T16(HexNAc); K22(Dimethyl)	0.622399	1	1.54133e+06	648.814	4	2592.23	1.35312	6.19698
965	335	DPSNDIEPDPHTGKGTSPPESK	356	LD41494p	Q9VXI3	CG9911, isoform C	T16	1	1xTn	(Q9VXI3):T350	Q9VXI3	N-Term(Dimethyl:2H(4)); K14(Dimethyl:2H(4)); T16(HexNAc); K22(Dimethyl:2H(4))	0.622399	1	1.47633e+06	651.833	4	2604.31	1.29859	3.98151
970	337	SNDIEPDPHTGKGTSPPESK	356	LD41494p	Q9VXI3	CG9911, isoform C	T14	1	1xT	(Q9VXI3):T350	Q9VXI3	N-Term(Dimethyl); K12(Dimethyl); T14(Hex(1)HexNAc(1)); K20(Dimethyl)	0.440225	1	1.74626e+06	636.306	4	2542.2	-0.236504	4.29522
968	337	SNDIEPDPHTGKGTSPPESK	356	LD41494p	Q9VXI3	CG9911, isoform C	T14	1	1xTn	(Q9VXI3):T350	Q9VXI3	N-Term(Dimethyl); K12(Dimethyl); T14(HexNAc); K20(Dimethyl)	0.88574	1	3326002	595.794	4	2380.15	1.11808	5.56747
969	337	SNDIEPDPHTGKGTSPPESK	356	LD41494p	Q9VXI3	CG9911, isoform C	T14	1	1xTn	(Q9VXI3):T350	Q9VXI3	N-Term(Dimethyl:2H(4)); K12(Dimethyl:2H(4)); T14(HexNAc); K20(Dimethyl:2H(4))	0.88574	1	2.42891e+06	598.813	4	2392.23	1.26401	4.00797
974	338	NDIEPDPHTGKGTSPPESK	356	LD41494p	Q9VXI3	CG9911, isoform C	T13	1	1xT	(Q9VXI3):T350	Q9VXI3	N-Term(Dimethyl); K11(Dimethyl); T13(Hex(1)HexNAc(1)); K19(Dimethyl)	0.144076	1	1.37622e+06	614.549	4	2455.17	0.371126	4.75142
973	338	NDIEPDPHTGKGTSPPESK	356	LD41494p	Q9VXI3	CG9911, isoform C	T13	1	1xTn	(Q9VXI3):T350	Q9VXI3	N-Term(Dimethyl); K11(Dimethyl); T13(HexNAc); K19(Dimethyl)	0.579306	1	0	574.036	4	2293.12	0.542468	4.59959
977	339	DIEPDPHTGKGTSPPESK	356	LD41494p	Q9VXI3	CG9911, isoform C	T12	1	1xT	(Q9VXI3):T350	Q9VXI3	N-Term(Dimethyl); K10(Dimethyl); T12(Hex(1)HexNAc(1)); K18(Dimethyl)	0.551078	1	835810	586.039	4	2341.13	1.3112	4.39235
975	339	DIEPDPHTGKGTSPPESK	356	LD41494p	Q9VXI3	CG9911, isoform C	T12	1	1xTn	(Q9VXI3):T350	Q9VXI3	N-Term(Dimethyl); K10(Dimethyl); T12(HexNAc); K18(Dimethyl)	0.647433	1	1.37678e+06	545.525	4	2179.08	1.22531	4.74892
976	339	DIEPDPHTGKGTSPPESK	356	LD41494p	Q9VXI3	CG9911, isoform C	T12	1	1xTn	(Q9VXI3):T350	Q9VXI3	N-Term(Dimethyl:2H(4)); K10(Dimethyl:2H(4)); T12(HexNAc); K18(Dimethyl:2H(4))	0.647433	1	2382754	548.544	4	2191.15	1.16119	4.31823
980	340	IEPDPHTGKGTSPPESK	356	LD41494p	Q9VXI3	CG9911, isoform C	T11	1	1xT	(Q9VXI3):T350	Q9VXI3	N-Term(Dimethyl:2H(4)); K9(Dimethyl:2H(4)); T11(Hex(1)HexNAc(1)); K17(Dimethyl:2H(4))	0.560871	1	888769	560.3	4	2238.18	0.484954	4.19269
979	340	IEPDPHTGKGTSPPESK	356	LD41494p	Q9VXI3	CG9911, isoform C	T11	1	1xTn	(Q9VXI3):T350	Q9VXI3	N-Term(Dimethyl); K9(Dimethyl); T11(HexNAc); K17(Dimethyl)	0.794178	1	1.69829e+06	516.768	4	2064.05	0.393132	4.6205
987	80	CGPLPTTPAPATEAPADTAQR	100	Cda4	Q9VR69	Chitin deacetylase-like 4	T6;T7;T12	3	3xTn	(Q9VR69):T85	Q9VR69	N-Term(Dimethyl); C1(Carbamidomethyl); T6(HexNAc); T7(HexNAc); T12(HexNAc)	1.02002	0	12225243	920.438	3	2759.3	2.23647	2.76492
988	80	CGPLPTTPAPATEAPADTAQR	100	Cda4	Q9VR69	Chitin deacetylase-like 4	T6;T7;T12	3	3xTn	(Q9VR69):T85	Q9VR69	N-Term(Dimethyl:2H(4)); C1(Carbamidomethyl); T6(HexNAc); T7(HexNAc); T12(HexNAc)	1.02002	0	8739794	921.778	3	2763.32	0.87807	2.27699
987	80	CGPLPTTPAPATEAPADTAQR	100	Cda4	Q9VR69	Chitin deacetylase-like 4	T6;T7;T12	3	3xTn	(Q9VR69):T86	Q9VR69	N-Term(Dimethyl); C1(Carbamidomethyl); T6(HexNAc); T7(HexNAc); T12(HexNAc)	1.02002	0	12225243	920.438	3	2759.3	2.23647	2.76492
988	80	CGPLPTTPAPATEAPADTAQR	100	Cda4	Q9VR69	Chitin deacetylase-like 4	T6;T7;T12	3	3xTn	(Q9VR69):T86	Q9VR69	N-Term(Dimethyl:2H(4)); C1(Carbamidomethyl); T6(HexNAc); T7(HexNAc); T12(HexNAc)	1.02002	0	8739794	921.778	3	2763.32	0.87807	2.27699
987	80	CGPLPTTPAPATEAPADTAQR	100	Cda4	Q9VR69	Chitin deacetylase-like 4	T6;T7;T12	3	3xTn	(Q9VR69):T91	Q9VR69	N-Term(Dimethyl); C1(Carbamidomethyl); T6(HexNAc); T7(HexNAc); T12(HexNAc)	1.02002	0	12225243	920.438	3	2759.3	2.23647	2.76492
988	80	CGPLPTTPAPATEAPADTAQR	100	Cda4	Q9VR69	Chitin deacetylase-like 4	T6;T7;T12	3	3xTn	(Q9VR69):T91	Q9VR69	N-Term(Dimethyl:2H(4)); C1(Carbamidomethyl); T6(HexNAc); T7(HexNAc); T12(HexNAc)	1.02002	0	8739794	921.778	3	2763.32	0.87807	2.27699
989	486	TRPTLKPSGTIVS	498	Cda5	M9NE36	Chitin deacetylase-like 5, isoform H	T4	1	1xTn	(M9NE36):T489	M9NE36	N-Term(Dimethyl:2H(4)); T4(HexNAc); K6(Dimethyl:2H(4))	1.36923	0	474364	541.997	3	1623.98	-0.0804276	3.12735
990	457	RPAVSSTQAPPPSTTFK	473	Cht6	Q9W2Z3	Chitinase 6, isoform J	S5;S6;T7;S13;T14;T15	6	6xTn	(Q9W2Z3):S461	Q9W2Z3	N-Term(Dimethyl); S5(HexNAc); S6(HexNAc); T7(HexNAc); S13(HexNAc); T14(HexNAc); T15(HexNAc); K17(Dimethyl)		0	1.52549e+06	1016.17	3	3046.48	3.02197	2.69607
991	457	RPAVSSTQAPPPSTTFK	473	Cht6	Q9W2Z3	Chitinase 6, isoform J	S5;S6;T7;S13;T14;T15	6	6xTn	(Q9W2Z3):S461	Q9W2Z3	N-Term(Dimethyl:2H(4)); S5(HexNAc); S6(HexNAc); T7(HexNAc); S13(HexNAc); T14(HexNAc); T15(HexNAc); K17(Dimethyl:2H(4))		0	2.01716e+06	1018.85	3	3054.53	1.94086	2.2058
990	457	RPAVSSTQAPPPSTTFK	473	Cht6	Q9W2Z3	Chitinase 6, isoform J	S5;S6;T7;S13;T14;T15	6	6xTn	(Q9W2Z3):S462	Q9W2Z3	N-Term(Dimethyl); S5(HexNAc); S6(HexNAc); T7(HexNAc); S13(HexNAc); T14(HexNAc); T15(HexNAc); K17(Dimethyl)		0	1.52549e+06	1016.17	3	3046.48	3.02197	2.69607
991	457	RPAVSSTQAPPPSTTFK	473	Cht6	Q9W2Z3	Chitinase 6, isoform J	S5;S6;T7;S13;T14;T15	6	6xTn	(Q9W2Z3):S462	Q9W2Z3	N-Term(Dimethyl:2H(4)); S5(HexNAc); S6(HexNAc); T7(HexNAc); S13(HexNAc); T14(HexNAc); T15(HexNAc); K17(Dimethyl:2H(4))		0	2.01716e+06	1018.85	3	3054.53	1.94086	2.2058
990	457	RPAVSSTQAPPPSTTFK	473	Cht6	Q9W2Z3	Chitinase 6, isoform J	S5;S6;T7;S13;T14;T15	6	6xTn	(Q9W2Z3):S469	Q9W2Z3	N-Term(Dimethyl); S5(HexNAc); S6(HexNAc); T7(HexNAc); S13(HexNAc); T14(HexNAc); T15(HexNAc); K17(Dimethyl)		0	1.52549e+06	1016.17	3	3046.48	3.02197	2.69607
991	457	RPAVSSTQAPPPSTTFK	473	Cht6	Q9W2Z3	Chitinase 6, isoform J	S5;S6;T7;S13;T14;T15	6	6xTn	(Q9W2Z3):S469	Q9W2Z3	N-Term(Dimethyl:2H(4)); S5(HexNAc); S6(HexNAc); T7(HexNAc); S13(HexNAc); T14(HexNAc); T15(HexNAc); K17(Dimethyl:2H(4))		0	2.01716e+06	1018.85	3	3054.53	1.94086	2.2058
990	457	RPAVSSTQAPPPSTTFK	473	Cht6	Q9W2Z3	Chitinase 6, isoform J	S5;S6;T7;S13;T14;T15	6	6xTn	(Q9W2Z3):T463	Q9W2Z3	N-Term(Dimethyl); S5(HexNAc); S6(HexNAc); T7(HexNAc); S13(HexNAc); T14(HexNAc); T15(HexNAc); K17(Dimethyl)		0	1.52549e+06	1016.17	3	3046.48	3.02197	2.69607
991	457	RPAVSSTQAPPPSTTFK	473	Cht6	Q9W2Z3	Chitinase 6, isoform J	S5;S6;T7;S13;T14;T15	6	6xTn	(Q9W2Z3):T463	Q9W2Z3	N-Term(Dimethyl:2H(4)); S5(HexNAc); S6(HexNAc); T7(HexNAc); S13(HexNAc); T14(HexNAc); T15(HexNAc); K17(Dimethyl:2H(4))		0	2.01716e+06	1018.85	3	3054.53	1.94086	2.2058
990	457	RPAVSSTQAPPPSTTFK	473	Cht6	Q9W2Z3	Chitinase 6, isoform J	S5;S6;T7;S13;T14;T15	6	6xTn	(Q9W2Z3):T470	Q9W2Z3	N-Term(Dimethyl); S5(HexNAc); S6(HexNAc); T7(HexNAc); S13(HexNAc); T14(HexNAc); T15(HexNAc); K17(Dimethyl)		0	1.52549e+06	1016.17	3	3046.48	3.02197	2.69607
991	457	RPAVSSTQAPPPSTTFK	473	Cht6	Q9W2Z3	Chitinase 6, isoform J	S5;S6;T7;S13;T14;T15	6	6xTn	(Q9W2Z3):T470	Q9W2Z3	N-Term(Dimethyl:2H(4)); S5(HexNAc); S6(HexNAc); T7(HexNAc); S13(HexNAc); T14(HexNAc); T15(HexNAc); K17(Dimethyl:2H(4))		0	2.01716e+06	1018.85	3	3054.53	1.94086	2.2058
990	457	RPAVSSTQAPPPSTTFK	473	Cht6	Q9W2Z3	Chitinase 6, isoform J	S5;S6;T7;S13;T14;T15	6	6xTn	(Q9W2Z3):T471	Q9W2Z3	N-Term(Dimethyl); S5(HexNAc); S6(HexNAc); T7(HexNAc); S13(HexNAc); T14(HexNAc); T15(HexNAc); K17(Dimethyl)		0	1.52549e+06	1016.17	3	3046.48	3.02197	2.69607
991	457	RPAVSSTQAPPPSTTFK	473	Cht6	Q9W2Z3	Chitinase 6, isoform J	S5;S6;T7;S13;T14;T15	6	6xTn	(Q9W2Z3):T471	Q9W2Z3	N-Term(Dimethyl:2H(4)); S5(HexNAc); S6(HexNAc); T7(HexNAc); S13(HexNAc); T14(HexNAc); T15(HexNAc); K17(Dimethyl:2H(4))		0	2.01716e+06	1018.85	3	3054.53	1.94086	2.2058
992	588	VTAAPTSRPVYPR	600	Cht6	Q9W2Z3	Chitinase 6, isoform J	T2;T6	2	2xTn	(Q9W2Z3):T589	Q9W2Z3	N-Term(Dimethyl:2H(4)); T2(HexNAc); T6(HexNAc)	4.76676	0	105570	618.337	3	1853	0.658851	2.12552
992	588	VTAAPTSRPVYPR	600	Cht6	Q9W2Z3	Chitinase 6, isoform J	T2;T6	2	2xTn	(Q9W2Z3):T593	Q9W2Z3	N-Term(Dimethyl:2H(4)); T2(HexNAc); T6(HexNAc)	4.76676	0	105570	618.337	3	1853	0.658851	2.12552
993	678	ENSATGAATTPSTISK	693	Cht6	Q9W2Z3	Chitinase 6, isoform J	T9;T10	2	2xTn	(Q9W2Z3):T686	Q9W2Z3	N-Term(Dimethyl); T9(HexNAc); T10(HexNAc); K16(Dimethyl)	0.67112	0	10850449	666.664	3	1997.98	1.19244	2.80499
994	678	ENSATGAATTPSTISK	693	Cht6	Q9W2Z3	Chitinase 6, isoform J	T9;T10	2	2xTn	(Q9W2Z3):T686	Q9W2Z3	N-Term(Dimethyl:2H(4)); T9(HexNAc); T10(HexNAc); K16(Dimethyl:2H(4))	0.67112	0	4.86076e+06	669.348	3	2006.03	1.47043	2.57858
993	678	ENSATGAATTPSTISK	693	Cht6	Q9W2Z3	Chitinase 6, isoform J	T9;T10	2	2xTn	(Q9W2Z3):T687	Q9W2Z3	N-Term(Dimethyl); T9(HexNAc); T10(HexNAc); K16(Dimethyl)	0.67112	0	10850449	666.664	3	1997.98	1.19244	2.80499
994	678	ENSATGAATTPSTISK	693	Cht6	Q9W2Z3	Chitinase 6, isoform J	T9;T10	2	2xTn	(Q9W2Z3):T687	Q9W2Z3	N-Term(Dimethyl:2H(4)); T9(HexNAc); T10(HexNAc); K16(Dimethyl:2H(4))	0.67112	0	4.86076e+06	669.348	3	2006.03	1.47043	2.57858
1004	2028	IIDEVTHPPAASTTPR	2043	Cht6	Q9W2Z3	Chitinase 6, isoform J	T6;S12;T13;T14;	4	4xTn	(Q9W2Z3):S2039	Q9W2Z3	N-Term(Dimethyl); T6(HexNAc); S12(HexNAc); T13(HexNAc); T14(HexNAc)	0.853255	0	1.62221e+06	849.086	3	2545.24	0.838242	2.01175
1004	2028	IIDEVTHPPAASTTPR	2043	Cht6	Q9W2Z3	Chitinase 6, isoform J	T6;S12;T13;T14;	4	4xTn	(Q9W2Z3):T2033	Q9W2Z3	N-Term(Dimethyl); T6(HexNAc); S12(HexNAc); T13(HexNAc); T14(HexNAc)	0.853255	0	1.62221e+06	849.086	3	2545.24	0.838242	2.01175
1004	2028	IIDEVTHPPAASTTPR	2043	Cht6	Q9W2Z3	Chitinase 6, isoform J	T6;S12;T13;T14;	4	4xTn	(Q9W2Z3):T2040	Q9W2Z3	N-Term(Dimethyl); T6(HexNAc); S12(HexNAc); T13(HexNAc); T14(HexNAc)	0.853255	0	1.62221e+06	849.086	3	2545.24	0.838242	2.01175
1004	2028	IIDEVTHPPAASTTPR	2043	Cht6	Q9W2Z3	Chitinase 6, isoform J	T6;S12;T13;T14;	4	4xTn	(Q9W2Z3):T2041	Q9W2Z3	N-Term(Dimethyl); T6(HexNAc); S12(HexNAc); T13(HexNAc); T14(HexNAc)	0.853255	0	1.62221e+06	849.086	3	2545.24	0.838242	2.01175
1005	2385	SPAPPDIESVTVNIK	2399	Cht6	Q9W2Z3	Chitinase 6, isoform J	S9	1	1xTn	(Q9W2Z3):S2393	Q9W2Z3	N-Term(Dimethyl); S9(HexNAc); K15(Dimethyl)		0	1.99371e+06	913.496	2	1825.98	2.74279	2.34996
1006	2385	SPAPPDIESVTVNIK	2399	Cht6	Q9W2Z3	Chitinase 6, isoform J	T11	1	1xTn	(Q9W2Z3):T2395	Q9W2Z3	N-Term(Dimethyl:2H(4)); T11(HexNAc); K15(Dimethyl:2H(4))		0	1701643	917.52	2	1834.03	1.64232	2.34588
1009	2520	SEPLDTTTRR	2529	Cht6	Q9W2Z3	Chitinase 6, isoform J	T6;T7;T8	3	3xTn	(Q9W2Z3):T2525	Q9W2Z3	N-Term(Dimethyl:2H(4)); T6(HexNAc); T7(HexNAc); T8(HexNAc)	0.939586	1	5.35509e+06	606.304	3	1816.9	0.281944	2.60498
1009	2520	SEPLDTTTRR	2529	Cht6	Q9W2Z3	Chitinase 6, isoform J	T6;T7;T8	3	3xTn	(Q9W2Z3):T2526	Q9W2Z3	N-Term(Dimethyl:2H(4)); T6(HexNAc); T7(HexNAc); T8(HexNAc)	0.939586	1	5.35509e+06	606.304	3	1816.9	0.281944	2.60498
1009	2520	SEPLDTTTRR	2529	Cht6	Q9W2Z3	Chitinase 6, isoform J	T6;T7;T8	3	3xTn	(Q9W2Z3):T2527	Q9W2Z3	N-Term(Dimethyl:2H(4)); T6(HexNAc); T7(HexNAc); T8(HexNAc)	0.939586	1	5.35509e+06	606.304	3	1816.9	0.281944	2.60498
1010	3383	LRPVDSSTAASVD	3395	Cht6	Q9W2Z3	Chitinase 6, isoform J	S6;S7	2	2xTn	(Q9W2Z3):S3388	Q9W2Z3	N-Term(Dimethyl); S6(HexNAc); S7(HexNAc)	1.07788	0	5192022	876.432	2	1751.86	1.2911	1.97706
1010	3383	LRPVDSSTAASVD	3395	Cht6	Q9W2Z3	Chitinase 6, isoform J	S6;S7	2	2xTn	(Q9W2Z3):S3389	Q9W2Z3	N-Term(Dimethyl); S6(HexNAc); S7(HexNAc)	1.07788	0	5192022	876.432	2	1751.86	1.2911	1.97706
1011	3539	APLTFSTSRPTAK	3551	Cht6	Q9W2Z3	Chitinase 6, isoform J	T4;T7;T11	3	3xTn	(Q9W2Z3):T3542	Q9W2Z3	N-Term(Dimethyl:2H(4)); T4(HexNAc); T7(HexNAc); T11(HexNAc); K13(Dimethyl:2H(4))	4.41461	0	1181895	684.04	3	2050.1	0.29131	2.42998
1011	3539	APLTFSTSRPTAK	3551	Cht6	Q9W2Z3	Chitinase 6, isoform J	T4;T7;T11	3	3xTn	(Q9W2Z3):T3545	Q9W2Z3	N-Term(Dimethyl:2H(4)); T4(HexNAc); T7(HexNAc); T11(HexNAc); K13(Dimethyl:2H(4))	4.41461	0	1181895	684.04	3	2050.1	0.29131	2.42998
1011	3539	APLTFSTSRPTAK	3551	Cht6	Q9W2Z3	Chitinase 6, isoform J	T4;T7;T11	3	3xTn	(Q9W2Z3):T3549	Q9W2Z3	N-Term(Dimethyl:2H(4)); T4(HexNAc); T7(HexNAc); T11(HexNAc); K13(Dimethyl:2H(4))	4.41461	0	1181895	684.04	3	2050.1	0.29131	2.42998
1012	3749	VVNRPPGVASPNLTLKPVASDYER	3772	Cht6	Q9W2Z3	Chitinase 6, isoform J	T14	1	1xTn	(Q9W2Z3):T3762	Q9W2Z3	N-Term(Dimethyl); T14(HexNAc); K16(Dimethyl)	0.949843	0	524950	710.39	4	2838.54	0.060344	4.32591
1013	3749	VVNRPPGVASPNLTLKPVASDYER	3772	Cht6	Q9W2Z3	Chitinase 6, isoform J	T14	1	1xTn	(Q9W2Z3):T3762	Q9W2Z3	N-Term(Dimethyl:2H(4)); T14(HexNAc); K16(Dimethyl:2H(4))	0.949843	0	211634	712.403	4	2846.59	1.46017	4.06133
1015	3983	LYPTIQTEVVPK	3994	Cht6	Q9W2Z3	Chitinase 6, isoform J	T4	1	1xTn	(Q9W2Z3):T3986	Q9W2Z3	N-Term(Dimethyl:2H(4)); T4(HexNAc); K12(Dimethyl:2H(4))	0.972836	0	760951	552.33	3	1654.98	0.404257	2.29882
1016	3983	LYPTIQTEVVPK	3994	Cht6	Q9W2Z3	Chitinase 6, isoform J	T4	1	1xTn	(Q9W2Z3):T3986	Q9W2Z3	N-Term(Dimethyl); T4(HexNAc); K12(Dimethyl)	0.863854	0	2.38608e+06	823.968	2	1646.93	1.58943	2.14291
1017	3983	LYPTIQTEVVPK	3994	Cht6	Q9W2Z3	Chitinase 6, isoform J	T4	1	1xTn	(Q9W2Z3):T3986	Q9W2Z3	N-Term(Dimethyl); T4(HexNAc); K12(Dimethyl)	0.863854	0	6616033	823.968	2	1646.93	1.66355	1.99356
1018	3983	LYPTIQTEVVPK	3994	Cht6	Q9W2Z3	Chitinase 6, isoform J	T4	1	1xTn	(Q9W2Z3):T3986	Q9W2Z3	N-Term(Dimethyl:2H(4)); T4(HexNAc); K12(Dimethyl:2H(4))	0.863854	0	2.30674e+06	827.993	2	1654.98	1.70317	1.94713
1019	3983	LYPTIQTEVVPK	3994	Cht6	Q9W2Z3	Chitinase 6, isoform J	T4	1	1xTn	(Q9W2Z3):T3986	Q9W2Z3	N-Term(Dimethyl:2H(4)); T4(HexNAc); K12(Dimethyl:2H(4))	0.863854	0	6177283	827.993	2	1654.98	1.55565	2.13076
1020	3983	LYPTIQTEVVPK	3994	Cht6	Q9W2Z3	Chitinase 6, isoform J	T4	1	1xTn	(Q9W2Z3):T3986	Q9W2Z3	N-Term(Dimethyl); T4(HexNAc); K12(Dimethyl)		0	1.71748e+06	823.968	2	1646.93	1.73767	1.99647
1021	3983	LYPTIQTEVVPK	3994	Cht6	Q9W2Z3	Chitinase 6, isoform J	T4	1	1xTn	(Q9W2Z3):T3986	Q9W2Z3	N-Term(Dimethyl:2H(4)); T4(HexNAc); K12(Dimethyl:2H(4))		0	3.40097e+06	827.993	2	1654.98	1.55565	2.11088
1031	55	STEAPEAEK	63	Cht7	Q9VZV2	Chitinase 7	S1	1	1xTn	(Q9VZV2):S55	Q9VZV2	N-Term(Dimethyl); S1(HexNAc); K9(Dimethyl)	0.656522	0	5.25248e+06	610.798	2	1220.59	0.180927	1.82999
1032	939	GAYTTKDPHDVT	950	Cht7	Q9VZV2	Chitinase 7	T4;T5	2	2xTn	(Q9VZV2):T942	Q9VZV2	N-Term(Dimethyl:2H(4)); T4(HexNAc); T5(HexNAc); K6(Dimethyl:2H(4))	0.779356	1	3204122	592.3	3	1774.89	1.6927	2.85979
1032	939	GAYTTKDPHDVT	950	Cht7	Q9VZV2	Chitinase 7	T4;T5	2	2xTn	(Q9VZV2):T943	Q9VZV2	N-Term(Dimethyl:2H(4)); T4(HexNAc); T5(HexNAc); K6(Dimethyl:2H(4))	0.779356	1	3204122	592.3	3	1774.89	1.6927	2.85979
1042	42	QLNVPNTPKPK	52	Cp7Fb	Q9W3E8	Chorion protein b at 7F, isoform A	T7;	1	1xTn	(Q9W3E8):T48	Q9W3E8	N-Term(Dimethyl); T7(HexNAc); K9(Dimethyl); K11(Dimethyl)	0.380315	0	3153930	508.3	3	1522.89	0.762481	1.25386
1043	86	TPAPPK	91	Cp7Fb	Q9W3E8	Chorion protein b at 7F, isoform A	T1;	1	1xTn	(Q9W3E8):T86	Q9W3E8	N-Term(Dimethyl:2H(4)); T1(HexNAc); K6(Dimethyl:2H(4))		0	2.06878e+06	439.278	2	877.548	-0.307874	1.04066
1044	86	TPAPPK	91	Cp7Fb	Q9W3E8	Chorion protein b at 7F, isoform A	T1;	1	1xTn	(Q9W3E8):T86	Q9W3E8	N-Term(Dimethyl:2H(4)); T1(HexNAc); K6(Dimethyl:2H(4))	0.411111	0	1527673	439.278	2	877.548	-0.0296659	1.02407
1045	86	TPAPPK	91	Cp7Fb	Q9W3E8	Chorion protein b at 7F, isoform A	T1;	1	1xTn	(Q9W3E8):T86	Q9W3E8	N-Term(Dimethyl:2H(4)); T1(HexNAc); K6(Dimethyl:2H(4))	0.411111	0	1.44795e+06	439.278	2	877.548	-0.0992179	1.01982
1046	86	TPAPPK	91	Cp7Fb	Q9W3E8	Chorion protein b at 7F, isoform A	T1;	1	1xTn	(Q9W3E8):T86	Q9W3E8	N-Term(Dimethyl); T1(HexNAc); K6(Dimethyl)		0	1.33765e+06	435.253	2	869.498	-0.0505658	1.01817
1047	86	TPAPPK	91	Cp7Fb	Q9W3E8	Chorion protein b at 7F, isoform A	T1;	1	1xTn	(Q9W3E8):T86	Q9W3E8	N-Term(Dimethyl:2H(4)); T1(HexNAc); K6(Dimethyl:2H(4))		0	748556	439.278	2	877.548	-0.0992179	0.960505
1048	86	TPAPPK	91	Cp7Fb	Q9W3E8	Chorion protein b at 7F, isoform A	T1;	1	1xTn	(Q9W3E8):T86	Q9W3E8	N-Term(Dimethyl:2H(4)); T1(HexNAc); K6(Dimethyl:2H(4))	1.33967	0	615680	439.278	2	877.548	0.109438	0.957641
1049	86	TPAPPK	91	Cp7Fb	Q9W3E8	Chorion protein b at 7F, isoform A	T1;	1	1xTn	(Q9W3E8):T86	Q9W3E8	N-Term(Dimethyl:2H(4)); T1(HexNAc); K6(Dimethyl:2H(4))		0	750071	439.278	2	877.548	0.039886	0.957591
1050	86	TPAPPK	91	Cp7Fb	Q9W3E8	Chorion protein b at 7F, isoform A	T1;	1	1xTn	(Q9W3E8):T86	Q9W3E8	N-Term(Dimethyl:2H(4)); T1(HexNAc); K6(Dimethyl:2H(4))		0	720496	439.278	2	877.548	-0.0296659	0.937257
1051	86	TPAPPK	91	Cp7Fb	Q9W3E8	Chorion protein b at 7F, isoform A	T1;	1	1xTn	(Q9W3E8):T86	Q9W3E8	N-Term(Dimethyl:2H(4)); T1(HexNAc); K6(Dimethyl:2H(4))		0	868159	439.278	2	877.548	0.039886	0.930861
1052	86	TPAPPK	91	Cp7Fb	Q9W3E8	Chorion protein b at 7F, isoform A	T1;	1	1xTn	(Q9W3E8):T86	Q9W3E8	N-Term(Dimethyl:2H(4)); T1(HexNAc); K6(Dimethyl:2H(4))	0.473058	0	2.65219e+06	439.278	2	877.548	-0.307874	0.848299
1056	29	TGESCACPTQLGYQLNVPNTPKPK	52	Cp7Fb	Q058X8	Chorion protein b at 7F, isoform B	T20	1	1xT	(Q058X8):T48	Q058X8	N-Term(Dimethyl); C5(Carbamidomethyl); C7(Carbamidomethyl); T20(Hex(1)HexNAc(1)); K22(Dimethyl); K24(Dimethyl)	0.313703	0	1.06013e+06	1037.17	3	3109.51	0.83592	2.94343
1054	29	TGESCACPTQLGYQLNVPNTPKPK	52	Cp7Fb	Q058X8	Chorion protein b at 7F, isoform B	T20	1	1xTn	(Q058X8):T48	Q058X8	N-Term(Dimethyl); C5(Carbamidomethyl); C7(Carbamidomethyl); T20(HexNAc); K22(Dimethyl); K24(Dimethyl)	0.347431	0	836070	983.156	3	2947.45	0.228593	4.16106
1055	29	TGESCACPTQLGYQLNVPNTPKPK	52	Cp7Fb	Q058X8	Chorion protein b at 7F, isoform B	T20	1	1xTn	(Q058X8):T48	Q058X8	N-Term(Dimethyl); C5(Carbamidomethyl); C7(Carbamidomethyl); T20(HexNAc); K22(Dimethyl); K24(Dimethyl)	0.337486	0	366169	737.618	4	2947.45	-0.935605	4.94576
1057	40	GYQLNVPNTPKPK	52	Cp7Fb	Q058X8	Chorion protein b at 7F, isoform B	T9	1	1xTn	(Q058X8):T48	Q058X8	N-Term(Dimethyl); T9(HexNAc); K11(Dimethyl); K13(Dimethyl)	0.195506	0	714925	581.662	3	1742.97	1.202	3.19931
1058	41	YQLNVPNTPKPK	52	Cp7Fb	Q058X8	Chorion protein b at 7F, isoform B	T8	1	1xT	(Q058X8):T48	Q058X8	N-Term(Dimethyl); T8(Hex(1)HexNAc(1)); K10(Dimethyl); K12(Dimethyl)	0.338442	0	4.03449e+06	616.672	3	1848	0.912809	2.83013
1059	41	YQLNVPNTPKPK	52	Cp7Fb	Q058X8	Chorion protein b at 7F, isoform B	T8	1	1xT	(Q058X8):T48	Q058X8	N-Term(Dimethyl:2H(4)); T8(Hex(1)HexNAc(1)); K10(Dimethyl:2H(4)); K12(Dimethyl:2H(4))	0.338442	0	1.56515e+06	620.697	3	1860.08	0.281487	2.53845
1060	43	LNVPNTPKPK	52	Cp7Fb	Q058X8	Chorion protein b at 7F, isoform B	T6	1	1xT	(Q058X8):T48	Q058X8	N-Term(Dimethyl); T6(Hex(1)HexNAc(1)); K8(Dimethyl); K10(Dimethyl)	0.381576	0	14713022	519.632	3	1556.88	1.40534	2.77423
1061	44	NVPNTPKPK	52	Cp7Fb	Q058X8	Chorion protein b at 7F, isoform B	T5	1	1xTn	(Q058X8):T48	Q058X8	N-Term(Dimethyl:2H(4)); T5(HexNAc); K7(Dimethyl:2H(4)); K9(Dimethyl:2H(4))		0	3.73479e+06	431.943	3	1293.81	-2.21046	2.6089
1062	22	TTTTTATKPGR	32	Clect27	Q8SZK9	C-type lectin 27kD, isoform A	T1;T2	2	2xTn	(Q8SZK9):T22	Q8SZK9	N-Term(Dimethyl); T1(HexNAc); T2(HexNAc); K8(Dimethyl)		0	925475	532.95	3	1596.83	0.929547	3.78031
1063	22	TTTTTATKPGR	32	Clect27	Q8SZK9	C-type lectin 27kD, isoform A	T1;T2	2	2xTn	(Q8SZK9):T22	Q8SZK9	N-Term(Dimethyl); T1(HexNAc); T2(HexNAc); K8(Dimethyl)		0	414039	798.921	2	1596.84	1.51131	1.72168
1064	22	TTTTTATKPGR	32	Clect27	Q8SZK9	C-type lectin 27kD, isoform A	T1;T2	2	2xTn	(Q8SZK9):T22	Q8SZK9	N-Term(Dimethyl); T1(HexNAc); T2(HexNAc); K8(Dimethyl)		0	1.19098e+06	532.949	3	1596.83	0.470876	3.19576
1062	22	TTTTTATKPGR	32	Clect27	Q8SZK9	C-type lectin 27kD, isoform A	T1;T2	2	2xTn	(Q8SZK9):T23	Q8SZK9	N-Term(Dimethyl); T1(HexNAc); T2(HexNAc); K8(Dimethyl)		0	925475	532.95	3	1596.83	0.929547	3.78031
1063	22	TTTTTATKPGR	32	Clect27	Q8SZK9	C-type lectin 27kD, isoform A	T1;T2	2	2xTn	(Q8SZK9):T23	Q8SZK9	N-Term(Dimethyl); T1(HexNAc); T2(HexNAc); K8(Dimethyl)		0	414039	798.921	2	1596.84	1.51131	1.72168
1064	22	TTTTTATKPGR	32	Clect27	Q8SZK9	C-type lectin 27kD, isoform A	T1;T2	2	2xTn	(Q8SZK9):T23	Q8SZK9	N-Term(Dimethyl); T1(HexNAc); T2(HexNAc); K8(Dimethyl)		0	1.19098e+06	532.949	3	1596.83	0.470876	3.19576
1065	207	AYYTTTTPNPHR	218	Cpr100A	Q9VA32	Cuticular protein 100A	T4;T5;T6;T7	4	4xTn	(Q9VA32):T210	Q9VA32	N-Term(Dimethyl:2H(4)); T4(HexNAc); T5(HexNAc); T6(HexNAc); T7(HexNAc)	2.13935	0	1.18851e+06	756.024	3	2266.06	1.50893	2.51743
1065	207	AYYTTTTPNPHR	218	Cpr100A	Q9VA32	Cuticular protein 100A	T4;T5;T6;T7	4	4xTn	(Q9VA32):T211	Q9VA32	N-Term(Dimethyl:2H(4)); T4(HexNAc); T5(HexNAc); T6(HexNAc); T7(HexNAc)	2.13935	0	1.18851e+06	756.024	3	2266.06	1.50893	2.51743
1065	207	AYYTTTTPNPHR	218	Cpr100A	Q9VA32	Cuticular protein 100A	T4;T5;T6;T7	4	4xTn	(Q9VA32):T212	Q9VA32	N-Term(Dimethyl:2H(4)); T4(HexNAc); T5(HexNAc); T6(HexNAc); T7(HexNAc)	2.13935	0	1.18851e+06	756.024	3	2266.06	1.50893	2.51743
1065	207	AYYTTTTPNPHR	218	Cpr100A	Q9VA32	Cuticular protein 100A	T4;T5;T6;T7	4	4xTn	(Q9VA32):T213	Q9VA32	N-Term(Dimethyl:2H(4)); T4(HexNAc); T5(HexNAc); T6(HexNAc); T7(HexNAc)	2.13935	0	1.18851e+06	756.024	3	2266.06	1.50893	2.51743
1066	222	AVVVPVAQVAQPTPFVAR	239	Cpr23B	Q9VQH5	Cuticular protein 23B	T13;	1	1xTn	(Q9VQH5):T234	Q9VQH5	N-Term(Dimethyl); T13(HexNAc)	0.601599	0	107356	694.066	3	2080.18	1.08833	1.70529
1067	318	SAPEASSTTTTAAPVTEENKK	338	Cpr31A	Q8IPD5	Cuticular protein 31A	S7;T8;T9;T10;T11;T16	6	6xTn	(Q8IPD5):S324	Q8IPD5	N-Term(Dimethyl); S7(HexNAc); T8(HexNAc); T9(HexNAc); T10(HexNAc); T11(HexNAc); T16(HexNAc); K20(Dimethyl); K21(Dimethyl)	0.342586	1	15018418	1141.54	3	3422.61	1.38648	2.86088
1068	318	SAPEASSTTTTAAPVTEENKK	338	Cpr31A	Q8IPD5	Cuticular protein 31A	S7;T8;T9;T10;T11;T16	6	6xTn	(Q8IPD5):S324	Q8IPD5	N-Term(Dimethyl); S7(HexNAc); T8(HexNAc); T9(HexNAc); T10(HexNAc); T11(HexNAc); T16(HexNAc); K20(Dimethyl); K21(Dimethyl)	0.297559	1	2.0612e+06	856.408	4	3422.61	0.936728	4.32294
1067	318	SAPEASSTTTTAAPVTEENKK	338	Cpr31A	Q8IPD5	Cuticular protein 31A	S7;T8;T9;T10;T11;T16	6	6xTn	(Q8IPD5):T325	Q8IPD5	N-Term(Dimethyl); S7(HexNAc); T8(HexNAc); T9(HexNAc); T10(HexNAc); T11(HexNAc); T16(HexNAc); K20(Dimethyl); K21(Dimethyl)	0.342586	1	15018418	1141.54	3	3422.61	1.38648	2.86088
1068	318	SAPEASSTTTTAAPVTEENKK	338	Cpr31A	Q8IPD5	Cuticular protein 31A	S7;T8;T9;T10;T11;T16	6	6xTn	(Q8IPD5):T325	Q8IPD5	N-Term(Dimethyl); S7(HexNAc); T8(HexNAc); T9(HexNAc); T10(HexNAc); T11(HexNAc); T16(HexNAc); K20(Dimethyl); K21(Dimethyl)	0.297559	1	2.0612e+06	856.408	4	3422.61	0.936728	4.32294
1067	318	SAPEASSTTTTAAPVTEENKK	338	Cpr31A	Q8IPD5	Cuticular protein 31A	S7;T8;T9;T10;T11;T16	6	6xTn	(Q8IPD5):T326	Q8IPD5	N-Term(Dimethyl); S7(HexNAc); T8(HexNAc); T9(HexNAc); T10(HexNAc); T11(HexNAc); T16(HexNAc); K20(Dimethyl); K21(Dimethyl)	0.342586	1	15018418	1141.54	3	3422.61	1.38648	2.86088
1068	318	SAPEASSTTTTAAPVTEENKK	338	Cpr31A	Q8IPD5	Cuticular protein 31A	S7;T8;T9;T10;T11;T16	6	6xTn	(Q8IPD5):T326	Q8IPD5	N-Term(Dimethyl); S7(HexNAc); T8(HexNAc); T9(HexNAc); T10(HexNAc); T11(HexNAc); T16(HexNAc); K20(Dimethyl); K21(Dimethyl)	0.297559	1	2.0612e+06	856.408	4	3422.61	0.936728	4.32294
1067	318	SAPEASSTTTTAAPVTEENKK	338	Cpr31A	Q8IPD5	Cuticular protein 31A	S7;T8;T9;T10;T11;T16	6	6xTn	(Q8IPD5):T327	Q8IPD5	N-Term(Dimethyl); S7(HexNAc); T8(HexNAc); T9(HexNAc); T10(HexNAc); T11(HexNAc); T16(HexNAc); K20(Dimethyl); K21(Dimethyl)	0.342586	1	15018418	1141.54	3	3422.61	1.38648	2.86088
1068	318	SAPEASSTTTTAAPVTEENKK	338	Cpr31A	Q8IPD5	Cuticular protein 31A	S7;T8;T9;T10;T11;T16	6	6xTn	(Q8IPD5):T327	Q8IPD5	N-Term(Dimethyl); S7(HexNAc); T8(HexNAc); T9(HexNAc); T10(HexNAc); T11(HexNAc); T16(HexNAc); K20(Dimethyl); K21(Dimethyl)	0.297559	1	2.0612e+06	856.408	4	3422.61	0.936728	4.32294
1067	318	SAPEASSTTTTAAPVTEENKK	338	Cpr31A	Q8IPD5	Cuticular protein 31A	S7;T8;T9;T10;T11;T16	6	6xTn	(Q8IPD5):T328	Q8IPD5	N-Term(Dimethyl); S7(HexNAc); T8(HexNAc); T9(HexNAc); T10(HexNAc); T11(HexNAc); T16(HexNAc); K20(Dimethyl); K21(Dimethyl)	0.342586	1	15018418	1141.54	3	3422.61	1.38648	2.86088
1068	318	SAPEASSTTTTAAPVTEENKK	338	Cpr31A	Q8IPD5	Cuticular protein 31A	S7;T8;T9;T10;T11;T16	6	6xTn	(Q8IPD5):T328	Q8IPD5	N-Term(Dimethyl); S7(HexNAc); T8(HexNAc); T9(HexNAc); T10(HexNAc); T11(HexNAc); T16(HexNAc); K20(Dimethyl); K21(Dimethyl)	0.297559	1	2.0612e+06	856.408	4	3422.61	0.936728	4.32294
1067	318	SAPEASSTTTTAAPVTEENKK	338	Cpr31A	Q8IPD5	Cuticular protein 31A	S7;T8;T9;T10;T11;T16	6	6xTn	(Q8IPD5):T333	Q8IPD5	N-Term(Dimethyl); S7(HexNAc); T8(HexNAc); T9(HexNAc); T10(HexNAc); T11(HexNAc); T16(HexNAc); K20(Dimethyl); K21(Dimethyl)	0.342586	1	15018418	1141.54	3	3422.61	1.38648	2.86088
1068	318	SAPEASSTTTTAAPVTEENKK	338	Cpr31A	Q8IPD5	Cuticular protein 31A	S7;T8;T9;T10;T11;T16	6	6xTn	(Q8IPD5):T333	Q8IPD5	N-Term(Dimethyl); S7(HexNAc); T8(HexNAc); T9(HexNAc); T10(HexNAc); T11(HexNAc); T16(HexNAc); K20(Dimethyl); K21(Dimethyl)	0.297559	1	2.0612e+06	856.408	4	3422.61	0.936728	4.32294
1069	318	SAPEASSTTTTAAPVTEENKK	338	Cpr31A	Q8IPD5	Cuticular protein 31A	S6;S7;T8;T9;T10;T11;T16	7	7xTn	(Q8IPD5):S323	Q8IPD5	N-Term(Dimethyl); S6(HexNAc); S7(HexNAc); T8(HexNAc); T9(HexNAc); T10(HexNAc); T11(HexNAc); T16(HexNAc); K20(Dimethyl); K21(Dimethyl)	0.365367	1	6417556	907.177	4	3625.69	0.270705	5.46255
1070	318	SAPEASSTTTTAAPVTEENKK	338	Cpr31A	Q8IPD5	Cuticular protein 31A	S6;S7;T8;T9;T10;T11;T16	7	7xTn	(Q8IPD5):S323	Q8IPD5	N-Term(Dimethyl:2H(4)); S6(HexNAc); S7(HexNAc); T8(HexNAc); T9(HexNAc); T10(HexNAc); T11(HexNAc); T16(HexNAc); K20(Dimethyl:2H(4)); K21(Dimethyl:2H(4))	0.365367	1	1.13852e+06	910.198	4	3637.77	2.38286	4.59492
1069	318	SAPEASSTTTTAAPVTEENKK	338	Cpr31A	Q8IPD5	Cuticular protein 31A	S6;S7;T8;T9;T10;T11;T16	7	7xTn	(Q8IPD5):S324	Q8IPD5	N-Term(Dimethyl); S6(HexNAc); S7(HexNAc); T8(HexNAc); T9(HexNAc); T10(HexNAc); T11(HexNAc); T16(HexNAc); K20(Dimethyl); K21(Dimethyl)	0.365367	1	6417556	907.177	4	3625.69	0.270705	5.46255
1070	318	SAPEASSTTTTAAPVTEENKK	338	Cpr31A	Q8IPD5	Cuticular protein 31A	S6;S7;T8;T9;T10;T11;T16	7	7xTn	(Q8IPD5):S324	Q8IPD5	N-Term(Dimethyl:2H(4)); S6(HexNAc); S7(HexNAc); T8(HexNAc); T9(HexNAc); T10(HexNAc); T11(HexNAc); T16(HexNAc); K20(Dimethyl:2H(4)); K21(Dimethyl:2H(4))	0.365367	1	1.13852e+06	910.198	4	3637.77	2.38286	4.59492
1069	318	SAPEASSTTTTAAPVTEENKK	338	Cpr31A	Q8IPD5	Cuticular protein 31A	S6;S7;T8;T9;T10;T11;T16	7	7xTn	(Q8IPD5):T325	Q8IPD5	N-Term(Dimethyl); S6(HexNAc); S7(HexNAc); T8(HexNAc); T9(HexNAc); T10(HexNAc); T11(HexNAc); T16(HexNAc); K20(Dimethyl); K21(Dimethyl)	0.365367	1	6417556	907.177	4	3625.69	0.270705	5.46255
1070	318	SAPEASSTTTTAAPVTEENKK	338	Cpr31A	Q8IPD5	Cuticular protein 31A	S6;S7;T8;T9;T10;T11;T16	7	7xTn	(Q8IPD5):T325	Q8IPD5	N-Term(Dimethyl:2H(4)); S6(HexNAc); S7(HexNAc); T8(HexNAc); T9(HexNAc); T10(HexNAc); T11(HexNAc); T16(HexNAc); K20(Dimethyl:2H(4)); K21(Dimethyl:2H(4))	0.365367	1	1.13852e+06	910.198	4	3637.77	2.38286	4.59492
1069	318	SAPEASSTTTTAAPVTEENKK	338	Cpr31A	Q8IPD5	Cuticular protein 31A	S6;S7;T8;T9;T10;T11;T16	7	7xTn	(Q8IPD5):T326	Q8IPD5	N-Term(Dimethyl); S6(HexNAc); S7(HexNAc); T8(HexNAc); T9(HexNAc); T10(HexNAc); T11(HexNAc); T16(HexNAc); K20(Dimethyl); K21(Dimethyl)	0.365367	1	6417556	907.177	4	3625.69	0.270705	5.46255
1070	318	SAPEASSTTTTAAPVTEENKK	338	Cpr31A	Q8IPD5	Cuticular protein 31A	S6;S7;T8;T9;T10;T11;T16	7	7xTn	(Q8IPD5):T326	Q8IPD5	N-Term(Dimethyl:2H(4)); S6(HexNAc); S7(HexNAc); T8(HexNAc); T9(HexNAc); T10(HexNAc); T11(HexNAc); T16(HexNAc); K20(Dimethyl:2H(4)); K21(Dimethyl:2H(4))	0.365367	1	1.13852e+06	910.198	4	3637.77	2.38286	4.59492
1069	318	SAPEASSTTTTAAPVTEENKK	338	Cpr31A	Q8IPD5	Cuticular protein 31A	S6;S7;T8;T9;T10;T11;T16	7	7xTn	(Q8IPD5):T327	Q8IPD5	N-Term(Dimethyl); S6(HexNAc); S7(HexNAc); T8(HexNAc); T9(HexNAc); T10(HexNAc); T11(HexNAc); T16(HexNAc); K20(Dimethyl); K21(Dimethyl)	0.365367	1	6417556	907.177	4	3625.69	0.270705	5.46255
1070	318	SAPEASSTTTTAAPVTEENKK	338	Cpr31A	Q8IPD5	Cuticular protein 31A	S6;S7;T8;T9;T10;T11;T16	7	7xTn	(Q8IPD5):T327	Q8IPD5	N-Term(Dimethyl:2H(4)); S6(HexNAc); S7(HexNAc); T8(HexNAc); T9(HexNAc); T10(HexNAc); T11(HexNAc); T16(HexNAc); K20(Dimethyl:2H(4)); K21(Dimethyl:2H(4))	0.365367	1	1.13852e+06	910.198	4	3637.77	2.38286	4.59492
1069	318	SAPEASSTTTTAAPVTEENKK	338	Cpr31A	Q8IPD5	Cuticular protein 31A	S6;S7;T8;T9;T10;T11;T16	7	7xTn	(Q8IPD5):T328	Q8IPD5	N-Term(Dimethyl); S6(HexNAc); S7(HexNAc); T8(HexNAc); T9(HexNAc); T10(HexNAc); T11(HexNAc); T16(HexNAc); K20(Dimethyl); K21(Dimethyl)	0.365367	1	6417556	907.177	4	3625.69	0.270705	5.46255
1070	318	SAPEASSTTTTAAPVTEENKK	338	Cpr31A	Q8IPD5	Cuticular protein 31A	S6;S7;T8;T9;T10;T11;T16	7	7xTn	(Q8IPD5):T328	Q8IPD5	N-Term(Dimethyl:2H(4)); S6(HexNAc); S7(HexNAc); T8(HexNAc); T9(HexNAc); T10(HexNAc); T11(HexNAc); T16(HexNAc); K20(Dimethyl:2H(4)); K21(Dimethyl:2H(4))	0.365367	1	1.13852e+06	910.198	4	3637.77	2.38286	4.59492
1069	318	SAPEASSTTTTAAPVTEENKK	338	Cpr31A	Q8IPD5	Cuticular protein 31A	S6;S7;T8;T9;T10;T11;T16	7	7xTn	(Q8IPD5):T333	Q8IPD5	N-Term(Dimethyl); S6(HexNAc); S7(HexNAc); T8(HexNAc); T9(HexNAc); T10(HexNAc); T11(HexNAc); T16(HexNAc); K20(Dimethyl); K21(Dimethyl)	0.365367	1	6417556	907.177	4	3625.69	0.270705	5.46255
1070	318	SAPEASSTTTTAAPVTEENKK	338	Cpr31A	Q8IPD5	Cuticular protein 31A	S6;S7;T8;T9;T10;T11;T16	7	7xTn	(Q8IPD5):T333	Q8IPD5	N-Term(Dimethyl:2H(4)); S6(HexNAc); S7(HexNAc); T8(HexNAc); T9(HexNAc); T10(HexNAc); T11(HexNAc); T16(HexNAc); K20(Dimethyl:2H(4)); K21(Dimethyl:2H(4))	0.365367	1	1.13852e+06	910.198	4	3637.77	2.38286	4.59492
1071	319	APEASSTTTTAAPVTEENKK	338	Cpr31A	Q8IPD5	Cuticular protein 31A	S5;S6;T7;T8;T9;T10;T15	7	7xTn	(Q8IPD5):S323	Q8IPD5	N-Term(Dimethyl); S5(HexNAc); S6(HexNAc); T7(HexNAc); T8(HexNAc); T9(HexNAc); T10(HexNAc); T15(HexNAc); K19(Dimethyl); K20(Dimethyl)	0.313109	1	4.25664e+06	885.42	4	3538.66	1.11872	3.7857
1071	319	APEASSTTTTAAPVTEENKK	338	Cpr31A	Q8IPD5	Cuticular protein 31A	S5;S6;T7;T8;T9;T10;T15	7	7xTn	(Q8IPD5):S324	Q8IPD5	N-Term(Dimethyl); S5(HexNAc); S6(HexNAc); T7(HexNAc); T8(HexNAc); T9(HexNAc); T10(HexNAc); T15(HexNAc); K19(Dimethyl); K20(Dimethyl)	0.313109	1	4.25664e+06	885.42	4	3538.66	1.11872	3.7857
1071	319	APEASSTTTTAAPVTEENKK	338	Cpr31A	Q8IPD5	Cuticular protein 31A	S5;S6;T7;T8;T9;T10;T15	7	7xTn	(Q8IPD5):T325	Q8IPD5	N-Term(Dimethyl); S5(HexNAc); S6(HexNAc); T7(HexNAc); T8(HexNAc); T9(HexNAc); T10(HexNAc); T15(HexNAc); K19(Dimethyl); K20(Dimethyl)	0.313109	1	4.25664e+06	885.42	4	3538.66	1.11872	3.7857
1071	319	APEASSTTTTAAPVTEENKK	338	Cpr31A	Q8IPD5	Cuticular protein 31A	S5;S6;T7;T8;T9;T10;T15	7	7xTn	(Q8IPD5):T326	Q8IPD5	N-Term(Dimethyl); S5(HexNAc); S6(HexNAc); T7(HexNAc); T8(HexNAc); T9(HexNAc); T10(HexNAc); T15(HexNAc); K19(Dimethyl); K20(Dimethyl)	0.313109	1	4.25664e+06	885.42	4	3538.66	1.11872	3.7857
1071	319	APEASSTTTTAAPVTEENKK	338	Cpr31A	Q8IPD5	Cuticular protein 31A	S5;S6;T7;T8;T9;T10;T15	7	7xTn	(Q8IPD5):T327	Q8IPD5	N-Term(Dimethyl); S5(HexNAc); S6(HexNAc); T7(HexNAc); T8(HexNAc); T9(HexNAc); T10(HexNAc); T15(HexNAc); K19(Dimethyl); K20(Dimethyl)	0.313109	1	4.25664e+06	885.42	4	3538.66	1.11872	3.7857
1071	319	APEASSTTTTAAPVTEENKK	338	Cpr31A	Q8IPD5	Cuticular protein 31A	S5;S6;T7;T8;T9;T10;T15	7	7xTn	(Q8IPD5):T328	Q8IPD5	N-Term(Dimethyl); S5(HexNAc); S6(HexNAc); T7(HexNAc); T8(HexNAc); T9(HexNAc); T10(HexNAc); T15(HexNAc); K19(Dimethyl); K20(Dimethyl)	0.313109	1	4.25664e+06	885.42	4	3538.66	1.11872	3.7857
1071	319	APEASSTTTTAAPVTEENKK	338	Cpr31A	Q8IPD5	Cuticular protein 31A	S5;S6;T7;T8;T9;T10;T15	7	7xTn	(Q8IPD5):T333	Q8IPD5	N-Term(Dimethyl); S5(HexNAc); S6(HexNAc); T7(HexNAc); T8(HexNAc); T9(HexNAc); T10(HexNAc); T15(HexNAc); K19(Dimethyl); K20(Dimethyl)	0.313109	1	4.25664e+06	885.42	4	3538.66	1.11872	3.7857
1072	321	EASSTTTTAAPVTEENK	337	Cpr31A	Q8IPD5	Cuticular protein 31A	S4;T5;T6;T7;T8;T13	6	6xTn	(Q8IPD5):S324	Q8IPD5	N-Term(Dimethyl); S4(HexNAc); T5(HexNAc); T6(HexNAc); T7(HexNAc); T8(HexNAc); T13(HexNAc); K17(Dimethyl)	0.549118	0	2.35721e+06	1004.46	3	3011.36	1.72469	2.79954
1073	321	EASSTTTTAAPVTEENKK	338	Cpr31A	Q8IPD5	Cuticular protein 31A	S4;T5;T6;T7;T8;T13	6	6xTn	(Q8IPD5):S324	Q8IPD5	N-Term(Dimethyl); S4(HexNAc); T5(HexNAc); T6(HexNAc); T7(HexNAc); T8(HexNAc); T13(HexNAc); K17(Dimethyl); K18(Dimethyl)	0.327445	1	2.99082e+06	792.627	4	3167.49	1.27303	5.36144
1072	321	EASSTTTTAAPVTEENK	337	Cpr31A	Q8IPD5	Cuticular protein 31A	S4;T5;T6;T7;T8;T13	6	6xTn	(Q8IPD5):T325	Q8IPD5	N-Term(Dimethyl); S4(HexNAc); T5(HexNAc); T6(HexNAc); T7(HexNAc); T8(HexNAc); T13(HexNAc); K17(Dimethyl)	0.549118	0	2.35721e+06	1004.46	3	3011.36	1.72469	2.79954
1073	321	EASSTTTTAAPVTEENKK	338	Cpr31A	Q8IPD5	Cuticular protein 31A	S4;T5;T6;T7;T8;T13	6	6xTn	(Q8IPD5):T325	Q8IPD5	N-Term(Dimethyl); S4(HexNAc); T5(HexNAc); T6(HexNAc); T7(HexNAc); T8(HexNAc); T13(HexNAc); K17(Dimethyl); K18(Dimethyl)	0.327445	1	2.99082e+06	792.627	4	3167.49	1.27303	5.36144
1072	321	EASSTTTTAAPVTEENK	337	Cpr31A	Q8IPD5	Cuticular protein 31A	S4;T5;T6;T7;T8;T13	6	6xTn	(Q8IPD5):T326	Q8IPD5	N-Term(Dimethyl); S4(HexNAc); T5(HexNAc); T6(HexNAc); T7(HexNAc); T8(HexNAc); T13(HexNAc); K17(Dimethyl)	0.549118	0	2.35721e+06	1004.46	3	3011.36	1.72469	2.79954
1073	321	EASSTTTTAAPVTEENKK	338	Cpr31A	Q8IPD5	Cuticular protein 31A	S4;T5;T6;T7;T8;T13	6	6xTn	(Q8IPD5):T326	Q8IPD5	N-Term(Dimethyl); S4(HexNAc); T5(HexNAc); T6(HexNAc); T7(HexNAc); T8(HexNAc); T13(HexNAc); K17(Dimethyl); K18(Dimethyl)	0.327445	1	2.99082e+06	792.627	4	3167.49	1.27303	5.36144
1072	321	EASSTTTTAAPVTEENK	337	Cpr31A	Q8IPD5	Cuticular protein 31A	S4;T5;T6;T7;T8;T13	6	6xTn	(Q8IPD5):T327	Q8IPD5	N-Term(Dimethyl); S4(HexNAc); T5(HexNAc); T6(HexNAc); T7(HexNAc); T8(HexNAc); T13(HexNAc); K17(Dimethyl)	0.549118	0	2.35721e+06	1004.46	3	3011.36	1.72469	2.79954
1073	321	EASSTTTTAAPVTEENKK	338	Cpr31A	Q8IPD5	Cuticular protein 31A	S4;T5;T6;T7;T8;T13	6	6xTn	(Q8IPD5):T327	Q8IPD5	N-Term(Dimethyl); S4(HexNAc); T5(HexNAc); T6(HexNAc); T7(HexNAc); T8(HexNAc); T13(HexNAc); K17(Dimethyl); K18(Dimethyl)	0.327445	1	2.99082e+06	792.627	4	3167.49	1.27303	5.36144
1072	321	EASSTTTTAAPVTEENK	337	Cpr31A	Q8IPD5	Cuticular protein 31A	S4;T5;T6;T7;T8;T13	6	6xTn	(Q8IPD5):T328	Q8IPD5	N-Term(Dimethyl); S4(HexNAc); T5(HexNAc); T6(HexNAc); T7(HexNAc); T8(HexNAc); T13(HexNAc); K17(Dimethyl)	0.549118	0	2.35721e+06	1004.46	3	3011.36	1.72469	2.79954
1073	321	EASSTTTTAAPVTEENKK	338	Cpr31A	Q8IPD5	Cuticular protein 31A	S4;T5;T6;T7;T8;T13	6	6xTn	(Q8IPD5):T328	Q8IPD5	N-Term(Dimethyl); S4(HexNAc); T5(HexNAc); T6(HexNAc); T7(HexNAc); T8(HexNAc); T13(HexNAc); K17(Dimethyl); K18(Dimethyl)	0.327445	1	2.99082e+06	792.627	4	3167.49	1.27303	5.36144
1072	321	EASSTTTTAAPVTEENK	337	Cpr31A	Q8IPD5	Cuticular protein 31A	S4;T5;T6;T7;T8;T13	6	6xTn	(Q8IPD5):T333	Q8IPD5	N-Term(Dimethyl); S4(HexNAc); T5(HexNAc); T6(HexNAc); T7(HexNAc); T8(HexNAc); T13(HexNAc); K17(Dimethyl)	0.549118	0	2.35721e+06	1004.46	3	3011.36	1.72469	2.79954
1073	321	EASSTTTTAAPVTEENKK	338	Cpr31A	Q8IPD5	Cuticular protein 31A	S4;T5;T6;T7;T8;T13	6	6xTn	(Q8IPD5):T333	Q8IPD5	N-Term(Dimethyl); S4(HexNAc); T5(HexNAc); T6(HexNAc); T7(HexNAc); T8(HexNAc); T13(HexNAc); K17(Dimethyl); K18(Dimethyl)	0.327445	1	2.99082e+06	792.627	4	3167.49	1.27303	5.36144
1074	113	AEGAHIPTPPPVR	125	Cpr47Ea	A1Z8H1	Cuticular protein 47Ea	T8;	1	1xTn	(A1Z8H1):T120	A1Z8H1	N-Term(Dimethyl); T8(HexNAc)		0	42341332	524.952	3	1572.84	2.29181	2.51262
1075	113	AEGAHIPTPPPVR	125	Cpr47Ea	A1Z8H1	Cuticular protein 47Ea	T8;	1	1xTn	(A1Z8H1):T120	A1Z8H1	N-Term(Dimethyl); T8(HexNAc)		0	29562846	524.952	3	1572.84	1.24406	2.51083
1076	113	AEGAHIPTPPPVR	125	Cpr47Ea	A1Z8H1	Cuticular protein 47Ea	T8;	1	1xTn	(A1Z8H1):T120	A1Z8H1	N-Term(Dimethyl); T8(HexNAc)	0.740501	0	6127862	524.951	3	1572.84	0.894809	2.49338
1077	113	AEGAHIPTPPPVR	125	Cpr47Ea	A1Z8H1	Cuticular protein 47Ea	T8;	1	1xTn	(A1Z8H1):T120	A1Z8H1	N-Term(Dimethyl); T8(HexNAc)		0	6559935	524.951	3	1572.84	0.894809	2.48281
1078	113	AEGAHIPTPPPVR	125	Cpr47Ea	A1Z8H1	Cuticular protein 47Ea	T8;	1	1xTn	(A1Z8H1):T120	A1Z8H1	N-Term(Dimethyl); T8(HexNAc)	0.740501	0	2.79953e+06	524.951	3	1572.84	0.661975	2.46044
1079	113	AEGAHIPTPPPVR	125	Cpr47Ea	A1Z8H1	Cuticular protein 47Ea	T8;	1	1xTn	(A1Z8H1):T120	A1Z8H1	N-Term(Dimethyl:2H(4)); T8(HexNAc)		0	5989624	526.293	3	1576.86	0.259552	2.41203
1080	113	AEGAHIPTPPPVR	125	Cpr47Ea	A1Z8H1	Cuticular protein 47Ea	T8;	1	1xTn	(A1Z8H1):T120	A1Z8H1	N-Term(Dimethyl); T8(HexNAc)		0	945736	524.951	3	1572.84	0.545558	2.37914
1081	113	AEGAHIPTPPPVR	125	Cpr47Ea	A1Z8H1	Cuticular protein 47Ea	T8;	1	1xTn	(A1Z8H1):T120	A1Z8H1	N-Term(Dimethyl:2H(4)); T8(HexNAc)	0.740501	0	3.15598e+06	526.293	3	1576.86	0.143432	2.33758
1082	113	AEGAHIPTPPPVR	125	Cpr47Ea	A1Z8H1	Cuticular protein 47Ea	T8;	1	1xTn	(A1Z8H1):T120	A1Z8H1	N-Term(Dimethyl); T8(HexNAc)	0.613056	0	1.10595e+06	524.951	3	1572.84	0.196307	2.33491
1083	113	AEGAHIPTPPPVR	125	Cpr47Ea	A1Z8H1	Cuticular protein 47Ea	T8;	1	1xTn	(A1Z8H1):T120	A1Z8H1	N-Term(Dimethyl); T8(HexNAc)		0	18621500	524.951	3	1572.84	0.778392	2.2747
1084	113	AEGAHIPTPPPVR	125	Cpr47Ea	A1Z8H1	Cuticular protein 47Ea	T8;	1	1xTn	(A1Z8H1):T120	A1Z8H1	N-Term(Dimethyl); T8(HexNAc)		0	2.3984e+06	524.951	3	1572.84	0.196307	2.26027
1085	113	AEGAHIPTPPPVR	125	Cpr47Ea	A1Z8H1	Cuticular protein 47Ea	T8;	1	1xTn	(A1Z8H1):T120	A1Z8H1	N-Term(Dimethyl); T8(HexNAc)		0	4247725	786.924	2	1572.84	1.36903	2.07777
1086	113	AEGAHIPTPPPVRA	126	Cpr47Ea	A1Z8H1	Cuticular protein 47Ea	T8;	1	1xTn	(A1Z8H1):T120	A1Z8H1	N-Term(Dimethyl); T8(HexNAc)		1	3292600	548.63	3	1643.88	1.03532	2.21238
1087	19	SIGQVDSTTEKR	30	Cpr47Eb	Q7K0A2	Cuticular protein 47Eb	T8;T9	2	2xTn	(Q7K0A2):T26	Q7K0A2	N-Term(Dimethyl); T8(HexNAc); T9(HexNAc); K11(Dimethyl)	0.286845	1	7216469	594.971	3	1782.9	0.944727	4.42802
1087	19	SIGQVDSTTEKR	30	Cpr47Eb	Q7K0A2	Cuticular protein 47Eb	T8;T9	2	2xTn	(Q7K0A2):T27	Q7K0A2	N-Term(Dimethyl); T8(HexNAc); T9(HexNAc); K11(Dimethyl)	0.286845	1	7216469	594.971	3	1782.9	0.944727	4.42802
1088	20	IGQVDSTTEKR	30	Cpr47Eb	Q7K0A2	Cuticular protein 47Eb	T7;T8	2	2xTn	(Q7K0A2):T26	Q7K0A2	N-Term(Dimethyl); T7(HexNAc); T8(HexNAc); K10(Dimethyl)	0.471548	1	793830	565.96	3	1695.87	0.985275	3.39902
1089	20	IGQVDSTTEKR	30	Cpr47Eb	Q7K0A2	Cuticular protein 47Eb	T7;T8	2	2xTn	(Q7K0A2):T26	Q7K0A2	N-Term(Dimethyl); T7(HexNAc); T8(HexNAc); K10(Dimethyl)	0.347907	1	1.62862e+06	565.96	3	1695.87	0.769332	3.55164
1088	20	IGQVDSTTEKR	30	Cpr47Eb	Q7K0A2	Cuticular protein 47Eb	T7;T8	2	2xTn	(Q7K0A2):T27	Q7K0A2	N-Term(Dimethyl); T7(HexNAc); T8(HexNAc); K10(Dimethyl)	0.471548	1	793830	565.96	3	1695.87	0.985275	3.39902
1089	20	IGQVDSTTEKR	30	Cpr47Eb	Q7K0A2	Cuticular protein 47Eb	T7;T8	2	2xTn	(Q7K0A2):T27	Q7K0A2	N-Term(Dimethyl); T7(HexNAc); T8(HexNAc); K10(Dimethyl)	0.347907	1	1.62862e+06	565.96	3	1695.87	0.769332	3.55164
1097	86	VVSANPPLPTPPPIPEAIQR	105	Cpr47Eg	Q7JZV0	Cuticular protein 47Eg	S3;T10;	2	2xTn	(Q7JZV0):S88	A0A1B2AKF3	N-Term(Dimethyl:2H(4)); S3(HexNAc); T10(HexNAc)		0	413879	844.469	3	2531.39	0.644612	2.11048
1097	86	VVSANPPLPTPPPIPEAIQR	105	Cpr47Eg	Q7JZV0	Cuticular protein 47Eg	S3;T10;	2	2xTn	(Q7JZV0):T95	A0A1B2AKF3	N-Term(Dimethyl:2H(4)); S3(HexNAc); T10(HexNAc)		0	413879	844.469	3	2531.39	0.644612	2.11048
1106	89	ANPPLPTPPPIPEAIQR	105	Cpr47Eg	Q7JZV0	Cuticular protein 47Eg	T7	1	1xTn	(Q7JZV0):T95	A0A1B2AKF3	N-Term(Dimethyl:2H(4)); T7(HexNAc)	1.15923	0	17865124	681.72	3	2043.14	0.8349	2.64004
1107	89	ANPPLPTPPPIPEAIQR	105	Cpr47Eg	Q7JZV0	Cuticular protein 47Eg	T7;	1	1xTn	(Q7JZV0):T95	A0A1B2AKF3	N-Term(Dimethyl:2H(4)); T7(HexNAc)	1.15923	0	17865124	681.72	3	2043.14	0.8349	2.7637
1108	89	ANPPLPTPPPIPEAIQR	105	Cpr47Eg	Q7JZV0	Cuticular protein 47Eg	T7;	1	1xTn	(Q7JZV0):T95	A0A1B2AKF3	N-Term(Dimethyl:2H(4)); T7(HexNAc)	1.15032	0	24105974	1022.08	2	2043.14	0.781735	2.66079
1109	89	ANPPLPTPPPIPEAIQR	105	Cpr47Eg	Q7JZV0	Cuticular protein 47Eg	T7;	1	1xTn	(Q7JZV0):T95	A0A1B2AKF3	N-Term(Dimethyl:2H(4)); T7(HexNAc)	1.15923	0	3.27864e+06	681.72	3	2043.14	1.19338	2.61107
1110	89	ANPPLPTPPPIPEAIQR	105	Cpr47Eg	Q7JZV0	Cuticular protein 47Eg	T7;	1	1xTn	(Q7JZV0):T95	A0A1B2AKF3	N-Term(Dimethyl:2H(4)); T7(HexNAc)	1.15032	0	13305900	1022.08	2	2043.14	1.02072	2.54784
1111	89	ANPPLPTPPPIPEAIQR	105	Cpr47Eg	Q7JZV0	Cuticular protein 47Eg	T7;	1	1xTn	(Q7JZV0):T95	A0A1B2AKF3	N-Term(Dimethyl); T7(HexNAc)	1.15923	0	3.23407e+06	680.378	3	2039.12	1.05664	2.21359
1112	89	ANPPLPTPPPIPEAIQR	105	Cpr47Eg	Q7JZV0	Cuticular protein 47Eg	T7;	1	1xTn	(Q7JZV0):T95	A0A1B2AKF3	N-Term(Dimethyl); T7(HexNAc)	1.15032	0	3.96222e+06	1020.06	2	2039.12	2.32038	2.17821
1113	89	ANPPLPTPPPIPEAIQR	105	Cpr47Eg	Q7JZV0	Cuticular protein 47Eg	T7;	1	1xTn	(Q7JZV0):T95	A0A1B2AKF3	N-Term(Dimethyl); T7(HexNAc)	1.15923	0	2.41063e+06	680.378	3	2039.12	0.60766	2.16722
1114	89	ANPPLPTPPPIPEAIQR	105	Cpr47Eg	Q7JZV0	Cuticular protein 47Eg	T7;	1	1xTn	(Q7JZV0):T95	A0A1B2AKF3	N-Term(Dimethyl:2H(4)); T7(HexNAc)	1.15923	0	644532	681.72	3	2043.15	1.82071	2.16225
1115	89	ANPPLPTPPPIPEAIQR	105	Cpr47Eg	Q7JZV0	Cuticular protein 47Eg	T7;	1	1xTn	(Q7JZV0):T95	A0A1B2AKF3	N-Term(Dimethyl:2H(4)); T7(HexNAc)	1.30098	0	283446	681.72	3	2043.14	0.924519	2.14806
1116	89	ANPPLPTPPPIPEAIQR	105	Cpr47Eg	Q7JZV0	Cuticular protein 47Eg	T7;	1	1xTn	(Q7JZV0):T95	A0A1B2AKF3	N-Term(Dimethyl:2H(4)); T7(HexNAc)	1.15032	0	1.67283e+06	1022.08	2	2043.14	0.901228	2.07573
1117	89	ANPPLPTPPPIPEAIQR	105	Cpr47Eg	Q7JZV0	Cuticular protein 47Eg	T7;	1	1xTn	(Q7JZV0):T95	A0A1B2AKF3	N-Term(Dimethyl); T7(HexNAc)	1.15923	0	475812	680.378	3	2039.12	1.50562	1.6371
1118	90	NPPLPTPPPIPEAIQR	105	Cpr47Eg	Q7JZV0	Cuticular protein 47Eg	T6	1	1xTn	(Q7JZV0):T95	A0A1B2AKF3	N-Term(Dimethyl:2H(4)); T6(HexNAc)	0.976139	0	2.59776e+06	658.04	3	1972.11	0.808463	2.48248
1119	90	NPPLPTPPPIPEAIQR	105	Cpr47Eg	Q7JZV0	Cuticular protein 47Eg	T6	1	1xTn	(Q7JZV0):T95	A0A1B2AKF3	N-Term(Dimethyl:2H(4)); T6(HexNAc)	0.976139	0	1.96777e+06	658.041	3	1972.11	1.2727	2.51493
1120	90	NPPLPTPPPIPEAIQR	105	Cpr47Eg	Q7JZV0	Cuticular protein 47Eg	T6;	1	1xTn	(Q7JZV0):T95	A0A1B2AKF3	N-Term(Dimethyl:2H(4)); T6(HexNAc)	0.976139	0	2.59776e+06	658.04	3	1972.11	0.808463	2.94199
1121	90	NPPLPTPPPIPEAIQR	105	Cpr47Eg	Q7JZV0	Cuticular protein 47Eg	T6;	1	1xTn	(Q7JZV0):T95	A0A1B2AKF3	N-Term(Dimethyl); T6(HexNAc)	0.993413	0	8.32245e+06	984.545	2	1968.08	1.60321	2.89498
1122	90	NPPLPTPPPIPEAIQR	105	Cpr47Eg	Q7JZV0	Cuticular protein 47Eg	T6;	1	1xTn	(Q7JZV0):T95	A0A1B2AKF3	N-Term(Dimethyl:2H(4)); T6(HexNAc)	0.993413	0	8850493	986.558	2	1972.11	1.31047	2.85069
1123	90	NPPLPTPPPIPEAIQR	105	Cpr47Eg	Q7JZV0	Cuticular protein 47Eg	T6;	1	1xTn	(Q7JZV0):T95	A0A1B2AKF3	N-Term(Dimethyl:2H(4)); T6(HexNAc)	0.976139	0	1.96777e+06	658.041	3	1972.11	1.2727	2.78073
1124	90	NPPLPTPPPIPEAIQR	105	Cpr47Eg	Q7JZV0	Cuticular protein 47Eg	T6;	1	1xTn	(Q7JZV0):T95	A0A1B2AKF3	N-Term(Dimethyl); T6(HexNAc)	0.976139	0	3.6514e+06	656.699	3	1968.08	1.78245	2.7263
1125	90	NPPLPTPPPIPEAIQR	105	Cpr47Eg	Q7JZV0	Cuticular protein 47Eg	T6;	1	1xTn	(Q7JZV0):T95	A0A1B2AKF3	N-Term(Dimethyl); T6(HexNAc)	0.976139	0	2247287	656.699	3	1968.08	1.4103	2.65547
1126	90	NPPLPTPPPIPEAIQR	105	Cpr47Eg	Q7JZV0	Cuticular protein 47Eg	T6;	1	1xTn	(Q7JZV0):T95	A0A1B2AKF3	N-Term(Dimethyl:2H(4)); T6(HexNAc)	0.976139	0	571077	658.041	3	1972.11	1.08701	2.29485
1127	90	NPPLPTPPPIPEAIQR	105	Cpr47Eg	Q7JZV0	Cuticular protein 47Eg	T6;	1	1xTn	(Q7JZV0):T95	A0A1B2AKF3	N-Term(Dimethyl:2H(4)); T6(HexNAc)	0.993413	0	2.64285e+06	986.558	2	1972.11	1.43426	2.14934
1128	90	NPPLPTPPPIPEAIQR	105	Cpr47Eg	Q7JZV0	Cuticular protein 47Eg	T6;	1	1xTn	(Q7JZV0):T95	A0A1B2AKF3	N-Term(Dimethyl); T6(HexNAc)	0.993413	0	1.97581e+06	984.545	2	1968.08	1.78929	2.09624
1129	90	NPPLPTPPPIPEAIQR	105	Cpr47Eg	Q7JZV0	Cuticular protein 47Eg	T6;	1	1xTn	(Q7JZV0):T95	A0A1B2AKF3	N-Term(Dimethyl); T6(HexNAc)	0.993413	0	1.08104e+06	984.546	2	1968.08	2.09941	2.05758
1130	90	NPPLPTPPPIPEAIQR	105	Cpr47Eg	Q7JZV0	Cuticular protein 47Eg	T6;	1	1xTn	(Q7JZV0):T95	A0A1B2AKF3	N-Term(Dimethyl:2H(4)); T6(HexNAc)	0.993413	0	1467318	986.558	2	1972.11	1.31047	1.88855
1131	90	NPPLPTPPPIPEAIQR	105	Cpr47Eg	Q7JZV0	Cuticular protein 47Eg	T6;	1	1xTn	(Q7JZV0):T95	A0A1B2AKF3	N-Term(Dimethyl); T6(HexNAc)	0.976139	0	299618	656.698	3	1968.08	0.386892	1.82081
1132	93	LPTPPPIPEAIQR	105	Cpr47Eg	Q7JZV0	Cuticular protein 47Eg	T3;	1	1xTn	(Q7JZV0):T95	A0A1B2AKF3	N-Term(Dimethyl); T3(HexNAc)	0.976955	0	1.90508e+06	553.983	3	1659.93	0.956298	2.74622
1133	93	LPTPPPIPEAIQR	105	Cpr47Eg	Q7JZV0	Cuticular protein 47Eg	T3;	1	1xTn	(Q7JZV0):T95	A0A1B2AKF3	N-Term(Dimethyl); T3(HexNAc)	0.739272	0	7704150	553.982	3	1659.93	0.735681	2.46425
1134	93	LPTPPPIPEAIQR	105	Cpr47Eg	Q7JZV0	Cuticular protein 47Eg	T3;	1	1xTn	(Q7JZV0):T95	A0A1B2AKF3	N-Term(Dimethyl); T3(HexNAc)	0.739272	0	2.91048e+06	553.982	3	1659.93	0.515063	2.40406
1135	93	LPTPPPIPEAIQR	105	Cpr47Eg	Q7JZV0	Cuticular protein 47Eg	T3;	1	1xTn	(Q7JZV0):T95	A0A1B2AKF3	N-Term(Dimethyl); T3(HexNAc)	0.736786	0	15172446	830.471	2	1659.94	2.06749	1.95453
1136	93	LPTPPPIPEAIQR	105	Cpr47Eg	Q7JZV0	Cuticular protein 47Eg	T3;	1	1xTn	(Q7JZV0):T95	A0A1B2AKF3	N-Term(Dimethyl); T3(HexNAc)	0.736786	0	6.49985e+06	830.471	2	1659.93	1.69979	1.89021
1137	93	LPTPPPIPEAIQR	105	Cpr47Eg	Q7JZV0	Cuticular protein 47Eg	T3;	1	1xTn	(Q7JZV0):T95	A0A1B2AKF3	N-Term(Dimethyl); T3(HexNAc)	0.830279	0	1.32639e+06	830.471	2	1659.93	1.33209	1.37843
1138	121	ALAYLATAPPPPQEQPGGFN	140	Cpr49Aa	A8DRW0	Cuticular protein 49Aa	T7	1	1xTn	(A8DRW0):T127	A8DRW0	N-Term(Dimethyl); T7(HexNAc)	0.644568	0	703390	757.384	3	2270.14	1.95036	2.94081
1140	125	LATAPPPPQEQPGGFNNR	142	Cpr49Aa	A8DRW0	Cuticular protein 49Aa	T3	1	1xTn	(A8DRW0):T127	A8DRW0	N-Term(Dimethyl:2H(4)); T3(HexNAc)		0	6.15143e+06	709.366	3	2126.08	1.44283	2.98907
1141	125	LATAPPPPQEQPGGFNNR	142	Cpr49Aa	A8DRW0	Cuticular protein 49Aa	T3;	1	1xTn	(A8DRW0):T127	A8DRW0	N-Term(Dimethyl:2H(4)); T3(HexNAc)		0	6.15143e+06	709.366	3	2126.08	1.44283	5.54796
1142	125	LATAPPPPQEQPGGFNNR	142	Cpr49Aa	A8DRW0	Cuticular protein 49Aa	T3;	1	1xTn	(A8DRW0):T127	A8DRW0	N-Term(Dimethyl:2H(4)); T3(HexNAc)		0	3489769	1063.55	2	2126.08	1.27691	2.47827
1143	63	KATSPDSSDVIIAR	76	Cpr49Ae	Q95RB2	Cuticular protein 49Ae	T3;S8	2	2xTn	(Q95RB2):S70	Q95RB2	K1(Dimethyl:2H(4)); N-Term(Dimethyl:2H(4)); T3(HexNAc); S8(HexNAc)	1.46906	1	1.59467e+06	644.021	3	1930.05	1.35709	2.87603
1143	63	KATSPDSSDVIIAR	76	Cpr49Ae	Q95RB2	Cuticular protein 49Ae	T3;S8	2	2xTn	(Q95RB2):T65	Q95RB2	K1(Dimethyl:2H(4)); N-Term(Dimethyl:2H(4)); T3(HexNAc); S8(HexNAc)	1.46906	1	1.59467e+06	644.021	3	1930.05	1.35709	2.87603
1144	46	ETSTWIPIIK	55	Cpr49Ah	A1Z8Z7	Cuticular protein 49Ah	T2;S3;T4	3	3xTn	(A1Z8Z7):S48	A1Z8Z7	N-Term(Dimethyl:2H(4)); T2(HexNAc); S3(HexNAc); T4(HexNAc); K10(Dimethyl:2H(4))	1.52344	0	542944	621.011	3	1861.02	0.494756	2.33924
1145	46	ETSTWIPIIK	55	Cpr49Ah	A1Z8Z7	Cuticular protein 49Ah	T2;S3;T4	3	3xTn	(A1Z8Z7):S48	A1Z8Z7	N-Term(Dimethyl); T2(HexNAc); S3(HexNAc); T4(HexNAc); K10(Dimethyl)	1.47451	0	2.02831e+06	926.989	2	1852.97	1.31796	1.64531
1146	46	ETSTWIPIIK	55	Cpr49Ah	A1Z8Z7	Cuticular protein 49Ah	T2;S3;T4	3	3xTn	(A1Z8Z7):S48	A1Z8Z7	N-Term(Dimethyl:2H(4)); T2(HexNAc); S3(HexNAc); T4(HexNAc); K10(Dimethyl:2H(4))	1.47451	0	2.76214e+06	931.015	2	1861.02	2.01062	2.00064
1144	46	ETSTWIPIIK	55	Cpr49Ah	A1Z8Z7	Cuticular protein 49Ah	T2;S3;T4	3	3xTn	(A1Z8Z7):T47	A1Z8Z7	N-Term(Dimethyl:2H(4)); T2(HexNAc); S3(HexNAc); T4(HexNAc); K10(Dimethyl:2H(4))	1.52344	0	542944	621.011	3	1861.02	0.494756	2.33924
1145	46	ETSTWIPIIK	55	Cpr49Ah	A1Z8Z7	Cuticular protein 49Ah	T2;S3;T4	3	3xTn	(A1Z8Z7):T47	A1Z8Z7	N-Term(Dimethyl); T2(HexNAc); S3(HexNAc); T4(HexNAc); K10(Dimethyl)	1.47451	0	2.02831e+06	926.989	2	1852.97	1.31796	1.64531
1146	46	ETSTWIPIIK	55	Cpr49Ah	A1Z8Z7	Cuticular protein 49Ah	T2;S3;T4	3	3xTn	(A1Z8Z7):T47	A1Z8Z7	N-Term(Dimethyl:2H(4)); T2(HexNAc); S3(HexNAc); T4(HexNAc); K10(Dimethyl:2H(4))	1.47451	0	2.76214e+06	931.015	2	1861.02	2.01062	2.00064
1144	46	ETSTWIPIIK	55	Cpr49Ah	A1Z8Z7	Cuticular protein 49Ah	T2;S3;T4	3	3xTn	(A1Z8Z7):T49	A1Z8Z7	N-Term(Dimethyl:2H(4)); T2(HexNAc); S3(HexNAc); T4(HexNAc); K10(Dimethyl:2H(4))	1.52344	0	542944	621.011	3	1861.02	0.494756	2.33924
1145	46	ETSTWIPIIK	55	Cpr49Ah	A1Z8Z7	Cuticular protein 49Ah	T2;S3;T4	3	3xTn	(A1Z8Z7):T49	A1Z8Z7	N-Term(Dimethyl); T2(HexNAc); S3(HexNAc); T4(HexNAc); K10(Dimethyl)	1.47451	0	2.02831e+06	926.989	2	1852.97	1.31796	1.64531
1146	46	ETSTWIPIIK	55	Cpr49Ah	A1Z8Z7	Cuticular protein 49Ah	T2;S3;T4	3	3xTn	(A1Z8Z7):T49	A1Z8Z7	N-Term(Dimethyl:2H(4)); T2(HexNAc); S3(HexNAc); T4(HexNAc); K10(Dimethyl:2H(4))	1.47451	0	2.76214e+06	931.015	2	1861.02	2.01062	2.00064
1150	19	HLVTPEPK	26	Cpr57A	Q7K5J8	Cuticular protein 57A, isoform A	T4;	1	1xTn	(Q7K5J8):T22	Q7K5J8	N-Term(Dimethyl:2H(4)); T4(HexNAc); K8(Dimethyl:2H(4))		0	11154606	594.36	2	1187.71	1.01725	1.72991
1151	19	HLVTPEPK	26	Cpr57A	Q7K5J8	Cuticular protein 57A, isoform A	T4;	1	1xTn	(Q7K5J8):T22	Q7K5J8	N-Term(Dimethyl); T4(HexNAc); K8(Dimethyl)		0	16354902	590.335	2	1179.66	0.853774	1.46804
1152	17	APTVEVLR	24	Cpr65Ax1	Q9I7C6	Cuticular protein 65Ax1	T3;	1	1xTn	(Q9I7C6):T19	Q9I7C6	N-Term(Dimethyl); T3(HexNAc)	0.407027	0	12986675	558.319	2	1115.63	0.829212	1.03558
1153	17	APTVEVLR	24	Cpr65Ax1	Q9I7C6	Cuticular protein 65Ax1	T3;	1	1xTn	(Q9I7C6):T19	Q9I7C6	N-Term(Dimethyl:2H(4)); T3(HexNAc)		0	6.54063e+06	560.332	2	1119.66	0.534422	0.984423
1154	17	APTVEVLR	24	Cpr65Ax1	Q9I7C6	Cuticular protein 65Ax1	T3;	1	1xTn	(Q9I7C6):T19	Q9I7C6	N-Term(Dimethyl); T3(HexNAc)	0.407027	0	37572604	558.319	2	1115.63	0.719794	0.831219
1156	50	TVKPETVQDPK	60	Cpr65Ay	A8JNL8	Cuticular protein 65Ay	T1	1	1xTn	(A8JNL8):T50	A8JNL8	T1(HexNAc); N-Term(Dimethyl); K3(Dimethyl); K11(Dimethyl)	0.538759	0	3.5579e+06	510.287	3	1528.85	0.560981	2.84122
1157	61	EVTTQKPVEYK	71	Cpr65Ay	A8JNL8	Cuticular protein 65Ay	T3;T4	2	2xTn	(A8JNL8):T63	A8JNL8	N-Term(Dimethyl); T3(HexNAc); T4(HexNAc); K6(Dimethyl); K11(Dimethyl)	0.497227	0	3894240	604.656	3	1811.95	0.735802	2.91532
1157	61	EVTTQKPVEYK	71	Cpr65Ay	A8JNL8	Cuticular protein 65Ay	T3;T4	2	2xTn	(A8JNL8):T64	A8JNL8	N-Term(Dimethyl); T3(HexNAc); T4(HexNAc); K6(Dimethyl); K11(Dimethyl)	0.497227	0	3894240	604.656	3	1811.95	0.735802	2.91532
1158	88	SNLLPTPPPIPEEILR	103	Cpr65Ea	Q9VS12	Cuticular protein 65Ea	T6	1	1xTn	(Q9VS12):T93	Q9VS12	N-Term(Dimethyl:2H(4)); T6(HexNAc)	1.19568	0	1.56005e+06	674.387	3	2021.15	0.413557	2.94858
1160	90	LLPTPPPIPEEILR	103	Cpr65Ea	Q9VS12	Cuticular protein 65Ea	T4	1	1xTn	(Q9VS12):T93	Q9VS12	N-Term(Dimethyl:2H(4)); T4(HexNAc)	1.48137	0	1.64417e+06	607.362	3	1820.07	0.598234	2.70815
1161	90	LLPTPPPIPEEILR	103	Cpr65Ea	Q9VS12	Cuticular protein 65Ea	T4;	1	1xTn	(Q9VS12):T93	Q9VS12	N-Term(Dimethyl:2H(4)); T4(HexNAc)	1.48137	0	1.64417e+06	607.362	3	1820.07	0.598234	2.65681
1162	90	LLPTPPPIPEEILR	103	Cpr65Ea	Q9VS12	Cuticular protein 65Ea	T4;	1	1xTn	(Q9VS12):T93	Q9VS12	N-Term(Dimethyl:2H(4)); T4(HexNAc)	1.45445	0	81149184	910.54	2	1820.07	1.00803	1.45784
1163	93	TPPPIPEEILR	103	Cpr65Ea	Q9VS12	Cuticular protein 65Ea	T1;	1	1xTn	(Q9VS12):T93	Q9VS12	N-Term(Dimethyl); T1(HexNAc)		0	2.30869e+06	746.918	2	1492.83	2.40416	1.29564
1164	93	TPPPIPEEILR	103	Cpr65Ea	Q9VS12	Cuticular protein 65Ea	T1;	1	1xTn	(Q9VS12):T93	Q9VS12	N-Term(Dimethyl:2H(4)); T1(HexNAc)		0	13472229	748.93	2	1496.85	0.629948	1.16878
1165	93	TPPPIPEEILR	103	Cpr65Ea	Q9VS12	Cuticular protein 65Ea	T1;	1	1xTn	(Q9VS12):T93	Q9VS12	N-Term(Dimethyl); T1(HexNAc)		0	4880247	746.918	2	1492.83	1.66822	1.08213
1176	156	LPATKTPAVLK	166	Cpr67B	Q9VSY0	Cuticular protein 67B	T4	1	1xTn	(Q9VSY0):T159	Q9VSY0	N-Term(Dimethyl); T4(HexNAc); K5(Dimethyl); K11(Dimethyl)	0.260532	1	1.09033e+06	475.969	3	1425.89	0.349848	3.02812
1177	156	LPATKTPAVLK	166	Cpr67B	Q9VSY0	Cuticular protein 67B	T4	1	1xTn	(Q9VSY0):T159	Q9VSY0	N-Term(Dimethyl); T4(HexNAc); K5(Dimethyl); K11(Dimethyl)	0.260532	1	5.87544e+06	475.969	3	1425.89	-0.484847	2.97256
1178	156	LPATKTPAVLK	166	Cpr67B	Q9VSY0	Cuticular protein 67B	T4	1	1xTn	(Q9VSY0):T159	Q9VSY0	N-Term(Dimethyl:2H(4)); T4(HexNAc); K5(Dimethyl:2H(4)); K11(Dimethyl:2H(4))	0.260532	1	354542	479.994	3	1437.97	-0.0163909	2.73828
1179	156	LPATKTPAVLK	166	Cpr67B	Q9VSY0	Cuticular protein 67B	T4	1	1xTn	(Q9VSY0):T159	Q9VSY0	N-Term(Dimethyl:2H(4)); T4(HexNAc); K5(Dimethyl:2H(4)); K11(Dimethyl:2H(4))	0.260532	1	973932	479.994	3	1437.97	-0.3984	2.6197
1180	156	LPATKTPAVLK	166	Cpr67B	Q9VSY0	Cuticular protein 67B	T4	1	1xTn	(Q9VSY0):T159	Q9VSY0	N-Term(Dimethyl); T4(HexNAc); K5(Dimethyl); K11(Dimethyl)	0.223074	1	461443	713.451	2	1425.89	1.4508	1.88219
1181	158	ATKTPAVLK	166	Cpr67B	Q9VSY0	Cuticular protein 67B	T2	1	1xTn	(Q9VSY0):T159	Q9VSY0	N-Term(Dimethyl); T2(HexNAc); K3(Dimethyl); K9(Dimethyl)	0.282712	1	1.10536e+06	405.923	3	1215.76	-0.293205	2.80847
1182	96	LPTPPPIPAAILR	108	Cpr67Fa1	Q9VTC6	Cuticular protein 67Fa1	T3;	1	1xTn	(Q9VTC6):T98	Q9VTC6	N-Term(Dimethyl); T3(HexNAc)	0.0311344	0	5744156	793.979	2	1586.95	0.0147799	1.55946
1183	107	HLPQPPPTPDYILR	120	Cpr78Cb	Q9VP55	Cuticular protein 78Cb, isoform A	T8	1	1xTn	(Q9VP55):T114	Q9VP55	N-Term(Dimethyl); T8(HexNAc)	0.458191	0	2.35325e+06	625.672	3	1875	0.552577	2.74809
1184	107	HLPQPPPTPDYILR	120	Cpr78Cb	Q9VP55	Cuticular protein 78Cb, isoform A	T8	1	1xTn	(Q9VP55):T114	Q9VP55	N-Term(Dimethyl); T8(HexNAc)	0.458191	0	516125	625.672	3	1875	0.259609	2.31993
1185	107	HLPQPPPTPDYILR	120	Cpr78Cb	Q9VP55	Cuticular protein 78Cb, isoform A	T8	1	1xTn	(Q9VP55):T114	Q9VP55	N-Term(Dimethyl:2H(4)); T8(HexNAc)	0.458191	0	979536	627.014	3	1879.03	0.702336	2.40326
1186	962	SNSNPPTTLTPAPQEQPQEHR	982	43435	P18171	Defective chorion-1 protein, FC177 isoform	T10	1	1xT	(P18171):T971	M9NEA7	N-Term(Dimethyl:2H(4)); T10(Hex(1)HexNAc(1))	1.94544	0	11446600	909.441	3	2726.31	1.02203	3.80728
1204	970	LTPAPQEQPQEHR	982	43435	P18171	Defective chorion-1 protein, FC177 isoform	T2	1	1xTn	(P18171):T971	M9NEA7	N-Term(Dimethyl:2H(4)); T2(HexNAc)	3.11265	0	21242936	589.305	3	1765.9	0.0670032	2.71579
1205	970	LTPAPQEQPQEHR	982	43435	P18171	Defective chorion-1 protein, FC177 isoform	T2;	1	1xTn	(P18171):T971	M9NEA7	N-Term(Dimethyl:2H(4)); T2(HexNAc)	3.11265	0	21242936	589.305	3	1765.9	0.0670032	4.34263
1206	970	LTPAPQEQPQEHR	982	43435	P18171	Defective chorion-1 protein, FC177 isoform	T2;	1	1xT	(P18171):T971	M9NEA7	N-Term(Dimethyl:2H(4)); T2(Hex(1)HexNAc(1))	2.82281	0	12633431	643.323	3	1927.96	0.68022	2.13892
1207	491	TATAKPTKY	499	dsx-c73A	Q9VV62	Doublesex cognate 73A	T3;T7	2	2xTn	(Q9VV62):T493	Q9VV62	N-Term(Dimethyl); T3(HexNAc); K5(Dimethyl); T7(HexNAc); K8(Dimethyl)		1	2.51824e+06	490.936	3	1470.79	0.580334	2.83294
1208	491	TATAKPTKY	499	dsx-c73A	Q9VV62	Doublesex cognate 73A	T3;T7	2	2xTn	(Q9VV62):T493	Q9VV62	N-Term(Dimethyl); T3(HexNAc); K5(Dimethyl); T7(HexNAc); K8(Dimethyl)		1	1.81582e+06	490.936	3	1470.79	0.642581	2.80736
1207	491	TATAKPTKY	499	dsx-c73A	Q9VV62	Doublesex cognate 73A	T3;T7	2	2xTn	(Q9VV62):T497	Q9VV62	N-Term(Dimethyl); T3(HexNAc); K5(Dimethyl); T7(HexNAc); K8(Dimethyl)		1	2.51824e+06	490.936	3	1470.79	0.580334	2.83294
1208	491	TATAKPTKY	499	dsx-c73A	Q9VV62	Doublesex cognate 73A	T3;T7	2	2xTn	(Q9VV62):T497	Q9VV62	N-Term(Dimethyl); T3(HexNAc); K5(Dimethyl); T7(HexNAc); K8(Dimethyl)		1	1.81582e+06	490.936	3	1470.79	0.642581	2.80736
1209	79	ELVNENTTVLPVIDNR	94		A0A0C5BAR1	Drosophila melanogaster dromepin-1 mRNA	T7;T8;	2	2xTn	(A0A0C5BAR1):T85	A0A0C5BAR1	N-Term(Dimethyl:2H(4)); T7(HexNAc); T8(HexNAc)	4.69248	0	788264	755.399	3	2264.18	0.693316	2.22899
1209	79	ELVNENTTVLPVIDNR	94		A0A0C5BAR1	Drosophila melanogaster dromepin-1 mRNA	T7;T8;	2	2xTn	(A0A0C5BAR1):T86	A0A0C5BAR1	N-Term(Dimethyl:2H(4)); T7(HexNAc); T8(HexNAc)	4.69248	0	788264	755.399	3	2264.18	0.693316	2.22899
1210	110	LLEGQSISSHIK	121	gag	V9H1H4	Drosophila melanogaster retrotransposon 1731 sequence	S6;S8;S9	3	3xTn	(V9H1H4):S115	V9H1H4	N-Term(Dimethyl); S6(HexNAc); S8(HexNAc); S9(HexNAc); K12(Dimethyl)		0	6.97741e+06	659.682	3	1977.03	1.56367	2.33113
1210	110	LLEGQSISSHIK	121	gag	V9H1H4	Drosophila melanogaster retrotransposon 1731 sequence	S6;S8;S9	3	3xTn	(V9H1H4):S117	V9H1H4	N-Term(Dimethyl); S6(HexNAc); S8(HexNAc); S9(HexNAc); K12(Dimethyl)		0	6.97741e+06	659.682	3	1977.03	1.56367	2.33113
1210	110	LLEGQSISSHIK	121	gag	V9H1H4	Drosophila melanogaster retrotransposon 1731 sequence	S6;S8;S9	3	3xTn	(V9H1H4):S118	V9H1H4	N-Term(Dimethyl); S6(HexNAc); S8(HexNAc); S9(HexNAc); K12(Dimethyl)		0	6.97741e+06	659.682	3	1977.03	1.56367	2.33113
1211	4131	TTIRVEESTLPSR	4143	dpy	M9NCR4	Dumpy, isoform J	T1;T2;S8;S12	4	4xTn	(M9NCR4):S4138	M9NCR4	N-Term(Dimethyl:2H(4)); T1(HexNAc); T2(HexNAc); S8(HexNAc); S12(HexNAc)	2.69642	1	1884199	778.396	3	2333.17	-0.932322	2.57039
1211	4131	TTIRVEESTLPSR	4143	dpy	M9NCR4	Dumpy, isoform J	T1;T2;S8;S12	4	4xTn	(M9NCR4):S4142	M9NCR4	N-Term(Dimethyl:2H(4)); T1(HexNAc); T2(HexNAc); S8(HexNAc); S12(HexNAc)	2.69642	1	1884199	778.396	3	2333.17	-0.932322	2.57039
1211	4131	TTIRVEESTLPSR	4143	dpy	M9NCR4	Dumpy, isoform J	T1;T2;S8;S12	4	4xTn	(M9NCR4):T4131	M9NCR4	N-Term(Dimethyl:2H(4)); T1(HexNAc); T2(HexNAc); S8(HexNAc); S12(HexNAc)	2.69642	1	1884199	778.396	3	2333.17	-0.932322	2.57039
1211	4131	TTIRVEESTLPSR	4143	dpy	M9NCR4	Dumpy, isoform J	T1;T2;S8;S12	4	4xTn	(M9NCR4):T4132	M9NCR4	N-Term(Dimethyl:2H(4)); T1(HexNAc); T2(HexNAc); S8(HexNAc); S12(HexNAc)	2.69642	1	1884199	778.396	3	2333.17	-0.932322	2.57039
1212	8291	TTANPNTGVKTTPTTTR	8307	dpy	M9NCR4	Dumpy, isoform J	T1;T2;T7;T11	4	4xTn	(M9NCR4):T8291	M9NCR4	N-Term(Dimethyl:2H(4)); T1(HexNAc); T2(HexNAc); T7(HexNAc); K10(Dimethyl:2H(4)); T11(HexNAc)		1	3.6685e+06	879.788	3	2637.35	1.6439	2.12968
1212	8291	TTANPNTGVKTTPTTTR	8307	dpy	M9NCR4	Dumpy, isoform J	T1;T2;T7;T11	4	4xTn	(M9NCR4):T8292	M9NCR4	N-Term(Dimethyl:2H(4)); T1(HexNAc); T2(HexNAc); T7(HexNAc); K10(Dimethyl:2H(4)); T11(HexNAc)		1	3.6685e+06	879.788	3	2637.35	1.6439	2.12968
1212	8291	TTANPNTGVKTTPTTTR	8307	dpy	M9NCR4	Dumpy, isoform J	T1;T2;T7;T11	4	4xTn	(M9NCR4):T8297	M9NCR4	N-Term(Dimethyl:2H(4)); T1(HexNAc); T2(HexNAc); T7(HexNAc); K10(Dimethyl:2H(4)); T11(HexNAc)		1	3.6685e+06	879.788	3	2637.35	1.6439	2.12968
1212	8291	TTANPNTGVKTTPTTTR	8307	dpy	M9NCR4	Dumpy, isoform J	T1;T2;T7;T11	4	4xTn	(M9NCR4):T8301	M9NCR4	N-Term(Dimethyl:2H(4)); T1(HexNAc); T2(HexNAc); T7(HexNAc); K10(Dimethyl:2H(4)); T11(HexNAc)		1	3.6685e+06	879.788	3	2637.35	1.6439	2.12968
1213	11717	VAITNDNTTPSPAPASCVPSPCGPNAK	11743	dpy	M9NCR4	Dumpy, isoform J	T8;T9	2	2xTn	(M9NCR4):T11724	M9NCR4	N-Term(Dimethyl); T8(HexNAc); T9(HexNAc); C17(Carbamidomethyl); C22(Carbamidomethyl); K27(Dimethyl)	0.559617	0	2.07104e+06	1062.51	3	3185.5	1.86532	2.35891
1213	11717	VAITNDNTTPSPAPASCVPSPCGPNAK	11743	dpy	M9NCR4	Dumpy, isoform J	T8;T9	2	2xTn	(M9NCR4):T11725	M9NCR4	N-Term(Dimethyl); T8(HexNAc); T9(HexNAc); C17(Carbamidomethyl); C22(Carbamidomethyl); K27(Dimethyl)	0.559617	0	2.07104e+06	1062.51	3	3185.5	1.86532	2.35891
1223	12248	RVEVTTPSPVSDPCIPSPCGANSK	12271	dpy	M9NCR4	Dumpy, isoform J	T6	1	1xTn	(M9NCR4):T12253	M9NCR4	N-Term(Dimethyl); T6(HexNAc); C14(Carbamidomethyl); C19(Carbamidomethyl); K24(Dimethyl)	0.837286	1	2.14023e+06	938.795	3	2814.37	2.00268	2.58821
1224	12248	RVEVTTPSPVSDPCIPSPCGANSK	12271	dpy	M9NCR4	Dumpy, isoform J	T6	1	1xTn	(M9NCR4):T12253	M9NCR4	N-Term(Dimethyl:2H(4)); T6(HexNAc); C14(Carbamidomethyl); C19(Carbamidomethyl); K24(Dimethyl:2H(4))		1	1.18019e+06	941.478	3	2822.42	1.67895	2.58032
1230	12463	CFEFVEETTK	12472	dpy	M9NCR4	Dumpy, isoform J	T9	1	1xTn	(M9NCR4):T12471	M9NCR4	N-Term(Dimethyl); C1(Carbamidomethyl); T9(HexNAc); K10(Dimethyl)	1.07564	0	2353781	774.862	2	1548.72	1.45524	2.15516
1239	3642	TGGRVLITLGDQDI	3655	Dhc64C	P37276	Dynein heavy chain, cytoplasmic	T1;T8	2	1xTn_1xT	(P37276):T3642	M9PE73	N-Term(Dimethyl:2H(4)); T1(Hex(1)HexNAc(1)); T8(HexNAc)		1	161147088	1029.54	2	2058.07	3.61958	2.51527
1239	3642	TGGRVLITLGDQDI	3655	Dhc64C	P37276	Dynein heavy chain, cytoplasmic	T1;T8	2	1xTn_1xT	(P37276):T3649	M9PE73	N-Term(Dimethyl:2H(4)); T1(Hex(1)HexNAc(1)); T8(HexNAc)		1	161147088	1029.54	2	2058.07	3.61958	2.51527
1264	255	DLTQVKPTQHMTK	267	Dg	Q9GT67	Dystroglycan-like protein DG (Fragment)	T8	1	1xT	(Q9GT67):T262	Q9GT67	N-Term(Dimethyl); K6(Dimethyl); T8(Hex(1)HexNAc(1)); M11(Oxidation); K13(Dimethyl)	0.8302	0	679459	498.761	4	1992.02	1.18353	3.79899
1265	255	DLTQVKPTQHMTK	267	Dg	Q9GT67	Dystroglycan-like protein DG (Fragment)	T8	1	1xT	(Q9GT67):T262	Q9GT67	N-Term(Dimethyl:2H(4)); K6(Dimethyl:2H(4)); T8(Hex(1)HexNAc(1)); M11(Oxidation); K13(Dimethyl:2H(4))	0.8302	0	1.05288e+06	501.78	4	2004.1	0.687314	4.13305
1268	255	DLTQVKPTQHMTK	267	Dg	Q9GT67	Dystroglycan-like protein DG (Fragment)	T8	1	1xT	(Q9GT67):T262	Q9GT67	N-Term(Dimethyl); K6(Dimethyl); T8(Hex(1)HexNAc(1)); M11(Oxidation); K13(Dimethyl)	0.797033	0	716660	664.68	3	1992.02	2.0482	3.22295
1269	255	DLTQVKPTQHMTK	267	Dg	Q9GT67	Dystroglycan-like protein DG (Fragment)	T8	1	1xT	(Q9GT67):T262	Q9GT67	N-Term(Dimethyl:2H(4)); K6(Dimethyl:2H(4)); T8(Hex(1)HexNAc(1)); M11(Oxidation); K13(Dimethyl:2H(4))	0.797033	0	3.07965e+06	668.704	3	2004.1	0.541748	3.5124
1274	255	DLTQVKPTQHMTK	267	Dg	Q9GT67	Dystroglycan-like protein DG (Fragment)	T8	1	1xT	(Q9GT67):T262	Q9GT67	N-Term(Dimethyl); K6(Dimethyl); T8(Hex(1)HexNAc(1)); K13(Dimethyl)	0.720383	0	3.88793e+06	659.348	3	1976.03	1.56091	3.95248
1275	255	DLTQVKPTQHMTK	267	Dg	Q9GT67	Dystroglycan-like protein DG (Fragment)	T8	1	1xT	(Q9GT67):T262	Q9GT67	N-Term(Dimethyl:2H(4)); K6(Dimethyl:2H(4)); T8(Hex(1)HexNAc(1)); K13(Dimethyl:2H(4))	0.720383	0	4.09813e+06	663.373	3	1988.1	1.61101	4.46041
1276	255	DLTQVKPTQHMTK	267	Dg	Q9GT67	Dystroglycan-like protein DG (Fragment)	T8	1	1xT	(Q9GT67):T262	Q9GT67	N-Term(Dimethyl); K6(Dimethyl); T8(Hex(1)HexNAc(1)); K13(Dimethyl)	0.692749	0	581957	494.762	4	1976.03	0.411262	4.04825
1277	255	DLTQVKPTQHMTK	267	Dg	Q9GT67	Dystroglycan-like protein DG (Fragment)	T8	1	1xT	(Q9GT67):T262	Q9GT67	N-Term(Dimethyl:2H(4)); K6(Dimethyl:2H(4)); T8(Hex(1)HexNAc(1)); K13(Dimethyl:2H(4))	0.692749	0	768142	497.781	4	1988.1	0.713946	4.71595
1278	255	DLTQVKPTQHMTK	267	Dg	Q9GT67	Dystroglycan-like protein DG (Fragment)	T8	1	1xT	(Q9GT67):T262	Q9GT67	N-Term(Dimethyl); K6(Dimethyl); T8(Hex(1)HexNAc(1)); M11(Oxidation); K13(Dimethyl)		0	1.20983e+06	664.679	3	1992.02	0.301729	2.92809
1279	255	DLTQVKPTQHMTK	267	Dg	Q9GT67	Dystroglycan-like protein DG (Fragment)	T8	1	1xT	(Q9GT67):T262	Q9GT67	N-Term(Dimethyl); K6(Dimethyl); T8(Hex(1)HexNAc(1)); M11(Oxidation); K13(Dimethyl)		0	1.35694e+06	498.761	4	1992.02	-0.0420586	3.45578
1280	255	DLTQVKPTQH	264	Dg	Q9GT67	Dystroglycan-like protein DG (Fragment)	T8	1	1xT	(Q9GT67):T262	Q9GT67	N-Term(Dimethyl); K6(Dimethyl); T8(Hex(1)HexNAc(1))		0	3.23384e+06	529.942	3	1587.81	0.387619	2.81871
1282	255	DLTQVKPTQHMTK	267	Dg	Q9GT67	Dystroglycan-like protein DG (Fragment)	T8	1	1xT	(Q9GT67):T262	Q9GT67	N-Term(Dimethyl:2H(4)); K6(Dimethyl:2H(4)); T8(Hex(1)HexNAc(1)); M11(Oxidation); K13(Dimethyl:2H(4))		0	2.77961e+06	668.704	3	2004.1	1.18131	3.34726
1283	255	DLTQVKPTQHMTK	267	Dg	Q9GT67	Dystroglycan-like protein DG (Fragment)	T8	1	1xT	(Q9GT67):T262	Q9GT67	N-Term(Dimethyl:2H(4)); K6(Dimethyl:2H(4)); T8(Hex(1)HexNAc(1)); M11(Oxidation); K13(Dimethyl:2H(4))		0	1.87236e+06	501.78	4	2004.1	0.626404	4.03287
1263	255	DLTQVKPTQHMTK	267	Dg	Q9GT67	Dystroglycan-like protein DG (Fragment)	T8	1	1xTn	(Q9GT67):T262	Q9GT67	N-Term(Dimethyl); K6(Dimethyl); T8(HexNAc); K13(Dimethyl)	0.858341	0	3.76385e+06	454.249	4	1813.98	1.50627	4.25636
1266	255	DLTQVKPTQHMTK	267	Dg	Q9GT67	Dystroglycan-like protein DG (Fragment)	T8	1	1xTn	(Q9GT67):T262	Q9GT67	N-Term(Dimethyl); K6(Dimethyl); T8(HexNAc); K13(Dimethyl)	0.804603	0	5.57637e+06	605.33	3	1813.98	1.34545	3.55294
1267	255	DLTQVKPTQHMTK	267	Dg	Q9GT67	Dystroglycan-like protein DG (Fragment)	T8	1	1xTn	(Q9GT67):T262	Q9GT67	N-Term(Dimethyl:2H(4)); K6(Dimethyl:2H(4)); T8(HexNAc); K13(Dimethyl:2H(4))	0.804603	0	2938064	609.355	3	1826.05	0.699504	3.49489
1270	255	DLTQVKPTQHMTK	267	Dg	Q9GT67	Dystroglycan-like protein DG (Fragment)	T8	1	1xTn	(Q9GT67):T262	Q9GT67	N-Term(Dimethyl); K6(Dimethyl); T8(HexNAc); M11(Oxidation); K13(Dimethyl)	0.787822	0	599616	458.248	4	1829.97	0.269472	3.62411
1271	255	DLTQVKPTQHMTK	267	Dg	Q9GT67	Dystroglycan-like protein DG (Fragment)	T8	1	1xTn	(Q9GT67):T262	Q9GT67	N-Term(Dimethyl:2H(4)); K6(Dimethyl:2H(4)); T8(HexNAc); M11(Oxidation); K13(Dimethyl:2H(4))	0.787822	0	974912	461.266	4	1842.04	0.464548	3.97275
1272	255	DLTQVKPTQHMTK	267	Dg	Q9GT67	Dystroglycan-like protein DG (Fragment)	T8	1	1xTn	(Q9GT67):T262	Q9GT67	N-Term(Dimethyl); K6(Dimethyl); T8(HexNAc); M11(Oxidation); K13(Dimethyl)	0.750862	0	2739573	610.661	3	1829.97	0.877175	2.65302
1273	255	DLTQVKPTQHMTK	267	Dg	Q9GT67	Dystroglycan-like protein DG (Fragment)	T8	1	1xTn	(Q9GT67):T262	Q9GT67	N-Term(Dimethyl:2H(4)); K6(Dimethyl:2H(4)); T8(HexNAc); M11(Oxidation); K13(Dimethyl:2H(4))	0.750862	0	1.62011e+06	614.686	3	1842.04	-0.257111	3.09625
1281	255	DLTQVKPTQH	264	Dg	Q9GT67	Dystroglycan-like protein DG (Fragment)	T8	1	1xTn	(Q9GT67):T262	Q9GT67	N-Term(Dimethyl); K6(Dimethyl); T8(HexNAc)		0	1577036	475.925	3	1425.76	0.429622	2.74021
1284	255	DLTQVKPTQH	264	Dg	Q9GT67	Dystroglycan-like protein DG (Fragment)	T8	1	1xTn	(Q9GT67):T262	Q9GT67	N-Term(Dimethyl:2H(4)); K6(Dimethyl:2H(4)); T8(HexNAc)		0	2.40359e+06	478.608	3	1433.81	-0.326516	2.70317
1285	269	VESTQKPVPVPIQVAVPK	286	ImpL1	Q6NL75	Ecdysone-inducible gene L1, isoform C	T4	1	1xTn	(Q6NL75):T272	Q6NL75	N-Term(Dimethyl); T4(HexNAc); K6(Dimethyl); K18(Dimethyl)		0	239805	735.104	3	2203.3	0.831366	2.92813
1289	309	DTPTPKPLEIAPLHQQTQPK	328	ImpL1	Q6NL75	Ecdysone-inducible gene L1, isoform C	T2	1	1xTn	(Q6NL75):T310	Q6NL75	N-Term(Dimethyl:2H(4)); T2(HexNAc); K6(Dimethyl:2H(4)); K20(Dimethyl:2H(4))	0.0177285	0	0	635.37	4	2538.46	0.822432	3.75369
1290	309	DTPTPKPLEIAPLHQQTQPK	328	ImpL1	Q6NL75	Ecdysone-inducible gene L1, isoform C	T2	1	1xTn	(Q6NL75):T310	Q6NL75	N-Term(Dimethyl); T2(HexNAc); K6(Dimethyl); K20(Dimethyl)	0.0142035	0	859981	842.8	3	2526.39	1.48541	2.34499
1292	309	DTPTPKPLEIAPLHQQTQPK	328	ImpL1	Q6NL75	Ecdysone-inducible gene L1, isoform C	T2	1	1xTn	(Q6NL75):T310	Q6NL75	N-Term(Dimethyl); T2(HexNAc); K6(Dimethyl); K20(Dimethyl)		0	1.79158e+06	632.351	4	2526.38	0.97275	3.35786
1288	309	DTPTPKPLEIAPLHQQTQPK	328	ImpL1	Q6NL75	Ecdysone-inducible gene L1, isoform C	T4	1	1xTn	(Q6NL75):T312	Q6NL75	N-Term(Dimethyl); T4(HexNAc); K6(Dimethyl); K20(Dimethyl)	0.0177285	0	3.11798e+06	632.351	4	2526.38	0.392931	5.78655
1291	309	DTPTPKPLEIAPLHQQTQPK	328	ImpL1	Q6NL75	Ecdysone-inducible gene L1, isoform C	T4	1	1xTn	(Q6NL75):T312	Q6NL75	N-Term(Dimethyl); T4(HexNAc); K6(Dimethyl); K20(Dimethyl)		0	1.09112e+06	632.351	4	2526.38	0.392931	4.96011
1293	309	DTPTPKPLEIAPLHQ	323	ImpL1	Q6NL75	Ecdysone-inducible gene L1, isoform C	T4	1	1xTn	(Q6NL75):T312	Q6NL75	N-Term(Dimethyl); T4(HexNAc); K6(Dimethyl)		0	1.05615e+06	639.351	3	1916.04	0.943367	2.96293
1294	309	DTPTPKPLEIAPLH	322	ImpL1	Q6NL75	Ecdysone-inducible gene L1, isoform C	T4	1	1xTn	(Q6NL75):T312	Q6NL75	N-Term(Dimethyl); T4(HexNAc); K6(Dimethyl)		0	885550	596.666	3	1787.98	1.68597	3.09091
1304	215	SAATGLATPKPTHPLS	230	EG:22E5.6	O77265	EG:22E5.6 protein	T8	1	1xT	(O77265):T222	O77265	N-Term(Dimethyl); T8(Hex(1)HexNAc(1)); K10(Dimethyl)	3.4643	0	5.72873e+06	657.351	3	1970.04	2.18639	4.08029
1305	215	SAATGLATPKPTHPLS	230	EG:22E5.6	O77265	EG:22E5.6 protein	T8	1	1xT	(O77265):T222	O77265	N-Term(Dimethyl:2H(4)); T8(Hex(1)HexNAc(1)); K10(Dimethyl:2H(4))	3.4643	0	3.58025e+06	660.033	3	1978.09	1.26089	4.64459
1306	215	SAATGLATPKPTHPLS	230	EG:22E5.6	O77265	EG:22E5.6 protein	T8	1	1xT	(O77265):T222	O77265	N-Term(Dimethyl:2H(4)); T8(Hex(1)HexNAc(1)); K10(Dimethyl:2H(4))	3.45949	0	323442	660.033	3	1978.08	0.335217	2.49237
1311	215	SAATGLATPKPTHPLS	230	EG:22E5.6	O77265	EG:22E5.6 protein	T8	1	1xT	(O77265):T222	O77265	N-Term(Dimethyl:2H(4)); T8(Hex(1)HexNAc(1)); K10(Dimethyl:2H(4))		0	2.28329e+06	660.033	3	1978.09	0.983186	4.19272
1307	215	SAATGLATPKPTHPLS	230	EG:22E5.6	O77265	EG:22E5.6 protein	T8	1	1xTn	(O77265):T222	O77265	N-Term(Dimethyl); T8(HexNAc); K10(Dimethyl)	1.87051	0	1.84696e+06	603.332	3	1807.98	0.912236	4.36892
1308	215	SAATGLATPKPTHPLS	230	EG:22E5.6	O77265	EG:22E5.6 protein	T8	1	1xTn	(O77265):T222	O77265	N-Term(Dimethyl:2H(4)); T8(HexNAc); K10(Dimethyl:2H(4))	1.87051	0	1.92829e+06	606.015	3	1816.03	0.413931	3.86579
1309	215	SAATGLATPKPTHPL	229	EG:22E5.6	O77265	EG:22E5.6 protein	T8	1	1xTn	(O77265):T222	O77265	N-Term(Dimethyl); T8(HexNAc); K10(Dimethyl)	1.58315	0	1.71451e+06	574.321	3	1720.95	-0.219828	3.50195
1310	215	SAATGLATPKPTHPLS	230	EG:22E5.6	O77265	EG:22E5.6 protein	T8	1	1xTn	(O77265):T222	O77265	N-Term(Dimethyl:2H(4)); T8(HexNAc); K10(Dimethyl:2H(4))	0.677185	0	565739	606.015	3	1816.03	0.413931	3.3093
1324	1199	EHAPTQRPSSQPSSSQR	1215	Mur2B	O76894	EG:56G7.1 protein	T5	1	1xT	(O76894):T1203	O76894	N-Term(Dimethyl:2H(4)); T5(Hex(1)HexNAc(1))	1.0524	0	566700	570.028	4	2277.09	0.240696	3.7705
1328	1199	EHAPTQRPSSQPSSSQR	1215	Mur2B	O76894	EG:56G7.1 protein	T5	1	1xT	(O76894):T1203	O76894	N-Term(Dimethyl); T5(Hex(1)HexNAc(1))	0.995535	0	655347	569.022	4	2273.07	0.545969	2.89044
1329	1199	EHAPTQRPSSQPSSSQR	1215	Mur2B	O76894	EG:56G7.1 protein	T5	1	1xT	(O76894):T1203	O76894	N-Term(Dimethyl); T5(Hex(1)HexNAc(1))	0.995535	0	2.74393e+06	569.022	4	2273.06	0.331157	4.21561
1330	1199	EHAPTQRPSSQPSSSQR	1215	Mur2B	O76894	EG:56G7.1 protein	T5	1	1xT	(O76894):T1203	O76894	N-Term(Dimethyl:2H(4)); T5(Hex(1)HexNAc(1))	0.995535	0	4.07817e+06	570.028	4	2277.09	0.455128	4.78291
1331	1199	EHAPTQRPSSQPSSSQR	1215	Mur2B	O76894	EG:56G7.1 protein	T5	1	1xT	(O76894):T1203	O76894	N-Term(Dimethyl); T5(Hex(1)HexNAc(1))	0.944733	0	1.31173e+06	758.36	3	2273.07	0.498182	2.92678
1325	1199	EHAPTQRPSSQPSSSQR	1215	Mur2B	O76894	EG:56G7.1 protein	T5	1	1xTn	(O76894):T1203	O76894	N-Term(Dimethyl); T5(HexNAc)	1.02402	0	1.38873e+06	528.508	4	2111.01	0.398561	3.63251
1326	1199	EHAPTQRPSSQPSSSQR	1215	Mur2B	O76894	EG:56G7.1 protein	T5	1	1xTn	(O76894):T1203	O76894	N-Term(Dimethyl); T5(HexNAc)	0.995722	0	4.00983e+06	704.343	3	2111.01	1.61926	4.68704
1327	1199	EHAPTQRPSSQPSSSQR	1215	Mur2B	O76894	EG:56G7.1 protein	T5	1	1xTn	(O76894):T1203	O76894	N-Term(Dimethyl:2H(4)); T5(HexNAc)	0.995722	0	1739689	705.683	3	2115.04	-0.587193	3.82565
1332	1199	EHAPTQRPSSQPSSSQR	1215	Mur2B	O76894	EG:56G7.1 protein	T5	1	1xTn	(O76894):T1203	O76894	N-Term(Dimethyl); T5(HexNAc)	0.876798	0	1.54083e+06	704.343	3	2111.01	1.35905	3.11525
1333	1199	EHAPTQRPSSQPSSSQR	1215	Mur2B	O76894	EG:56G7.1 protein	T5	1	1xTn	(O76894):T1203	O76894	N-Term(Dimethyl:2H(4)); T5(HexNAc)	0.876798	0	1.59646e+06	705.684	3	2115.04	0.711405	2.22455
1337	1977	LTVVTPTDGPPPTTPSTAPAAHIQ	2000	fs(1)N	O76904	EG:8D8.1 protein	T14	1	1xTn	(O76904):T1990	O76904	N-Term(Dimethyl); T14(HexNAc)	0.601567	0	424742	867.454	3	2600.35	0.656767	2.81606
1341	138	FLTADPSALPR	148	EG:8D8.2	O46099	EG:8D8.2 protein	T3	1	1xTn	(O46099):T140	O46099	N-Term(Dimethyl:2H(4)); T3(HexNAc)	1.13973	0	1392475	711.893	2	1422.78	1.04099	1.91674
1342	798	LDLPVYEKPVTMATPSQSSSEELR	821	EG:8D8.2	O46099	EG:8D8.2 protein	T11	1	1xTn	(O46099):T808	O46099	N-Term(Dimethyl); K8(Dimethyl); T11(HexNAc); M12(Oxidation)		0	514684	984.833	3	2952.48	2.52068	2.29737
1344	1010	IGVSTELAPK	1019	EG:8D8.2	O46099	EG:8D8.2 protein	S4;T5	2	2xTn	(O46099):S1013	O46099	N-Term(Dimethyl); S4(HexNAc); T5(HexNAc); K10(Dimethyl)	1.04663	0	10495793	738.907	2	1476.81	1.31007	1.94149
1345	1010	IGVSTELAPK	1019	EG:8D8.2	O46099	EG:8D8.2 protein	S4;T5	2	2xTn	(O46099):S1013	O46099	N-Term(Dimethyl:2H(4)); S4(HexNAc); T5(HexNAc); K10(Dimethyl:2H(4))	1.04663	0	6.56999e+06	742.932	2	1484.86	1.43836	2.04106
1344	1010	IGVSTELAPK	1019	EG:8D8.2	O46099	EG:8D8.2 protein	S4;T5	2	2xTn	(O46099):T1014	O46099	N-Term(Dimethyl); S4(HexNAc); T5(HexNAc); K10(Dimethyl)	1.04663	0	10495793	738.907	2	1476.81	1.31007	1.94149
1345	1010	IGVSTELAPK	1019	EG:8D8.2	O46099	EG:8D8.2 protein	S4;T5	2	2xTn	(O46099):T1014	O46099	N-Term(Dimethyl:2H(4)); S4(HexNAc); T5(HexNAc); K10(Dimethyl:2H(4))	1.04663	0	6.56999e+06	742.932	2	1484.86	1.43836	2.04106
1350	546	SQGAGPTSQTTEGRPSISQR	565	ttv	Q9V730	Exostosin-1	T7	1	1xTn	(Q9V730):T552	D5SHU8	N-Term(Dimethyl:2H(4)); T7(HexNAc)	1.23604	0	2.82364e+06	760.717	3	2280.14	0.270954	2.36057
1355	79	YVHVEGPTGPPAPPYVH	95	frm	B7Z0B7	Farmer, isoform J	T8	1	1xT	(B7Z0B7):T86	B7Z0B7	N-Term(Dimethyl); T8(Hex(1)HexNAc(1))		0	1.07996e+06	737.361	3	2210.07	1.39597	2.85204
1360	426	HTPQVPTVVVPK	437	frm	B7Z0B7	Farmer, isoform J	T2;T7	2	2xTn	(B7Z0B7):T427	B7Z0B7	N-Term(Dimethyl); T2(HexNAc); T7(HexNAc); K12(Dimethyl)	0.877652	0	2.99097e+06	588.665	3	1763.98	0.991929	2.72286
1361	426	HTPQVPTVVVPK	437	frm	B7Z0B7	Farmer, isoform J	T2;T7	2	2xTn	(B7Z0B7):T427	B7Z0B7	N-Term(Dimethyl:2H(4)); T2(HexNAc); T7(HexNAc); K12(Dimethyl:2H(4))	0.877652	0	2.99564e+06	591.349	3	1772.03	0.997543	2.51407
1362	426	HTPQVPTVVVPK	437	frm	B7Z0B7	Farmer, isoform J	T2;T7;	2	2xTn	(B7Z0B7):T427	B7Z0B7	N-Term(Dimethyl:2H(4)); T2(HexNAc); T7(HexNAc); K12(Dimethyl:2H(4))	0.877652	0	972570	591.348	3	1772.03	0.894212	0.988579
1360	426	HTPQVPTVVVPK	437	frm	B7Z0B7	Farmer, isoform J	T2;T7	2	2xTn	(B7Z0B7):T432	B7Z0B7	N-Term(Dimethyl); T2(HexNAc); T7(HexNAc); K12(Dimethyl)	0.877652	0	2.99097e+06	588.665	3	1763.98	0.991929	2.72286
1361	426	HTPQVPTVVVPK	437	frm	B7Z0B7	Farmer, isoform J	T2;T7	2	2xTn	(B7Z0B7):T432	B7Z0B7	N-Term(Dimethyl:2H(4)); T2(HexNAc); T7(HexNAc); K12(Dimethyl:2H(4))	0.877652	0	2.99564e+06	591.349	3	1772.03	0.997543	2.51407
1362	426	HTPQVPTVVVPK	437	frm	B7Z0B7	Farmer, isoform J	T2;T7;	2	2xTn	(B7Z0B7):T432	B7Z0B7	N-Term(Dimethyl:2H(4)); T2(HexNAc); T7(HexNAc); K12(Dimethyl:2H(4))	0.877652	0	972570	591.348	3	1772.03	0.894212	0.988579
1363	23	WSEEDNSSQGPSLSHPHPH	41	fit	Q9VD66	Female-specific independent of transformer	S8	1	1xTn	(Q9VD66):S30	Q9VD66	N-Term(Dimethyl); S8(HexNAc)	0.765418	0	47016260	787.014	3	2359.03	2.57272	4.97235
1364	23	WSEEDNSSQGPSLSHPHPH	41	fit	Q9VD66	Female-specific independent of transformer	S8	1	1xTn	(Q9VD66):S30	Q9VD66	N-Term(Dimethyl:2H(4)); S8(HexNAc)	0.765418	0	31704080	788.354	3	2363.05	0.596224	5.02714
1365	23	WSEEDNSSQGPSLSHPHPH	41	fit	Q9VD66	Female-specific independent of transformer	S8	1	1xTn	(Q9VD66):S30	Q9VD66	N-Term(Dimethyl); S8(HexNAc)	0.761872	0	42274452	590.513	4	2359.03	4.09353	5.99063
1366	23	WSEEDNSSQGPSLSHPHPH	41	fit	Q9VD66	Female-specific independent of transformer	S8	1	1xTn	(Q9VD66):S30	Q9VD66	N-Term(Dimethyl); S8(HexNAc)	0.690959	0	1.60477e+06	590.511	4	2359.02	0.36782	4.85965
1367	23	WSEEDNSSQGPSLSHPHPH	41	fit	Q9VD66	Female-specific independent of transformer	S8	1	1xTn	(Q9VD66):S30	Q9VD66	N-Term(Dimethyl); S8(HexNAc)	0.601835	0	72269.2	590.511	4	2359.02	-0.149642	3.6178
1368	23	WSEEDNSSQGPSLSHPHPH	41	fit	Q9VD66	Female-specific independent of transformer	S8	1	1xTn	(Q9VD66):S30	Q9VD66	N-Term(Dimethyl); S8(HexNAc)		0	1.7253e+06	590.511	4	2359.02	0.36782	4.58219
1375	339	VPPSKATPKPK	349	Hmu-RA	D2NUG9	FI03240p	T7	1	1xT	(D2NUG9):T345	Q58SM9;D2NUG9	N-Term(Dimethyl); K5(Dimethyl); T7(Hex(1)HexNAc(1)); K9(Dimethyl); K11(Dimethyl)	0.732032	1	2.76096e+06	407.495	4	1626.96	1.3286	3.83866
1376	339	VPPSKATPKPK	349	Hmu-RA	D2NUG9	FI03240p	S4;T7	2	1xTn_1xT	(D2NUG9):S342	Q58SM9;D2NUG9	N-Term(Dimethyl); S4(HexNAc); K5(Dimethyl); T7(Hex(1)HexNAc(1)); K9(Dimethyl); K11(Dimethyl)	0.845699	1	328944	458.265	4	1830.04	0.69932	4.00885
1377	339	VPPSKATPKPK	349	Hmu-RA	D2NUG9	FI03240p	S4;T7	2	1xTn_1xT	(D2NUG9):S342	Q58SM9;D2NUG9	N-Term(Dimethyl); S4(HexNAc); K5(Dimethyl); T7(Hex(1)HexNAc(1)); K9(Dimethyl); K11(Dimethyl)	0.706755	1	273590	458.265	4	1830.04	2.03339	3.47114
1378	339	VPPSKATPKPK	349	Hmu-RA	D2NUG9	FI03240p	S4;T7	2	1xTn_1xT	(D2NUG9):S342	Q58SM9;D2NUG9	N-Term(Dimethyl); S4(HexNAc); K5(Dimethyl); T7(Hex(1)HexNAc(1)); K9(Dimethyl); K11(Dimethyl)	0.706755	1	366758	458.265	4	1830.04	0.69932	3.64427
1379	339	VPPSKATPKPK	349	Hmu-RA	D2NUG9	FI03240p	S4;T7	2	1xTn_1xT	(D2NUG9):S342	Q58SM9;D2NUG9	N-Term(Dimethyl); S4(HexNAc); K5(Dimethyl); T7(Hex(1)HexNAc(1)); K9(Dimethyl); K11(Dimethyl)	0.155787	1	192117	458.264	4	1830.04	0.0322823	3.9147
1380	339	VPPSKATPKPK	349	Hmu-RA	D2NUG9	FI03240p	S4;T7	2	1xTn_1xT	(D2NUG9):S342	Q58SM9;D2NUG9	N-Term(Dimethyl); S4(HexNAc); K5(Dimethyl); T7(Hex(1)HexNAc(1)); K9(Dimethyl); K11(Dimethyl)	0.155787	1	977376	458.265	4	1830.04	0.365801	4.08265
1381	339	VPPSKATPKPK	349	Hmu-RA	D2NUG9	FI03240p	S4;T7	2	1xTn_1xT	(D2NUG9):S342	Q58SM9;D2NUG9	N-Term(Dimethyl); S4(HexNAc); K5(Dimethyl); T7(Hex(1)HexNAc(1)); K9(Dimethyl); K11(Dimethyl)		1	594325	458.265	4	1830.04	0.365801	4.07261
1382	339	VPPSKATPKPK	349	Hmu-RA	D2NUG9	FI03240p	S4;T7	2	1xTn_1xT	(D2NUG9):S342	Q58SM9;D2NUG9	N-Term(Dimethyl); S4(HexNAc); K5(Dimethyl); T7(Hex(1)HexNAc(1)); K9(Dimethyl); K11(Dimethyl)		1	365647	458.265	4	1830.04	0.499209	3.92346
1383	339	VPPSKATPKPK	349	Hmu-RA	D2NUG9	FI03240p	S4;T7	2	1xTn_1xT	(D2NUG9):S342	Q58SM9;D2NUG9	N-Term(Dimethyl); S4(HexNAc); K5(Dimethyl); T7(Hex(1)HexNAc(1)); K9(Dimethyl); K11(Dimethyl)		1	214725	458.264	4	1830.04	-0.367941	3.72066
1376	339	VPPSKATPKPK	349	Hmu-RA	D2NUG9	FI03240p	S4;T7	2	1xTn_1xT	(D2NUG9):T345	Q58SM9;D2NUG9	N-Term(Dimethyl); S4(HexNAc); K5(Dimethyl); T7(Hex(1)HexNAc(1)); K9(Dimethyl); K11(Dimethyl)	0.845699	1	328944	458.265	4	1830.04	0.69932	4.00885
1377	339	VPPSKATPKPK	349	Hmu-RA	D2NUG9	FI03240p	S4;T7	2	1xTn_1xT	(D2NUG9):T345	Q58SM9;D2NUG9	N-Term(Dimethyl); S4(HexNAc); K5(Dimethyl); T7(Hex(1)HexNAc(1)); K9(Dimethyl); K11(Dimethyl)	0.706755	1	273590	458.265	4	1830.04	2.03339	3.47114
1378	339	VPPSKATPKPK	349	Hmu-RA	D2NUG9	FI03240p	S4;T7	2	1xTn_1xT	(D2NUG9):T345	Q58SM9;D2NUG9	N-Term(Dimethyl); S4(HexNAc); K5(Dimethyl); T7(Hex(1)HexNAc(1)); K9(Dimethyl); K11(Dimethyl)	0.706755	1	366758	458.265	4	1830.04	0.69932	3.64427
1379	339	VPPSKATPKPK	349	Hmu-RA	D2NUG9	FI03240p	S4;T7	2	1xTn_1xT	(D2NUG9):T345	Q58SM9;D2NUG9	N-Term(Dimethyl); S4(HexNAc); K5(Dimethyl); T7(Hex(1)HexNAc(1)); K9(Dimethyl); K11(Dimethyl)	0.155787	1	192117	458.264	4	1830.04	0.0322823	3.9147
1380	339	VPPSKATPKPK	349	Hmu-RA	D2NUG9	FI03240p	S4;T7	2	1xTn_1xT	(D2NUG9):T345	Q58SM9;D2NUG9	N-Term(Dimethyl); S4(HexNAc); K5(Dimethyl); T7(Hex(1)HexNAc(1)); K9(Dimethyl); K11(Dimethyl)	0.155787	1	977376	458.265	4	1830.04	0.365801	4.08265
1381	339	VPPSKATPKPK	349	Hmu-RA	D2NUG9	FI03240p	S4;T7	2	1xTn_1xT	(D2NUG9):T345	Q58SM9;D2NUG9	N-Term(Dimethyl); S4(HexNAc); K5(Dimethyl); T7(Hex(1)HexNAc(1)); K9(Dimethyl); K11(Dimethyl)		1	594325	458.265	4	1830.04	0.365801	4.07261
1382	339	VPPSKATPKPK	349	Hmu-RA	D2NUG9	FI03240p	S4;T7	2	1xTn_1xT	(D2NUG9):T345	Q58SM9;D2NUG9	N-Term(Dimethyl); S4(HexNAc); K5(Dimethyl); T7(Hex(1)HexNAc(1)); K9(Dimethyl); K11(Dimethyl)		1	365647	458.265	4	1830.04	0.499209	3.92346
1383	339	VPPSKATPKPK	349	Hmu-RA	D2NUG9	FI03240p	S4;T7	2	1xTn_1xT	(D2NUG9):T345	Q58SM9;D2NUG9	N-Term(Dimethyl); S4(HexNAc); K5(Dimethyl); T7(Hex(1)HexNAc(1)); K9(Dimethyl); K11(Dimethyl)		1	214725	458.264	4	1830.04	-0.367941	3.72066
1384	363	TTTTTPKPTTK	373	Hmu-RA	D2NUG9	FI03240p	T4;T5	2	2xTn	(D2NUG9):T366	Q58SM9;D2NUG9	N-Term(Dimethyl:2H(4)); T4(HexNAc); T5(HexNAc); K7(Dimethyl:2H(4)); K11(Dimethyl:2H(4))	1.00239	0	2.07893e+06	560.33	3	1678.98	0.485969	2.49169
1384	363	TTTTTPKPTTK	373	Hmu-RA	D2NUG9	FI03240p	T4;T5	2	2xTn	(D2NUG9):T367	Q58SM9;D2NUG9	N-Term(Dimethyl:2H(4)); T4(HexNAc); T5(HexNAc); K7(Dimethyl:2H(4)); K11(Dimethyl:2H(4))	1.00239	0	2.07893e+06	560.33	3	1678.98	0.485969	2.49169
1385	418	TTTTTTTPKPTTTTTPTTPTPEPSKPK	444	Hmu-RA	D2NUG9	FI03240p	T3;T4;T5;T6;T7	5	5xTn	(D2NUG9):T420	Q58SM9;D2NUG9	N-Term(Dimethyl:2H(4)); T3(HexNAc); T4(HexNAc); T5(HexNAc); T6(HexNAc); T7(HexNAc); K9(Dimethyl:2H(4)); K25(Dimethyl:2H(4)); K27(Dimethyl:2H(4))		0	467509	990.277	4	3958.09	0.593316	3.99651
1385	418	TTTTTTTPKPTTTTTPTTPTPEPSKPK	444	Hmu-RA	D2NUG9	FI03240p	T3;T4;T5;T6;T7	5	5xTn	(D2NUG9):T421	Q58SM9;D2NUG9	N-Term(Dimethyl:2H(4)); T3(HexNAc); T4(HexNAc); T5(HexNAc); T6(HexNAc); T7(HexNAc); K9(Dimethyl:2H(4)); K25(Dimethyl:2H(4)); K27(Dimethyl:2H(4))		0	467509	990.277	4	3958.09	0.593316	3.99651
1385	418	TTTTTTTPKPTTTTTPTTPTPEPSKPK	444	Hmu-RA	D2NUG9	FI03240p	T3;T4;T5;T6;T7	5	5xTn	(D2NUG9):T422	Q58SM9;D2NUG9	N-Term(Dimethyl:2H(4)); T3(HexNAc); T4(HexNAc); T5(HexNAc); T6(HexNAc); T7(HexNAc); K9(Dimethyl:2H(4)); K25(Dimethyl:2H(4)); K27(Dimethyl:2H(4))		0	467509	990.277	4	3958.09	0.593316	3.99651
1385	418	TTTTTTTPKPTTTTTPTTPTPEPSKPK	444	Hmu-RA	D2NUG9	FI03240p	T3;T4;T5;T6;T7	5	5xTn	(D2NUG9):T423	Q58SM9;D2NUG9	N-Term(Dimethyl:2H(4)); T3(HexNAc); T4(HexNAc); T5(HexNAc); T6(HexNAc); T7(HexNAc); K9(Dimethyl:2H(4)); K25(Dimethyl:2H(4)); K27(Dimethyl:2H(4))		0	467509	990.277	4	3958.09	0.593316	3.99651
1385	418	TTTTTTTPKPTTTTTPTTPTPEPSKPK	444	Hmu-RA	D2NUG9	FI03240p	T3;T4;T5;T6;T7	5	5xTn	(D2NUG9):T424	Q58SM9;D2NUG9	N-Term(Dimethyl:2H(4)); T3(HexNAc); T4(HexNAc); T5(HexNAc); T6(HexNAc); T7(HexNAc); K9(Dimethyl:2H(4)); K25(Dimethyl:2H(4)); K27(Dimethyl:2H(4))		0	467509	990.277	4	3958.09	0.593316	3.99651
1386	429	TTTTPTTPTPEPSKPK	444	Hmu-RA	D2NUG9	FI03240p	T6;T7	2	2xTn	(D2NUG9):T434	Q58SM9;D2NUG9	N-Term(Dimethyl); T6(HexNAc); T7(HexNAc); K14(Dimethyl); K16(Dimethyl)	0.964223	0	9413140	725.383	3	2174.14	1.40194	2.70572
1387	429	TTTTPTTPTPEPSKPK	444	Hmu-RA	D2NUG9	FI03240p	T6;T7	2	2xTn	(D2NUG9):T434	Q58SM9;D2NUG9	N-Term(Dimethyl:2H(4)); T6(HexNAc); T7(HexNAc); K14(Dimethyl:2H(4)); K16(Dimethyl:2H(4))	0.964223	0	6744040	729.408	3	2186.21	0.443321	3.2243
1386	429	TTTTPTTPTPEPSKPK	444	Hmu-RA	D2NUG9	FI03240p	T6;T7	2	2xTn	(D2NUG9):T435	Q58SM9;D2NUG9	N-Term(Dimethyl); T6(HexNAc); T7(HexNAc); K14(Dimethyl); K16(Dimethyl)	0.964223	0	9413140	725.383	3	2174.14	1.40194	2.70572
1387	429	TTTTPTTPTPEPSKPK	444	Hmu-RA	D2NUG9	FI03240p	T6;T7	2	2xTn	(D2NUG9):T435	Q58SM9;D2NUG9	N-Term(Dimethyl:2H(4)); T6(HexNAc); T7(HexNAc); K14(Dimethyl:2H(4)); K16(Dimethyl:2H(4))	0.964223	0	6744040	729.408	3	2186.21	0.443321	3.2243
1389	430	TTTPTTPTPEPSKPK	444	Hmu-RA	D2NUG9	FI03240p	T8	1	1xTn	(D2NUG9):T437	Q58SM9;D2NUG9	N-Term(Dimethyl); T8(HexNAc); K13(Dimethyl); K15(Dimethyl)	1.15473	0	7088646	624.008	3	1870.01	1.65071	3.13279
1390	430	TTTPTTPTPEPSKPK	444	Hmu-RA	D2NUG9	FI03240p	T8	1	1xTn	(D2NUG9):T437	Q58SM9;D2NUG9	N-Term(Dimethyl:2H(4)); T8(HexNAc); K13(Dimethyl:2H(4)); K15(Dimethyl:2H(4))	1.15473	0	6.48249e+06	628.032	3	1882.08	0.730172	2.90567
1395	430	TTTPTTPTPEPSKPK	444	Hmu-RA	D2NUG9	FI03240p	T5;T6	2	2xTn	(D2NUG9):T434	Q58SM9;D2NUG9	N-Term(Dimethyl:2H(4)); T5(HexNAc); T6(HexNAc); K13(Dimethyl:2H(4)); K15(Dimethyl:2H(4))	0.909367	0	2.78398e+06	522.046	4	2085.16	0.698061	4.56634
1396	430	TTTPTTPTPEPSKPK	444	Hmu-RA	D2NUG9	FI03240p	T5;T6	2	2xTn	(D2NUG9):T434	Q58SM9;D2NUG9	N-Term(Dimethyl); T5(HexNAc); T6(HexNAc); K13(Dimethyl); K15(Dimethyl)	0.874057	0	26704114	691.701	3	2073.09	1.56417	3.14923
1397	430	TTTPTTPTPEPSKPK	444	Hmu-RA	D2NUG9	FI03240p	T5;T6	2	2xTn	(D2NUG9):T434	Q58SM9;D2NUG9	N-Term(Dimethyl:2H(4)); T5(HexNAc); T6(HexNAc); K13(Dimethyl:2H(4)); K15(Dimethyl:2H(4))	0.874057	0	8596182	695.725	3	2085.16	0.382527	3.05019
1394	430	TTTPTTPTPEPSKPK	444	Hmu-RA	D2NUG9	FI03240p	T6;T8	2	2xTn	(D2NUG9):T435	Q58SM9;D2NUG9	N-Term(Dimethyl:2H(4)); T6(HexNAc); T8(HexNAc); K13(Dimethyl:2H(4)); K15(Dimethyl:2H(4))	1.17743	0	2.62443e+06	695.726	3	2085.16	1.61191	2.93248
1395	430	TTTPTTPTPEPSKPK	444	Hmu-RA	D2NUG9	FI03240p	T5;T6	2	2xTn	(D2NUG9):T435	Q58SM9;D2NUG9	N-Term(Dimethyl:2H(4)); T5(HexNAc); T6(HexNAc); K13(Dimethyl:2H(4)); K15(Dimethyl:2H(4))	0.909367	0	2.78398e+06	522.046	4	2085.16	0.698061	4.56634
1396	430	TTTPTTPTPEPSKPK	444	Hmu-RA	D2NUG9	FI03240p	T5;T6	2	2xTn	(D2NUG9):T435	Q58SM9;D2NUG9	N-Term(Dimethyl); T5(HexNAc); T6(HexNAc); K13(Dimethyl); K15(Dimethyl)	0.874057	0	26704114	691.701	3	2073.09	1.56417	3.14923
1397	430	TTTPTTPTPEPSKPK	444	Hmu-RA	D2NUG9	FI03240p	T5;T6	2	2xTn	(D2NUG9):T435	Q58SM9;D2NUG9	N-Term(Dimethyl:2H(4)); T5(HexNAc); T6(HexNAc); K13(Dimethyl:2H(4)); K15(Dimethyl:2H(4))	0.874057	0	8596182	695.725	3	2085.16	0.382527	3.05019
1394	430	TTTPTTPTPEPSKPK	444	Hmu-RA	D2NUG9	FI03240p	T6;T8	2	2xTn	(D2NUG9):T437	Q58SM9;D2NUG9	N-Term(Dimethyl:2H(4)); T6(HexNAc); T8(HexNAc); K13(Dimethyl:2H(4)); K15(Dimethyl:2H(4))	1.17743	0	2.62443e+06	695.726	3	2085.16	1.61191	2.93248
1407	431	TTPTTPTPEPSKPK	444	Hmu-RA	D2NUG9	FI03240p	T4	1	1xTn	(D2NUG9):T434	Q58SM9;D2NUG9	N-Term(Dimethyl); T4(HexNAc); K12(Dimethyl); K14(Dimethyl)		0	1639609	590.324	3	1768.96	0.0953669	2.66818
1404	431	TTPTTPTPEPSKPK	444	Hmu-RA	D2NUG9	FI03240p	T7	1	1xTn	(D2NUG9):T437	Q58SM9;D2NUG9	N-Term(Dimethyl); T7(HexNAc); K12(Dimethyl); K14(Dimethyl)	1.0457	0	12307437	590.325	3	1768.96	1.33749	2.75717
1405	431	TTPTTPTPEPSKPK	444	Hmu-RA	D2NUG9	FI03240p	T7	1	1xTn	(D2NUG9):T437	Q58SM9;D2NUG9	N-Term(Dimethyl); T7(HexNAc); K12(Dimethyl); K14(Dimethyl)	1.0457	0	9108519	590.325	3	1768.96	1.54451	3.42257
1406	431	TTPTTPTPEPSKPK	444	Hmu-RA	D2NUG9	FI03240p	T7	1	1xTn	(D2NUG9):T437	Q58SM9;D2NUG9	N-Term(Dimethyl); T7(HexNAc); K12(Dimethyl); K14(Dimethyl)		0	1.95322e+06	590.325	3	1768.96	0.716429	3.29099
1416	431	TTPTTPTPEPSKPK	444	Hmu-RA	D2NUG9	FI03240p	T4;T5	2	2xTn	(D2NUG9):T434	Q58SM9;D2NUG9	N-Term(Dimethyl); T4(HexNAc); T5(HexNAc); K12(Dimethyl); K14(Dimethyl)	0.865438	0	42199140	658.018	3	1972.04	1.83587	2.84387
1415	431	TTPTTPTPEPSKPK	444	Hmu-RA	D2NUG9	FI03240p	T5;T7	2	2xTn	(D2NUG9):T435	Q58SM9;D2NUG9	N-Term(Dimethyl); T5(HexNAc); T7(HexNAc); K12(Dimethyl); K14(Dimethyl)	1.00603	0	4938388	658.018	3	1972.04	1.18591	2.92695
1416	431	TTPTTPTPEPSKPK	444	Hmu-RA	D2NUG9	FI03240p	T4;T5	2	2xTn	(D2NUG9):T435	Q58SM9;D2NUG9	N-Term(Dimethyl); T4(HexNAc); T5(HexNAc); K12(Dimethyl); K14(Dimethyl)	0.865438	0	42199140	658.018	3	1972.04	1.83587	2.84387
1415	431	TTPTTPTPEPSKPK	444	Hmu-RA	D2NUG9	FI03240p	T5;T7	2	2xTn	(D2NUG9):T437	Q58SM9;D2NUG9	N-Term(Dimethyl); T5(HexNAc); T7(HexNAc); K12(Dimethyl); K14(Dimethyl)	1.00603	0	4938388	658.018	3	1972.04	1.18591	2.92695
1421	432	TPTTPTPEPSKPK	444	Hmu-RA	D2NUG9	FI03240p	T6	1	1xTn	(D2NUG9):T437	Q58SM9;D2NUG9	N-Term(Dimethyl); T6(HexNAc); K11(Dimethyl); K13(Dimethyl)	0.866906	0	5.89975e+06	556.642	3	1667.91	0.108065	3.05521
1431	448	TVPEKPAPVEEDIPSDTQPPKK	469	Hmu-RA	D2NUG9	FI03240p	T17	1	1xT	(D2NUG9):T464	D2NUG9	N-Term(Dimethyl); K5(Dimethyl); T17(Hex(1)HexNAc(1)); K21(Dimethyl); K22(Dimethyl)	0.947329	1	577259	720.632	4	2879.51	1.39716	4.24334
1433	23	VLAINEATCSSDQFR	37	LpR1	A8JRD1	FI11925p	T8	1	1xTn	(A8JRD1):T30	A8JRD1	N-Term(Dimethyl); T8(HexNAc); C9(Carbamidomethyl)		0	638482	647.98	3	1941.92	1.30311	2.90475
1440	114	AKPSIPTR	121	Dmel\CG31869	B7YZV0	FI20050p1	S4;T7	2	2xTn	(B7YZV0):S117	B7YZV0	N-Term(Dimethyl); K2(Dimethyl); S4(HexNAc); T7(HexNAc)	0.909432	0	14026231	444.586	3	1331.74	0.264139	2.29049
1440	114	AKPSIPTR	121	Dmel\CG31869	B7YZV0	FI20050p1	S4;T7	2	2xTn	(B7YZV0):T120	B7YZV0	N-Term(Dimethyl); K2(Dimethyl); S4(HexNAc); T7(HexNAc)	0.909432	0	14026231	444.586	3	1331.74	0.264139	2.29049
1441	199	ALPGGTESLK	208	Dmel\CG31869	B7YZV0	FI20050p1	T6	1	1xTn	(B7YZV0):T204	B7YZV0	N-Term(Dimethyl); T6(HexNAc); K10(Dimethyl)	0.904617	0	20572190	616.343	2	1231.68	0.960086	2.54391
1442	199	ALPGGTESLK	208	Dmel\CG31869	B7YZV0	FI20050p1	T6	1	1xTn	(B7YZV0):T204	B7YZV0	N-Term(Dimethyl:2H(4)); T6(HexNAc); K10(Dimethyl:2H(4))	0.904617	0	15964531	620.368	2	1239.73	0.426758	2.23297
1443	258	REYTTEGSTLSTK	270	Dmel\CG31869	B7YZV0	FI20050p1	T4;T5;T9;T12	4	4xTn	(B7YZV0):T261	B7YZV0	N-Term(Dimethyl); T4(HexNAc); T5(HexNAc); T9(HexNAc); T12(HexNAc); K13(Dimethyl)	1.06638	1	4.73394e+06	781.04	3	2341.11	1.23179	3.53831
1444	258	REYTTEGSTLSTK	270	Dmel\CG31869	B7YZV0	FI20050p1	T4;T5;T9;T12	4	4xTn	(B7YZV0):T261	B7YZV0	N-Term(Dimethyl:2H(4)); T4(HexNAc); T5(HexNAc); T9(HexNAc); T12(HexNAc); K13(Dimethyl:2H(4))	1.06638	1	1.17639e+06	783.723	3	2349.15	0.689583	2.55642
1443	258	REYTTEGSTLSTK	270	Dmel\CG31869	B7YZV0	FI20050p1	T4;T5;T9;T12	4	4xTn	(B7YZV0):T262	B7YZV0	N-Term(Dimethyl); T4(HexNAc); T5(HexNAc); T9(HexNAc); T12(HexNAc); K13(Dimethyl)	1.06638	1	4.73394e+06	781.04	3	2341.11	1.23179	3.53831
1444	258	REYTTEGSTLSTK	270	Dmel\CG31869	B7YZV0	FI20050p1	T4;T5;T9;T12	4	4xTn	(B7YZV0):T262	B7YZV0	N-Term(Dimethyl:2H(4)); T4(HexNAc); T5(HexNAc); T9(HexNAc); T12(HexNAc); K13(Dimethyl:2H(4))	1.06638	1	1.17639e+06	783.723	3	2349.15	0.689583	2.55642
1443	258	REYTTEGSTLSTK	270	Dmel\CG31869	B7YZV0	FI20050p1	T4;T5;T9;T12	4	4xTn	(B7YZV0):T266	B7YZV0	N-Term(Dimethyl); T4(HexNAc); T5(HexNAc); T9(HexNAc); T12(HexNAc); K13(Dimethyl)	1.06638	1	4.73394e+06	781.04	3	2341.11	1.23179	3.53831
1444	258	REYTTEGSTLSTK	270	Dmel\CG31869	B7YZV0	FI20050p1	T4;T5;T9;T12	4	4xTn	(B7YZV0):T266	B7YZV0	N-Term(Dimethyl:2H(4)); T4(HexNAc); T5(HexNAc); T9(HexNAc); T12(HexNAc); K13(Dimethyl:2H(4))	1.06638	1	1.17639e+06	783.723	3	2349.15	0.689583	2.55642
1443	258	REYTTEGSTLSTK	270	Dmel\CG31869	B7YZV0	FI20050p1	T4;T5;T9;T12	4	4xTn	(B7YZV0):T269	B7YZV0	N-Term(Dimethyl); T4(HexNAc); T5(HexNAc); T9(HexNAc); T12(HexNAc); K13(Dimethyl)	1.06638	1	4.73394e+06	781.04	3	2341.11	1.23179	3.53831
1444	258	REYTTEGSTLSTK	270	Dmel\CG31869	B7YZV0	FI20050p1	T4;T5;T9;T12	4	4xTn	(B7YZV0):T269	B7YZV0	N-Term(Dimethyl:2H(4)); T4(HexNAc); T5(HexNAc); T9(HexNAc); T12(HexNAc); K13(Dimethyl:2H(4))	1.06638	1	1.17639e+06	783.723	3	2349.15	0.689583	2.55642
1445	259	EYTTEGSTLSTK	270	Dmel\CG31869	B7YZV0	FI20050p1	T3;T4;S10;T11	4	3xTn_1xT	(B7YZV0):S268	B7YZV0	N-Term(Dimethyl:2H(4)); T3(HexNAc); T4(HexNAc); S10(HexNAc); T11(Hex(1)HexNAc(1)); K12(Dimethyl:2H(4))	1.51123	0	1.89962e+06	785.707	3	2355.11	0.902894	2.51959
1445	259	EYTTEGSTLSTK	270	Dmel\CG31869	B7YZV0	FI20050p1	T3;T4;S10;T11	4	3xTn_1xT	(B7YZV0):T261	B7YZV0	N-Term(Dimethyl:2H(4)); T3(HexNAc); T4(HexNAc); S10(HexNAc); T11(Hex(1)HexNAc(1)); K12(Dimethyl:2H(4))	1.51123	0	1.89962e+06	785.707	3	2355.11	0.902894	2.51959
1446	259	EYTTEGSTLSTK	270	Dmel\CG31869	B7YZV0	FI20050p1	T3;T4;T8;T11	4	4xTn	(B7YZV0):T261	B7YZV0	N-Term(Dimethyl); T3(HexNAc); T4(HexNAc); T8(HexNAc); T11(HexNAc); K12(Dimethyl)	1.09936	0	744608	729.006	3	2185	0.837935	2.88275
1447	259	EYTTEGSTLSTK	270	Dmel\CG31869	B7YZV0	FI20050p1	T3;T4;T8;T11	4	4xTn	(B7YZV0):T261	B7YZV0	N-Term(Dimethyl:2H(4)); T3(HexNAc); T4(HexNAc); T8(HexNAc); T11(HexNAc); K12(Dimethyl:2H(4))	1.09936	0	1.34604e+06	731.69	3	2193.06	1.67797	2.67892
1448	259	EYTTEGSTLSTK	270	Dmel\CG31869	B7YZV0	FI20050p1	T3;T4;T8;T11	4	4xTn	(B7YZV0):T261	B7YZV0	N-Term(Dimethyl:2H(4)); T3(HexNAc); T4(HexNAc); T8(HexNAc); T11(HexNAc); K12(Dimethyl:2H(4))	1.07358	0	1.28145e+06	731.691	3	2193.06	2.59639	2.2624
1445	259	EYTTEGSTLSTK	270	Dmel\CG31869	B7YZV0	FI20050p1	T3;T4;S10;T11	4	3xTn_1xT	(B7YZV0):T262	B7YZV0	N-Term(Dimethyl:2H(4)); T3(HexNAc); T4(HexNAc); S10(HexNAc); T11(Hex(1)HexNAc(1)); K12(Dimethyl:2H(4))	1.51123	0	1.89962e+06	785.707	3	2355.11	0.902894	2.51959
1446	259	EYTTEGSTLSTK	270	Dmel\CG31869	B7YZV0	FI20050p1	T3;T4;T8;T11	4	4xTn	(B7YZV0):T262	B7YZV0	N-Term(Dimethyl); T3(HexNAc); T4(HexNAc); T8(HexNAc); T11(HexNAc); K12(Dimethyl)	1.09936	0	744608	729.006	3	2185	0.837935	2.88275
1447	259	EYTTEGSTLSTK	270	Dmel\CG31869	B7YZV0	FI20050p1	T3;T4;T8;T11	4	4xTn	(B7YZV0):T262	B7YZV0	N-Term(Dimethyl:2H(4)); T3(HexNAc); T4(HexNAc); T8(HexNAc); T11(HexNAc); K12(Dimethyl:2H(4))	1.09936	0	1.34604e+06	731.69	3	2193.06	1.67797	2.67892
1448	259	EYTTEGSTLSTK	270	Dmel\CG31869	B7YZV0	FI20050p1	T3;T4;T8;T11	4	4xTn	(B7YZV0):T262	B7YZV0	N-Term(Dimethyl:2H(4)); T3(HexNAc); T4(HexNAc); T8(HexNAc); T11(HexNAc); K12(Dimethyl:2H(4))	1.07358	0	1.28145e+06	731.691	3	2193.06	2.59639	2.2624
1449	259	EYTTEGSTLSTKNYE	273	Dmel\CG31869	B7YZV0	FI20050p1	Y2;T4;T8;T11	4	4xTn	(B7YZV0):T262	B7YZV0	N-Term(Dimethyl); Y2(HexNAc); T4(HexNAc); T8(HexNAc); T11(HexNAc); K12(Dimethyl)	0.388412	1	2.1747e+06	864.389	3	2591.15	1.18339	2.67149
1446	259	EYTTEGSTLSTK	270	Dmel\CG31869	B7YZV0	FI20050p1	T3;T4;T8;T11	4	4xTn	(B7YZV0):T266	B7YZV0	N-Term(Dimethyl); T3(HexNAc); T4(HexNAc); T8(HexNAc); T11(HexNAc); K12(Dimethyl)	1.09936	0	744608	729.006	3	2185	0.837935	2.88275
1447	259	EYTTEGSTLSTK	270	Dmel\CG31869	B7YZV0	FI20050p1	T3;T4;T8;T11	4	4xTn	(B7YZV0):T266	B7YZV0	N-Term(Dimethyl:2H(4)); T3(HexNAc); T4(HexNAc); T8(HexNAc); T11(HexNAc); K12(Dimethyl:2H(4))	1.09936	0	1.34604e+06	731.69	3	2193.06	1.67797	2.67892
1448	259	EYTTEGSTLSTK	270	Dmel\CG31869	B7YZV0	FI20050p1	T3;T4;T8;T11	4	4xTn	(B7YZV0):T266	B7YZV0	N-Term(Dimethyl:2H(4)); T3(HexNAc); T4(HexNAc); T8(HexNAc); T11(HexNAc); K12(Dimethyl:2H(4))	1.07358	0	1.28145e+06	731.691	3	2193.06	2.59639	2.2624
1449	259	EYTTEGSTLSTKNYE	273	Dmel\CG31869	B7YZV0	FI20050p1	Y2;T4;T8;T11	4	4xTn	(B7YZV0):T266	B7YZV0	N-Term(Dimethyl); Y2(HexNAc); T4(HexNAc); T8(HexNAc); T11(HexNAc); K12(Dimethyl)	0.388412	1	2.1747e+06	864.389	3	2591.15	1.18339	2.67149
1445	259	EYTTEGSTLSTK	270	Dmel\CG31869	B7YZV0	FI20050p1	T3;T4;S10;T11	4	3xTn_1xT	(B7YZV0):T269	B7YZV0	N-Term(Dimethyl:2H(4)); T3(HexNAc); T4(HexNAc); S10(HexNAc); T11(Hex(1)HexNAc(1)); K12(Dimethyl:2H(4))	1.51123	0	1.89962e+06	785.707	3	2355.11	0.902894	2.51959
1446	259	EYTTEGSTLSTK	270	Dmel\CG31869	B7YZV0	FI20050p1	T3;T4;T8;T11	4	4xTn	(B7YZV0):T269	B7YZV0	N-Term(Dimethyl); T3(HexNAc); T4(HexNAc); T8(HexNAc); T11(HexNAc); K12(Dimethyl)	1.09936	0	744608	729.006	3	2185	0.837935	2.88275
1447	259	EYTTEGSTLSTK	270	Dmel\CG31869	B7YZV0	FI20050p1	T3;T4;T8;T11	4	4xTn	(B7YZV0):T269	B7YZV0	N-Term(Dimethyl:2H(4)); T3(HexNAc); T4(HexNAc); T8(HexNAc); T11(HexNAc); K12(Dimethyl:2H(4))	1.09936	0	1.34604e+06	731.69	3	2193.06	1.67797	2.67892
1448	259	EYTTEGSTLSTK	270	Dmel\CG31869	B7YZV0	FI20050p1	T3;T4;T8;T11	4	4xTn	(B7YZV0):T269	B7YZV0	N-Term(Dimethyl:2H(4)); T3(HexNAc); T4(HexNAc); T8(HexNAc); T11(HexNAc); K12(Dimethyl:2H(4))	1.07358	0	1.28145e+06	731.691	3	2193.06	2.59639	2.2624
1449	259	EYTTEGSTLSTKNYE	273	Dmel\CG31869	B7YZV0	FI20050p1	Y2;T4;T8;T11	4	4xTn	(B7YZV0):T269	B7YZV0	N-Term(Dimethyl); Y2(HexNAc); T4(HexNAc); T8(HexNAc); T11(HexNAc); K12(Dimethyl)	0.388412	1	2.1747e+06	864.389	3	2591.15	1.18339	2.67149
1449	259	EYTTEGSTLSTKNYE	273	Dmel\CG31869	B7YZV0	FI20050p1	Y2;T4;T8;T11	4	4xTn	(B7YZV0):Y260	B7YZV0	N-Term(Dimethyl); Y2(HexNAc); T4(HexNAc); T8(HexNAc); T11(HexNAc); K12(Dimethyl)	0.388412	1	2.1747e+06	864.389	3	2591.15	1.18339	2.67149
1450	260	YTTEGSTLSTK	270	Dmel\CG31869	B7YZV0	FI20050p1	T2;T3;T7;T10	4	4xTn	(B7YZV0):T261	B7YZV0	N-Term(Dimethyl); T2(HexNAc); T3(HexNAc); T7(HexNAc); T10(HexNAc); K11(Dimethyl)	1.34097	0	1.14785e+06	685.991	3	2055.96	-0.0310013	2.7856
1451	260	YTTEGSTLSTK	270	Dmel\CG31869	B7YZV0	FI20050p1	T2;T3;T7;T10	4	4xTn	(B7YZV0):T261	B7YZV0	N-Term(Dimethyl:2H(4)); T2(HexNAc); T3(HexNAc); T7(HexNAc); T10(HexNAc); K11(Dimethyl:2H(4))	1.34097	0	618848	688.674	3	2064.01	-0.199619	2.49171
1450	260	YTTEGSTLSTK	270	Dmel\CG31869	B7YZV0	FI20050p1	T2;T3;T7;T10	4	4xTn	(B7YZV0):T262	B7YZV0	N-Term(Dimethyl); T2(HexNAc); T3(HexNAc); T7(HexNAc); T10(HexNAc); K11(Dimethyl)	1.34097	0	1.14785e+06	685.991	3	2055.96	-0.0310013	2.7856
1451	260	YTTEGSTLSTK	270	Dmel\CG31869	B7YZV0	FI20050p1	T2;T3;T7;T10	4	4xTn	(B7YZV0):T262	B7YZV0	N-Term(Dimethyl:2H(4)); T2(HexNAc); T3(HexNAc); T7(HexNAc); T10(HexNAc); K11(Dimethyl:2H(4))	1.34097	0	618848	688.674	3	2064.01	-0.199619	2.49171
1450	260	YTTEGSTLSTK	270	Dmel\CG31869	B7YZV0	FI20050p1	T2;T3;T7;T10	4	4xTn	(B7YZV0):T266	B7YZV0	N-Term(Dimethyl); T2(HexNAc); T3(HexNAc); T7(HexNAc); T10(HexNAc); K11(Dimethyl)	1.34097	0	1.14785e+06	685.991	3	2055.96	-0.0310013	2.7856
1451	260	YTTEGSTLSTK	270	Dmel\CG31869	B7YZV0	FI20050p1	T2;T3;T7;T10	4	4xTn	(B7YZV0):T266	B7YZV0	N-Term(Dimethyl:2H(4)); T2(HexNAc); T3(HexNAc); T7(HexNAc); T10(HexNAc); K11(Dimethyl:2H(4))	1.34097	0	618848	688.674	3	2064.01	-0.199619	2.49171
1450	260	YTTEGSTLSTK	270	Dmel\CG31869	B7YZV0	FI20050p1	T2;T3;T7;T10	4	4xTn	(B7YZV0):T269	B7YZV0	N-Term(Dimethyl); T2(HexNAc); T3(HexNAc); T7(HexNAc); T10(HexNAc); K11(Dimethyl)	1.34097	0	1.14785e+06	685.991	3	2055.96	-0.0310013	2.7856
1451	260	YTTEGSTLSTK	270	Dmel\CG31869	B7YZV0	FI20050p1	T2;T3;T7;T10	4	4xTn	(B7YZV0):T269	B7YZV0	N-Term(Dimethyl:2H(4)); T2(HexNAc); T3(HexNAc); T7(HexNAc); T10(HexNAc); K11(Dimethyl:2H(4))	1.34097	0	618848	688.674	3	2064.01	-0.199619	2.49171
1452	309	HIISTTEGPGTVIK	322	Dmel\CG31869	B7YZV0	FI20050p1	S4;T5;T6	3	3xTn	(B7YZV0):S312	B7YZV0	N-Term(Dimethyl); S4(HexNAc); T5(HexNAc); T6(HexNAc); K14(Dimethyl)		0	2.38358e+06	706.707	3	2118.11	0.215481	3.36741
1453	309	HIISTTEGPGTVIK	322	Dmel\CG31869	B7YZV0	FI20050p1	S4;T5;T6	3	3xTn	(B7YZV0):S312	B7YZV0	N-Term(Dimethyl:2H(4)); S4(HexNAc); T5(HexNAc); T6(HexNAc); K14(Dimethyl:2H(4))		0	1.13063e+06	709.391	3	2126.16	1.34266	3.83407
1454	309	HIISTTEGPGTVIK	322	Dmel\CG31869	B7YZV0	FI20050p1	S4;T5;T6	3	3xTn	(B7YZV0):S312	B7YZV0	N-Term(Dimethyl:2H(4)); S4(HexNAc); T5(HexNAc); T6(HexNAc); K14(Dimethyl:2H(4))		0	1.88656e+06	1063.58	2	2126.16	0.631319	2.38756
1452	309	HIISTTEGPGTVIK	322	Dmel\CG31869	B7YZV0	FI20050p1	S4;T5;T6	3	3xTn	(B7YZV0):T313	B7YZV0	N-Term(Dimethyl); S4(HexNAc); T5(HexNAc); T6(HexNAc); K14(Dimethyl)		0	2.38358e+06	706.707	3	2118.11	0.215481	3.36741
1453	309	HIISTTEGPGTVIK	322	Dmel\CG31869	B7YZV0	FI20050p1	S4;T5;T6	3	3xTn	(B7YZV0):T313	B7YZV0	N-Term(Dimethyl:2H(4)); S4(HexNAc); T5(HexNAc); T6(HexNAc); K14(Dimethyl:2H(4))		0	1.13063e+06	709.391	3	2126.16	1.34266	3.83407
1454	309	HIISTTEGPGTVIK	322	Dmel\CG31869	B7YZV0	FI20050p1	S4;T5;T6	3	3xTn	(B7YZV0):T313	B7YZV0	N-Term(Dimethyl:2H(4)); S4(HexNAc); T5(HexNAc); T6(HexNAc); K14(Dimethyl:2H(4))		0	1.88656e+06	1063.58	2	2126.16	0.631319	2.38756
1452	309	HIISTTEGPGTVIK	322	Dmel\CG31869	B7YZV0	FI20050p1	S4;T5;T6	3	3xTn	(B7YZV0):T314	B7YZV0	N-Term(Dimethyl); S4(HexNAc); T5(HexNAc); T6(HexNAc); K14(Dimethyl)		0	2.38358e+06	706.707	3	2118.11	0.215481	3.36741
1453	309	HIISTTEGPGTVIK	322	Dmel\CG31869	B7YZV0	FI20050p1	S4;T5;T6	3	3xTn	(B7YZV0):T314	B7YZV0	N-Term(Dimethyl:2H(4)); S4(HexNAc); T5(HexNAc); T6(HexNAc); K14(Dimethyl:2H(4))		0	1.13063e+06	709.391	3	2126.16	1.34266	3.83407
1454	309	HIISTTEGPGTVIK	322	Dmel\CG31869	B7YZV0	FI20050p1	S4;T5;T6	3	3xTn	(B7YZV0):T314	B7YZV0	N-Term(Dimethyl:2H(4)); S4(HexNAc); T5(HexNAc); T6(HexNAc); K14(Dimethyl:2H(4))		0	1.88656e+06	1063.58	2	2126.16	0.631319	2.38756
1455	310	IISTTEGPGTVIK	322	Dmel\CG31869	B7YZV0	FI20050p1	T4;T5	2	2xTn	(B7YZV0):T313	B7YZV0	N-Term(Dimethyl:2H(4)); T4(HexNAc); T5(HexNAc); K13(Dimethyl:2H(4))	1.13008	0	2.53497e+06	596.012	3	1786.02	0.936374	2.9796
1455	310	IISTTEGPGTVIK	322	Dmel\CG31869	B7YZV0	FI20050p1	T4;T5	2	2xTn	(B7YZV0):T314	B7YZV0	N-Term(Dimethyl:2H(4)); T4(HexNAc); T5(HexNAc); K13(Dimethyl:2H(4))	1.13008	0	2.53497e+06	596.012	3	1786.02	0.936374	2.9796
1459	310	IISTTEGPGTVIK	322	Dmel\CG31869	B7YZV0	FI20050p1	S3;T4;T5	3	3xTn	(B7YZV0):S312	B7YZV0	N-Term(Dimethyl); S3(HexNAc); T4(HexNAc); T5(HexNAc); K13(Dimethyl)	1.33542	0	16890260	661.022	3	1981.05	1.2835	3.54375
1460	310	IISTTEGPGTVIK	322	Dmel\CG31869	B7YZV0	FI20050p1	S3;T4;T5	3	3xTn	(B7YZV0):S312	B7YZV0	N-Term(Dimethyl:2H(4)); S3(HexNAc); T4(HexNAc); T5(HexNAc); K13(Dimethyl:2H(4))	1.33542	0	4563564	663.705	3	1989.1	1.19527	3.27233
1459	310	IISTTEGPGTVIK	322	Dmel\CG31869	B7YZV0	FI20050p1	S3;T4;T5	3	3xTn	(B7YZV0):T313	B7YZV0	N-Term(Dimethyl); S3(HexNAc); T4(HexNAc); T5(HexNAc); K13(Dimethyl)	1.33542	0	16890260	661.022	3	1981.05	1.2835	3.54375
1460	310	IISTTEGPGTVIK	322	Dmel\CG31869	B7YZV0	FI20050p1	S3;T4;T5	3	3xTn	(B7YZV0):T313	B7YZV0	N-Term(Dimethyl:2H(4)); S3(HexNAc); T4(HexNAc); T5(HexNAc); K13(Dimethyl:2H(4))	1.33542	0	4563564	663.705	3	1989.1	1.19527	3.27233
1459	310	IISTTEGPGTVIK	322	Dmel\CG31869	B7YZV0	FI20050p1	S3;T4;T5	3	3xTn	(B7YZV0):T314	B7YZV0	N-Term(Dimethyl); S3(HexNAc); T4(HexNAc); T5(HexNAc); K13(Dimethyl)	1.33542	0	16890260	661.022	3	1981.05	1.2835	3.54375
1460	310	IISTTEGPGTVIK	322	Dmel\CG31869	B7YZV0	FI20050p1	S3;T4;T5	3	3xTn	(B7YZV0):T314	B7YZV0	N-Term(Dimethyl:2H(4)); S3(HexNAc); T4(HexNAc); T5(HexNAc); K13(Dimethyl:2H(4))	1.33542	0	4563564	663.705	3	1989.1	1.19527	3.27233
1462	323	VTTDAPPKPSETSPTIQ	339	Dmel\CG31869	B7YZV0	FI20050p1	T2;T3;S10;S13	4	4xTn	(B7YZV0):S332	B7YZV0	N-Term(Dimethyl:2H(4)); T2(HexNAc); T3(HexNAc); K8(Dimethyl:2H(4)); S10(HexNAc); S13(HexNAc)	1.38455	0	2.44351e+06	882.448	3	2645.33	0.545056	3.09235
1462	323	VTTDAPPKPSETSPTIQ	339	Dmel\CG31869	B7YZV0	FI20050p1	T2;T3;S10;S13	4	4xTn	(B7YZV0):S335	B7YZV0	N-Term(Dimethyl:2H(4)); T2(HexNAc); T3(HexNAc); K8(Dimethyl:2H(4)); S10(HexNAc); S13(HexNAc)	1.38455	0	2.44351e+06	882.448	3	2645.33	0.545056	3.09235
1463	323	VTTDAPPKPSETSPTIQ	339	Dmel\CG31869	B7YZV0	FI20050p1	T2;T3;T12;S13	4	4xTn	(B7YZV0):S335	B7YZV0	N-Term(Dimethyl); T2(HexNAc); T3(HexNAc); K8(Dimethyl); T12(HexNAc); S13(HexNAc)	1.38307	0	6.46285e+06	879.766	3	2637.28	2.1368	2.92515
1464	323	VTTDAPPKPSETSPTIQ	339	Dmel\CG31869	B7YZV0	FI20050p1	T2;T3;T12;S13	4	4xTn	(B7YZV0):S335	B7YZV0	N-Term(Dimethyl); T2(HexNAc); T3(HexNAc); K8(Dimethyl); T12(HexNAc); S13(HexNAc)	1.25831	0	3087025	879.765	3	2637.28	1.30365	2.80361
1465	323	VTTDAPPKPSETSPTIQ	339	Dmel\CG31869	B7YZV0	FI20050p1	T2;T3;T12;S13	4	4xTn	(B7YZV0):S335	B7YZV0	N-Term(Dimethyl:2H(4)); T2(HexNAc); T3(HexNAc); K8(Dimethyl:2H(4)); T12(HexNAc); S13(HexNAc)	1.25831	0	3.39736e+06	882.449	3	2645.33	1.8602	3.29785
1462	323	VTTDAPPKPSETSPTIQ	339	Dmel\CG31869	B7YZV0	FI20050p1	T2;T3;S10;S13	4	4xTn	(B7YZV0):T324	B7YZV0	N-Term(Dimethyl:2H(4)); T2(HexNAc); T3(HexNAc); K8(Dimethyl:2H(4)); S10(HexNAc); S13(HexNAc)	1.38455	0	2.44351e+06	882.448	3	2645.33	0.545056	3.09235
1463	323	VTTDAPPKPSETSPTIQ	339	Dmel\CG31869	B7YZV0	FI20050p1	T2;T3;T12;S13	4	4xTn	(B7YZV0):T324	B7YZV0	N-Term(Dimethyl); T2(HexNAc); T3(HexNAc); K8(Dimethyl); T12(HexNAc); S13(HexNAc)	1.38307	0	6.46285e+06	879.766	3	2637.28	2.1368	2.92515
1464	323	VTTDAPPKPSETSPTIQ	339	Dmel\CG31869	B7YZV0	FI20050p1	T2;T3;T12;S13	4	4xTn	(B7YZV0):T324	B7YZV0	N-Term(Dimethyl); T2(HexNAc); T3(HexNAc); K8(Dimethyl); T12(HexNAc); S13(HexNAc)	1.25831	0	3087025	879.765	3	2637.28	1.30365	2.80361
1465	323	VTTDAPPKPSETSPTIQ	339	Dmel\CG31869	B7YZV0	FI20050p1	T2;T3;T12;S13	4	4xTn	(B7YZV0):T324	B7YZV0	N-Term(Dimethyl:2H(4)); T2(HexNAc); T3(HexNAc); K8(Dimethyl:2H(4)); T12(HexNAc); S13(HexNAc)	1.25831	0	3.39736e+06	882.449	3	2645.33	1.8602	3.29785
1462	323	VTTDAPPKPSETSPTIQ	339	Dmel\CG31869	B7YZV0	FI20050p1	T2;T3;S10;S13	4	4xTn	(B7YZV0):T325	B7YZV0	N-Term(Dimethyl:2H(4)); T2(HexNAc); T3(HexNAc); K8(Dimethyl:2H(4)); S10(HexNAc); S13(HexNAc)	1.38455	0	2.44351e+06	882.448	3	2645.33	0.545056	3.09235
1463	323	VTTDAPPKPSETSPTIQ	339	Dmel\CG31869	B7YZV0	FI20050p1	T2;T3;T12;S13	4	4xTn	(B7YZV0):T325	B7YZV0	N-Term(Dimethyl); T2(HexNAc); T3(HexNAc); K8(Dimethyl); T12(HexNAc); S13(HexNAc)	1.38307	0	6.46285e+06	879.766	3	2637.28	2.1368	2.92515
1464	323	VTTDAPPKPSETSPTIQ	339	Dmel\CG31869	B7YZV0	FI20050p1	T2;T3;T12;S13	4	4xTn	(B7YZV0):T325	B7YZV0	N-Term(Dimethyl); T2(HexNAc); T3(HexNAc); K8(Dimethyl); T12(HexNAc); S13(HexNAc)	1.25831	0	3087025	879.765	3	2637.28	1.30365	2.80361
1465	323	VTTDAPPKPSETSPTIQ	339	Dmel\CG31869	B7YZV0	FI20050p1	T2;T3;T12;S13	4	4xTn	(B7YZV0):T325	B7YZV0	N-Term(Dimethyl:2H(4)); T2(HexNAc); T3(HexNAc); K8(Dimethyl:2H(4)); T12(HexNAc); S13(HexNAc)	1.25831	0	3.39736e+06	882.449	3	2645.33	1.8602	3.29785
1463	323	VTTDAPPKPSETSPTIQ	339	Dmel\CG31869	B7YZV0	FI20050p1	T2;T3;T12;S13	4	4xTn	(B7YZV0):T334	B7YZV0	N-Term(Dimethyl); T2(HexNAc); T3(HexNAc); K8(Dimethyl); T12(HexNAc); S13(HexNAc)	1.38307	0	6.46285e+06	879.766	3	2637.28	2.1368	2.92515
1464	323	VTTDAPPKPSETSPTIQ	339	Dmel\CG31869	B7YZV0	FI20050p1	T2;T3;T12;S13	4	4xTn	(B7YZV0):T334	B7YZV0	N-Term(Dimethyl); T2(HexNAc); T3(HexNAc); K8(Dimethyl); T12(HexNAc); S13(HexNAc)	1.25831	0	3087025	879.765	3	2637.28	1.30365	2.80361
1465	323	VTTDAPPKPSETSPTIQ	339	Dmel\CG31869	B7YZV0	FI20050p1	T2;T3;T12;S13	4	4xTn	(B7YZV0):T334	B7YZV0	N-Term(Dimethyl:2H(4)); T2(HexNAc); T3(HexNAc); K8(Dimethyl:2H(4)); T12(HexNAc); S13(HexNAc)	1.25831	0	3.39736e+06	882.449	3	2645.33	1.8602	3.29785
1466	522	EPVTPK	527	Dmel\CG31869	B7YZV0	FI20050p1	T4;	1	1xTn	(B7YZV0):T525	B7YZV0	N-Term(Dimethyl:2H(4)); T4(HexNAc); K6(Dimethyl:2H(4))	0.983438	0	233418208	469.288	2	937.568	-1.01688	0.889719
1467	180	STQPTRPLAK	189	kuz	Q59DZ3	FI21209p1	T5	1	1xT	(Q59DZ3):T184	Q59DZ3	N-Term(Dimethyl:2H(4)); T5(Hex(1)HexNAc(1)); K10(Dimethyl:2H(4))		0	3219213	509.962	3	1527.87	0.363065	2.24889
1469	28	IDEGPSVTGKPALVR	42	Dmel\CG14636	Q9VMY7	FI21815p1	T8	1	1xT	(Q9VMY7):T35	Q9VMY7	N-Term(Dimethyl); T8(Hex(1)HexNAc(1)); K10(Dimethyl)		0	2.14306e+06	654.021	3	1960.05	0.399612	2.37357
1471	28	IDEGPSVTGKPALVR	42	Dmel\CG14636	Q9VMY7	FI21815p1	T8	1	1xT	(Q9VMY7):T35	Q9VMY7	N-Term(Dimethyl:2H(4)); T8(Hex(1)HexNAc(1)); K10(Dimethyl:2H(4))		0	2094038	656.705	3	1968.1	0.779236	3.26962
1470	28	IDEGPSVTGKPALVR	42	Dmel\CG14636	Q9VMY7	FI21815p1	T8	1	1xTn	(Q9VMY7):T35	Q9VMY7	N-Term(Dimethyl); T8(HexNAc); K10(Dimethyl)		0	3.00366e+06	600.004	3	1798	1.09595	4.72494
1472	28	IDEGPSVTGKPALVR	42	Dmel\CG14636	Q9VMY7	FI21815p1	T8	1	1xTn	(Q9VMY7):T35	Q9VMY7	N-Term(Dimethyl:2H(4)); T8(HexNAc); K10(Dimethyl:2H(4))		0	2.30821e+06	602.687	3	1806.05	0.594072	3.72983
1478	23	STTEPSTPPAANPDVPQIIK	42	Dmel\CG13082	Q9VIU3	FI23988p1	T3	1	1xTn	(Q9VIU3):T25	Q9VIU3	N-Term(Dimethyl:2H(4)); T3(HexNAc); K20(Dimethyl:2H(4))	0.917453	0	889788	777.426	3	2330.26	1.98089	2.7086
1487	253	IVEQPTQVTQTVPVQTAH	270	fon	Q8INW9	Fondue, isoform A	T6	1	1xTn	(Q8INW9):T258	Q8INW9	N-Term(Dimethyl); T6(HexNAc)		0	5.13417e+06	736.391	3	2207.16	1.25183	3.94181
1492	253	IVEQPTQVTQTVPVQTAH	270	fon	Q8INW9	Fondue, isoform A	T6	1	1xTn	(Q8INW9):T258	Q8INW9	N-Term(Dimethyl:2H(4)); T6(HexNAc)		0	698339	737.733	3	2211.18	1.54343	2.64009
1483	253	IVEQPTQVTQTVPVQTAH	270	fon	Q8INW9	Fondue, isoform A	T9	1	1xTn	(Q8INW9):T261	Q8INW9	N-Term(Dimethyl); T9(HexNAc)	0.756357	0	5.79221e+06	736.391	3	2207.16	1.33479	3.65653
1484	253	IVEQPTQVTQTVPVQTAH	270	fon	Q8INW9	Fondue, isoform A	T9	1	1xTn	(Q8INW9):T261	Q8INW9	N-Term(Dimethyl:2H(4)); T9(HexNAc)	0.756357	0	4.23241e+06	737.732	3	2211.18	0.963772	3.80416
1485	253	IVEQPTQVTQTVPVQTAHYYQR	274	fon	Q8INW9	Fondue, isoform A	T9	1	1xTn	(Q8INW9):T261	Q8INW9	N-Term(Dimethyl); T9(HexNAc)		0	650232	705.117	4	2817.45	1.98552	4.55856
1486	253	IVEQPTQVTQTVPVQTAHYYQR	274	fon	Q8INW9	Fondue, isoform A	T9	1	1xTn	(Q8INW9):T261	Q8INW9	N-Term(Dimethyl); T9(HexNAc)		0	15600137	939.821	3	2817.45	2.20693	3.70438
1488	253	IVEQPTQVTQTVPVQTAH	270	fon	Q8INW9	Fondue, isoform A	T9	1	1xTn	(Q8INW9):T261	Q8INW9	N-Term(Dimethyl); T9(HexNAc)		0	9676457	736.391	3	2207.16	1.58366	3.54654
1489	253	IVEQPTQVTQTVPVQTA	269	fon	Q8INW9	Fondue, isoform A	T9	1	1xTn	(Q8INW9):T261	Q8INW9	N-Term(Dimethyl); T9(HexNAc)		0	1.18395e+06	690.704	3	2070.1	0.838827	4.16602
1490	253	IVEQPTQVTQTVPVQTAHY	271	fon	Q8INW9	Fondue, isoform A	T9	1	1xTn	(Q8INW9):T261	Q8INW9	N-Term(Dimethyl); T9(HexNAc)		0	1.05449e+06	790.747	3	2370.23	2.6223	2.97637
1491	253	IVEQPTQVTQTVPVQTAHYY	272	fon	Q8INW9	Fondue, isoform A	T9	1	1xTn	(Q8INW9):T261	Q8INW9	N-Term(Dimethyl); T9(HexNAc)		0	2.19615e+06	845.1	3	2533.29	1.14199	2.81202
1518	275	KVTTTASAPQLVQPVASSR	293	fon	Q8INW9	Fondue, isoform A	T3;T4	2	2xTn	(Q8INW9):T277	Q8INW9	N-Term(Dimethyl); K1(Dimethyl); T3(HexNAc); T4(HexNAc)	0.596533	1	298417	801.772	3	2403.3	1.78914	2.72218
1518	275	KVTTTASAPQLVQPVASSR	293	fon	Q8INW9	Fondue, isoform A	T3;T4	2	2xTn	(Q8INW9):T278	Q8INW9	N-Term(Dimethyl); K1(Dimethyl); T3(HexNAc); T4(HexNAc)	0.596533	1	298417	801.772	3	2403.3	1.78914	2.72218
1521	543	AGYHAVTASVDDNGK	557	fon	Q8INW9	Fondue, isoform A	T7	1	1xTn	(Q8INW9):T549	Q8INW9	N-Term(Dimethyl); T7(HexNAc); K15(Dimethyl)	0.259386	0	2.92936e+06	588.62	3	1763.85	0.937343	3.07485
1523	547	AVTASVDDNGK	557	fon	Q8INW9	Fondue, isoform A	T3	1	1xTn	(Q8INW9):T549	Q8INW9	N-Term(Dimethyl); T3(HexNAc); K11(Dimethyl)	0.457926	0	18158720	668.336	2	1335.67	1.09047	2.05277
1527	182	TSGGDFQPALEPSTSAPPK	200	vir-1	Q8SXD5	GH02216p	S13;S15	2	2xTn	(Q8SXD5):S194	Q8SXD5	N-Term(Dimethyl); S13(HexNAc); S15(HexNAc); K19(Dimethyl)	0.858254	0	8574383	783.718	3	2349.14	1.51006	3.28958
1528	182	TSGGDFQPALEPSTSAPPK	200	vir-1	Q8SXD5	GH02216p	S13;S15	2	2xTn	(Q8SXD5):S194	Q8SXD5	N-Term(Dimethyl:2H(4)); S13(HexNAc); S15(HexNAc); K19(Dimethyl:2H(4))	0.858254	0	2043590	786.4	3	2357.19	0.658036	3.15484
1529	182	TSGGDFQPALEPSTSAPPK	200	vir-1	Q8SXD5	GH02216p	S13;S15	2	2xTn	(Q8SXD5):S194	Q8SXD5	N-Term(Dimethyl:2H(4)); S13(HexNAc); S15(HexNAc); K19(Dimethyl:2H(4))	0.858254	0	7.19371e+06	786.402	3	2357.19	2.28931	3.46382
1530	182	TSGGDFQPALEPSTSAPPK	200	vir-1	Q8SXD5	GH02216p	S13;S15	2	2xTn	(Q8SXD5):S194	Q8SXD5	N-Term(Dimethyl); S13(HexNAc); S15(HexNAc); K19(Dimethyl)	0.561427	0	723631	588.039	4	2349.14	0.698897	4.08379
1527	182	TSGGDFQPALEPSTSAPPK	200	vir-1	Q8SXD5	GH02216p	S13;S15	2	2xTn	(Q8SXD5):S196	Q8SXD5	N-Term(Dimethyl); S13(HexNAc); S15(HexNAc); K19(Dimethyl)	0.858254	0	8574383	783.718	3	2349.14	1.51006	3.28958
1528	182	TSGGDFQPALEPSTSAPPK	200	vir-1	Q8SXD5	GH02216p	S13;S15	2	2xTn	(Q8SXD5):S196	Q8SXD5	N-Term(Dimethyl:2H(4)); S13(HexNAc); S15(HexNAc); K19(Dimethyl:2H(4))	0.858254	0	2043590	786.4	3	2357.19	0.658036	3.15484
1529	182	TSGGDFQPALEPSTSAPPK	200	vir-1	Q8SXD5	GH02216p	S13;S15	2	2xTn	(Q8SXD5):S196	Q8SXD5	N-Term(Dimethyl:2H(4)); S13(HexNAc); S15(HexNAc); K19(Dimethyl:2H(4))	0.858254	0	7.19371e+06	786.402	3	2357.19	2.28931	3.46382
1530	182	TSGGDFQPALEPSTSAPPK	200	vir-1	Q8SXD5	GH02216p	S13;S15	2	2xTn	(Q8SXD5):S196	Q8SXD5	N-Term(Dimethyl); S13(HexNAc); S15(HexNAc); K19(Dimethyl)	0.561427	0	723631	588.039	4	2349.14	0.698897	4.08379
1540	183	SGGDFQPALEPSTSAPPK	200	vir-1	Q8SXD5	GH02216p	S12;S14	2	2xTn	(Q8SXD5):S194	Q8SXD5	N-Term(Dimethyl); S12(HexNAc); S14(HexNAc); K18(Dimethyl)	0.731563	0	3.17661e+06	750.035	3	2248.09	1.33872	3.30177
1541	183	SGGDFQPALEPSTSAPPK	200	vir-1	Q8SXD5	GH02216p	S12;S14	2	2xTn	(Q8SXD5):S194	Q8SXD5	N-Term(Dimethyl:2H(4)); S12(HexNAc); S14(HexNAc); K18(Dimethyl:2H(4))	0.731563	0	2.28951e+06	752.718	3	2256.14	1.17958	3.15216
1540	183	SGGDFQPALEPSTSAPPK	200	vir-1	Q8SXD5	GH02216p	S12;S14	2	2xTn	(Q8SXD5):S196	Q8SXD5	N-Term(Dimethyl); S12(HexNAc); S14(HexNAc); K18(Dimethyl)	0.731563	0	3.17661e+06	750.035	3	2248.09	1.33872	3.30177
1541	183	SGGDFQPALEPSTSAPPK	200	vir-1	Q8SXD5	GH02216p	S12;S14	2	2xTn	(Q8SXD5):S196	Q8SXD5	N-Term(Dimethyl:2H(4)); S12(HexNAc); S14(HexNAc); K18(Dimethyl:2H(4))	0.731563	0	2.28951e+06	752.718	3	2256.14	1.17958	3.15216
1550	184	GGDFQPALEPSTSAPPK	200	vir-1	Q8SXD5	GH02216p	S11;S13	2	2xTn	(Q8SXD5):S194	Q8SXD5	N-Term(Dimethyl:2H(4)); S11(HexNAc); S13(HexNAc); K17(Dimethyl:2H(4))	0.8549	0	2.38716e+06	723.707	3	2169.11	1.2207	2.72724
1550	184	GGDFQPALEPSTSAPPK	200	vir-1	Q8SXD5	GH02216p	S11;S13	2	2xTn	(Q8SXD5):S196	Q8SXD5	N-Term(Dimethyl:2H(4)); S11(HexNAc); S13(HexNAc); K17(Dimethyl:2H(4))	0.8549	0	2.38716e+06	723.707	3	2169.11	1.2207	2.72724
1553	185	GDFQPALEPSTSAPPK	200	vir-1	Q8SXD5	GH02216p	S10;S12	2	2xTn	(Q8SXD5):S194	Q8SXD5	N-Term(Dimethyl); S10(HexNAc); S12(HexNAc); K16(Dimethyl)	0.889605	0	1.69091e+06	702.017	3	2104.04	1.53318	3.2151
1554	185	GDFQPALEPSTSAPPK	200	vir-1	Q8SXD5	GH02216p	S10;S12	2	2xTn	(Q8SXD5):S194	Q8SXD5	N-Term(Dimethyl:2H(4)); S10(HexNAc); S12(HexNAc); K16(Dimethyl:2H(4))	0.889605	0	2.73902e+06	704.7	3	2112.08	0.582197	3.30529
1553	185	GDFQPALEPSTSAPPK	200	vir-1	Q8SXD5	GH02216p	S10;S12	2	2xTn	(Q8SXD5):S196	Q8SXD5	N-Term(Dimethyl); S10(HexNAc); S12(HexNAc); K16(Dimethyl)	0.889605	0	1.69091e+06	702.017	3	2104.04	1.53318	3.2151
1554	185	GDFQPALEPSTSAPPK	200	vir-1	Q8SXD5	GH02216p	S10;S12	2	2xTn	(Q8SXD5):S196	Q8SXD5	N-Term(Dimethyl:2H(4)); S10(HexNAc); S12(HexNAc); K16(Dimethyl:2H(4))	0.889605	0	2.73902e+06	704.7	3	2112.08	0.582197	3.30529
1555	186	DFQPALEPSTSAPPK	200	vir-1	Q8SXD5	GH02216p	S9;S11	2	2xTn	(Q8SXD5):S194	Q8SXD5	N-Term(Dimethyl); S9(HexNAc); S11(HexNAc); K15(Dimethyl)	1.03161	0	4.79728e+06	683.01	3	2047.01	1.15144	3.42341
1556	186	DFQPALEPSTSAPPK	200	vir-1	Q8SXD5	GH02216p	S9;S11	2	2xTn	(Q8SXD5):S194	Q8SXD5	N-Term(Dimethyl:2H(4)); S9(HexNAc); S11(HexNAc); K15(Dimethyl:2H(4))	1.03161	0	5.00751e+06	685.693	3	2055.06	1.42295	3.42713
1555	186	DFQPALEPSTSAPPK	200	vir-1	Q8SXD5	GH02216p	S9;S11	2	2xTn	(Q8SXD5):S196	Q8SXD5	N-Term(Dimethyl); S9(HexNAc); S11(HexNAc); K15(Dimethyl)	1.03161	0	4.79728e+06	683.01	3	2047.01	1.15144	3.42341
1556	186	DFQPALEPSTSAPPK	200	vir-1	Q8SXD5	GH02216p	S9;S11	2	2xTn	(Q8SXD5):S196	Q8SXD5	N-Term(Dimethyl:2H(4)); S9(HexNAc); S11(HexNAc); K15(Dimethyl:2H(4))	1.03161	0	5.00751e+06	685.693	3	2055.06	1.42295	3.42713
1559	191	LEPSTSAPPKK	201	vir-1	Q8SXD5	GH02216p	S4;S6	2	2xTn	(Q8SXD5):S194	Q8SXD5	N-Term(Dimethyl); S4(HexNAc); S6(HexNAc); K10(Dimethyl); K11(Dimethyl)	0.491033	1	11233900	548.97	3	1644.9	0.774921	2.72073
1559	191	LEPSTSAPPKK	201	vir-1	Q8SXD5	GH02216p	S4;S6	2	2xTn	(Q8SXD5):S196	Q8SXD5	N-Term(Dimethyl); S4(HexNAc); S6(HexNAc); K10(Dimethyl); K11(Dimethyl)	0.491033	1	11233900	548.97	3	1644.9	0.774921	2.72073
1564	198	TFPLPTKPAVL	208	scaf	Q7K5M0	GH05918p	T6	1	1xTn	(Q7K5M0):T203	Q7K5M0	N-Term(Dimethyl); T6(HexNAc); K7(Dimethyl)	1.10846	0	2.03197e+06	721.93	2	1442.85	1.40857	2.04885
1565	198	TFPLPTKPAVL	208	scaf	Q7K5M0	GH05918p	T6	1	1xTn	(Q7K5M0):T203	Q7K5M0	N-Term(Dimethyl); T6(HexNAc); K7(Dimethyl)	1.10846	0	2.80873e+06	721.93	2	1442.85	1.49317	2.08417
1566	198	TFPLPTKPAVL	208	scaf	Q7K5M0	GH05918p	T6	1	1xTn	(Q7K5M0):T203	Q7K5M0	N-Term(Dimethyl); T6(HexNAc); K7(Dimethyl)		0	521942	721.93	2	1442.85	1.07016	1.97102
1567	198	TFPLPTKPAVL	208	scaf	Q7K5M0	GH05918p	T6	1	1xTn	(Q7K5M0):T203	Q7K5M0	N-Term(Dimethyl); T6(HexNAc); K7(Dimethyl)		0	1.36027e+06	721.93	2	1442.85	1.23936	1.96999
1568	198	TFPLPTKPAVL	208	scaf	Q7K5M0	GH05918p	T6	1	1xTn	(Q7K5M0):T203	Q7K5M0	N-Term(Dimethyl); T6(HexNAc); K7(Dimethyl)		0	6.32235e+06	721.93	2	1442.85	1.74698	2.13215
1569	198	TFPLPTKPAVL	208	scaf	Q7K5M0	GH05918p	T6	1	1xTn	(Q7K5M0):T203	Q7K5M0	N-Term(Dimethyl); T6(HexNAc); K7(Dimethyl)		0	10053575	721.93	2	1442.85	1.57778	2.1811
1570	198	TFPLPTKPAVL	208	scaf	Q7K5M0	GH05918p	T6	1	1xTn	(Q7K5M0):T203	Q7K5M0	N-Term(Dimethyl); T6(HexNAc); K7(Dimethyl)		0	5.34298e+06	721.93	2	1442.85	1.83159	2.15751
1582	319	RGEDQLSPQIFPTPQPANVPK	339	scaf	Q7K5M0	GH05918p	T13	1	1xTn	(Q7K5M0):T331	Q7K5M0	N-Term(Dimethyl); T13(HexNAc); K21(Dimethyl)	1.19279	1	622006	860.124	3	2578.36	2.07389	3.26287
1583	319	RGEDQLSPQIFPTPQPANVPK	339	scaf	Q7K5M0	GH05918p	T13	1	1xTn	(Q7K5M0):T331	Q7K5M0	N-Term(Dimethyl); T13(HexNAc); K21(Dimethyl)	1.19279	1	901265	860.124	3	2578.36	2.21593	2.96081
1584	319	RGEDQLSPQIFPTPQPANVPK	339	scaf	Q7K5M0	GH05918p	T13	1	1xTn	(Q7K5M0):T331	Q7K5M0	N-Term(Dimethyl:2H(4)); T13(HexNAc); K21(Dimethyl:2H(4))	1.19279	1	1804459	862.807	3	2586.41	1.79119	2.97271
1588	320	GEDQLSPQIFPTPQPANVPK	339	scaf	Q7K5M0	GH05918p	T12	1	1xTn	(Q7K5M0):T331	Q7K5M0	N-Term(Dimethyl); T12(HexNAc); K20(Dimethyl)	0.683254	0	18474534	808.091	3	2422.26	3.13356	4.35586
1589	320	GEDQLSPQIFPTPQPANVPK	339	scaf	Q7K5M0	GH05918p	T12	1	1xTn	(Q7K5M0):T331	Q7K5M0	N-Term(Dimethyl); T12(HexNAc); K20(Dimethyl)	0.683254	0	6.6937e+06	808.09	3	2422.25	1.99967	3.13335
1590	320	GEDQLSPQIFPTPQPANVPK	339	scaf	Q7K5M0	GH05918p	T12	1	1xTn	(Q7K5M0):T331	Q7K5M0	N-Term(Dimethyl:2H(4)); T12(HexNAc); K20(Dimethyl:2H(4))	0.683254	0	1.15876e+06	810.772	3	2430.3	0.945626	2.53163
1591	320	GEDQLSPQIFPTPQPANVPK	339	scaf	Q7K5M0	GH05918p	T12	1	1xTn	(Q7K5M0):T331	Q7K5M0	N-Term(Dimethyl:2H(4)); T12(HexNAc); K20(Dimethyl:2H(4))	0.683254	0	16245246	810.773	3	2430.3	1.84974	3.69294
1592	320	GEDQLSPQIFPTPQPANVPK	339	scaf	Q7K5M0	GH05918p	T12	1	1xTn	(Q7K5M0):T331	Q7K5M0	N-Term(Dimethyl); T12(HexNAc); K20(Dimethyl)	0.676886	0	594196	606.321	4	2422.26	4.84144	3.553
1593	320	GEDQLSPQIFPTPQPANVPK	339	scaf	Q7K5M0	GH05918p	T12	1	1xTn	(Q7K5M0):T331	Q7K5M0	N-Term(Dimethyl); T12(HexNAc); K20(Dimethyl)		0	2.28477e+06	808.089	3	2422.25	1.09255	3.34374
1594	320	GEDQLSPQIFPTPQPANVPK	339	scaf	Q7K5M0	GH05918p	T12	1	1xTn	(Q7K5M0):T331	Q7K5M0	N-Term(Dimethyl); T12(HexNAc); K20(Dimethyl)		0	2.52674e+06	808.09	3	2422.25	1.6217	3.35608
1595	320	GEDQLSPQIFPTPQPANVPK	339	scaf	Q7K5M0	GH05918p	T12	1	1xTn	(Q7K5M0):T331	Q7K5M0	N-Term(Dimethyl:2H(4)); T12(HexNAc); K20(Dimethyl:2H(4))		0	1.15793e+06	810.773	3	2430.3	1.47302	2.83668
1596	320	GEDQLSPQIFPTPQPANVPK	339	scaf	Q7K5M0	GH05918p	T12	1	1xTn	(Q7K5M0):T331	Q7K5M0	N-Term(Dimethyl:2H(4)); T12(HexNAc); K20(Dimethyl:2H(4))		0	2806176	810.773	3	2430.3	1.54837	3.14532
1607	325	SPQIFPTPQPANVPK	339	scaf	Q7K5M0	GH05918p	T7	1	1xTn	(Q7K5M0):T331	Q7K5M0	N-Term(Dimethyl); T7(HexNAc); K15(Dimethyl)	0.5047	0	11140732	940.513	2	1880.02	1.72159	2.22556
1608	325	SPQIFPTPQPANVPK	339	scaf	Q7K5M0	GH05918p	T7	1	1xTn	(Q7K5M0):T331	Q7K5M0	N-Term(Dimethyl); T7(HexNAc); K15(Dimethyl)	0.49163	0	991256	627.344	3	1880.02	0.708016	2.74248
1609	325	SPQIFPTPQPANVPK	339	scaf	Q7K5M0	GH05918p	T7	1	1xTn	(Q7K5M0):T331	Q7K5M0	N-Term(Dimethyl); T7(HexNAc); K15(Dimethyl)	0.49163	0	6643948	627.344	3	1880.02	1.19499	3.12807
1610	325	SPQIFPTPQPANVPK	339	scaf	Q7K5M0	GH05918p	T7	1	1xTn	(Q7K5M0):T331	Q7K5M0	N-Term(Dimethyl); T7(HexNAc); K15(Dimethyl)	0.49163	0	2.80004e+06	627.344	3	1880.02	1.29239	2.79697
1619	328	IFPTPQPANVPK	339	scaf	Q7K5M0	GH05918p	T4	1	1xTn	(Q7K5M0):T331	Q7K5M0	N-Term(Dimethyl); T4(HexNAc); K12(Dimethyl)	0.753793	0	1.11478e+06	784.441	2	1567.87	1.17435	2.58065
1620	328	IFPTPQPANVPK	339	scaf	Q7K5M0	GH05918p	T4	1	1xTn	(Q7K5M0):T331	Q7K5M0	N-Term(Dimethyl); T4(HexNAc); K12(Dimethyl)	0.753793	0	4703454	784.441	2	1567.87	1.09649	2.23833
1621	328	IFPTPQPANVPK	339	scaf	Q7K5M0	GH05918p	T4	1	1xTn	(Q7K5M0):T331	Q7K5M0	N-Term(Dimethyl); T4(HexNAc); K12(Dimethyl)	0.753793	0	6566845	784.442	2	1567.88	1.87506	2.37666
1622	328	IFPTPQPANVPK	339	scaf	Q7K5M0	GH05918p	T4	1	1xTn	(Q7K5M0):T331	Q7K5M0	N-Term(Dimethyl); T4(HexNAc); K12(Dimethyl)	0.753793	0	1.47244e+06	784.441	2	1567.87	1.09649	2.13616
1623	328	IFPTPQPANVPK	339	scaf	Q7K5M0	GH05918p	T4	1	1xTn	(Q7K5M0):T331	Q7K5M0	N-Term(Dimethyl); T4(HexNAc); K12(Dimethyl)	0.654559	0	4.25933e+06	784.441	2	1567.87	1.17435	1.9655
1624	328	IFPTPQPANVPK	339	scaf	Q7K5M0	GH05918p	T4	1	1xTn	(Q7K5M0):T331	Q7K5M0	N-Term(Dimethyl); T4(HexNAc); K12(Dimethyl)	0.654559	0	5.57511e+06	784.441	2	1567.88	1.40792	2.03323
1625	328	IFPTPQPANVPK	339	scaf	Q7K5M0	GH05918p	T4;	1	1xTn	(Q7K5M0):T331	Q7K5M0	N-Term(Dimethyl); T4(HexNAc); K12(Dimethyl)	0.505202	0	2.73563e+06	523.296	3	1567.87	0.503985	1.96011
1626	328	IFPTPQPANVPK	339	scaf	Q7K5M0	GH05918p	T4;	1	1xTn	(Q7K5M0):T331	Q7K5M0	N-Term(Dimethyl); T4(HexNAc); K12(Dimethyl)	0.505202	0	2.54592e+06	523.296	3	1567.87	0.737556	1.87535
1627	328	IFPTPQPANVPK	339	scaf	Q7K5M0	GH05918p	T4;	1	1xTn	(Q7K5M0):T331	Q7K5M0	N-Term(Dimethyl:2H(4)); T4(HexNAc); K12(Dimethyl:2H(4))	0.505202	0	1.06437e+06	525.979	3	1575.92	0.0480329	1.7656
1628	328	IFPTPQPANVPK	339	scaf	Q7K5M0	GH05918p	T4;	1	1xTn	(Q7K5M0):T331	Q7K5M0	N-Term(Dimethyl); T4(HexNAc); K12(Dimethyl)	0.654559	0	4.25933e+06	784.441	2	1567.87	1.17435	1.60177
1629	328	IFPTPQPANVPK	339	scaf	Q7K5M0	GH05918p	T4;	1	1xTn	(Q7K5M0):T331	Q7K5M0	N-Term(Dimethyl:2H(4)); T4(HexNAc); K12(Dimethyl:2H(4))	0.753793	0	3034514	788.466	2	1575.92	1.06354	1.57765
1630	328	IFPTPQPANVPK	339	scaf	Q7K5M0	GH05918p	T4;	1	1xTn	(Q7K5M0):T331	Q7K5M0	N-Term(Dimethyl); T4(HexNAc); K12(Dimethyl)	0.753793	0	4703454	784.441	2	1567.87	1.09649	1.57183
1631	328	IFPTPQPANVPK	339	scaf	Q7K5M0	GH05918p	T4;	1	1xTn	(Q7K5M0):T331	Q7K5M0	N-Term(Dimethyl); T4(HexNAc); K12(Dimethyl)		0	611080	523.296	3	1567.87	0.270413	1.54357
1632	328	IFPTPQPANVPK	339	scaf	Q7K5M0	GH05918p	T4;	1	1xTn	(Q7K5M0):T331	Q7K5M0	N-Term(Dimethyl:2H(4)); T4(HexNAc); K12(Dimethyl:2H(4))	0.633757	0	2282634	525.98	3	1575.92	0.628979	1.53704
1633	328	IFPTPQPANVPK	339	scaf	Q7K5M0	GH05918p	T4;	1	1xTn	(Q7K5M0):T331	Q7K5M0	N-Term(Dimethyl:2H(4)); T4(HexNAc); K12(Dimethyl:2H(4))	0.505202	0	1.94633e+06	525.979	3	1575.92	0.0480329	1.49433
1634	328	IFPTPQPANVPK	339	scaf	Q7K5M0	GH05918p	T4;	1	1xTn	(Q7K5M0):T331	Q7K5M0	N-Term(Dimethyl:2H(4)); T4(HexNAc); K12(Dimethyl:2H(4))	0.753793	0	3278520	788.466	2	1575.93	1.141	1.46742
1635	328	IFPTPQPANVPK	339	scaf	Q7K5M0	GH05918p	T4;	1	1xTn	(Q7K5M0):T331	Q7K5M0	N-Term(Dimethyl); T4(HexNAc); K12(Dimethyl)	0.753793	0	6566845	784.442	2	1567.88	1.87506	1.45127
1636	328	IFPTPQPANVPK	339	scaf	Q7K5M0	GH05918p	T4;	1	1xTn	(Q7K5M0):T331	Q7K5M0	N-Term(Dimethyl); T4(HexNAc); K12(Dimethyl)	0.654559	0	5.57511e+06	784.441	2	1567.88	1.40792	1.43991
1637	328	IFPTPQPANVPK	339	scaf	Q7K5M0	GH05918p	T4;	1	1xTn	(Q7K5M0):T331	Q7K5M0	N-Term(Dimethyl:2H(4)); T4(HexNAc); K12(Dimethyl:2H(4))	0.654559	0	3805554	788.466	2	1575.93	1.141	1.40374
1638	328	IFPTPQPANVPK	339	scaf	Q7K5M0	GH05918p	T4;	1	1xTn	(Q7K5M0):T331	Q7K5M0	N-Term(Dimethyl); T4(HexNAc); K12(Dimethyl)	0.753793	0	1.11478e+06	784.441	2	1567.87	1.17435	1.37104
1639	328	IFPTPQPANVPK	339	scaf	Q7K5M0	GH05918p	T4;	1	1xTn	(Q7K5M0):T331	Q7K5M0	N-Term(Dimethyl); T4(HexNAc); K12(Dimethyl)	0.753793	0	1.47244e+06	784.441	2	1567.87	1.09649	1.36744
1640	328	IFPTPQPANVPK	339	scaf	Q7K5M0	GH05918p	T4;	1	1xTn	(Q7K5M0):T331	Q7K5M0	N-Term(Dimethyl:2H(4)); T4(HexNAc); K12(Dimethyl:2H(4))	0.654559	0	1.98638e+06	788.466	2	1575.92	0.986079	1.35937
1641	328	IFPTPQPANVPK	339	scaf	Q7K5M0	GH05918p	T4;	1	1xTn	(Q7K5M0):T331	Q7K5M0	N-Term(Dimethyl:2H(4)); T4(HexNAc); K12(Dimethyl:2H(4))	0.753793	0	904100	788.466	2	1575.93	1.37338	1.35187
1642	328	IFPTPQPANVPK	339	scaf	Q7K5M0	GH05918p	T4;	1	1xTn	(Q7K5M0):T331	Q7K5M0	N-Term(Dimethyl:2H(4)); T4(HexNAc); K12(Dimethyl:2H(4))	0.654559	0	1.48026e+06	788.466	2	1575.93	1.141	1.2616
1643	328	IFPTPQPANVPK	339	scaf	Q7K5M0	GH05918p	T4;	1	1xTn	(Q7K5M0):T331	Q7K5M0	N-Term(Dimethyl); T4(HexNAc); K12(Dimethyl)	0.654559	0	568830	784.441	2	1567.88	1.64149	1.2546
1644	328	IFPTPQPANVPK	339	scaf	Q7K5M0	GH05918p	T4;	1	1xTn	(Q7K5M0):T331	Q7K5M0	N-Term(Dimethyl:2H(4)); T4(HexNAc); K12(Dimethyl:2H(4))	0.633757	0	1.47601e+06	525.98	3	1575.92	0.51279	1.15617
1645	91	EPVTPPPNRPPPVFSYMDR	109	nec	Q7JWX3	GH10112p	T4	1	1xTn	(Q7JWX3):T94	Q7JWX3	N-Term(Dimethyl); T4(HexNAc); M17(Oxidation)	1.08209	0	2261173	815.072	3	2443.2	1.52139	2.71534
1646	91	EPVTPPPNRPPPVFSYMDR	109	nec	Q7JWX3	GH10112p	T4	1	1xTn	(Q7JWX3):T94	Q7JWX3	N-Term(Dimethyl:2H(4)); T4(HexNAc); M17(Oxidation)	1.08209	0	1602148	816.412	3	2447.22	0.362816	2.50182
1647	46	AYHSCSPNEFR	56	mgl	Q95SN5	GH12891p	S4	1	1xTn	(Q95SN5):S49	Q95SN5	N-Term(Dimethyl:2H(4)); S4(HexNAc); C5(Carbamidomethyl)	1.22935	0	10345829	534.911	3	1602.72	0.928943	2.63172
1648	217	TCFGDLFTCDNGNCIPR	233	mgl	Q95SN5	GH12891p	T1	1	1xTn	(Q95SN5):T217	Q95SN5	T1(HexNAc); N-Term(Dimethyl); C2(Carbamidomethyl); C9(Carbamidomethyl); C14(Carbamidomethyl)	1.00949	0	3.65857e+06	759.992	3	2277.96	1.53836	4.39117
1649	217	TCFGDLFTCDNGNCIPR	233	mgl	Q95SN5	GH12891p	T1	1	1xTn	(Q95SN5):T217	Q95SN5	T1(HexNAc); N-Term(Dimethyl:2H(4)); C2(Carbamidomethyl); C9(Carbamidomethyl); C14(Carbamidomethyl)	1.00949	0	908268	761.333	3	2281.98	0.616819	4.35812
1650	217	TCFGDLFTCDNGNCIPR	233	mgl	Q95SN5	GH12891p	T1	1	1xTn	(Q95SN5):T217	Q95SN5	T1(HexNAc); N-Term(Dimethyl); C2(Carbamidomethyl); C9(Carbamidomethyl); C14(Carbamidomethyl)	0.880521	0	722713	759.992	3	2277.96	1.21683	4.13125
1651	125	DKVVEGSAIPTPEPK	139	Dmel\CG17660	Q9VQ34	GH17801p	T11	1	1xT	(Q9VQ34):T135	Q9VQ34	N-Term(Dimethyl); K2(Dimethyl); T11(Hex(1)HexNAc(1)); K15(Dimethyl)	2.18024	1	3484619	672.693	3	2016.07	1.07173	3.22724
1652	125	DKVVEGSAIPTPEPK	139	Dmel\CG17660	Q9VQ34	GH17801p	T11	1	1xT	(Q9VQ34):T135	Q9VQ34	N-Term(Dimethyl); K2(Dimethyl); T11(Hex(1)HexNAc(1)); K15(Dimethyl)	2.18024	1	8944632	672.694	3	2016.07	1.52585	3.69146
1653	125	DKVVEGSAIPTPEPK	139	Dmel\CG17660	Q9VQ34	GH17801p	T11	1	1xT	(Q9VQ34):T135	Q9VQ34	N-Term(Dimethyl:2H(4)); K2(Dimethyl:2H(4)); T11(Hex(1)HexNAc(1)); K15(Dimethyl:2H(4))	2.18024	1	3.03274e+06	676.719	3	2028.14	1.03347	3.47138
1654	125	DKVVEGSAIPTPEPK	139	Dmel\CG17660	Q9VQ34	GH17801p	T11	1	1xT	(Q9VQ34):T135	Q9VQ34	N-Term(Dimethyl:2H(4)); K2(Dimethyl:2H(4)); T11(Hex(1)HexNAc(1)); K15(Dimethyl:2H(4))	2.18024	1	14628889	676.719	3	2028.14	1.12375	3.61545
1655	125	DKVVEGSAIPTPEPK	139	Dmel\CG17660	Q9VQ34	GH17801p	T11	1	1xT	(Q9VQ34):T135	Q9VQ34	N-Term(Dimethyl); K2(Dimethyl); T11(Hex(1)HexNAc(1)); K15(Dimethyl)	1.83815	1	21770076	672.694	3	2016.07	1.3442	3.64296
1656	125	DKVVEGSAIPTPEPK	139	Dmel\CG17660	Q9VQ34	GH17801p	T11	1	1xT	(Q9VQ34):T135	Q9VQ34	N-Term(Dimethyl:2H(4)); K2(Dimethyl:2H(4)); T11(Hex(1)HexNAc(1)); K15(Dimethyl:2H(4))	1.83815	1	7.66621e+06	676.718	3	2028.14	0.852908	3.54436
1657	125	DKVVEGSAIPTPEPK	139	Dmel\CG17660	Q9VQ34	GH17801p	T11	1	1xT	(Q9VQ34):T135	Q9VQ34	N-Term(Dimethyl:2H(4)); K2(Dimethyl:2H(4)); T11(Hex(1)HexNAc(1)); K15(Dimethyl:2H(4))	1.83815	1	43196160	676.718	3	2028.14	0.762626	3.34414
1660	125	DKVVEGSAIPTPEPK	139	Dmel\CG17660	Q9VQ34	GH17801p	T11	1	1xT	(Q9VQ34):T135	Q9VQ34	N-Term(Dimethyl:2H(4)); K2(Dimethyl:2H(4)); T11(Hex(1)HexNAc(1)); K15(Dimethyl:2H(4))		1	1.01015e+06	676.718	3	2028.14	-0.0499165	2.49888
1658	125	DKVVEGSAIPTPEPK	139	Dmel\CG17660	Q9VQ34	GH17801p	T11	1	1xTn	(Q9VQ34):T135	Q9VQ34	N-Term(Dimethyl); K2(Dimethyl); T11(HexNAc); K15(Dimethyl)	1.30765	1	3.65712e+06	618.676	3	1854.01	0.719401	3.46599
1659	125	DKVVEGSAIPTPEPK	139	Dmel\CG17660	Q9VQ34	GH17801p	T11	1	1xTn	(Q9VQ34):T135	Q9VQ34	N-Term(Dimethyl:2H(4)); K2(Dimethyl:2H(4)); T11(HexNAc); K15(Dimethyl:2H(4))	1.30765	1	4.65247e+06	622.701	3	1866.09	0.581977	3.0313
1674	127	VVEGSAIPTPEPK	139	Dmel\CG17660	Q9VQ34	GH17801p	T9	1	1xT	(Q9VQ34):T135	Q9VQ34	N-Term(Dimethyl); T9(Hex(1)HexNAc(1)); K13(Dimethyl)	2.71135	0	1.6847e+06	582.309	3	1744.91	0.516187	2.31607
1675	127	VVEGSAIPTPEPK	139	Dmel\CG17660	Q9VQ34	GH17801p	T9	1	1xT	(Q9VQ34):T135	Q9VQ34	N-Term(Dimethyl); T9(Hex(1)HexNAc(1)); K13(Dimethyl)	2.71135	0	3.04794e+06	582.309	3	1744.91	1.46062	2.5864
1676	127	VVEGSAIPTPEPK	139	Dmel\CG17660	Q9VQ34	GH17801p	T9	1	1xT	(Q9VQ34):T135	Q9VQ34	N-Term(Dimethyl:2H(4)); T9(Hex(1)HexNAc(1)); K13(Dimethyl:2H(4))	2.71135	0	7.63713e+06	584.992	3	1752.96	0.732956	2.26161
1677	127	VVEGSAIPTPEPK	139	Dmel\CG17660	Q9VQ34	GH17801p	T9	1	1xT	(Q9VQ34):T135	Q9VQ34	N-Term(Dimethyl); T9(Hex(1)HexNAc(1)); K13(Dimethyl)	1.87524	0	3.94532e+06	582.308	3	1744.91	0.0964394	2.41479
1679	127	VVEGSAIPTPEPK	139	Dmel\CG17660	Q9VQ34	GH17801p	T9	1	1xT	(Q9VQ34):T135	Q9VQ34	N-Term(Dimethyl); T9(Hex(1)HexNAc(1)); K13(Dimethyl)	0.889018	0	10479272	582.309	3	1744.91	0.72606	3.14233
1680	127	VVEGSAIPTPEPK	139	Dmel\CG17660	Q9VQ34	GH17801p	T9	1	1xT	(Q9VQ34):T135	Q9VQ34	N-Term(Dimethyl:2H(4)); T9(Hex(1)HexNAc(1)); K13(Dimethyl:2H(4))	0.889018	0	31511164	584.992	3	1752.96	1.04632	2.13184
1678	127	VVEGSAIPTPEPK	139	Dmel\CG17660	Q9VQ34	GH17801p	T9	1	1xTn	(Q9VQ34):T135	Q9VQ34	N-Term(Dimethyl:2H(4)); T9(HexNAc); K13(Dimethyl:2H(4))	1.59711	0	2825259	530.974	3	1590.91	0.28785	2.27027
1715	785	VESSDTINGANSMVTGGAVGSESLCYAVRK	814	AOX3	Q8SXA6	GH20168p	S12	1	1xTn	(Q8SXA6):S796	Q8SXA6	N-Term(Dimethyl); S12(HexNAc); C25(Carbamidomethyl); K30(Dimethyl)		1	1.11119e+06	664.523	5	3318.59	0.991879	3.11458
1716	32	AAESVTAAAPNASK	45	neo	Q9VAG2	GH22837p	T6	1	1xTn	(Q9VAG2):T37	Q9VAG2	N-Term(Dimethyl); T6(HexNAc); K14(Dimethyl)	1.15767	0	3.67555e+06	516.27	3	1546.8	0.413549	2.88178
1718	63	ETSTEINRTERPVENVE	79	neo	Q9VAG2	GH22837p	T2;T4;T9	3	3xTn	(Q9VAG2):T64	Q9VAG2	N-Term(Dimethyl:2H(4)); T2(HexNAc); T4(HexNAc); T9(HexNAc)	2.03767	1	1.82239e+06	882.093	3	2644.26	1.00156	2.85001
1719	63	ETSTEINRTERPVEN	77	neo	Q9VAG2	GH22837p	T2;T4;T9	3	3xTn	(Q9VAG2):T64	Q9VAG2	N-Term(Dimethyl:2H(4)); T2(HexNAc); T4(HexNAc); T9(HexNAc)	1.60278	1	2.28195e+06	806.055	3	2416.15	0.210755	2.50293
1720	63	ETSTEINRTERPVENVETR	81	neo	Q9VAG2	GH22837p	T2;T4;T9	3	3xTn	(Q9VAG2):T64	Q9VAG2	N-Term(Dimethyl); T2(HexNAc); T4(HexNAc); T9(HexNAc)		1	1098860	725.102	4	2897.39	0.412567	3.9167
1718	63	ETSTEINRTERPVENVE	79	neo	Q9VAG2	GH22837p	T2;T4;T9	3	3xTn	(Q9VAG2):T66	Q9VAG2	N-Term(Dimethyl:2H(4)); T2(HexNAc); T4(HexNAc); T9(HexNAc)	2.03767	1	1.82239e+06	882.093	3	2644.26	1.00156	2.85001
1719	63	ETSTEINRTERPVEN	77	neo	Q9VAG2	GH22837p	T2;T4;T9	3	3xTn	(Q9VAG2):T66	Q9VAG2	N-Term(Dimethyl:2H(4)); T2(HexNAc); T4(HexNAc); T9(HexNAc)	1.60278	1	2.28195e+06	806.055	3	2416.15	0.210755	2.50293
1720	63	ETSTEINRTERPVENVETR	81	neo	Q9VAG2	GH22837p	T2;T4;T9	3	3xTn	(Q9VAG2):T66	Q9VAG2	N-Term(Dimethyl); T2(HexNAc); T4(HexNAc); T9(HexNAc)		1	1098860	725.102	4	2897.39	0.412567	3.9167
1718	63	ETSTEINRTERPVENVE	79	neo	Q9VAG2	GH22837p	T2;T4;T9	3	3xTn	(Q9VAG2):T71	Q9VAG2	N-Term(Dimethyl:2H(4)); T2(HexNAc); T4(HexNAc); T9(HexNAc)	2.03767	1	1.82239e+06	882.093	3	2644.26	1.00156	2.85001
1719	63	ETSTEINRTERPVEN	77	neo	Q9VAG2	GH22837p	T2;T4;T9	3	3xTn	(Q9VAG2):T71	Q9VAG2	N-Term(Dimethyl:2H(4)); T2(HexNAc); T4(HexNAc); T9(HexNAc)	1.60278	1	2.28195e+06	806.055	3	2416.15	0.210755	2.50293
1720	63	ETSTEINRTERPVENVETR	81	neo	Q9VAG2	GH22837p	T2;T4;T9	3	3xTn	(Q9VAG2):T71	Q9VAG2	N-Term(Dimethyl); T2(HexNAc); T4(HexNAc); T9(HexNAc)		1	1098860	725.102	4	2897.39	0.412567	3.9167
1722	420	TMAPIPEAK	428	Dmel\CG15765	Q9W468	GH28601p	T1;	1	1xT	(Q9W468):T420	Q9W468	N-Term(Dimethyl:2H(4)); T1(Hex(1)HexNAc(1)); K9(Dimethyl:2H(4))	0.665705	0	2.99437e+06	693.88	2	1386.75	0.379293	1.01321
1723	420	TMAPIPEAK	428	Dmel\CG15765	Q9W468	GH28601p	T1;	1	1xT	(Q9W468):T420	Q9W468	N-Term(Dimethyl); T1(Hex(1)HexNAc(1)); K9(Dimethyl)	0.665705	0	2990094	689.856	2	1378.7	1.47525	0.860648
1725	26	ASEVPRPLGVPLAK	39	GCS2beta	Q9VJD1	Glucosidase 2 beta subunit, isoform A	S2	1	1xTn	(Q9VJD1):S27	Q9VJD1	N-Term(Dimethyl:2H(4)); S2(HexNAc); K14(Dimethyl:2H(4))	1.39942	0	435500	567.684	3	1701.04	-0.562494	3.26669
1730	319	EVTTESIQPTPPK	331	GCS2beta	Q9VJD1	Glucosidase 2 beta subunit, isoform A	T3;T4	2	2xTn	(Q9VJD1):T321	Q9VJD1	N-Term(Dimethyl:2H(4)); T3(HexNAc); T4(HexNAc); K13(Dimethyl:2H(4))	3.27234	0	699209	633.01	3	1897.02	0.573815	2.6112
1730	319	EVTTESIQPTPPK	331	GCS2beta	Q9VJD1	Glucosidase 2 beta subunit, isoform A	T3;T4	2	2xTn	(Q9VJD1):T322	Q9VJD1	N-Term(Dimethyl:2H(4)); T3(HexNAc); T4(HexNAc); K13(Dimethyl:2H(4))	3.27234	0	699209	633.01	3	1897.02	0.573815	2.6112
1733	320	VTTESIQPTPPK	331	GCS2beta	Q9VJD1	Glucosidase 2 beta subunit, isoform A	T3	1	1xT	(Q9VJD1):T322	Q9VJD1	N-Term(Dimethyl:2H(4)); T3(Hex(1)HexNAc(1)); K12(Dimethyl:2H(4))	1.06219	0	3.35439e+06	576.321	3	1726.95	2.57253	2.65846
1732	320	VTTESIQPTPPK	331	GCS2beta	Q9VJD1	Glucosidase 2 beta subunit, isoform A	T3	1	1xTn	(Q9VJD1):T322	Q9VJD1	N-Term(Dimethyl:2H(4)); T3(HexNAc); K12(Dimethyl:2H(4))	1.37092	0	2.2136e+06	522.303	3	1564.89	1.60848	2.76219
1741	320	VTTESIQPTPPK	331	GCS2beta	Q9VJD1	Glucosidase 2 beta subunit, isoform A	T2;T3;T9	3	2xTn_1xT	(Q9VJD1):T321	Q9VJD1	N-Term(Dimethyl:2H(4)); T2(Hex(1)HexNAc(1)); T3(HexNAc); T9(HexNAc); K12(Dimethyl:2H(4))	1.14067	0	2.19198e+06	711.708	3	2133.11	2.05711	2.62684
1741	320	VTTESIQPTPPK	331	GCS2beta	Q9VJD1	Glucosidase 2 beta subunit, isoform A	T2;T3;T9	3	2xTn_1xT	(Q9VJD1):T322	Q9VJD1	N-Term(Dimethyl:2H(4)); T2(Hex(1)HexNAc(1)); T3(HexNAc); T9(HexNAc); K12(Dimethyl:2H(4))	1.14067	0	2.19198e+06	711.708	3	2133.11	2.05711	2.62684
1741	320	VTTESIQPTPPK	331	GCS2beta	Q9VJD1	Glucosidase 2 beta subunit, isoform A	T2;T3;T9	3	2xTn_1xT	(Q9VJD1):T328	Q9VJD1	N-Term(Dimethyl:2H(4)); T2(Hex(1)HexNAc(1)); T3(HexNAc); T9(HexNAc); K12(Dimethyl:2H(4))	1.14067	0	2.19198e+06	711.708	3	2133.11	2.05711	2.62684
1751	367	EASPDAEEATPPNYDPETQR	386	GCS2beta	Q9VJD1	Glucosidase 2 beta subunit, isoform A	T10	1	1xT	(Q9VJD1):T376	Q9VJD1	N-Term(Dimethyl); T10(Hex(1)HexNAc(1))	1.0755	0	22092644	870.714	3	2610.13	2.71859	3.63982
1752	367	EASPDAEEATPPNYDPETQR	386	GCS2beta	Q9VJD1	Glucosidase 2 beta subunit, isoform A	T10	1	1xT	(Q9VJD1):T376	Q9VJD1	N-Term(Dimethyl:2H(4)); T10(Hex(1)HexNAc(1))	1.0755	0	12059069	872.055	3	2614.15	1.21189	4.44099
1749	367	EASPDAEEATPPNYDPETQR	386	GCS2beta	Q9VJD1	Glucosidase 2 beta subunit, isoform A	T10	1	1xTn	(Q9VJD1):T376	Q9VJD1	N-Term(Dimethyl:2H(4)); T10(HexNAc)	1.40267	0	4752588	818.037	3	2452.1	1.25345	3.34348
1750	367	EASPDAEEATPPNYDPETQR	386	GCS2beta	Q9VJD1	Glucosidase 2 beta subunit, isoform A	T10	1	1xTn	(Q9VJD1):T376	Q9VJD1	N-Term(Dimethyl:2H(4)); T10(HexNAc)	1.37927	0	7312221	818.037	3	2452.1	1.32812	5.09742
1753	367	EASPDAEEATPPNYDPETQR	386	GCS2beta	Q9VJD1	Glucosidase 2 beta subunit, isoform A	T10	1	1xTn	(Q9VJD1):T376	Q9VJD1	N-Term(Dimethyl:2H(4)); T10(HexNAc)		0	1.43674e+06	818.037	3	2452.1	0.581391	4.45413
1765	368	ASPDAEEATPPNYDPETQR	386	GCS2beta	Q9VJD1	Glucosidase 2 beta subunit, isoform A	T9	1	1xT	(Q9VJD1):T376	Q9VJD1	N-Term(Dimethyl:2H(4)); T9(Hex(1)HexNAc(1))	1.08152	0	5536445	829.041	3	2485.11	1.61764	3.45703
1763	368	ASPDAEEATPPNYDPETQR	386	GCS2beta	Q9VJD1	Glucosidase 2 beta subunit, isoform A	T9	1	1xTn	(Q9VJD1):T376	Q9VJD1	N-Term(Dimethyl:2H(4)); T9(HexNAc)	1.47752	0	19406560	775.023	3	2323.05	0.901604	3.6776
1764	368	ASPDAEEATPPNYDPETQR	386	GCS2beta	Q9VJD1	Glucosidase 2 beta subunit, isoform A	T9	1	1xTn	(Q9VJD1):T376	Q9VJD1	N-Term(Dimethyl:2H(4)); T9(HexNAc)	1.46431	0	3.37855e+06	775.023	3	2323.05	0.822783	4.04727
1775	371	DAEEATPPNYDPETQR	386	GCS2beta	Q9VJD1	Glucosidase 2 beta subunit, isoform A	T6	1	1xTn	(Q9VJD1):T376	Q9VJD1	N-Term(Dimethyl:2H(4)); T6(HexNAc)	5.92415	0	921413	689.982	3	2067.93	1.17627	3.05578
1779	372	AEEATPPNYDPETQR	386	GCS2beta	Q9VJD1	Glucosidase 2 beta subunit, isoform A	T5	1	1xT	(Q9VJD1):T376	Q9VJD1	N-Term(Dimethyl); T5(Hex(1)HexNAc(1))	0.983498	0	4.65528e+06	704.316	3	2110.93	1.45445	3.31841
1780	372	AEEATPPNYDPETQR	386	GCS2beta	Q9VJD1	Glucosidase 2 beta subunit, isoform A	T5	1	1xT	(Q9VJD1):T376	Q9VJD1	N-Term(Dimethyl:2H(4)); T5(Hex(1)HexNAc(1))	0.983498	0	6.10512e+06	705.657	3	2114.96	1.15291	3.44379
1778	372	AEEATPPNYDPETQR	386	GCS2beta	Q9VJD1	Glucosidase 2 beta subunit, isoform A	T5	1	1xTn	(Q9VJD1):T376	Q9VJD1	N-Term(Dimethyl:2H(4)); T5(HexNAc)	1.44514	0	3981485	651.639	3	1952.9	0.825154	2.65743
1796	375	ATPPNYDPETQR	386	GCS2beta	Q9VJD1	Glucosidase 2 beta subunit, isoform A	T2	1	1xTn	(Q9VJD1):T376	Q9VJD1	N-Term(Dimethyl:2H(4)); T2(HexNAc)	1.53894	0	2399114	541.932	3	1623.78	1.63482	2.93576
1812	21	DDEAATTETIDLDLGSFK	38	Gp93	Q9VAY2	Glycoprotein 93	T6;T7	2	1xTn_1xT	(Q9VAY2):T26	Q9VAY2	N-Term(Dimethyl); T6(Hex(1)HexNAc(1)); T7(HexNAc); K18(Dimethyl)	1.0391	0	370572	855.733	3	2565.18	4.91341	2.6576
1813	21	DDEAATTETIDLDLGSFK	38	Gp93	Q9VAY2	Glycoprotein 93	T6;T7	2	2xTn	(Q9VAY2):T26	Q9VAY2	N-Term(Dimethyl); T6(HexNAc); T7(HexNAc); K18(Dimethyl)	0.823244	0	1.23146e+06	801.712	3	2403.12	1.24332	3.45826
1812	21	DDEAATTETIDLDLGSFK	38	Gp93	Q9VAY2	Glycoprotein 93	T6;T7	2	1xTn_1xT	(Q9VAY2):T27	Q9VAY2	N-Term(Dimethyl); T6(Hex(1)HexNAc(1)); T7(HexNAc); K18(Dimethyl)	1.0391	0	370572	855.733	3	2565.18	4.91341	2.6576
1813	21	DDEAATTETIDLDLGSFK	38	Gp93	Q9VAY2	Glycoprotein 93	T6;T7	2	2xTn	(Q9VAY2):T27	Q9VAY2	N-Term(Dimethyl); T6(HexNAc); T7(HexNAc); K18(Dimethyl)	0.823244	0	1.23146e+06	801.712	3	2403.12	1.24332	3.45826
1836	25	ATTETIDLDLGSFK	38	Gp93	Q9VAY2	Glycoprotein 93	T2;T3	2	2xTn	(Q9VAY2):T26	Q9VAY2	N-Term(Dimethyl); T2(HexNAc); T3(HexNAc); K14(Dimethyl)		0	724110	986.998	2	1972.99	2.27076	2.07526
1836	25	ATTETIDLDLGSFK	38	Gp93	Q9VAY2	Glycoprotein 93	T2;T3	2	2xTn	(Q9VAY2):T27	Q9VAY2	N-Term(Dimethyl); T2(HexNAc); T3(HexNAc); K14(Dimethyl)		0	724110	986.998	2	1972.99	2.27076	2.07526
1838	39	EGSRTDAETLK	49	Gp93	Q9VAY2	Glycoprotein 93	T5	1	1xT	(Q9VAY2):T43	Q9VAY2	N-Term(Dimethyl); T5(Hex(1)HexNAc(1)); K11(Dimethyl)	0.613392	1	3146660	543.269	3	1627.79	0.450198	3.63393
1839	39	EGSRTDAETLK	49	Gp93	Q9VAY2	Glycoprotein 93	T5	1	1xT	(Q9VAY2):T43	Q9VAY2	N-Term(Dimethyl:2H(4)); T5(Hex(1)HexNAc(1)); K11(Dimethyl:2H(4))	0.613392	1	3789818	545.952	3	1635.84	0.682812	3.25114
1837	39	EGSRTDAETLK	49	Gp93	Q9VAY2	Glycoprotein 93	T5	1	1xTn	(Q9VAY2):T43	Q9VAY2	N-Term(Dimethyl:2H(4)); T5(HexNAc); K11(Dimethyl:2H(4))	0.878983	1	3.98561e+06	491.934	3	1473.79	0.134699	3.38086
1841	765	TATGSQESGNADDEEEEQQHDEL	787	Gp93	Q9VAY2	Glycoprotein 93	T1	1	1xTn	(Q9VAY2):T765	Q9VAY2	N-Term(Dimethyl:2H(4)); T1(HexNAc)	2.3151	0	2.49142e+06	918.713	3	2754.13	-0.994084	5.46184
1843	767	TGSQESGNADDEEEEQQHDEL	787	Gp93	Q9VAY2	Glycoprotein 93	T1	1	1xT	(Q9VAY2):T767	Q9VAY2	N-Term(Dimethyl:2H(4)); T1(Hex(1)HexNAc(1))	3.68325	0	2.40117e+06	915.372	3	2744.1	2.06975	4.67395
1845	375	IYTTTTEKPKEPDAR	389	CG8708	A0A0B4K711	Glycoprotein-N-acetylgalactosamine 3-beta-galactosyltransferase 1	T3;T4;T5;T6	4	4xTn	(A0A0B4K711):T377	A0A0B4K711	N-Term(Dimethyl); T3(HexNAc); T4(HexNAc); T5(HexNAc); T6(HexNAc); K8(Dimethyl); K10(Dimethyl)	0.853677	1	1.93762e+06	662.335	4	2646.32	1.81406	3.13824
1845	375	IYTTTTEKPKEPDAR	389	CG8708	A0A0B4K711	Glycoprotein-N-acetylgalactosamine 3-beta-galactosyltransferase 1	T3;T4;T5;T6	4	4xTn	(A0A0B4K711):T378	A0A0B4K711	N-Term(Dimethyl); T3(HexNAc); T4(HexNAc); T5(HexNAc); T6(HexNAc); K8(Dimethyl); K10(Dimethyl)	0.853677	1	1.93762e+06	662.335	4	2646.32	1.81406	3.13824
1845	375	IYTTTTEKPKEPDAR	389	CG8708	A0A0B4K711	Glycoprotein-N-acetylgalactosamine 3-beta-galactosyltransferase 1	T3;T4;T5;T6	4	4xTn	(A0A0B4K711):T379	A0A0B4K711	N-Term(Dimethyl); T3(HexNAc); T4(HexNAc); T5(HexNAc); T6(HexNAc); K8(Dimethyl); K10(Dimethyl)	0.853677	1	1.93762e+06	662.335	4	2646.32	1.81406	3.13824
1845	375	IYTTTTEKPKEPDAR	389	CG8708	A0A0B4K711	Glycoprotein-N-acetylgalactosamine 3-beta-galactosyltransferase 1	T3;T4;T5;T6	4	4xTn	(A0A0B4K711):T380	A0A0B4K711	N-Term(Dimethyl); T3(HexNAc); T4(HexNAc); T5(HexNAc); T6(HexNAc); K8(Dimethyl); K10(Dimethyl)	0.853677	1	1.93762e+06	662.335	4	2646.32	1.81406	3.13824
1846	170	YLTFTDSPYHTVPPTIEK	187	Gp210	A1Z6H7	Gp210 ortholog, isoform A	T11	1	1xTn	(A1Z6H7):T180	A1Z6H7	N-Term(Dimethyl); T11(HexNAc); K18(Dimethyl)	1.28487	0	1.19546e+06	790.071	3	2368.2	1.66327	4.39807
1847	170	YLTFTDSPYHTVPPTIEK	187	Gp210	A1Z6H7	Gp210 ortholog, isoform A	T11	1	1xTn	(A1Z6H7):T180	A1Z6H7	N-Term(Dimethyl); T11(HexNAc); K18(Dimethyl)	1.28487	0	1.13835e+06	790.071	3	2368.2	1.19936	3.30297
1848	170	YLTFTDSPYHTVPPTIEK	187	Gp210	A1Z6H7	Gp210 ortholog, isoform A	T11	1	1xTn	(A1Z6H7):T180	A1Z6H7	N-Term(Dimethyl:2H(4)); T11(HexNAc); K18(Dimethyl:2H(4))	1.28487	0	539875	792.754	3	2376.25	0.201109	4.03966
1849	170	YLTFTDSPYHTVPPTIEK	187	Gp210	A1Z6H7	Gp210 ortholog, isoform A	T11	1	1xTn	(A1Z6H7):T180	A1Z6H7	N-Term(Dimethyl:2H(4)); T11(HexNAc); K18(Dimethyl:2H(4))	1.28487	0	1.32602e+06	792.755	3	2376.25	1.81929	3.74661
1850	170	YLTFTDSPYHTVPPTIEK	187	Gp210	A1Z6H7	Gp210 ortholog, isoform A	T11	1	1xTn	(A1Z6H7):T180	A1Z6H7	N-Term(Dimethyl:2H(4)); T11(HexNAc); K18(Dimethyl:2H(4))		0	752108	792.755	3	2376.25	1.66518	2.87378
1851	170	YLTFTDSPYHTVPPTIEK	187	Gp210	A1Z6H7	Gp210 ortholog, isoform A	T11	1	1xTn	(A1Z6H7):T180	A1Z6H7	N-Term(Dimethyl:2H(4)); T11(HexNAc); K18(Dimethyl:2H(4))		0	375137	792.756	3	2376.25	2.97514	2.13048
1862	1265	TLELVTPNAIK	1275	Gp210	A1Z6H7	Gp210 ortholog, isoform A	T6	1	1xTn	(A1Z6H7):T1270	A1Z6H7	N-Term(Dimethyl); T6(HexNAc); K11(Dimethyl)	0.627409	0	2.142e+06	729.428	2	1457.85	1.20293	1.91443
1863	1265	TLELVTPNAIK	1275	Gp210	A1Z6H7	Gp210 ortholog, isoform A	T6	1	1xTn	(A1Z6H7):T1270	A1Z6H7	N-Term(Dimethyl:2H(4)); T6(HexNAc); K11(Dimethyl:2H(4))	0.627409	0	2.86012e+06	733.453	2	1465.9	1.25019	1.79163
1864	1304	SNGIVSVTPDGLVHTK	1319	Gp210	A1Z6H7	Gp210 ortholog, isoform A	T8	1	1xTn	(A1Z6H7):T1311	A1Z6H7	N-Term(Dimethyl); T8(HexNAc); K16(Dimethyl)		0	734483	628.343	3	1883.01	0.49407	3.18531
1866	552	VPVTSTTPAQDPDPFNPELD	571	teq	Q9U1I2	GRAAL protein	T4;S5;T6;T7;	4	4xTn	(Q9U1I2):S556	Q9U1I2	N-Term(Dimethyl); T4(HexNAc); S5(HexNAc); T6(HexNAc); T7(HexNAc)	0.441908	0	1.0447e+06	994.125	3	2980.36	0.923052	2.01578
1866	552	VPVTSTTPAQDPDPFNPELD	571	teq	Q9U1I2	GRAAL protein	T4;S5;T6;T7;	4	4xTn	(Q9U1I2):T555	Q9U1I2	N-Term(Dimethyl); T4(HexNAc); S5(HexNAc); T6(HexNAc); T7(HexNAc)	0.441908	0	1.0447e+06	994.125	3	2980.36	0.923052	2.01578
1866	552	VPVTSTTPAQDPDPFNPELD	571	teq	Q9U1I2	GRAAL protein	T4;S5;T6;T7;	4	4xTn	(Q9U1I2):T557	Q9U1I2	N-Term(Dimethyl); T4(HexNAc); S5(HexNAc); T6(HexNAc); T7(HexNAc)	0.441908	0	1.0447e+06	994.125	3	2980.36	0.923052	2.01578
1866	552	VPVTSTTPAQDPDPFNPELD	571	teq	Q9U1I2	GRAAL protein	T4;S5;T6;T7;	4	4xTn	(Q9U1I2):T558	Q9U1I2	N-Term(Dimethyl); T4(HexNAc); S5(HexNAc); T6(HexNAc); T7(HexNAc)	0.441908	0	1.0447e+06	994.125	3	2980.36	0.923052	2.01578
1867	821	DDWDLLPNSNAEEVTPK	837	teq	Q9U1I2	GRAAL protein	T15	1	1xTn	(Q9U1I2):T835	Q9U1I2	N-Term(Dimethyl:2H(4)); T15(HexNAc); K17(Dimethyl:2H(4))	1.48993	0	664082	737.371	3	2210.1	0.869532	2.60718
1868	821	DDWDLLPNSNAEEVTPK	837	teq	Q9U1I2	GRAAL protein	T15	1	1xTn	(Q9U1I2):T835	Q9U1I2	N-Term(Dimethyl); T15(HexNAc); K17(Dimethyl)	1.43687	0	376105	734.688	3	2202.05	1.94555	3.99117
1869	821	DDWDLLPNSNAEEVTPK	837	teq	Q9U1I2	GRAAL protein	T15	1	1xTn	(Q9U1I2):T835	Q9U1I2	N-Term(Dimethyl:2H(4)); T15(HexNAc); K17(Dimethyl:2H(4))	1.43687	0	433162	737.37	3	2210.1	0.620984	3.00875
1874	825	LLPNSNAEEVTPK	837	teq	Q9U1I2	GRAAL protein	T11	1	1xTn	(Q9U1I2):T835	Q9U1I2	N-Term(Dimethyl:2H(4)); T11(HexNAc); K13(Dimethyl:2H(4))	1.0862	0	1.44792e+06	560.317	3	1678.94	0.243977	3.2658
1882	108	IIYPDDEEPVTAK	120	CG34199	Q6IM52	HDC07468	T11	1	1xTn	(Q6IM52):T118	Q6IM52	N-Term(Dimethyl:2H(4)); T11(HexNAc); K13(Dimethyl:2H(4))	1.41845	0	3.55622e+06	878.972	2	1756.94	1.49063	1.85548
1886	458	IAESPTATNHR	468	HDC16673	Q6IIX1	HDC16673	T6	1	1xTn	(Q6IIX1):T463	Q6IIX1	N-Term(Dimethyl); T6(HexNAc)	0.935758	0	5373799	476.576	3	1427.71	0.480246	2.7226
1888	83	NQLTTNPENTVFDAK	97	Hsc70-3	P29844	Heat shock 70 kDa protein cognate 3	T4	1	1xTn	(P29844):T86	F3YDH0	N-Term(Dimethyl:2H(4)); T4(HexNAc); K15(Dimethyl:2H(4))	0.822005	0	2.54801e+06	980.013	2	1959.02	1.95024	2.00968
1901	96	KAKPILKTDEPICPEGK	112	verm	Q06RG9	Helmsman	T8	1	1xT	(Q06RG9):T103	Q06RG9	K1(Dimethyl:2H(4)); N-Term(Dimethyl:2H(4)); K3(Dimethyl:2H(4)); K7(Dimethyl:2H(4)); T8(Hex(1)HexNAc(1)); C13(Carbamidomethyl); K17(Dimethyl:2H(4))	0.433301	2	262758	613.124	4	2449.48	1.80714	3.55279
1902	96	KAKPILKTDEPICPEGK	112	verm	Q06RG9	Helmsman	T8	1	1xT	(Q06RG9):T103	Q06RG9	K1(Dimethyl); N-Term(Dimethyl); K3(Dimethyl); K7(Dimethyl); T8(Hex(1)HexNAc(1)); C13(Carbamidomethyl); K17(Dimethyl)		2	2.35113e+06	608.092	4	2429.35	0.836384	4.88838
1903	96	KAKPILKTDEPICPEGK	112	verm	Q06RG9	Helmsman	T8	1	1xT	(Q06RG9):T103	Q06RG9	K1(Dimethyl:2H(4)); N-Term(Dimethyl:2H(4)); K3(Dimethyl:2H(4)); K7(Dimethyl:2H(4)); T8(Hex(1)HexNAc(1)); C13(Carbamidomethyl); K17(Dimethyl:2H(4))		2	839417	613.124	4	2449.47	0.511427	4.77133
1904	96	KAKPILKTDEPICPEGK	112	verm	Q06RG9	Helmsman	T8;	1	1xT	(Q06RG9):T103	Q06RG9	K1(Dimethyl:2H(4)); N-Term(Dimethyl:2H(4)); K3(Dimethyl:2H(4)); K7(Dimethyl:2H(4)); T8(Hex(1)HexNAc(1)); C13(Carbamidomethyl); K17(Dimethyl:2H(4))		2	839417	613.124	4	2449.47	0.511427	1.56552
1905	96	KAKPILKTDEPICPEGK	112	verm	Q06RG9	Helmsman	T8;	1	1xT	(Q06RG9):T103	Q06RG9	K1(Dimethyl); N-Term(Dimethyl); K3(Dimethyl); K7(Dimethyl); T8(Hex(1)HexNAc(1)); C13(Carbamidomethyl); K17(Dimethyl)		2	2.35113e+06	608.092	4	2429.35	0.836384	1.50651
1906	97	AKPILKTDEPICPEGK	112	verm	Q06RG9	Helmsman	T7	1	1xT	(Q06RG9):T103	Q06RG9	N-Term(Dimethyl); K2(Dimethyl); K6(Dimethyl); T7(Hex(1)HexNAc(1)); C12(Carbamidomethyl); K16(Dimethyl)	1.45109	1	1.34428e+06	569.06	4	2273.22	0.163723	4.37125
1907	97	AKPILKTDEPICPEGK	112	verm	Q06RG9	Helmsman	T7	1	1xT	(Q06RG9):T103	Q06RG9	N-Term(Dimethyl:2H(4)); K2(Dimethyl:2H(4)); K6(Dimethyl:2H(4)); T7(Hex(1)HexNAc(1)); C12(Carbamidomethyl); K16(Dimethyl:2H(4))	1.45109	1	824026	573.086	4	2289.32	1.19135	4.67436
1908	97	AKPILKTDEPICPEGK	112	verm	Q06RG9	Helmsman	T7	1	1xT	(Q06RG9):T103	Q06RG9	N-Term(Dimethyl:2H(4)); K2(Dimethyl:2H(4)); K6(Dimethyl:2H(4)); T7(Hex(1)HexNAc(1)); C12(Carbamidomethyl); K16(Dimethyl:2H(4))	1.27803	1	1.61958e+06	763.78	3	2289.32	2.02371	2.27193
1909	97	AKPILKTDEPICPEGK	112	verm	Q06RG9	Helmsman	T7	1	1xT	(Q06RG9):T103	Q06RG9	N-Term(Dimethyl); K2(Dimethyl); K6(Dimethyl); T7(Hex(1)HexNAc(1)); C12(Carbamidomethyl); K16(Dimethyl)	0.620154	1	2221641	569.061	4	2273.22	0.915513	5.00341
1910	97	AKPILKTDEPICPEGK	112	verm	Q06RG9	Helmsman	T7	1	1xT	(Q06RG9):T103	Q06RG9	N-Term(Dimethyl:2H(4)); K2(Dimethyl:2H(4)); K6(Dimethyl:2H(4)); T7(Hex(1)HexNAc(1)); C12(Carbamidomethyl); K16(Dimethyl:2H(4))	0.620154	1	1.2511e+06	573.086	4	2289.32	0.444847	4.72547
1911	97	AKPILKTDEPICPEGK	112	verm	Q06RG9	Helmsman	T7	1	1xT	(Q06RG9):T103	Q06RG9	N-Term(Dimethyl); K2(Dimethyl); K6(Dimethyl); T7(Hex(1)HexNAc(1)); C12(Carbamidomethyl); K16(Dimethyl)	0.612341	1	623224	758.412	3	2273.22	0.81403	2.85839
1912	97	AKPILKTDEPICPEGK	112	verm	Q06RG9	Helmsman	T7	1	1xT	(Q06RG9):T103	Q06RG9	N-Term(Dimethyl:2H(4)); K2(Dimethyl:2H(4)); K6(Dimethyl:2H(4)); T7(Hex(1)HexNAc(1)); C12(Carbamidomethyl); K16(Dimethyl:2H(4))	0.612341	1	296376	763.779	3	2289.32	1.22388	2.65932
1915	97	AKPILKTDEPICPEGK	112	verm	Q06RG9	Helmsman	T7	1	1xT	(Q06RG9):T103	Q06RG9	N-Term(Dimethyl); K2(Dimethyl); K6(Dimethyl); T7(Hex(1)HexNAc(1)); C12(Carbamidomethyl); K16(Dimethyl)		1	13971510	758.414	3	2273.23	3.71378	3.59
1916	97	AKPILKTDEPICPEGK	112	verm	Q06RG9	Helmsman	T7	1	1xT	(Q06RG9):T103	Q06RG9	N-Term(Dimethyl); K2(Dimethyl); K6(Dimethyl); T7(Hex(1)HexNAc(1)); C12(Carbamidomethyl); K16(Dimethyl)		1	2.43289e+06	758.412	3	2273.22	1.05568	3.05785
1917	97	AKPILKTDEPICPEGK	112	verm	Q06RG9	Helmsman	T7	1	1xT	(Q06RG9):T103	Q06RG9	N-Term(Dimethyl); K2(Dimethyl); K6(Dimethyl); T7(Hex(1)HexNAc(1)); C12(Carbamidomethyl); K16(Dimethyl)		1	5.32772e+06	569.061	4	2273.22	0.378521	4.29233
1920	97	AKPILKTDEPICPEGK	112	verm	Q06RG9	Helmsman	T7	1	1xT	(Q06RG9):T103	Q06RG9	N-Term(Dimethyl:2H(4)); K2(Dimethyl:2H(4)); K6(Dimethyl:2H(4)); T7(Hex(1)HexNAc(1)); C12(Carbamidomethyl); K16(Dimethyl:2H(4))		1	1.65156e+06	573.086	4	2289.32	0.231561	4.95454
1921	97	AKPILKTDEPICPEGK	112	verm	Q06RG9	Helmsman	T7	1	1xT	(Q06RG9):T103	Q06RG9	N-Term(Dimethyl:2H(4)); K2(Dimethyl:2H(4)); K6(Dimethyl:2H(4)); T7(Hex(1)HexNAc(1)); C12(Carbamidomethyl); K16(Dimethyl:2H(4))		1	3694964	763.779	3	2289.32	0.903954	3.57675
1922	97	AKPILKTDEPICPEGK	112	verm	Q06RG9	Helmsman	T7	1	1xT	(Q06RG9):T103	Q06RG9	N-Term(Dimethyl:2H(4)); K2(Dimethyl:2H(4)); K6(Dimethyl:2H(4)); T7(Hex(1)HexNAc(1)); C12(Carbamidomethyl); K16(Dimethyl:2H(4))		1	20097632	573.085	4	2289.32	-0.195012	4.69654
1923	97	AKPILKTDEPICPEGK	112	verm	Q06RG9	Helmsman	T7	1	1xT	(Q06RG9):T103	Q06RG9	N-Term(Dimethyl:2H(4)); K2(Dimethyl:2H(4)); K6(Dimethyl:2H(4)); T7(Hex(1)HexNAc(1)); C12(Carbamidomethyl); K16(Dimethyl:2H(4))		1	3.18439e+06	763.778	3	2289.32	0.264095	2.28472
1913	97	AKPILKTDEPICPEGK	112	verm	Q06RG9	Helmsman	T7	1	1xTn	(Q06RG9):T103	Q06RG9	N-Term(Dimethyl); K2(Dimethyl); K6(Dimethyl); T7(HexNAc); C12(Carbamidomethyl); K16(Dimethyl)	0.380267	1	499746	528.547	4	2111.17	0.449555	4.93607
1914	97	AKPILKTDEPICPEGK	112	verm	Q06RG9	Helmsman	T7	1	1xTn	(Q06RG9):T103	Q06RG9	N-Term(Dimethyl); K2(Dimethyl); K6(Dimethyl); T7(HexNAc); C12(Carbamidomethyl); K16(Dimethyl)	0.36381	1	499043	704.395	3	2111.17	1.09196	2.88206
1918	97	AKPILKTDEPICPEGK	112	verm	Q06RG9	Helmsman	T7	1	1xTn	(Q06RG9):T103	Q06RG9	N-Term(Dimethyl); K2(Dimethyl); K6(Dimethyl); T7(HexNAc); C12(Carbamidomethyl); K16(Dimethyl)		1	5939143	528.548	4	2111.17	1.37469	5.32747
1919	97	AKPILKTDEPICPEGK	112	verm	Q06RG9	Helmsman	T7	1	1xTn	(Q06RG9):T103	Q06RG9	N-Term(Dimethyl); K2(Dimethyl); K6(Dimethyl); T7(HexNAc); C12(Carbamidomethyl); K16(Dimethyl)		1	7.1628e+06	704.395	3	2111.17	1.17869	3.42847
1924	97	AKPILKTDEPICPEGK	112	verm	Q06RG9	Helmsman	T7	1	1xTn	(Q06RG9):T103	Q06RG9	N-Term(Dimethyl:2H(4)); K2(Dimethyl:2H(4)); K6(Dimethyl:2H(4)); T7(HexNAc); C12(Carbamidomethyl); K16(Dimethyl:2H(4))		1	3.86984e+06	532.572	4	2127.27	0.0613278	4.90518
1925	97	AKPILKTDEPICPEGK	112	verm	Q06RG9	Helmsman	T7	1	1xTn	(Q06RG9):T103	Q06RG9	N-Term(Dimethyl:2H(4)); K2(Dimethyl:2H(4)); K6(Dimethyl:2H(4)); T7(HexNAc); C12(Carbamidomethyl); K16(Dimethyl:2H(4))		1	2666784	709.761	3	2127.27	0.325875	2.69598
1926	97	AKPILKTDEPICPEGK	112	verm	Q06RG9	Helmsman	T7;	1	1xTn	(Q06RG9):T103	Q06RG9	N-Term(Dimethyl); K2(Dimethyl); K6(Dimethyl); T7(HexNAc); C12(Carbamidomethyl); K16(Dimethyl)		1	5939143	528.548	4	2111.17	1.37469	2.7488
1927	97	AKPILKTDEPICPEGK	112	verm	Q06RG9	Helmsman	T7;	1	1xTn	(Q06RG9):T103	Q06RG9	N-Term(Dimethyl:2H(4)); K2(Dimethyl:2H(4)); K6(Dimethyl:2H(4)); T7(HexNAc); C12(Carbamidomethyl); K16(Dimethyl:2H(4))		1	3.86984e+06	532.572	4	2127.27	0.0613278	2.74078
1928	97	AKPILKTDEPICPEGK	112	verm	Q06RG9	Helmsman	T7;	1	1xTn	(Q06RG9):T103	Q06RG9	N-Term(Dimethyl); K2(Dimethyl); K6(Dimethyl); T7(HexNAc); C12(Carbamidomethyl); K16(Dimethyl)	0.380267	1	499746	528.547	4	2111.17	0.449555	2.47392
1929	97	AKPILKTDEPICPEGK	112	verm	Q06RG9	Helmsman	T7;	1	1xT	(Q06RG9):T103	Q06RG9	N-Term(Dimethyl:2H(4)); K2(Dimethyl:2H(4)); K6(Dimethyl:2H(4)); T7(Hex(1)HexNAc(1)); C12(Carbamidomethyl); K16(Dimethyl:2H(4))		1	1.65156e+06	573.086	4	2289.32	0.231561	2.05065
1930	97	AKPILKTDEPICPEGK	112	verm	Q06RG9	Helmsman	T7;	1	1xT	(Q06RG9):T103	Q06RG9	N-Term(Dimethyl); K2(Dimethyl); K6(Dimethyl); T7(Hex(1)HexNAc(1)); C12(Carbamidomethyl); K16(Dimethyl)	0.620154	1	2221641	569.061	4	2273.22	0.915513	1.80963
1931	97	AKPILKTDEPICPEGK	112	verm	Q06RG9	Helmsman	T7;	1	1xTn	(Q06RG9):T103	Q06RG9	N-Term(Dimethyl); K2(Dimethyl); K6(Dimethyl); T7(HexNAc); C12(Carbamidomethyl); K16(Dimethyl)		1	7.1628e+06	704.395	3	2111.17	1.17869	1.76404
1932	97	AKPILKTDEPICPEGK	112	verm	Q06RG9	Helmsman	T7;	1	1xT	(Q06RG9):T103	Q06RG9	N-Term(Dimethyl); K2(Dimethyl); K6(Dimethyl); T7(Hex(1)HexNAc(1)); C12(Carbamidomethyl); K16(Dimethyl)	1.45109	1	1.34428e+06	569.06	4	2273.22	0.163723	1.6736
1933	97	AKPILKTDEPICPEGK	112	verm	Q06RG9	Helmsman	T7;	1	1xT	(Q06RG9):T103	Q06RG9	N-Term(Dimethyl:2H(4)); K2(Dimethyl:2H(4)); K6(Dimethyl:2H(4)); T7(Hex(1)HexNAc(1)); C12(Carbamidomethyl); K16(Dimethyl:2H(4))	1.45109	1	824026	573.086	4	2289.32	1.19135	1.66852
1934	97	AKPILKTDEPICPEGK	112	verm	Q06RG9	Helmsman	T7;	1	1xT	(Q06RG9):T103	Q06RG9	N-Term(Dimethyl:2H(4)); K2(Dimethyl:2H(4)); K6(Dimethyl:2H(4)); T7(Hex(1)HexNAc(1)); C12(Carbamidomethyl); K16(Dimethyl:2H(4))	0.620154	1	1.2511e+06	573.086	4	2289.32	0.444847	1.52963
1935	97	AKPILKTDEPICPEGK	112	verm	Q06RG9	Helmsman	T7;	1	1xT	(Q06RG9):T103	Q06RG9	N-Term(Dimethyl:2H(4)); K2(Dimethyl:2H(4)); K6(Dimethyl:2H(4)); T7(Hex(1)HexNAc(1)); C12(Carbamidomethyl); K16(Dimethyl:2H(4))		1	20097632	573.085	4	2289.32	-0.195012	1.51651
1936	97	AKPILKTDEPICPEGK	112	verm	Q06RG9	Helmsman	T7;	1	1xTn	(Q06RG9):T103	Q06RG9	N-Term(Dimethyl:2H(4)); K2(Dimethyl:2H(4)); K6(Dimethyl:2H(4)); T7(HexNAc); C12(Carbamidomethyl); K16(Dimethyl:2H(4))		1	2666784	709.761	3	2127.27	0.325875	1.40408
1937	97	AKPILKTDEPICPEGK	112	verm	Q06RG9	Helmsman	T7;	1	1xT	(Q06RG9):T103	Q06RG9	N-Term(Dimethyl:2H(4)); K2(Dimethyl:2H(4)); K6(Dimethyl:2H(4)); T7(Hex(1)HexNAc(1)); C12(Carbamidomethyl); K16(Dimethyl:2H(4))		1	3694964	763.779	3	2289.32	0.903954	1.36667
1938	97	AKPILKTDEPICPEGK	112	verm	Q06RG9	Helmsman	T7;	1	1xT	(Q06RG9):T103	Q06RG9	N-Term(Dimethyl); K2(Dimethyl); K6(Dimethyl); T7(Hex(1)HexNAc(1)); C12(Carbamidomethyl); K16(Dimethyl)	0.612341	1	623224	758.412	3	2273.22	0.81403	1.26692
1939	97	AKPILKTDEPICPEGK	112	verm	Q06RG9	Helmsman	T7;	1	1xT	(Q06RG9):T103	Q06RG9	N-Term(Dimethyl); K2(Dimethyl); K6(Dimethyl); T7(Hex(1)HexNAc(1)); C12(Carbamidomethyl); K16(Dimethyl)		1	13971510	758.414	3	2273.23	3.71378	1.25585
1940	97	AKPILKTDEPICPEGK	112	verm	Q06RG9	Helmsman	T7;	1	1xT	(Q06RG9):T103	Q06RG9	N-Term(Dimethyl:2H(4)); K2(Dimethyl:2H(4)); K6(Dimethyl:2H(4)); T7(Hex(1)HexNAc(1)); C12(Carbamidomethyl); K16(Dimethyl:2H(4))	1.27803	1	1.61958e+06	763.78	3	2289.32	2.02371	0.94614
1941	97	AKPILKTDEPICPEGK	112	verm	Q06RG9	Helmsman	T7;	1	1xT	(Q06RG9):T103	Q06RG9	N-Term(Dimethyl:2H(4)); K2(Dimethyl:2H(4)); K6(Dimethyl:2H(4)); T7(Hex(1)HexNAc(1)); C12(Carbamidomethyl); K16(Dimethyl:2H(4))	0.612341	1	296376	763.779	3	2289.32	1.22388	0.740169
1942	100	ILKTDEPICPEGK	112	verm	Q06RG9	Helmsman	T4	1	1xT	(Q06RG9):T103	Q06RG9	N-Term(Dimethyl:2H(4)); K3(Dimethyl:2H(4)); T4(Hex(1)HexNAc(1)); C9(Carbamidomethyl); K13(Dimethyl:2H(4))	1.88721	1	2.73562e+06	654.365	3	1961.08	1.51957	2.76334
1943	101	LKTDEPICPEGK	112	verm	Q06RG9	Helmsman	T3	1	1xT	(Q06RG9):T103	Q06RG9	N-Term(Dimethyl); K2(Dimethyl); T3(Hex(1)HexNAc(1)); C8(Carbamidomethyl); K12(Dimethyl)	1.00315	1	4402109	612.645	3	1835.92	0.541442	3.2029
1944	101	LKTDEPICPEGK	112	verm	Q06RG9	Helmsman	T3	1	1xT	(Q06RG9):T103	Q06RG9	N-Term(Dimethyl:2H(4)); K2(Dimethyl:2H(4)); T3(Hex(1)HexNAc(1)); C8(Carbamidomethyl); K12(Dimethyl:2H(4))	1.00315	1	3436571	616.67	3	1848	0.998334	2.65708
1945	101	LKTDEPICPEGK	112	verm	Q06RG9	Helmsman	T3	1	1xTn	(Q06RG9):T103	Q06RG9	N-Term(Dimethyl:2H(4)); K2(Dimethyl:2H(4)); T3(HexNAc); C8(Carbamidomethyl); K12(Dimethyl:2H(4))	0.69209	1	12660183	562.652	3	1685.94	-0.590853	3.1508
1946	101	LKTDEPICPEGK	112	verm	Q06RG9	Helmsman	T3;	1	1xTn	(Q06RG9):T103	Q06RG9	N-Term(Dimethyl); K2(Dimethyl); T3(HexNAc); C8(Carbamidomethyl); K12(Dimethyl)	0.69209	1	7.10413e+06	558.627	3	1673.87	-0.556491	2.80975
1947	101	LKTDEPICPEGK	112	verm	Q06RG9	Helmsman	T3;	1	1xTn	(Q06RG9):T103	Q06RG9	N-Term(Dimethyl:2H(4)); K2(Dimethyl:2H(4)); T3(HexNAc); C8(Carbamidomethyl); K12(Dimethyl:2H(4))	0.69209	1	12660183	562.652	3	1685.94	-0.590853	2.3278
1948	101	LKTDEPICPEGK	112	verm	Q06RG9	Helmsman	T3;	1	1xTn	(Q06RG9):T103	Q06RG9	N-Term(Dimethyl:2H(4)); K2(Dimethyl:2H(4)); T3(HexNAc); C8(Carbamidomethyl); K12(Dimethyl:2H(4))	0.7148	1	7.13687e+06	843.474	2	1685.94	-0.184651	1.77418
1949	101	LKTDEPICPEGK	112	verm	Q06RG9	Helmsman	T3;	1	1xT	(Q06RG9):T103	Q06RG9	N-Term(Dimethyl:2H(4)); K2(Dimethyl:2H(4)); T3(Hex(1)HexNAc(1)); C8(Carbamidomethyl); K12(Dimethyl:2H(4))	1.00315	1	3436571	616.67	3	1848	0.998334	1.50379
1950	101	LKTDEPICPEGK	112	verm	Q06RG9	Helmsman	T3;	1	1xT	(Q06RG9):T103	Q06RG9	N-Term(Dimethyl); K2(Dimethyl); T3(Hex(1)HexNAc(1)); C8(Carbamidomethyl); K12(Dimethyl)	1.00315	1	4402109	612.645	3	1835.92	0.541442	1.22468
1951	102	KTDEPICPEGK	112	verm	Q06RG9	Helmsman	T2	1	1xT	(Q06RG9):T103	Q06RG9	K1(Dimethyl); N-Term(Dimethyl); T2(Hex(1)HexNAc(1)); C7(Carbamidomethyl); K11(Dimethyl)	1.26859	1	6.18572e+06	574.951	3	1722.84	0.874671	3.02099
1952	102	KTDEPICPEGK	112	verm	Q06RG9	Helmsman	T2	1	1xT	(Q06RG9):T103	Q06RG9	K1(Dimethyl:2H(4)); N-Term(Dimethyl:2H(4)); T2(Hex(1)HexNAc(1)); C7(Carbamidomethyl); K11(Dimethyl:2H(4))	1.26859	1	3.08744e+06	578.976	3	1734.91	0.831317	2.66301
1953	102	KTDEPICPEGK	112	verm	Q06RG9	Helmsman	T2	1	1xTn	(Q06RG9):T103	Q06RG9	N-Term(Dimethyl:2H(4)); K1(Dimethyl:2H(4)); T2(HexNAc); C7(Carbamidomethyl); K11(Dimethyl:2H(4))	1.14345	1	5789524	524.958	3	1572.86	0.624068	2.6257
1954	102	KTDEPICPEGK	112	verm	Q06RG9	Helmsman	T2;	1	1xTn	(Q06RG9):T103	Q06RG9	N-Term(Dimethyl:2H(4)); K1(Dimethyl:2H(4)); T2(HexNAc); C7(Carbamidomethyl); K11(Dimethyl:2H(4))	1.14345	1	5789524	524.958	3	1572.86	0.624068	3.22694
1955	102	KTDEPICPEGK	112	verm	Q06RG9	Helmsman	T2;	1	1xTn	(Q06RG9):T103	Q06RG9	K1(Dimethyl); N-Term(Dimethyl); T2(HexNAc); C7(Carbamidomethyl); K11(Dimethyl)	1.14345	1	9079958	520.933	3	1560.78	0.670319	2.96889
1956	102	KTDEPICPEGK	112	verm	Q06RG9	Helmsman	T2;	1	1xTn	(Q06RG9):T103	Q06RG9	N-Term(Dimethyl:2H(4)); K1(Dimethyl:2H(4)); T2(HexNAc); C7(Carbamidomethyl); K11(Dimethyl:2H(4))	1.09483	1	21186512	786.934	2	1572.86	1.17589	2.17465
1957	102	KTDEPICPEGK	112	verm	Q06RG9	Helmsman	T2;	1	1xTn	(Q06RG9):T103	Q06RG9	K1(Dimethyl); N-Term(Dimethyl); T2(HexNAc); C7(Carbamidomethyl); K11(Dimethyl)	1.09483	1	17745322	780.896	2	1560.78	1.34373	2.01976
1958	102	KTDEPICPEGK	112	verm	Q06RG9	Helmsman	T2;	1	1xT	(Q06RG9):T103	Q06RG9	K1(Dimethyl:2H(4)); N-Term(Dimethyl:2H(4)); T2(Hex(1)HexNAc(1)); C7(Carbamidomethyl); K11(Dimethyl:2H(4))	1.26859	1	3.08744e+06	578.976	3	1734.91	0.831317	1.81643
1959	102	KTDEPICPEGK	112	verm	Q06RG9	Helmsman	T2;	1	1xT	(Q06RG9):T103	Q06RG9	K1(Dimethyl:2H(4)); N-Term(Dimethyl:2H(4)); T2(Hex(1)HexNAc(1)); C7(Carbamidomethyl); K11(Dimethyl:2H(4))	1.33212	1	14741078	867.96	2	1734.91	1.01497	1.8126
1960	102	KTDEPICPEGK	112	verm	Q06RG9	Helmsman	T2;	1	1xT	(Q06RG9):T103	Q06RG9	K1(Dimethyl); N-Term(Dimethyl); T2(Hex(1)HexNAc(1)); C7(Carbamidomethyl); K11(Dimethyl)	1.26859	1	6.18572e+06	574.951	3	1722.84	0.874671	1.56142
1961	102	KTDEPICPEGK	112	verm	Q06RG9	Helmsman	T2;	1	1xT	(Q06RG9):T103	Q06RG9	K1(Dimethyl); N-Term(Dimethyl); T2(Hex(1)HexNAc(1)); C7(Carbamidomethyl); K11(Dimethyl)	1.33212	1	14362803	861.922	2	1722.84	1.02418	0.924265
1962	103	TDEPICPEGK	112	verm	Q06RG9	Helmsman	T1	1	1xTn	(Q06RG9):T103	Q06RG9	T1(HexNAc); N-Term(Dimethyl); C6(Carbamidomethyl); K10(Dimethyl)	0.945256	0	8369923	702.833	2	1404.66	1.18056	1.69784
1963	103	TDEPICPEGK	112	verm	Q06RG9	Helmsman	T1	1	1xTn	(Q06RG9):T103	Q06RG9	T1(HexNAc); N-Term(Dimethyl); C6(Carbamidomethyl); K10(Dimethyl)	0.945256	0	127780888	702.834	2	1404.66	2.65792	1.80679
1964	103	TDEPICPEGK	112	verm	Q06RG9	Helmsman	T1;	1	1xT	(Q06RG9):T103	Q06RG9	T1(Hex(1)HexNAc(1)); N-Term(Dimethyl:2H(4)); C6(Carbamidomethyl); K10(Dimethyl:2H(4))	1.34179	0	7.09814e+06	787.885	2	1574.76	1.51201	1.46722
1965	103	TDEPICPEGK	112	verm	Q06RG9	Helmsman	T1;	1	1xTn	(Q06RG9):T103	Q06RG9	N-Term(Dimethyl:2H(4)); T1(HexNAc); C6(Carbamidomethyl); K10(Dimethyl:2H(4))	0.945256	0	14627912	706.857	2	1412.71	0.71128	1.44814
1966	103	TDEPICPEGK	112	verm	Q06RG9	Helmsman	T1;	1	1xTn	(Q06RG9):T103	Q06RG9	T1(HexNAc); N-Term(Dimethyl); C6(Carbamidomethyl); K10(Dimethyl)	0.945256	0	8369923	702.833	2	1404.66	1.18056	1.42831
1967	103	TDEPICPEGK	112	verm	Q06RG9	Helmsman	T1;	1	1xTn	(Q06RG9):T103	Q06RG9	T1(HexNAc); N-Term(Dimethyl); C6(Carbamidomethyl); K10(Dimethyl)	0.945256	0	127780888	702.834	2	1404.66	2.65792	1.38282
1968	103	TDEPICPEGK	112	verm	Q06RG9	Helmsman	T1;	1	1xTn	(Q06RG9):T103	Q06RG9	T1(HexNAc); N-Term(Dimethyl); C6(Carbamidomethyl); K10(Dimethyl)	0.992244	0	147440	702.832	2	1404.66	0.746041	1.27245
1969	103	TDEPICPEGK	112	verm	Q06RG9	Helmsman	T1;	1	1xTn	(Q06RG9):T103	Q06RG9	T1(HexNAc); N-Term(Dimethyl); C6(Carbamidomethyl); K10(Dimethyl)	1.00552	0	138422	702.832	2	1404.66	0.398425	1.1951
1970	103	TDEPICPEGK	112	verm	Q06RG9	Helmsman	T1;	1	1xT	(Q06RG9):T103	Q06RG9	T1(Hex(1)HexNAc(1)); N-Term(Dimethyl); C6(Carbamidomethyl); K10(Dimethyl)	1.34179	0	12373208	783.859	2	1566.71	1.23563	1.06617
1971	103	TDEPICPEGK	112	verm	Q06RG9	Helmsman	T1;	1	1xTn	(Q06RG9):T103	Q06RG9	T1(HexNAc); N-Term(Dimethyl); C6(Carbamidomethyl); K10(Dimethyl)	0.910847	0	102689	702.833	2	1404.66	1.18056	0.915874
1973	384	VEGEGLQASIGVPPSKATPKPK	405	Hmu	Q58SM9	Hemomucin (Fragment)	S15;T18	2	2xTn	(Q58SM9):S398	Q58SM9	N-Term(Dimethyl); S15(HexNAc); K16(Dimethyl); T18(HexNAc); K20(Dimethyl); K22(Dimethyl)		1	205144	677.88	4	2708.5	0.285793	2.96116
1973	384	VEGEGLQASIGVPPSKATPKPK	405	Hmu	Q58SM9	Hemomucin (Fragment)	S15;T18	2	2xTn	(Q58SM9):T401	Q58SM9	N-Term(Dimethyl); S15(HexNAc); K16(Dimethyl); T18(HexNAc); K20(Dimethyl); K22(Dimethyl)		1	205144	677.88	4	2708.5	0.285793	2.96116
1980	406	AAPSTTTPKPTATTTTTTPKPTTK	429	Hmu	Q58SM9	Hemomucin (Fragment)	T6;T7	2	2xTn	(Q58SM9):T411	Q58SM9	N-Term(Dimethyl:2H(4)); T6(HexNAc); T7(HexNAc); K9(Dimethyl:2H(4)); K20(Dimethyl:2H(4)); K24(Dimethyl:2H(4))	0.842106	0	268110	734.673	4	2935.67	1.20564	4.11123
1980	406	AAPSTTTPKPTATTTTTTPKPTTK	429	Hmu	Q58SM9	Hemomucin (Fragment)	T6;T7	2	2xTn	(Q58SM9):T412	Q58SM9	N-Term(Dimethyl:2H(4)); T6(HexNAc); T7(HexNAc); K9(Dimethyl:2H(4)); K20(Dimethyl:2H(4)); K24(Dimethyl:2H(4))	0.842106	0	268110	734.673	4	2935.67	1.20564	4.11123
1981	406	AAPSTTTPKPTATTTTTTPKPTTK	429	Hmu	Q58SM9	Hemomucin (Fragment)	T14;T15;T16;T17;T18	5	5xTn	(Q58SM9):T419	Q58SM9	N-Term(Dimethyl); K9(Dimethyl); T14(HexNAc); T15(HexNAc); T16(HexNAc); T17(HexNAc); T18(HexNAc); K20(Dimethyl); K24(Dimethyl)	0.823534	0	0	882.958	4	3528.81	1.62687	2.99333
1982	406	AAPSTTTPKPTATTTTTTPKPTTK	429	Hmu	Q58SM9	Hemomucin (Fragment)	T14;T15;T16;T17;T18	5	5xTn	(Q58SM9):T419	Q58SM9	N-Term(Dimethyl:2H(4)); K9(Dimethyl:2H(4)); T14(HexNAc); T15(HexNAc); T16(HexNAc); T17(HexNAc); T18(HexNAc); K20(Dimethyl:2H(4)); K24(Dimethyl:2H(4))	0.823534	0	182988	886.983	4	3544.91	1.0442	3.09761
1983	406	AAPSTTTPKPTATTTTTTPKPTTK	429	Hmu	Q58SM9	Hemomucin (Fragment)	T14;T15;T16;T17;T18	5	5xTn	(Q58SM9):T419	Q58SM9	N-Term(Dimethyl:2H(4)); K9(Dimethyl:2H(4)); T14(HexNAc); T15(HexNAc); T16(HexNAc); T17(HexNAc); T18(HexNAc); K20(Dimethyl:2H(4)); K24(Dimethyl:2H(4))		0	753459	886.982	4	3544.91	0.148882	4.18462
1981	406	AAPSTTTPKPTATTTTTTPKPTTK	429	Hmu	Q58SM9	Hemomucin (Fragment)	T14;T15;T16;T17;T18	5	5xTn	(Q58SM9):T420	Q58SM9	N-Term(Dimethyl); K9(Dimethyl); T14(HexNAc); T15(HexNAc); T16(HexNAc); T17(HexNAc); T18(HexNAc); K20(Dimethyl); K24(Dimethyl)	0.823534	0	0	882.958	4	3528.81	1.62687	2.99333
1982	406	AAPSTTTPKPTATTTTTTPKPTTK	429	Hmu	Q58SM9	Hemomucin (Fragment)	T14;T15;T16;T17;T18	5	5xTn	(Q58SM9):T420	Q58SM9	N-Term(Dimethyl:2H(4)); K9(Dimethyl:2H(4)); T14(HexNAc); T15(HexNAc); T16(HexNAc); T17(HexNAc); T18(HexNAc); K20(Dimethyl:2H(4)); K24(Dimethyl:2H(4))	0.823534	0	182988	886.983	4	3544.91	1.0442	3.09761
1983	406	AAPSTTTPKPTATTTTTTPKPTTK	429	Hmu	Q58SM9	Hemomucin (Fragment)	T14;T15;T16;T17;T18	5	5xTn	(Q58SM9):T420	Q58SM9	N-Term(Dimethyl:2H(4)); K9(Dimethyl:2H(4)); T14(HexNAc); T15(HexNAc); T16(HexNAc); T17(HexNAc); T18(HexNAc); K20(Dimethyl:2H(4)); K24(Dimethyl:2H(4))		0	753459	886.982	4	3544.91	0.148882	4.18462
1981	406	AAPSTTTPKPTATTTTTTPKPTTK	429	Hmu	Q58SM9	Hemomucin (Fragment)	T14;T15;T16;T17;T18	5	5xTn	(Q58SM9):T421	Q58SM9	N-Term(Dimethyl); K9(Dimethyl); T14(HexNAc); T15(HexNAc); T16(HexNAc); T17(HexNAc); T18(HexNAc); K20(Dimethyl); K24(Dimethyl)	0.823534	0	0	882.958	4	3528.81	1.62687	2.99333
1982	406	AAPSTTTPKPTATTTTTTPKPTTK	429	Hmu	Q58SM9	Hemomucin (Fragment)	T14;T15;T16;T17;T18	5	5xTn	(Q58SM9):T421	Q58SM9	N-Term(Dimethyl:2H(4)); K9(Dimethyl:2H(4)); T14(HexNAc); T15(HexNAc); T16(HexNAc); T17(HexNAc); T18(HexNAc); K20(Dimethyl:2H(4)); K24(Dimethyl:2H(4))	0.823534	0	182988	886.983	4	3544.91	1.0442	3.09761
1983	406	AAPSTTTPKPTATTTTTTPKPTTK	429	Hmu	Q58SM9	Hemomucin (Fragment)	T14;T15;T16;T17;T18	5	5xTn	(Q58SM9):T421	Q58SM9	N-Term(Dimethyl:2H(4)); K9(Dimethyl:2H(4)); T14(HexNAc); T15(HexNAc); T16(HexNAc); T17(HexNAc); T18(HexNAc); K20(Dimethyl:2H(4)); K24(Dimethyl:2H(4))		0	753459	886.982	4	3544.91	0.148882	4.18462
1981	406	AAPSTTTPKPTATTTTTTPKPTTK	429	Hmu	Q58SM9	Hemomucin (Fragment)	T14;T15;T16;T17;T18	5	5xTn	(Q58SM9):T422	Q58SM9	N-Term(Dimethyl); K9(Dimethyl); T14(HexNAc); T15(HexNAc); T16(HexNAc); T17(HexNAc); T18(HexNAc); K20(Dimethyl); K24(Dimethyl)	0.823534	0	0	882.958	4	3528.81	1.62687	2.99333
1982	406	AAPSTTTPKPTATTTTTTPKPTTK	429	Hmu	Q58SM9	Hemomucin (Fragment)	T14;T15;T16;T17;T18	5	5xTn	(Q58SM9):T422	Q58SM9	N-Term(Dimethyl:2H(4)); K9(Dimethyl:2H(4)); T14(HexNAc); T15(HexNAc); T16(HexNAc); T17(HexNAc); T18(HexNAc); K20(Dimethyl:2H(4)); K24(Dimethyl:2H(4))	0.823534	0	182988	886.983	4	3544.91	1.0442	3.09761
1983	406	AAPSTTTPKPTATTTTTTPKPTTK	429	Hmu	Q58SM9	Hemomucin (Fragment)	T14;T15;T16;T17;T18	5	5xTn	(Q58SM9):T422	Q58SM9	N-Term(Dimethyl:2H(4)); K9(Dimethyl:2H(4)); T14(HexNAc); T15(HexNAc); T16(HexNAc); T17(HexNAc); T18(HexNAc); K20(Dimethyl:2H(4)); K24(Dimethyl:2H(4))		0	753459	886.982	4	3544.91	0.148882	4.18462
1981	406	AAPSTTTPKPTATTTTTTPKPTTK	429	Hmu	Q58SM9	Hemomucin (Fragment)	T14;T15;T16;T17;T18	5	5xTn	(Q58SM9):T423	Q58SM9	N-Term(Dimethyl); K9(Dimethyl); T14(HexNAc); T15(HexNAc); T16(HexNAc); T17(HexNAc); T18(HexNAc); K20(Dimethyl); K24(Dimethyl)	0.823534	0	0	882.958	4	3528.81	1.62687	2.99333
1982	406	AAPSTTTPKPTATTTTTTPKPTTK	429	Hmu	Q58SM9	Hemomucin (Fragment)	T14;T15;T16;T17;T18	5	5xTn	(Q58SM9):T423	Q58SM9	N-Term(Dimethyl:2H(4)); K9(Dimethyl:2H(4)); T14(HexNAc); T15(HexNAc); T16(HexNAc); T17(HexNAc); T18(HexNAc); K20(Dimethyl:2H(4)); K24(Dimethyl:2H(4))	0.823534	0	182988	886.983	4	3544.91	1.0442	3.09761
1983	406	AAPSTTTPKPTATTTTTTPKPTTK	429	Hmu	Q58SM9	Hemomucin (Fragment)	T14;T15;T16;T17;T18	5	5xTn	(Q58SM9):T423	Q58SM9	N-Term(Dimethyl:2H(4)); K9(Dimethyl:2H(4)); T14(HexNAc); T15(HexNAc); T16(HexNAc); T17(HexNAc); T18(HexNAc); K20(Dimethyl:2H(4)); K24(Dimethyl:2H(4))		0	753459	886.982	4	3544.91	0.148882	4.18462
1984	406	AAPSTTTPKPTATTTTTTPKPTTK	429	Hmu	Q58SM9	Hemomucin (Fragment)	T13;T14;T15;T16;T17;T18	6	6xTn	(Q58SM9):T418	Q58SM9	N-Term(Dimethyl); K9(Dimethyl); T13(HexNAc); T14(HexNAc); T15(HexNAc); T16(HexNAc); T17(HexNAc); T18(HexNAc); K20(Dimethyl); K24(Dimethyl)		0	927449	933.728	4	3731.89	1.59645	4.62363
1984	406	AAPSTTTPKPTATTTTTTPKPTTK	429	Hmu	Q58SM9	Hemomucin (Fragment)	T13;T14;T15;T16;T17;T18	6	6xTn	(Q58SM9):T419	Q58SM9	N-Term(Dimethyl); K9(Dimethyl); T13(HexNAc); T14(HexNAc); T15(HexNAc); T16(HexNAc); T17(HexNAc); T18(HexNAc); K20(Dimethyl); K24(Dimethyl)		0	927449	933.728	4	3731.89	1.59645	4.62363
1984	406	AAPSTTTPKPTATTTTTTPKPTTK	429	Hmu	Q58SM9	Hemomucin (Fragment)	T13;T14;T15;T16;T17;T18	6	6xTn	(Q58SM9):T420	Q58SM9	N-Term(Dimethyl); K9(Dimethyl); T13(HexNAc); T14(HexNAc); T15(HexNAc); T16(HexNAc); T17(HexNAc); T18(HexNAc); K20(Dimethyl); K24(Dimethyl)		0	927449	933.728	4	3731.89	1.59645	4.62363
1984	406	AAPSTTTPKPTATTTTTTPKPTTK	429	Hmu	Q58SM9	Hemomucin (Fragment)	T13;T14;T15;T16;T17;T18	6	6xTn	(Q58SM9):T421	Q58SM9	N-Term(Dimethyl); K9(Dimethyl); T13(HexNAc); T14(HexNAc); T15(HexNAc); T16(HexNAc); T17(HexNAc); T18(HexNAc); K20(Dimethyl); K24(Dimethyl)		0	927449	933.728	4	3731.89	1.59645	4.62363
1984	406	AAPSTTTPKPTATTTTTTPKPTTK	429	Hmu	Q58SM9	Hemomucin (Fragment)	T13;T14;T15;T16;T17;T18	6	6xTn	(Q58SM9):T422	Q58SM9	N-Term(Dimethyl); K9(Dimethyl); T13(HexNAc); T14(HexNAc); T15(HexNAc); T16(HexNAc); T17(HexNAc); T18(HexNAc); K20(Dimethyl); K24(Dimethyl)		0	927449	933.728	4	3731.89	1.59645	4.62363
1984	406	AAPSTTTPKPTATTTTTTPKPTTK	429	Hmu	Q58SM9	Hemomucin (Fragment)	T13;T14;T15;T16;T17;T18	6	6xTn	(Q58SM9):T423	Q58SM9	N-Term(Dimethyl); K9(Dimethyl); T13(HexNAc); T14(HexNAc); T15(HexNAc); T16(HexNAc); T17(HexNAc); T18(HexNAc); K20(Dimethyl); K24(Dimethyl)		0	927449	933.728	4	3731.89	1.59645	4.62363
1985	411	TTPKPTATTTTTTPKPTTK	429	Hmu	Q58SM9	Hemomucin (Fragment)	T8;T9;T10;T11;T12;T13	6	6xTn	(Q58SM9):T418	Q58SM9	N-Term(Dimethyl:2H(4)); K4(Dimethyl:2H(4)); T8(HexNAc); T9(HexNAc); T10(HexNAc); T11(HexNAc); T12(HexNAc); T13(HexNAc); K15(Dimethyl:2H(4)); K19(Dimethyl:2H(4))		0	1317895	830.951	4	3320.78	1.23329	4.62209
1985	411	TTPKPTATTTTTTPKPTTK	429	Hmu	Q58SM9	Hemomucin (Fragment)	T8;T9;T10;T11;T12;T13	6	6xTn	(Q58SM9):T419	Q58SM9	N-Term(Dimethyl:2H(4)); K4(Dimethyl:2H(4)); T8(HexNAc); T9(HexNAc); T10(HexNAc); T11(HexNAc); T12(HexNAc); T13(HexNAc); K15(Dimethyl:2H(4)); K19(Dimethyl:2H(4))		0	1317895	830.951	4	3320.78	1.23329	4.62209
1985	411	TTPKPTATTTTTTPKPTTK	429	Hmu	Q58SM9	Hemomucin (Fragment)	T8;T9;T10;T11;T12;T13	6	6xTn	(Q58SM9):T420	Q58SM9	N-Term(Dimethyl:2H(4)); K4(Dimethyl:2H(4)); T8(HexNAc); T9(HexNAc); T10(HexNAc); T11(HexNAc); T12(HexNAc); T13(HexNAc); K15(Dimethyl:2H(4)); K19(Dimethyl:2H(4))		0	1317895	830.951	4	3320.78	1.23329	4.62209
1985	411	TTPKPTATTTTTTPKPTTK	429	Hmu	Q58SM9	Hemomucin (Fragment)	T8;T9;T10;T11;T12;T13	6	6xTn	(Q58SM9):T421	Q58SM9	N-Term(Dimethyl:2H(4)); K4(Dimethyl:2H(4)); T8(HexNAc); T9(HexNAc); T10(HexNAc); T11(HexNAc); T12(HexNAc); T13(HexNAc); K15(Dimethyl:2H(4)); K19(Dimethyl:2H(4))		0	1317895	830.951	4	3320.78	1.23329	4.62209
1985	411	TTPKPTATTTTTTPKPTTK	429	Hmu	Q58SM9	Hemomucin (Fragment)	T8;T9;T10;T11;T12;T13	6	6xTn	(Q58SM9):T422	Q58SM9	N-Term(Dimethyl:2H(4)); K4(Dimethyl:2H(4)); T8(HexNAc); T9(HexNAc); T10(HexNAc); T11(HexNAc); T12(HexNAc); T13(HexNAc); K15(Dimethyl:2H(4)); K19(Dimethyl:2H(4))		0	1317895	830.951	4	3320.78	1.23329	4.62209
1985	411	TTPKPTATTTTTTPKPTTK	429	Hmu	Q58SM9	Hemomucin (Fragment)	T8;T9;T10;T11;T12;T13	6	6xTn	(Q58SM9):T423	Q58SM9	N-Term(Dimethyl:2H(4)); K4(Dimethyl:2H(4)); T8(HexNAc); T9(HexNAc); T10(HexNAc); T11(HexNAc); T12(HexNAc); T13(HexNAc); K15(Dimethyl:2H(4)); K19(Dimethyl:2H(4))		0	1317895	830.951	4	3320.78	1.23329	4.62209
1986	412	TPKPTATTTTTTPKPTTK	429	Hmu	Q58SM9	Hemomucin (Fragment)	T8;T9;T10;T11;T12	5	5xTn	(Q58SM9):T419	Q58SM9	N-Term(Dimethyl); K3(Dimethyl); T8(HexNAc); T9(HexNAc); T10(HexNAc); T11(HexNAc); T12(HexNAc); K14(Dimethyl); K18(Dimethyl)		0	3.60483e+06	750.894	4	3000.55	1.18283	3.68114
1986	412	TPKPTATTTTTTPKPTTK	429	Hmu	Q58SM9	Hemomucin (Fragment)	T8;T9;T10;T11;T12	5	5xTn	(Q58SM9):T420	Q58SM9	N-Term(Dimethyl); K3(Dimethyl); T8(HexNAc); T9(HexNAc); T10(HexNAc); T11(HexNAc); T12(HexNAc); K14(Dimethyl); K18(Dimethyl)		0	3.60483e+06	750.894	4	3000.55	1.18283	3.68114
1986	412	TPKPTATTTTTTPKPTTK	429	Hmu	Q58SM9	Hemomucin (Fragment)	T8;T9;T10;T11;T12	5	5xTn	(Q58SM9):T421	Q58SM9	N-Term(Dimethyl); K3(Dimethyl); T8(HexNAc); T9(HexNAc); T10(HexNAc); T11(HexNAc); T12(HexNAc); K14(Dimethyl); K18(Dimethyl)		0	3.60483e+06	750.894	4	3000.55	1.18283	3.68114
1986	412	TPKPTATTTTTTPKPTTK	429	Hmu	Q58SM9	Hemomucin (Fragment)	T8;T9;T10;T11;T12	5	5xTn	(Q58SM9):T422	Q58SM9	N-Term(Dimethyl); K3(Dimethyl); T8(HexNAc); T9(HexNAc); T10(HexNAc); T11(HexNAc); T12(HexNAc); K14(Dimethyl); K18(Dimethyl)		0	3.60483e+06	750.894	4	3000.55	1.18283	3.68114
1986	412	TPKPTATTTTTTPKPTTK	429	Hmu	Q58SM9	Hemomucin (Fragment)	T8;T9;T10;T11;T12	5	5xTn	(Q58SM9):T423	Q58SM9	N-Term(Dimethyl); K3(Dimethyl); T8(HexNAc); T9(HexNAc); T10(HexNAc); T11(HexNAc); T12(HexNAc); K14(Dimethyl); K18(Dimethyl)		0	3.60483e+06	750.894	4	3000.55	1.18283	3.68114
1987	412	TPKPTATTTTTTPKPTTK	429	Hmu	Q58SM9	Hemomucin (Fragment)	T7;T8;T9;T10;T11;T12	6	6xTn	(Q58SM9):T418	Q58SM9	N-Term(Dimethyl); K3(Dimethyl); T7(HexNAc); T8(HexNAc); T9(HexNAc); T10(HexNAc); T11(HexNAc); T12(HexNAc); K14(Dimethyl); K18(Dimethyl)	1.61516	0	1.09919e+06	801.664	4	3203.64	1.8614	4.59203
1988	412	TPKPTATTTTTTPKPTTK	429	Hmu	Q58SM9	Hemomucin (Fragment)	T7;T8;T9;T10;T11;T12	6	6xTn	(Q58SM9):T418	Q58SM9	N-Term(Dimethyl:2H(4)); K3(Dimethyl:2H(4)); T7(HexNAc); T8(HexNAc); T9(HexNAc); T10(HexNAc); T11(HexNAc); T12(HexNAc); K14(Dimethyl:2H(4)); K18(Dimethyl:2H(4))		0	717936	805.689	4	3219.73	0.991229	4.61371
1989	412	TPKPTATTTTTTPKPTTK	429	Hmu	Q58SM9	Hemomucin (Fragment)	T7;T8;T9;T10;T11;T12	6	6xTn	(Q58SM9):T418	Q58SM9	N-Term(Dimethyl:2H(4)); K3(Dimethyl:2H(4)); T7(HexNAc); T8(HexNAc); T9(HexNAc); T10(HexNAc); T11(HexNAc); T12(HexNAc); K14(Dimethyl:2H(4)); K18(Dimethyl:2H(4))		0	450591	644.753	5	3219.73	1.55575	5.33508
1987	412	TPKPTATTTTTTPKPTTK	429	Hmu	Q58SM9	Hemomucin (Fragment)	T7;T8;T9;T10;T11;T12	6	6xTn	(Q58SM9):T419	Q58SM9	N-Term(Dimethyl); K3(Dimethyl); T7(HexNAc); T8(HexNAc); T9(HexNAc); T10(HexNAc); T11(HexNAc); T12(HexNAc); K14(Dimethyl); K18(Dimethyl)	1.61516	0	1.09919e+06	801.664	4	3203.64	1.8614	4.59203
1988	412	TPKPTATTTTTTPKPTTK	429	Hmu	Q58SM9	Hemomucin (Fragment)	T7;T8;T9;T10;T11;T12	6	6xTn	(Q58SM9):T419	Q58SM9	N-Term(Dimethyl:2H(4)); K3(Dimethyl:2H(4)); T7(HexNAc); T8(HexNAc); T9(HexNAc); T10(HexNAc); T11(HexNAc); T12(HexNAc); K14(Dimethyl:2H(4)); K18(Dimethyl:2H(4))		0	717936	805.689	4	3219.73	0.991229	4.61371
1989	412	TPKPTATTTTTTPKPTTK	429	Hmu	Q58SM9	Hemomucin (Fragment)	T7;T8;T9;T10;T11;T12	6	6xTn	(Q58SM9):T419	Q58SM9	N-Term(Dimethyl:2H(4)); K3(Dimethyl:2H(4)); T7(HexNAc); T8(HexNAc); T9(HexNAc); T10(HexNAc); T11(HexNAc); T12(HexNAc); K14(Dimethyl:2H(4)); K18(Dimethyl:2H(4))		0	450591	644.753	5	3219.73	1.55575	5.33508
1987	412	TPKPTATTTTTTPKPTTK	429	Hmu	Q58SM9	Hemomucin (Fragment)	T7;T8;T9;T10;T11;T12	6	6xTn	(Q58SM9):T420	Q58SM9	N-Term(Dimethyl); K3(Dimethyl); T7(HexNAc); T8(HexNAc); T9(HexNAc); T10(HexNAc); T11(HexNAc); T12(HexNAc); K14(Dimethyl); K18(Dimethyl)	1.61516	0	1.09919e+06	801.664	4	3203.64	1.8614	4.59203
1988	412	TPKPTATTTTTTPKPTTK	429	Hmu	Q58SM9	Hemomucin (Fragment)	T7;T8;T9;T10;T11;T12	6	6xTn	(Q58SM9):T420	Q58SM9	N-Term(Dimethyl:2H(4)); K3(Dimethyl:2H(4)); T7(HexNAc); T8(HexNAc); T9(HexNAc); T10(HexNAc); T11(HexNAc); T12(HexNAc); K14(Dimethyl:2H(4)); K18(Dimethyl:2H(4))		0	717936	805.689	4	3219.73	0.991229	4.61371
1989	412	TPKPTATTTTTTPKPTTK	429	Hmu	Q58SM9	Hemomucin (Fragment)	T7;T8;T9;T10;T11;T12	6	6xTn	(Q58SM9):T420	Q58SM9	N-Term(Dimethyl:2H(4)); K3(Dimethyl:2H(4)); T7(HexNAc); T8(HexNAc); T9(HexNAc); T10(HexNAc); T11(HexNAc); T12(HexNAc); K14(Dimethyl:2H(4)); K18(Dimethyl:2H(4))		0	450591	644.753	5	3219.73	1.55575	5.33508
1987	412	TPKPTATTTTTTPKPTTK	429	Hmu	Q58SM9	Hemomucin (Fragment)	T7;T8;T9;T10;T11;T12	6	6xTn	(Q58SM9):T421	Q58SM9	N-Term(Dimethyl); K3(Dimethyl); T7(HexNAc); T8(HexNAc); T9(HexNAc); T10(HexNAc); T11(HexNAc); T12(HexNAc); K14(Dimethyl); K18(Dimethyl)	1.61516	0	1.09919e+06	801.664	4	3203.64	1.8614	4.59203
1988	412	TPKPTATTTTTTPKPTTK	429	Hmu	Q58SM9	Hemomucin (Fragment)	T7;T8;T9;T10;T11;T12	6	6xTn	(Q58SM9):T421	Q58SM9	N-Term(Dimethyl:2H(4)); K3(Dimethyl:2H(4)); T7(HexNAc); T8(HexNAc); T9(HexNAc); T10(HexNAc); T11(HexNAc); T12(HexNAc); K14(Dimethyl:2H(4)); K18(Dimethyl:2H(4))		0	717936	805.689	4	3219.73	0.991229	4.61371
1989	412	TPKPTATTTTTTPKPTTK	429	Hmu	Q58SM9	Hemomucin (Fragment)	T7;T8;T9;T10;T11;T12	6	6xTn	(Q58SM9):T421	Q58SM9	N-Term(Dimethyl:2H(4)); K3(Dimethyl:2H(4)); T7(HexNAc); T8(HexNAc); T9(HexNAc); T10(HexNAc); T11(HexNAc); T12(HexNAc); K14(Dimethyl:2H(4)); K18(Dimethyl:2H(4))		0	450591	644.753	5	3219.73	1.55575	5.33508
1987	412	TPKPTATTTTTTPKPTTK	429	Hmu	Q58SM9	Hemomucin (Fragment)	T7;T8;T9;T10;T11;T12	6	6xTn	(Q58SM9):T422	Q58SM9	N-Term(Dimethyl); K3(Dimethyl); T7(HexNAc); T8(HexNAc); T9(HexNAc); T10(HexNAc); T11(HexNAc); T12(HexNAc); K14(Dimethyl); K18(Dimethyl)	1.61516	0	1.09919e+06	801.664	4	3203.64	1.8614	4.59203
1988	412	TPKPTATTTTTTPKPTTK	429	Hmu	Q58SM9	Hemomucin (Fragment)	T7;T8;T9;T10;T11;T12	6	6xTn	(Q58SM9):T422	Q58SM9	N-Term(Dimethyl:2H(4)); K3(Dimethyl:2H(4)); T7(HexNAc); T8(HexNAc); T9(HexNAc); T10(HexNAc); T11(HexNAc); T12(HexNAc); K14(Dimethyl:2H(4)); K18(Dimethyl:2H(4))		0	717936	805.689	4	3219.73	0.991229	4.61371
1989	412	TPKPTATTTTTTPKPTTK	429	Hmu	Q58SM9	Hemomucin (Fragment)	T7;T8;T9;T10;T11;T12	6	6xTn	(Q58SM9):T422	Q58SM9	N-Term(Dimethyl:2H(4)); K3(Dimethyl:2H(4)); T7(HexNAc); T8(HexNAc); T9(HexNAc); T10(HexNAc); T11(HexNAc); T12(HexNAc); K14(Dimethyl:2H(4)); K18(Dimethyl:2H(4))		0	450591	644.753	5	3219.73	1.55575	5.33508
1987	412	TPKPTATTTTTTPKPTTK	429	Hmu	Q58SM9	Hemomucin (Fragment)	T7;T8;T9;T10;T11;T12	6	6xTn	(Q58SM9):T423	Q58SM9	N-Term(Dimethyl); K3(Dimethyl); T7(HexNAc); T8(HexNAc); T9(HexNAc); T10(HexNAc); T11(HexNAc); T12(HexNAc); K14(Dimethyl); K18(Dimethyl)	1.61516	0	1.09919e+06	801.664	4	3203.64	1.8614	4.59203
1988	412	TPKPTATTTTTTPKPTTK	429	Hmu	Q58SM9	Hemomucin (Fragment)	T7;T8;T9;T10;T11;T12	6	6xTn	(Q58SM9):T423	Q58SM9	N-Term(Dimethyl:2H(4)); K3(Dimethyl:2H(4)); T7(HexNAc); T8(HexNAc); T9(HexNAc); T10(HexNAc); T11(HexNAc); T12(HexNAc); K14(Dimethyl:2H(4)); K18(Dimethyl:2H(4))		0	717936	805.689	4	3219.73	0.991229	4.61371
1989	412	TPKPTATTTTTTPKPTTK	429	Hmu	Q58SM9	Hemomucin (Fragment)	T7;T8;T9;T10;T11;T12	6	6xTn	(Q58SM9):T423	Q58SM9	N-Term(Dimethyl:2H(4)); K3(Dimethyl:2H(4)); T7(HexNAc); T8(HexNAc); T9(HexNAc); T10(HexNAc); T11(HexNAc); T12(HexNAc); K14(Dimethyl:2H(4)); K18(Dimethyl:2H(4))		0	450591	644.753	5	3219.73	1.55575	5.33508
1990	412	TPKPTATTTTTTPKPTTK	429	Hmu	Q58SM9	Hemomucin (Fragment)	T5;T7;T8;T9;T10;T11;T12	7	7xTn	(Q58SM9):T416	Q58SM9	N-Term(Dimethyl); K3(Dimethyl); T5(HexNAc); T7(HexNAc); T8(HexNAc); T9(HexNAc); T10(HexNAc); T11(HexNAc); T12(HexNAc); K14(Dimethyl); K18(Dimethyl)		0	320236	852.434	4	3406.72	2.10075	3.48052
1990	412	TPKPTATTTTTTPKPTTK	429	Hmu	Q58SM9	Hemomucin (Fragment)	T5;T7;T8;T9;T10;T11;T12	7	7xTn	(Q58SM9):T418	Q58SM9	N-Term(Dimethyl); K3(Dimethyl); T5(HexNAc); T7(HexNAc); T8(HexNAc); T9(HexNAc); T10(HexNAc); T11(HexNAc); T12(HexNAc); K14(Dimethyl); K18(Dimethyl)		0	320236	852.434	4	3406.72	2.10075	3.48052
1990	412	TPKPTATTTTTTPKPTTK	429	Hmu	Q58SM9	Hemomucin (Fragment)	T5;T7;T8;T9;T10;T11;T12	7	7xTn	(Q58SM9):T419	Q58SM9	N-Term(Dimethyl); K3(Dimethyl); T5(HexNAc); T7(HexNAc); T8(HexNAc); T9(HexNAc); T10(HexNAc); T11(HexNAc); T12(HexNAc); K14(Dimethyl); K18(Dimethyl)		0	320236	852.434	4	3406.72	2.10075	3.48052
1990	412	TPKPTATTTTTTPKPTTK	429	Hmu	Q58SM9	Hemomucin (Fragment)	T5;T7;T8;T9;T10;T11;T12	7	7xTn	(Q58SM9):T420	Q58SM9	N-Term(Dimethyl); K3(Dimethyl); T5(HexNAc); T7(HexNAc); T8(HexNAc); T9(HexNAc); T10(HexNAc); T11(HexNAc); T12(HexNAc); K14(Dimethyl); K18(Dimethyl)		0	320236	852.434	4	3406.72	2.10075	3.48052
1990	412	TPKPTATTTTTTPKPTTK	429	Hmu	Q58SM9	Hemomucin (Fragment)	T5;T7;T8;T9;T10;T11;T12	7	7xTn	(Q58SM9):T421	Q58SM9	N-Term(Dimethyl); K3(Dimethyl); T5(HexNAc); T7(HexNAc); T8(HexNAc); T9(HexNAc); T10(HexNAc); T11(HexNAc); T12(HexNAc); K14(Dimethyl); K18(Dimethyl)		0	320236	852.434	4	3406.72	2.10075	3.48052
1990	412	TPKPTATTTTTTPKPTTK	429	Hmu	Q58SM9	Hemomucin (Fragment)	T5;T7;T8;T9;T10;T11;T12	7	7xTn	(Q58SM9):T422	Q58SM9	N-Term(Dimethyl); K3(Dimethyl); T5(HexNAc); T7(HexNAc); T8(HexNAc); T9(HexNAc); T10(HexNAc); T11(HexNAc); T12(HexNAc); K14(Dimethyl); K18(Dimethyl)		0	320236	852.434	4	3406.72	2.10075	3.48052
1990	412	TPKPTATTTTTTPKPTTK	429	Hmu	Q58SM9	Hemomucin (Fragment)	T5;T7;T8;T9;T10;T11;T12	7	7xTn	(Q58SM9):T423	Q58SM9	N-Term(Dimethyl); K3(Dimethyl); T5(HexNAc); T7(HexNAc); T8(HexNAc); T9(HexNAc); T10(HexNAc); T11(HexNAc); T12(HexNAc); K14(Dimethyl); K18(Dimethyl)		0	320236	852.434	4	3406.72	2.10075	3.48052
1991	417	ATTTTTTPKPTTK	429	Hmu	Q58SM9	Hemomucin (Fragment)	T6;T7	2	2xTn	(Q58SM9):T422	Q58SM9	N-Term(Dimethyl:2H(4)); T6(HexNAc); T7(HexNAc); K9(Dimethyl:2H(4)); K13(Dimethyl:2H(4))	1.83406	0	4041571	617.691	3	1851.06	-0.890109	2.68932
1992	417	ATTTTTTPKPTTK	429	Hmu	Q58SM9	Hemomucin (Fragment)	T6;T7	2	2xTn	(Q58SM9):T422	Q58SM9	N-Term(Dimethyl:2H(4)); T6(HexNAc); T7(HexNAc); K9(Dimethyl:2H(4)); K13(Dimethyl:2H(4))		0	3.68678e+06	617.691	3	1851.06	-0.0987542	2.98165
1991	417	ATTTTTTPKPTTK	429	Hmu	Q58SM9	Hemomucin (Fragment)	T6;T7	2	2xTn	(Q58SM9):T423	Q58SM9	N-Term(Dimethyl:2H(4)); T6(HexNAc); T7(HexNAc); K9(Dimethyl:2H(4)); K13(Dimethyl:2H(4))	1.83406	0	4041571	617.691	3	1851.06	-0.890109	2.68932
1992	417	ATTTTTTPKPTTK	429	Hmu	Q58SM9	Hemomucin (Fragment)	T6;T7	2	2xTn	(Q58SM9):T423	Q58SM9	N-Term(Dimethyl:2H(4)); T6(HexNAc); T7(HexNAc); K9(Dimethyl:2H(4)); K13(Dimethyl:2H(4))		0	3.68678e+06	617.691	3	1851.06	-0.0987542	2.98165
1993	417	ATTTTTTPKPTTK	429	Hmu	Q58SM9	Hemomucin (Fragment)	T5;T6;T7	3	3xTn	(Q58SM9):T421	Q58SM9	N-Term(Dimethyl:2H(4)); T5(HexNAc); T6(HexNAc); T7(HexNAc); K9(Dimethyl:2H(4)); K13(Dimethyl:2H(4))	1.42914	0	1.98135e+06	685.385	3	2054.14	0.699978	3.33395
1993	417	ATTTTTTPKPTTK	429	Hmu	Q58SM9	Hemomucin (Fragment)	T5;T6;T7	3	3xTn	(Q58SM9):T422	Q58SM9	N-Term(Dimethyl:2H(4)); T5(HexNAc); T6(HexNAc); T7(HexNAc); K9(Dimethyl:2H(4)); K13(Dimethyl:2H(4))	1.42914	0	1.98135e+06	685.385	3	2054.14	0.699978	3.33395
1993	417	ATTTTTTPKPTTK	429	Hmu	Q58SM9	Hemomucin (Fragment)	T5;T6;T7	3	3xTn	(Q58SM9):T423	Q58SM9	N-Term(Dimethyl:2H(4)); T5(HexNAc); T6(HexNAc); T7(HexNAc); K9(Dimethyl:2H(4)); K13(Dimethyl:2H(4))	1.42914	0	1.98135e+06	685.385	3	2054.14	0.699978	3.33395
1994	417	ATTTTTTPKPTTK	429	Hmu	Q58SM9	Hemomucin (Fragment)	T4;T5;T6;T7	4	4xTn	(Q58SM9):T420	Q58SM9	N-Term(Dimethyl:2H(4)); T4(HexNAc); T5(HexNAc); T6(HexNAc); T7(HexNAc); K9(Dimethyl:2H(4)); K13(Dimethyl:2H(4))	1.16404	0	23629510	753.079	3	2257.22	1.43611	2.65087
1994	417	ATTTTTTPKPTTK	429	Hmu	Q58SM9	Hemomucin (Fragment)	T4;T5;T6;T7	4	4xTn	(Q58SM9):T421	Q58SM9	N-Term(Dimethyl:2H(4)); T4(HexNAc); T5(HexNAc); T6(HexNAc); T7(HexNAc); K9(Dimethyl:2H(4)); K13(Dimethyl:2H(4))	1.16404	0	23629510	753.079	3	2257.22	1.43611	2.65087
1994	417	ATTTTTTPKPTTK	429	Hmu	Q58SM9	Hemomucin (Fragment)	T4;T5;T6;T7	4	4xTn	(Q58SM9):T422	Q58SM9	N-Term(Dimethyl:2H(4)); T4(HexNAc); T5(HexNAc); T6(HexNAc); T7(HexNAc); K9(Dimethyl:2H(4)); K13(Dimethyl:2H(4))	1.16404	0	23629510	753.079	3	2257.22	1.43611	2.65087
1994	417	ATTTTTTPKPTTK	429	Hmu	Q58SM9	Hemomucin (Fragment)	T4;T5;T6;T7	4	4xTn	(Q58SM9):T423	Q58SM9	N-Term(Dimethyl:2H(4)); T4(HexNAc); T5(HexNAc); T6(HexNAc); T7(HexNAc); K9(Dimethyl:2H(4)); K13(Dimethyl:2H(4))	1.16404	0	23629510	753.079	3	2257.22	1.43611	2.65087
1995	100	GHYVQPVTPPAHR	112	NimB2	Q7KTA1	HL01444p	T8	1	1xTn	(Q7KTA1):T107	Q7KTA1	N-Term(Dimethyl); T8(HexNAc)		0	2.42625e+06	423.223	4	1689.87	0.0568181	3.90525
2012	103	VQPVTPPAHR	112	NimB2	Q7KTA1	HL01444p	T5;	1	1xTn	(Q7KTA1):T107	Q7KTA1	N-Term(Dimethyl:2H(4)); T5(HexNAc)		0	15759249	446.255	3	1336.75	-0.807205	1.48461
2013	103	VQPVTPPAHR	112	NimB2	Q7KTA1	HL01444p	T5;	1	1xTn	(Q7KTA1):T107	Q7KTA1	N-Term(Dimethyl); T5(HexNAc)		0	7175284	666.868	2	1332.73	0.750823	1.20891
2014	104	QPVTPPAHR	112	NimB2	Q7KTA1	HL01444p	T4;	1	1xTn	(Q7KTA1):T107	Q7KTA1	N-Term(Dimethyl); T4(HexNAc)		0	6319910	617.333	2	1233.66	-0.0302882	1.4973
2015	123	AAEGEPSSVEVAAK	136	hyx	Q9VHI1	Hyrax	S7;S8	2	2xTn	(Q9VHI1):S129	Q9VHI1	N-Term(Dimethyl); S7(HexNAc); S8(HexNAc); K14(Dimethyl)		0	37925264	903.947	2	1806.89	0.86074	1.83288
2015	123	AAEGEPSSVEVAAK	136	hyx	Q9VHI1	Hyrax	S7;S8	2	2xTn	(Q9VHI1):S130	Q9VHI1	N-Term(Dimethyl); S7(HexNAc); S8(HexNAc); K14(Dimethyl)		0	37925264	903.947	2	1806.89	0.86074	1.83288
2018	218	ISTAPPIK	225	ire-1-RC	C7LA79	IP02909p	S2;T3;	2	2xTn	(C7LA79):S219	C7LA79	N-Term(Dimethyl); S2(HexNAc); T3(HexNAc); K8(Dimethyl)		0	12604672	644.868	2	1288.73	2.45475	0.371797
2018	218	ISTAPPIK	225	ire-1-RC	C7LA79	IP02909p	S2;T3;	2	2xTn	(C7LA79):T220	C7LA79	N-Term(Dimethyl); S2(HexNAc); T3(HexNAc); K8(Dimethyl)		0	12604672	644.868	2	1288.73	2.45475	0.371797
2019	33	EAAESSTPATADVETALE	50	NUCB1	Q1EC31	IP03868p	S5	1	1xT	(Q1EC31):S37	Q1EC31	N-Term(Dimethyl); S5(Hex(1)HexNAc(1))	0.869517	0	2.12236e+06	1092.99	2	2184.98	2.32943	1.96847
2026	33	EAAESSTPATADVETALE	50	NUCB1	Q1EC31	IP03868p	S5;T7	2	1xTn_1xT	(Q1EC31):S37	Q1EC31	N-Term(Dimethyl); S5(Hex(1)HexNAc(1)); T7(HexNAc)	1.18984	0	608395	796.692	3	2388.06	2.59988	3.49941
2027	33	EAAESSTPATADVETALE	50	NUCB1	Q1EC31	IP03868p	S6;T7	2	1xTn_1xT	(Q1EC31):S38	Q1EC31	N-Term(Dimethyl:2H(4)); S6(HexNAc); T7(Hex(1)HexNAc(1))	1.18984	0	1.69552e+06	798.033	3	2392.08	1.33624	2.73098
2024	33	EAAESSTPATADVETALEYER	53	NUCB1	Q1EC31	IP03868p	S6;T7	2	2xTn	(Q1EC31):S38	Q1EC31	N-Term(Dimethyl:2H(4)); S6(HexNAc); T7(HexNAc)	1.30955	0	739148	893.418	3	2678.24	1.29166	5.32893
2025	33	EAAESSTPATADVETALEYE	52	NUCB1	Q1EC31	IP03868p	S6;T7	2	2xTn	(Q1EC31):S38	Q1EC31	N-Term(Dimethyl:2H(4)); S6(HexNAc); T7(HexNAc)	1.23884	0	2.40723e+06	841.384	3	2522.14	1.38976	3.81733
2028	33	EAAESSTPATADVETALE	50	NUCB1	Q1EC31	IP03868p	S6;T7	2	2xTn	(Q1EC31):S38	Q1EC31	N-Term(Dimethyl); S6(HexNAc); T7(HexNAc)	1.02409	0	14132601	742.674	3	2226.01	2.49994	4.67993
2029	33	EAAESSTPATADVETALE	50	NUCB1	Q1EC31	IP03868p	S6;T7	2	2xTn	(Q1EC31):S38	Q1EC31	N-Term(Dimethyl:2H(4)); S6(HexNAc); T7(HexNAc)	1.02409	0	15869857	744.015	3	2230.03	1.47309	5.59508
2030	33	EAAESSTPATADVETALE	50	NUCB1	Q1EC31	IP03868p	S6;T7	2	2xTn	(Q1EC31):S38	Q1EC31	N-Term(Dimethyl:2H(4)); S6(HexNAc); T7(HexNAc)	1.01689	0	1.27499e+06	744.015	3	2230.03	0.323562	3.07798
2031	33	EAAESSTPATADVE	46	NUCB1	Q1EC31	IP03868p	S6;T7	2	2xTn	(Q1EC31):S38	Q1EC31	N-Term(Dimethyl); S6(HexNAc); T7(HexNAc)	0.70204	0	50618852	906.401	2	1811.79	1.78948	2.14552
2026	33	EAAESSTPATADVETALE	50	NUCB1	Q1EC31	IP03868p	S5;T7	2	1xTn_1xT	(Q1EC31):T39	Q1EC31	N-Term(Dimethyl); S5(Hex(1)HexNAc(1)); T7(HexNAc)	1.18984	0	608395	796.692	3	2388.06	2.59988	3.49941
2027	33	EAAESSTPATADVETALE	50	NUCB1	Q1EC31	IP03868p	S6;T7	2	1xTn_1xT	(Q1EC31):T39	Q1EC31	N-Term(Dimethyl:2H(4)); S6(HexNAc); T7(Hex(1)HexNAc(1))	1.18984	0	1.69552e+06	798.033	3	2392.08	1.33624	2.73098
2024	33	EAAESSTPATADVETALEYER	53	NUCB1	Q1EC31	IP03868p	S6;T7	2	2xTn	(Q1EC31):T39	Q1EC31	N-Term(Dimethyl:2H(4)); S6(HexNAc); T7(HexNAc)	1.30955	0	739148	893.418	3	2678.24	1.29166	5.32893
2025	33	EAAESSTPATADVETALEYE	52	NUCB1	Q1EC31	IP03868p	S6;T7	2	2xTn	(Q1EC31):T39	Q1EC31	N-Term(Dimethyl:2H(4)); S6(HexNAc); T7(HexNAc)	1.23884	0	2.40723e+06	841.384	3	2522.14	1.38976	3.81733
2028	33	EAAESSTPATADVETALE	50	NUCB1	Q1EC31	IP03868p	S6;T7	2	2xTn	(Q1EC31):T39	Q1EC31	N-Term(Dimethyl); S6(HexNAc); T7(HexNAc)	1.02409	0	14132601	742.674	3	2226.01	2.49994	4.67993
2029	33	EAAESSTPATADVETALE	50	NUCB1	Q1EC31	IP03868p	S6;T7	2	2xTn	(Q1EC31):T39	Q1EC31	N-Term(Dimethyl:2H(4)); S6(HexNAc); T7(HexNAc)	1.02409	0	15869857	744.015	3	2230.03	1.47309	5.59508
2030	33	EAAESSTPATADVETALE	50	NUCB1	Q1EC31	IP03868p	S6;T7	2	2xTn	(Q1EC31):T39	Q1EC31	N-Term(Dimethyl:2H(4)); S6(HexNAc); T7(HexNAc)	1.01689	0	1.27499e+06	744.015	3	2230.03	0.323562	3.07798
2031	33	EAAESSTPATADVE	46	NUCB1	Q1EC31	IP03868p	S6;T7	2	2xTn	(Q1EC31):T39	Q1EC31	N-Term(Dimethyl); S6(HexNAc); T7(HexNAc)	0.70204	0	50618852	906.401	2	1811.79	1.78948	2.14552
2051	38	STPATADVETALEYER	53	NUCB1	Q1EC31	IP03868p	S1;T2;T5	3	3xT	(Q1EC31):S38	Q1EC31	N-Term(Dimethyl); S1(Hex(1)HexNAc(1)); T2(Hex(1)HexNAc(1)); T5(Hex(1)HexNAc(1))	0.128045	0	4064885	959.422	3	2876.25	-1.86161	3.01348
2051	38	STPATADVETALEYER	53	NUCB1	Q1EC31	IP03868p	S1;T2;T5	3	3xT	(Q1EC31):T39	Q1EC31	N-Term(Dimethyl); S1(Hex(1)HexNAc(1)); T2(Hex(1)HexNAc(1)); T5(Hex(1)HexNAc(1))	0.128045	0	4064885	959.422	3	2876.25	-1.86161	3.01348
2051	38	STPATADVETALEYER	53	NUCB1	Q1EC31	IP03868p	S1;T2;T5	3	3xT	(Q1EC31):T42	Q1EC31	N-Term(Dimethyl); S1(Hex(1)HexNAc(1)); T2(Hex(1)HexNAc(1)); T5(Hex(1)HexNAc(1))	0.128045	0	4064885	959.422	3	2876.25	-1.86161	3.01348
2052	50	TVVVQPVIVEQVAPR	64	CG13427	Q4V6A4	IP05459p (Fragment)	T1	1	1xT	(Q4V6A4):T50	Q4V6A4	N-Term(Dimethyl:2H(4)); T1(Hex(1)HexNAc(1))	1.0688	0	2269036	1016.08	2	2031.16	2.29113	1.97085
2053	50	TVVVQPVIVEQVAPR	64	CG13427	Q4V6A4	IP05459p (Fragment)	T1	1	1xT	(Q4V6A4):T50	Q4V6A4	N-Term(Dimethyl); T1(Hex(1)HexNAc(1))	1.06181	0	6.97331e+06	676.382	3	2027.13	1.51684	2.73063
2054	50	TVVVQPVIVEQVAPR	64	CG13427	Q4V6A4	IP05459p (Fragment)	T1	1	1xT	(Q4V6A4):T50	Q4V6A4	N-Term(Dimethyl:2H(4)); T1(Hex(1)HexNAc(1))	1.06181	0	967931	677.723	3	2031.15	0.751992	2.5
2055	50	TVVVQPVIVEQVAPR	64	CG13427	Q4V6A4	IP05459p (Fragment)	T1	1	1xTn	(Q4V6A4):T50	Q4V6A4	N-Term(Dimethyl); T1(HexNAc)	1.00938	0	1.64601e+06	933.042	2	1865.08	1.67064	2.02257
2056	50	TVVVQPVIVEQVAPR	64	CG13427	Q4V6A4	IP05459p (Fragment)	T1	1	1xTn	(Q4V6A4):T50	Q4V6A4	N-Term(Dimethyl:2H(4)); T1(HexNAc)	1.00938	0	1.2773e+06	935.055	2	1869.1	1.68817	1.71101
2057	50	TVVVQPVIVEQVAPR	64	CG13427	Q4V6A4	IP05459p (Fragment)	T1	1	1xTn	(Q4V6A4):T50	Q4V6A4	N-Term(Dimethyl); T1(HexNAc)	0.996188	0	1.16833e+06	622.364	3	1865.08	1.40163	3.16775
2058	50	TVVVQPVIVEQVAPR	64	CG13427	Q4V6A4	IP05459p (Fragment)	T1	1	1xTn	(Q4V6A4):T50	Q4V6A4	N-Term(Dimethyl:2H(4)); T1(HexNAc)	0.996188	0	931610	623.705	3	1869.1	1.1585	3.75708
2059	50	TVVVQPVIVEQVAPR	64	CG13427	Q4V6A4	IP05459p (Fragment)	T1;	1	1xT	(Q4V6A4):T50	Q4V6A4	N-Term(Dimethyl); T1(Hex(1)HexNAc(1))	1.06181	0	6.97331e+06	676.382	3	2027.13	1.51684	5.26277
2060	50	TVVVQPVIVEQVAPR	64	CG13427	Q4V6A4	IP05459p (Fragment)	T1;	1	1xTn	(Q4V6A4):T50	Q4V6A4	N-Term(Dimethyl:2H(4)); T1(HexNAc)	0.996188	0	931610	623.705	3	1869.1	1.1585	5.19059
2061	50	TVVVQPVIVEQVAPR	64	CG13427	Q4V6A4	IP05459p (Fragment)	T1;	1	1xT	(Q4V6A4):T50	Q4V6A4	N-Term(Dimethyl:2H(4)); T1(Hex(1)HexNAc(1))	1.06181	0	967931	677.723	3	2031.15	0.751992	4.92675
2062	50	TVVVQPVIVEQVAPR	64	CG13427	Q4V6A4	IP05459p (Fragment)	T1;	1	1xTn	(Q4V6A4):T50	Q4V6A4	N-Term(Dimethyl); T1(HexNAc)	0.996188	0	1.16833e+06	622.364	3	1865.08	1.40163	4.1105
2063	50	TVVVQPVIVEQVAPR	64	CG13427	Q4V6A4	IP05459p (Fragment)	T1;	1	1xTn	(Q4V6A4):T50	Q4V6A4	N-Term(Dimethyl:2H(4)); T1(HexNAc)	1.00938	0	1.2773e+06	935.055	2	1869.1	1.68817	1.62071
2064	50	TVVVQPVIVEQVAPR	64	CG13427	Q4V6A4	IP05459p (Fragment)	T1;	1	1xTn	(Q4V6A4):T50	Q4V6A4	N-Term(Dimethyl); T1(HexNAc)	1.00938	0	1.64601e+06	933.042	2	1865.08	1.67064	1.51668
2065	50	TVVVQPVIVEQVAPR	64	CG13427	Q4V6A4	IP05459p (Fragment)	T1;	1	1xT	(Q4V6A4):T50	Q4V6A4	N-Term(Dimethyl); T1(Hex(1)HexNAc(1))	1.0688	0	8334664	1014.07	2	2027.13	2.39664	1.48267
2066	50	TVVVQPVIVEQVAPR	64	CG13427	Q4V6A4	IP05459p (Fragment)	T1;	1	1xT	(Q4V6A4):T50	Q4V6A4	N-Term(Dimethyl:2H(4)); T1(Hex(1)HexNAc(1))	1.0688	0	2269036	1016.08	2	2031.16	2.29113	1.35067
2069	25	LQLSAFTTKTPR	36		Q4QQ78	IP09895p	T7;T8	2	2xT	(Q4QQ78):T31	Q4QQ78	N-Term(Dimethyl); T7(Hex(1)HexNAc(1)); T8(Hex(1)HexNAc(1)); K9(Dimethyl)	0.666734	1	822833	717.04	3	2149.1	1.6868	3.83309
2070	25	LQLSAFTTKTPR	36		Q4QQ78	IP09895p	T7;T8	2	2xT	(Q4QQ78):T31	Q4QQ78	N-Term(Dimethyl:2H(4)); T7(Hex(1)HexNAc(1)); T8(Hex(1)HexNAc(1)); K9(Dimethyl:2H(4))	0.666734	1	1830975	719.723	3	2157.15	1.43417	4.38529
2072	25	LQLSAFTTKTPR	36		Q4QQ78	IP09895p	T7;T8	2	2xT	(Q4QQ78):T31	Q4QQ78	N-Term(Dimethyl); T7(Hex(1)HexNAc(1)); T8(Hex(1)HexNAc(1)); K9(Dimethyl)	0.524799	1	2.68956e+06	717.04	3	2149.1	1.6016	3.79866
2073	25	LQLSAFTTKTPR	36		Q4QQ78	IP09895p	T7;T8	2	2xT	(Q4QQ78):T31	Q4QQ78	N-Term(Dimethyl:2H(4)); T7(Hex(1)HexNAc(1)); T8(Hex(1)HexNAc(1)); K9(Dimethyl:2H(4))	0.524799	1	1.48989e+06	719.723	3	2157.15	1.34929	4.25778
2071	25	LQLSAFTTKTPR	36		Q4QQ78	IP09895p	T7;T8	2	1xTn_1xT	(Q4QQ78):T31	Q4QQ78	N-Term(Dimethyl); T7(HexNAc); T8(Hex(1)HexNAc(1)); K9(Dimethyl)	0.552132	1	225795	663.022	3	1987.05	1.03962	3.05126
2069	25	LQLSAFTTKTPR	36		Q4QQ78	IP09895p	T7;T8	2	2xT	(Q4QQ78):T32	Q4QQ78	N-Term(Dimethyl); T7(Hex(1)HexNAc(1)); T8(Hex(1)HexNAc(1)); K9(Dimethyl)	0.666734	1	822833	717.04	3	2149.1	1.6868	3.83309
2070	25	LQLSAFTTKTPR	36		Q4QQ78	IP09895p	T7;T8	2	2xT	(Q4QQ78):T32	Q4QQ78	N-Term(Dimethyl:2H(4)); T7(Hex(1)HexNAc(1)); T8(Hex(1)HexNAc(1)); K9(Dimethyl:2H(4))	0.666734	1	1830975	719.723	3	2157.15	1.43417	4.38529
2072	25	LQLSAFTTKTPR	36		Q4QQ78	IP09895p	T7;T8	2	2xT	(Q4QQ78):T32	Q4QQ78	N-Term(Dimethyl); T7(Hex(1)HexNAc(1)); T8(Hex(1)HexNAc(1)); K9(Dimethyl)	0.524799	1	2.68956e+06	717.04	3	2149.1	1.6016	3.79866
2073	25	LQLSAFTTKTPR	36		Q4QQ78	IP09895p	T7;T8	2	2xT	(Q4QQ78):T32	Q4QQ78	N-Term(Dimethyl:2H(4)); T7(Hex(1)HexNAc(1)); T8(Hex(1)HexNAc(1)); K9(Dimethyl:2H(4))	0.524799	1	1.48989e+06	719.723	3	2157.15	1.34929	4.25778
2071	25	LQLSAFTTKTPR	36		Q4QQ78	IP09895p	T7;T8	2	1xTn_1xT	(Q4QQ78):T32	Q4QQ78	N-Term(Dimethyl); T7(HexNAc); T8(Hex(1)HexNAc(1)); K9(Dimethyl)	0.552132	1	225795	663.022	3	1987.05	1.03962	3.05126
2074	27	LSAFTTKTPR	36		Q4QQ78	IP09895p	T5;T6	2	2xT	(Q4QQ78):T31	Q4QQ78	N-Term(Dimethyl); T5(Hex(1)HexNAc(1)); T6(Hex(1)HexNAc(1)); K7(Dimethyl)	1.74863	1	1.58383e+06	636.658	3	1907.96	1.07394	2.8137
2075	27	LSAFTTKTPR	36		Q4QQ78	IP09895p	T5;T6	2	2xT	(Q4QQ78):T31	Q4QQ78	N-Term(Dimethyl:2H(4)); T5(Hex(1)HexNAc(1)); T6(Hex(1)HexNAc(1)); K7(Dimethyl:2H(4))	1.74863	1	1.28085e+06	639.342	3	1916.01	1.07879	3.2399
2074	27	LSAFTTKTPR	36		Q4QQ78	IP09895p	T5;T6	2	2xT	(Q4QQ78):T32	Q4QQ78	N-Term(Dimethyl); T5(Hex(1)HexNAc(1)); T6(Hex(1)HexNAc(1)); K7(Dimethyl)	1.74863	1	1.58383e+06	636.658	3	1907.96	1.07394	2.8137
2075	27	LSAFTTKTPR	36		Q4QQ78	IP09895p	T5;T6	2	2xT	(Q4QQ78):T32	Q4QQ78	N-Term(Dimethyl:2H(4)); T5(Hex(1)HexNAc(1)); T6(Hex(1)HexNAc(1)); K7(Dimethyl:2H(4))	1.74863	1	1.28085e+06	639.342	3	1916.01	1.07879	3.2399
2076	28	SAFTTKTPR	36		Q4QQ78	IP09895p	T4;T5	2	2xT	(Q4QQ78):T31	Q4QQ78	N-Term(Dimethyl); T4(Hex(1)HexNAc(1)); T5(Hex(1)HexNAc(1)); K6(Dimethyl)		1	1.73046e+06	598.964	3	1794.88	1.1213	2.74077
2077	28	SAFTTKTPR	36		Q4QQ78	IP09895p	T4;T5	2	2xT	(Q4QQ78):T31	Q4QQ78	N-Term(Dimethyl:2H(4)); T4(Hex(1)HexNAc(1)); T5(Hex(1)HexNAc(1)); K6(Dimethyl:2H(4))		1	1.39632e+06	601.647	3	1802.93	0.923118	2.68506
2076	28	SAFTTKTPR	36		Q4QQ78	IP09895p	T4;T5	2	2xT	(Q4QQ78):T32	Q4QQ78	N-Term(Dimethyl); T4(Hex(1)HexNAc(1)); T5(Hex(1)HexNAc(1)); K6(Dimethyl)		1	1.73046e+06	598.964	3	1794.88	1.1213	2.74077
2077	28	SAFTTKTPR	36		Q4QQ78	IP09895p	T4;T5	2	2xT	(Q4QQ78):T32	Q4QQ78	N-Term(Dimethyl:2H(4)); T4(Hex(1)HexNAc(1)); T5(Hex(1)HexNAc(1)); K6(Dimethyl:2H(4))		1	1.39632e+06	601.647	3	1802.93	0.923118	2.68506
2078	180	VVFINAPTSTASK	192	TwdlX	Q8IR11	IP11207p	T8	1	1xTn	(Q8IR11):T187	Q8IR11	N-Term(Dimethyl); T8(HexNAc); K13(Dimethyl)	0.847703	0	270989	797.441	2	1593.87	0.374394	2.23241
2079	180	VVFINAPTSTASK	192	TwdlX	Q8IR11	IP11207p	T8	1	1xTn	(Q8IR11):T187	Q8IR11	N-Term(Dimethyl:2H(4)); T8(HexNAc); K13(Dimethyl:2H(4))	0.847703	0	208657	801.467	2	1601.93	1.33623	1.89187
2084	214	KSNALDVTAEVVTQRPVAN	232	TwdlX	Q8IR11	IP11207p	T13	1	1xTn	(Q8IR11):T226	Q8IR11	N-Term(Dimethyl:2H(4)); K1(Dimethyl:2H(4)); T13(HexNAc)	0.960002	1	402925	760.429	3	2279.27	1.52812	2.97628
2085	214	KSNALDVTAEVVTQRPVAN	232	TwdlX	Q8IR11	IP11207p	T13	1	1xTn	(Q8IR11):T226	Q8IR11	N-Term(Dimethyl); K1(Dimethyl); T13(HexNAc)		1	868388	757.747	3	2271.23	2.81555	2.70993
2086	214	KSNALDVTAEVVTQRPVAN	232	TwdlX	Q8IR11	IP11207p	T13	1	1xTn	(Q8IR11):T226	Q8IR11	N-Term(Dimethyl:2H(4)); K1(Dimethyl:2H(4)); T13(HexNAc)		1	747981	760.428	3	2279.27	0.0820887	2.88665
2092	136	ALPTPPPIPEAIAK	149		Q4V506	IP13040p (Fragment)	T4;	1	1xTn	(Q4V506):T139	Q4V506	N-Term(Dimethyl:2H(4)); T4(HexNAc); K14(Dimethyl:2H(4))	0.882823	0	404087	561.346	3	1682.02	0.786355	1.34705
2093	136	ALPTPPPIPEAIAK	149		Q4V506	IP13040p (Fragment)	T4;	1	1xTn	(Q4V506):T139	Q4V506	N-Term(Dimethyl:2H(4)); T4(HexNAc); K14(Dimethyl:2H(4))	1.71934	0	881535	841.516	2	1682.02	0.90321	1.33659
2094	83	TVDQTETQTASPK	95	anon-WO0118547.710	Q0KI81	IP14232p	S11	1	1xTn	(Q0KI81):S93	Q0KI81	N-Term(Dimethyl); S11(HexNAc); K13(Dimethyl)	0.807527	0	6029054	832.916	2	1664.82	0.808396	1.87762
2095	83	TVDQTETQTASPK	95	anon-WO0118547.710	Q0KI81	IP14232p	T9	1	1xTn	(Q0KI81):T91	Q0KI81	N-Term(Dimethyl:2H(4)); T9(HexNAc); K13(Dimethyl:2H(4))	0.807527	0	8.30556e+06	836.94	2	1672.87	0.267949	2.30192
2096	83	TVDQTETQTASPK	95	anon-WO0118547.710	Q0KI81	IP14232p	T9	1	1xTn	(Q0KI81):T91	Q0KI81	N-Term(Dimethyl); T9(HexNAc); K13(Dimethyl)	0.413691	0	1.5176e+06	555.612	3	1664.82	-1.43604	2.7939
2100	197	YVVITNSPLR	206	anon-WO0118547.710	Q0KI81	IP14232p	T5	1	1xT	(Q0KI81):T201	Q0KI81	N-Term(Dimethyl:2H(4)); T5(Hex(1)HexNAc(1))	1.26301	0	3.30154e+06	779.93	2	1558.85	0.998492	1.69536
2101	197	YVVITNSPLR	206	anon-WO0118547.710	Q0KI81	IP14232p	T5	1	1xTn	(Q0KI81):T201	Q0KI81	N-Term(Dimethyl); T5(HexNAc)	0.961507	0	3.88746e+06	696.891	2	1392.77	0.889901	1.68717
2102	197	YVVITNSPLR	206	anon-WO0118547.710	Q0KI81	IP14232p	T5	1	1xTn	(Q0KI81):T201	Q0KI81	N-Term(Dimethyl:2H(4)); T5(HexNAc)	0.961507	0	1.46405e+06	698.904	2	1396.8	1.003	1.76981
2108	503	LIEAVTEPQR	512	anon-WO0118547.710	Q0KI81	IP14232p	T6;	1	1xT	(Q0KI81):T508	Q0KI81	N-Term(Dimethyl:2H(4)); T6(Hex(1)HexNAc(1))	2.22954	0	6.39202e+06	776.917	2	1552.83	1.42322	1.07429
2112	40	AESDKPTKQPSPSASPSPSSK	60	CG12964	Q29QW0	IP14311p	S11;S13;S15;S17	4	4xTn	(Q29QW0):S50	Q29QW0	N-Term(Dimethyl:2H(4)); K5(Dimethyl:2H(4)); K8(Dimethyl:2H(4)); S11(HexNAc); S13(HexNAc); S15(HexNAc); S17(HexNAc); K21(Dimethyl:2H(4))	0.681644	1	1.77475e+06	764.152	4	3053.59	0.527477	4.29604
2112	40	AESDKPTKQPSPSASPSPSSK	60	CG12964	Q29QW0	IP14311p	S11;S13;S15;S17	4	4xTn	(Q29QW0):S52	Q29QW0	N-Term(Dimethyl:2H(4)); K5(Dimethyl:2H(4)); K8(Dimethyl:2H(4)); S11(HexNAc); S13(HexNAc); S15(HexNAc); S17(HexNAc); K21(Dimethyl:2H(4))	0.681644	1	1.77475e+06	764.152	4	3053.59	0.527477	4.29604
2112	40	AESDKPTKQPSPSASPSPSSK	60	CG12964	Q29QW0	IP14311p	S11;S13;S15;S17	4	4xTn	(Q29QW0):S54	Q29QW0	N-Term(Dimethyl:2H(4)); K5(Dimethyl:2H(4)); K8(Dimethyl:2H(4)); S11(HexNAc); S13(HexNAc); S15(HexNAc); S17(HexNAc); K21(Dimethyl:2H(4))	0.681644	1	1.77475e+06	764.152	4	3053.59	0.527477	4.29604
2112	40	AESDKPTKQPSPSASPSPSSK	60	CG12964	Q29QW0	IP14311p	S11;S13;S15;S17	4	4xTn	(Q29QW0):S56	Q29QW0	N-Term(Dimethyl:2H(4)); K5(Dimethyl:2H(4)); K8(Dimethyl:2H(4)); S11(HexNAc); S13(HexNAc); S15(HexNAc); S17(HexNAc); K21(Dimethyl:2H(4))	0.681644	1	1.77475e+06	764.152	4	3053.59	0.527477	4.29604
2119	215	EEEVIQYPVTPLPPVK	230	CG12964	Q29QW0	IP14311p	T10	1	1xTn	(Q29QW0):T224	Q29QW0	N-Term(Dimethyl); T10(HexNAc); K16(Dimethyl)	1.03143	0	362708	699.719	3	2097.14	2.05996	2.78649
2123	470	QVQVPFFPTIPPK	482	CG12964	Q29QW0	IP14311p	T9	1	1xTn	(Q29QW0):T478	Q29QW0	N-Term(Dimethyl); T9(HexNAc); K13(Dimethyl)	0.785137	0	4.37671e+06	878.999	2	1756.99	1.735	1.74617
2124	470	QVQVPFFPTIPPK	482	CG12964	Q29QW0	IP14311p	T9	1	1xTn	(Q29QW0):T478	Q29QW0	N-Term(Dimethyl:2H(4)); T9(HexNAc); K13(Dimethyl:2H(4))	0.785137	0	2.9813e+06	883.024	2	1765.04	1.63351	1.70445
2125	470	QVQVPFFPTIPPK	482	CG12964	Q29QW0	IP14311p	T9	1	1xTn	(Q29QW0):T478	Q29QW0	N-Term(Dimethyl); T9(HexNAc); K13(Dimethyl)	0.757307	0	5.75724e+06	586.335	3	1756.99	1.17153	2.83937
[truncated: 2,721 more rows]
