# Supplementary material for: A conserved major facilitator superfamily member orchestrates a subset of O-glycosylation to aid macrophage tissue invasion
Source: eLife. 2019 Mar 26;8:e41801. doi: 10.7554/eLife.41801 (PMC6435326; doi:10.7554/eLife.41801)
Supplement: Supplementary file 2. — Columns list the gene name, the predicted or known function of the gene, if other T or Tn glycosites on the protein are unchanged or changed in the opposite direction, any known human ortholog (identified by BLAST), references for links to cancer and cancer invasion for the mammalian orthologs, the precise site altered, the T and Tn antigen changes observed at a particular glycosylation site, the number of glycosites on the peptide, the peptide sequence and if the glycosylation site is conserved. The site is considered conserved if the human ortholog has a serine or threonine ±5 amino acids from the Drosophila glycosite. References: 1 (Göhrig et al., 2014); 2. (Fan et al., 2018); 3. (Webb et al., 1999); 4. (C.-C. Chiu et al., 2011); 5. (Huang et al., 2016); 6. (Matos et al., 2015); 7. (Cawthorn et al., 2012); 8. (Cao et al., 2015) 9. (Walls et al., 2017); 10.(Zhou et al., 2017); 11. (Linton et al., 2008); 12. (Bian et al., 2016) 13. (Zhang et al., 2016); 14. (Gonias et al., 2017); 15. (Katchman et al., 2013; Katchman et al., 2011); 16. (Stojadinovic et al., 2007); 17. (Zhou et al., 2016); 18. (Hu et al., 2018); 19. (Li et al., 2008); 20. (Senanayake et al., 2012); 21. (Sheu et al., 2014); 22. (Mao et al., 2018); 23.(Yokdang et al., 2016). [file elife-41801-supp2.xlsx]

## Sheet: Sheet2
Increased T antigen
Protein	Function	Unchanged GS	Human ortholog	Known cancer links	Site	T change	Tn change	# Sites on peptide	Peptide sequence	Conservation of the site
sli	Cue for migration and differentiation	no	SLIT2	inhibits metastasis, 10	S1908	4x inc.	4x inc.	2	1903-TSAGKSSPVAS	no
					S1909	4x inc.	4x inc.	2	1904-SAGKSSPVAST	no
26-29kD-proteinase	cysteine-type endopeptidase, proteolysis	no	CTSK	prognostic marker for metastasis 13	T315	18x inc.	4x inc.	1	310-SGIYNTGKPFP	yes
CG14834	unknown	yes	no	-	T40	not present	5x inc.	3	35-TKPPSTLATST	no
					T43	not present	5-9x inc.	3	38-PSTLATSTKAS	no
					S44	9x inc.	not changed	3	39-STLATSTKASR	no
					T45	not present	5-9x inc.	3	40-TLATSTKASRN	no
Cp1	cysteine-type endopeptidase	no	CTSV	-	T266	6x inc.	4x inc.	1	261- TDRGFTDIPQG	yes
LpR2	LDL receptor, positive regulation of lipid transport	yes	VLDLR	cancer cell migration, 14	S234	not present	12x inc.	1	233-CKFTESTCSQE	yes
					S274	4x inc.	4-5x inc.	1	269-TSQCRSHTCSP	no
					T276	4x inc.	4x inc.	1	271-QCRSHTCSPEE	yes
					S278	not present	5x inc.	1	273-RSHTCSPEEFAC	no
LpR1	LDL receptor, necrotic clearence from hemolymph	no	VLDLR	cancer cell migration, 14	T70	5x inc.	4-7x inc.	1	66-FIEATCSSDQ	no
					S73	not present	4x inc.	1	68-EATCSSDQFR	yes
tango1	Golgi organization, protein secretion	yes	CTAGE8	-	T688	5xdec.	5x inc.	1	683-VALPATASPVS	no
					S693	6x inc.	5x inc.	2	688-TASPVSEVPIK	no
GCS2alpha	hydrolyse activity (O-glycosyl components)	no	GANAB	inhibits invasion, 16	T175	42x inc., 4x dec.	not changed	1	171-AQEPTSHPAEN	yes
					S176	4x dec.	not changed	1	170-KAQEPTSHPAE	no
CG9911	protein disulfide isomerase activity, ER stress	yes	ERP44	inhibits cancer migration 17	T350	5x inc.	not changed	1	345-HTGKGTSPPE	yes
					T346	5x inc.	not changed	1	341-EPDPHTGKGTS	no
					S337	4x inc.	not present	1	332-YGPDPSNDIEP	yes
CG10217	wound healing	no	no	-	T433	4x inc.	not changed	1	428-LGGVTLSPRP	no
Increased Tn antigen without changes in T antigen
Protein	Function	Unchanged GS	Human ortholog	Known cancer links	Site	T change	Tn change	# Sites on peptide	Peptide sequence	Conservation of the site
scaf	proteolysis, regulation of development	yes	no	-	T331	not present	20x inc.	1	326-PQIFPTPQPAN	no
Hmu	hydrolase activity on ester bonds, receptor	yes	APMAP	-	S398	not present	4x inc.	2	393-IGVPPSKATPK	no
					T401	not present	4x inc.	2	396-PPSKATPKPK	no
					T430	not present	4x dec., 29x inc.	1, 2	425-PKPKKTTTPTT	no
					T431	not present	29x inc.	2	426-KPKKTTTPTTP	no
					T436	not present	4-29x inc.	1, 2	431-TTPTTPTPEP	no
					T438	not present	29x inc.	2	433-TPTTPTPEPSK	no
CG14309	hydrolase activity on glycan bonds	yes	HPSE2	cancer marker 18	T609	not present	6x inc.	1	604-EIPTYTRLPEG	no
Gp93	heat shock protein, unfolded protein binding	yes	HSP90B1	decreased survival marker 19	T26	not changed	5x inc.	2	21-DDEAATTETID	no
					T27	not present	5x inc.	2	22-DEAATTETIDL	no
fon	hemolymph coagulation, metamorphosis	yes	no	-	T258	not present	8x inc.	1	253-IVEQPTQVTQT	no
					T261	not present	4x inc.	1	256-QPTQVTQTVPV
dpy	ECM, transcription factor activity	yes	LTBP1	cancer marker, 20	T11724	not present	4x inc.	2	11719-TNDNTTPSPA	no
					T11725	not present	4xinc.	2	11720-NDNTTPSPAP	no
hyx	transcription factor binding	no	CDC73	tumor formation, 21	S129	not present	182x inc.	2	124-AEGEPSSVEVA	no
					S130	not present	182x inc.	2	125-EGEPSSVEVAA	no
ImpL1	unknown	yes	no	-	T310	not present	22-216x inc.	1	305-MPLKDTPTPKP	no
					T312	not present	22-143x inc.	1	307-LKDTPTPKPLE
CG6409	unknown	yes	no	-	T46	not present	6x inc.	1	41-VDPKPTAKVVL	no
					T298	not present	10x inc.	1	293-DIPVPTQTKAT
					T300	not present	21x inc.	2	295-PVPTQTKATTT
CG7453	unknown	yes	C11orf24	-	T183	not present	4x inc.	3	178- TATTKTVNSTI	no
					S186	not present	4x inc.	3	181-TKTVNSTIIAT	no
					T187	not present	4x inc.	3	182-KTVNSTIIATT	no
CG32241	unknown	yes	no	-	T149	not present	4-6x inc.	2	144-KKVIYTPPPPP	no
					T156	not present	7x inc.	1	151-PPPPPPTKKVVY
CG12964	unknown	yes	no	-	Y221	not present	4x inc.	1	216-EEVIQYPVTPL	no
CG15022	unknown	yes	no	-	S112	not present	6x dec	1	107-LPPKVSLPPPP	no
					S152	not present	18x dec.	1	147-PKVAPSLPPPP
					S205	not present	21x dec., 4x inc.	1	199-PKVAPSLPPPP
Decreased Tn antigen without changes in T antigen
Protein	Function	Unchanged GS	Human ortholog	Known cancer links	Site	T change	Tn change	# Sites on peptide	Peptide sequence	Conservation of the site
Ndg	cell-matrix adhesion	no	NID1	EMT, 22	S656	not present	4x dec.	1	651-PTSEPSPNPSP	no
CG8399	ferric-chelate reductase activity	no	FRRS1	metastatic recurrence marker 23	T192	not changed	4x dec.	3	187-APPLPTQSPSA	yes
					T201	not changed	4x dec.	3	196-SAPAGTTR	yes
					T202	not changed	4x dec.	3	197-APAGTTR	no
CG2145	endoribonuclease activity	yes	ENDOU	-	T84	not changed	6x dec.	1	80-VVVTPTAANKP	no
					S95	not present	6x dec.	1	87-PPLVISHAPLM	no
CG6357	cysteine-type endopeptidase	yes	CTSB	invasion and metastasis, 24	S223	not present	4x dec.	2	218-TIEERSSPAPE	no
					S224	not present	4x dec.	2	219-IEERSSPAPEI	no
					S26	not present	4-5x dec.	2	20-LGVPVSTSSPA	no
					S27	not present	4-5x dec.	2	21-GVPVSTSSPAT	no
neo	regulation of embryonic cell shape	yes	no	-	T64	not present	4-6x dec.	3	58-PGAKETSTEIN	no
					T66	not present	4-6x dec.	3	60-GAKETSTEINRT
					T71	not present	4-6x dec.	3	66-TEINRTERPVE
CG8420	unknown	no	no	-	T212	not changed	6x dec.	2	217-GEAKVTTEYIH	no
					T213	not changed	6x dec.	2	E218AKVTTEYIHN
CG12213	unknown	yes	RNF214	-	S299	not changed	5x dec.	1	293-DAPNASVAPK	yes
CG13159	unknown	no	no	-	T53	not present	4x dec.	5	48-PTYTYTTDTTT	no
					T54	not present	4x dec.	5	49-TYTYTTDTTTT
					T56	not present	4x dec.	5	51-TYTTDTTTTKP
					T57	not present	4x dec.	5	52-YTTDTTTTKPI
					T58	not present	4 dec.	5	53-TTDTTTTKPIK
CG12991	unknown	no	no	-	T218	not present	13x dec.	3	213-AKVLATSPAAA	no
					T225	not present	13x dec.	3	220-PAAAITPRAGG
					S219	not present	13x dec.	3	214-KVLATSPAAAIT
CG13722	unknown	yes	no	-	T265	not present	6x dec.	1	260-YVPPPTPTYIP	no
CG15225	unknown	no	no	-	T74	not present	27x dec.	6	69-VSFPQTTTTTTK	no
					T75	not present	27x dec.	6	70-SFPQTTTTTTKK
					T76	not present	27x dec.	6	71-FPQTTTTTTKK
					T77	not present	27x dec.	6	72-PQTTTTTTKKK
					T78	not present	27x dec.	6	73-QTTTTTTKKKS
					T79	not present	27x dec.	6	74-TTTTTTKKKSK
CG1161	unknown	no	TMEM9	proliferation, migration, invasion 25	S66	not present	4x dec.	1	61-LAKQVSAPTAA	no
CG12011	unknown	no	no	-	T301	not changed	4x dec.	1	296-LPNPFTDFPKV	no
CG13992	unknown	no	no	-	S145	not present	7x dec.	1	140-AFEGGSYPQQP	no
CG32694	unknown	no	no	-	T179	not present	10x dec.	1	174-KIDLPTFAPQS	no
CG15239	unknown	yes	no	-	T440	not present	5x dec.	2	435-VAAAVTPATTA	no
					T444	not present	5x dec.	2	439-VTPATTAAADE
					S451	not present	5x dec.	2	446-AADEDSTTPK
					T452	not present	5x dec.	2	447-ADEDSTTPK
Hmu	hydrolase activity on ester bonds, receptor	yes	APMAP	-	S398	not present	4x inc.	2	393-IGVPPSKATPK	no
					T401	not present	4x inc.	2	396-PPSKATPKPK	no
					T430	not present	4x dec., 29x inc.	1, 2	425-PKPKKTTTPTT	no
					T431	not present	29x inc.	2	426-KPKKTTTPTTP	no
					T436	not present	4-29x inc.	1, 2	431-TTPTTPTPEP	no
					T438	not present	29x inc.	2	433-TPTTPTPEPSK	no
CG15022	unknown	yes	no	-	S112	not present	6x dec	1	107-LPPKVSLPPPP	no
					S152	not present	18x dec.	1	147-PKVAPSLPPPP
					S205	not present	21x dec., 4x inc.	1	199-PKVAPSLPPPP
Gbp1	cytokine	yes	no	-	T85	not present	4x dec.	2	80-LVNENTTVLPV	no
					T86	not present	4x dec.	2	81-VNENTTVLPVI
mgl	regulation of endocytosis, cuticule development	yes	LRP2	improved patient survival 26	Y2864	not present	4x dec.	1	2859-PNYCAYHSCSP	yes
Decreased T antigen
Protein	Function	Unchanged GS	Human ortholog	Known cancer links	Site	T change	Tn change	# Sites on peptide	Peptide sequence	Conservation of the site
CG4670	protein disulfide isomerase	yes	QSOX1	invasion, poor prognosis, 1	S298	52x dec.	43x dec.	1	294-VHQPSATPA	yes
					T300	12-52x dec.	43x dec.	1	296-QPSATPASKI	yes
Dtg	development (dpp target gene)	yes	no	-	T326	13x dec.	4-7x dec.	1, 3, 4	321-EAPAKTSTTAG	no
					S327	4-7x dec.	4-7x dec.	3, 4	322-APAKTSTTAGP
					T328	4x dec.	4-7x dec.	3, 4	323-PAKTSTTAGPL
					T329	8x dec.	7x dec.	1, 4	324-AKTSTTAGPLV
					T335	7x dec.	4-9x dec.	4, 1	330-AGPLVTVEPTK
					S341	not present	4x inc.	1	336-VEPTKSITEPN
					T343	not changed	4x inc.	1	338-PTKSITEPNEE
					S437	7x dec.	not changed	1	432-SNRQASPTEEP
					T439	not changed	6x dec.	1	434-RQASPTEEPIK
CG17667	axonogenesis	no	no	-	S292	not present	11x dec.	1	287-TPFNGSLIYPT	no
					T297	not present	4x dec.	1	292-SLIYPTEPPLK
					S312	not present	10x dec.	4	307-PPIVASITSTA
					T314	10x dec.	not changed	4	309-IVASITSTAKP
					S315	not changed	10x dec.	4	310-VASITSTAKPV
					T316	10x dec.	not changed	4	311-ASITSTAKPVT
CG2918	heat-shock protein, chaperone	no	HYOU1	invasion, poor prognosis, 2,3	T908	8x dec.	4-8x dec.	2	903-PVDEITPTPAE	no
					T910	not present	4-8x dec.	2	905-DEITPTPAEEE	no
CG17660	lung 7TM receptor-like	no	TMEM87B	potential transcriptional control of carcinogenesis 4, 27	S131	6x dec.	not present	1	126-KVVEGSAIPTP	yes
					T135	4x dec.	not changed	1	130-GSAIPTPEPKH	yes
CG7884	unknown	no	no	-	T838	5x dec.	not present	1	834-KVYVVTPQPRH	no
					T879	not changed	15x dec.	1	876-PRMRPTPAGEV
GCS2beta	N-glycan processing	yes	GLU2B	-	T321	not changed	7x dec.	2	316-QQPEVTTESIQ	no
					T322	not changed	7x dec.	2	317-QPEVTTESIQP	no
					T376	5x dec.	4-7x dec.	1	371-DAEEATPPNYD	no
put	receptor, dpp signaling	yes	ACVR2B	poor prognosis, 5,6	S129	5x dec.	not changed	2	124-QKYIKSTTEAT	no
					T130	5x dec.	5x dec.	2	125-KYIKSTTEATT	no
					T131	not changed	5x dec.	2	126-YIKSTTEATTQ	no
Nplp2	humoral immune response	no	no	-	T35	5x dec.	not present	1	30-AQEFLTKAQGD	no
CG8027	transferase activity	yes	GNPTAB	-	S492	not present	5x dec.	2	487-DTVEHSTLVYER	yes
					T493	5x dec.	not changed	2	488-TVEHSTLVYER	yes
CG4194	unknown	no	no	-	T226	4x dec.	not present	1	221-ATGLATPKPTH	no
CG1273	unknown	yes	no	-	T1089	4-6x dec.	not changed	1	1084-VHKLVTLLPVR	no
Gp150	regulates Notch signaling	yes	LRIG1	suppresses invasion, EMT 8, 9, 28	T47	not changed	4x dec.	2	42-LPVETTTRSPTK	no
					T48	4x dec.	not changed	2	43-LPVETTTRSPTKK	no
sas	receptor activity	yes	no	-	T1387	4x dec.	not changed	1	1382-PERTITPPPPF	no
Chitin and Chorion Proteins
Protein	Function	Unchanged GS	Human ortholog	Known cancer links	Site	T change	Tn change	# Sites on peptide	Peptide sequence	Conservation of the site
Cpr49Ah	chitin-based cuticule development	yes	no	-	T113	not present	10x dec.	1	108-GDHIPTPPAIP	no
Cpr49Aa	chitin-based cuticule development	no	no	-	T127	not present	6x dec.	1	122-LAYLATAPPPP	no
Cht6	chitinase activity, chitin catabolic process	yes	CHIA	-	T3542	not present	10x dec.	3	3537-TKAPLTFSTSR	no
					T3545	not present	10x dec.	3	3540-PLTFSTSRPTA	no
					T3549	not present	10x dec.	3	3544-STSRPTAKFVR	no
					T3986	not present	4x inc.	1	3981-TVRLYPTIQTEV	no
verm	chitin deacetylase, cuticle development	no	no	-	T103	4x inc., 4x dec.	4-5x inc.	1	98-KPILKTDEPIC	no
Cp7Fb	chorion-containing eggshell formation	yes	no	-	T48	4x inc.	8-14x inc.	1	43-LNVPNTPKPKK	no
					Y41	4x inc.	not changed	1	36-CPTQLGYQLNVP
serp	chitin deacetylase	no	no	-	T120	5-9x inc.	not changed	1	115-PLLLHTDEPLC	no
Cpr67B	chitin-based cuticule development	no	no	-	T159	not present	4-6x inc.	1	154-LKLPATKTPAV	no
Cpr31A	chitin-based cuticule development	no	no	-	T325	not present	5x inc.	7	320-PEASSTTTTAA	no
					T326	not present	5x inc.	7	321-EASSTTTTAAP
					T327	not present	5x inc.	7	322-ASSTTTTAAPV
					T328	not present	5x inc.	7	323-SSTTTTAAPVT
					T333	not present	5x inc.	7	328-TAAPVTEENKK
					S323	not present	5x inc.	7	318-SAPEASSTTTT
					S324	not present	5x inc.	7	319-APEASSTTTTA
